# Supplementary material for: Retinoic acid signaling is critical during the totipotency window in early mammalian development
Source: Nat Struct Mol Biol. 2021 May 27;28(6):521–32. doi: 10.1038/s41594-021-00590-w (PMC8195742; doi:10.1038/s41594-021-00590-w)
Supplement: Supplementary file 3 — Top 20 marker genes for each cluster. [file 41594_2021_590_MOESM3_ESM.xlsx]

## Sheet: Top20markers
	A (orange)	B (blue)	C (red)	D (dark green)	E (light green)	F (purple)
1	Rpl8	Utf1	Tmem72	Atf2	Tmem72	Col4a2
2	Hsp90ab1	Hsp90ab1	Slc2a1	Gm20767	Gm47924	Gata6
3	Chchd10	Actg1	Mdk	Dcdc2c	Gm5039	Serpinh1
4	Ybx1	Sumo2	Gm21761	Limch1	Gm8300	Srgn
5	Rpl4	Ybx1	Olfr907	Gm21818	Gm21761	Foxq1
6	Eef2	Ptma	Gm28438	Dhtkd1	Gm5662	Col4a1
7	Npm1	C1qbp	Lars2	Tmem92	Gm6494	Lama1
8	Ldhb	Ldhb	Scd2	Tmem72	Gm49858	2210409E12Rik
9	Ifitm1	Pmm1	Trap1a	Nelfa	Dhtkd1	Lrpap1
10	Ckb	Fth1	Slc2a3	Gm21761	Gm10800	2200002D01Rik
11	Sox2	Dnmt3b	Prtg	Tbc1d23	Gm2016	Lamb1
12	Sept1	Chchd10	Gm8300	Ankfy1	Prps1	Sparc
13	Ptma	Kras	Mfge8	Zfp131	Dcdc2c	Fbp2
14	Actg1	Pou3f1	Peg10	Gm10653	Zscan4c	Flrt3
15	Hsp90aa1	Set	Dcdc2c	Olfr118	Tmem92	Pdgfra
16	Set	Mkrn1	Igfbp2	Olfr907	Olfr1372-ps1	Kdelr3
17	Mybl2	Btf3	Pdia6	Scamp1	Gm13119	Shkbp1
18	Pmm1	Psme1	Gm20594	Gm10800	Ddit4l	Krt8
19	Dppa5a	Psme2	Sec62	Rbm25	Prkcq	Dab2
20	Rps11	Mif	Gm5039	Platr25	Gm10653	Itm2b
