# Supplementary material for: Retinoic acid signaling is critical during the totipotency window in early mammalian development
Source: Nat Struct Mol Biol. 2021 May 27;28(6):521–32. doi: 10.1038/s41594-021-00590-w (PMC8195742; doi:10.1038/s41594-021-00590-w)
Supplement: Supplementary file 4 — Genes upregulated in cluster A relative to all other clusters. Differential gene expression was found by Wilcoxon’s rank sum test and corrected for multiple testing using the Benjamini and Hochberg method. [file 41594_2021_590_MOESM4_ESM.xlsx]

## Sheet: A (orange) vs B (blue)
names	log2fc	p_value
Ooep	1.60268	1.14275e-210
Zfp42	1.84709	1.94474e-193
Sept1	1.90678	3.53442e-161
Ckb	1.32298	4.89249e-158
Fbxo15	1.53184	1.58574e-135
Jam2	1.95037	2.35642e-128
Stmn2	1.1113	7.16806e-127
Tfcp2l1	1.70481	2.26741e-118
Arid5b	1.25955	1.67046e-113
Trap1a	1.04772	2.9896e-110
Klhl13	1.33921	1.02491e-106
Lima1	1.25299	1.18034e-106
Spp1	1.20286	2.63058e-101
Pfkp	1.04383	3.64102e-101
Tle5	1.24974	2.10291e-97
Nanog	1.50462	9.57506e-94
Kat6b	1.11436	5.41781e-90
Fabp3	1.15337	2.57812e-86
Klf4	1.3642	3.75362e-79
Tet1	1.00729	4.81911e-75
Mreg	1.49263	3.80283e-70
Esrrb	1.91121	1.72545e-68
Tdh	1.36494	1.08903e-67
Mylpf	1.71442	1.09791e-67
Tfap2c	1.27632	1.10282e-60
Tcl1	1.75168	1.81282e-60
Morc1	1.18058	8.63447e-59
Gjb3	2.40579	4.51308e-54
Ulk1	1.16039	8.61837e-54
Icam1	1.01282	8.9486e-54
Nr5a2	1.88725	4.11552e-51
Vangl1	1.13226	2.66121e-50
Fam25c	1.21388	3.45435e-49
Cltb	1.03184	5.06056e-44
Lgals3	1.70517	9.25295e-41
Phf11d	1.55527	7.2941e-40
Dlc1	1.01478	1.18935e-36
Hck	2.08296	1.45774e-36
Khdc3	2.44471	2.2522e-35
Mok	1.71299	6.41457e-30
Ephx2	1.09377	2.78795e-29
Epha4	1.19784	3.30051e-29
Nid1	1.56213	1.85746e-28
Cpne5	1.29794	1.2048e-27
Krt42	1.31419	1.27705e-25
Cobl	1.34481	7.15286e-25
Lrrc34	1.65266	2.80056e-24
Gjb1	1.85832	9.24609e-21
Adgre5	1.17222	1.10223e-20
Manba	1.53857	5.7038e-20
Mymx	1.32217	1.89461e-19
Mobp	1.84327	3.95001e-19
Stard8	1.30413	6.01782e-19
Plekha4	1.33161	1.62974e-18
Slc28a1	1.32361	2.39452e-18
St8sia1	1.83693	3.6099e-18
Aard	1.32293	1.22563e-17
Nrp2	1.53779	1.20361e-16
Calcoco2	1.32594	4.6582e-16
Rpp25	1.02469	1.32429e-15
Dlgap3	1.48133	3.57516e-15
Arl14epl	1.22985	3.00459e-13
Nup62cl	1.19032	3.83347e-13
Gsta3	1.36025	1.05533e-12
Calml4	1.13573	2.67753e-12
Myof	1.26827	2.81821e-12
Fam183b	1.36406	8.01929e-12
Lrriq4	1.40714	1.09473e-11
Kit	1.08337	1.48445e-11
Adap1	1.2776	3.88839e-11
Col9a2	1.15088	6.40861e-11
Tbx3	1.06894	1.25806e-10
Tex14	1.07278	2.78885e-10
AU015836	1.49043	2.86309e-10
Tuba3a	1.36984	3.74878e-10
Myl4	1.00084	5.81022e-10
Rfx2	1.31071	7.66291e-10
Il17b	1.0293	2.12115e-09
Dppa3	1.85128	2.72842e-09
Sox15	1.50893	1.41716e-08
Mras	1.91411	2.47526e-08
2210011C24Rik	1.16626	2.50986e-08
Gli2	1.30925	2.75665e-08
Ly6g6e	1.87366	3.73084e-08
Aqp3	1.01938	7.57316e-08
Rhox1	1.65218	2.33029e-07
Sgo2b	1.54046	7.86336e-07
Gjb5	1.13896	2.00848e-06
Fxyd2	1.72641	2.3608e-06
Ak7	1.65411	2.50797e-06
Tcp11	1.03528	3.82129e-06
Lrrc31	1.53842	3.88105e-06
Pga5	2.01949	7.86822e-06
Xlr3c	1.2306	8.45237e-06
Ubxn11	1.18564	9.83759e-06
Rnf125	1.33843	1.06315e-05
Htra1	1.51905	1.19057e-05
Vwf	1.07994	1.92924e-05
Vpreb1	1.59275	3.52472e-05
Adgrg6	1.91415	0.000181256
Myo1f	1.58558	0.000236032
4933402E13Rik	1.59119	0.00027802
Apod	1.16561	0.000286128
Vwa3b	1.06341	0.000330875
Wdr95	1.16902	0.000396342
Sytl3	1.172	0.000401253
Serpinb6c	1.93547	0.000558234
Olfr836	1.39137	0.000608585
Rec114	1.08782	0.000637383
Pdgfc	1.03834	0.000692825
4930519F16Rik	1.09074	0.000781829
Myh13	1.61558	0.00108928
Pde8a	1.65264	0.00123045
H2-M5	1.78259	0.00123065
1700061G19Rik	1.49136	0.00131136
Wnt7b	1.48751	0.00137469
Plxdc1	1.18811	0.00225908
Nlrp9c	1.40234	0.00317948
Rusc2	1.40538	0.00431502
Crxos	1.1616	0.00436854
Slc15a1	1.07154	0.00440455
Npas3	1.6735	0.00491228
Xlr5c	1.85986	0.00538601
Lama1	1.03554	0.00579809
Foxn4	1.20658	0.00731476
Dnajc6	1.28237	0.00794728
Napsa	1.15915	0.00995088
Igf1	2.45099	0.0126554
Cidea	1.00406	0.0131049
Alox12b	1.6918	0.0150039
Stac2	1.05815	0.0152139
Itpka	1.46209	0.0156606
Trim47	1.12801	0.0160942
Naaa	1.00093	0.0175313
Crtac1	2.01659	0.0182703
Fbxo36	1.07284	0.0197442
Prdm14	1.94791	0.0199103
Mt4	2.46311	0.019925
Cd38	1.3126	0.0226347
Phf19	1.36797	0.0323456
Sox21	1.56851	0.0336215
Btbd11	1.30295	0.0343499
A2m	1.1867	0.0422093
Zfp607b	1.31475	0.0503101
Txlnb	1.20482	0.065441
Tmprss13	1.00669	0.0672801
Aoah	1.03441	0.0690563
Adamts14	1.22002	0.0726399
Gm9	1.65543	0.0746264
Klk1	3.30159	0.0849237
Oas1a	1.28058	0.0900355
Nrsn2	1.59346	0.0993457

## Sheet: A (orange) vs C (red)
names	log2fc	p_value
Chchd10	2.27365	< 1E-303
Hsp90ab1	1.36363	< 1E-303
Rpl8	1.2799	< 1E-303
Ldhb	3.13942	< 1E-303
Npm1	1.12759	< 1E-303
Rpl4	1.13971	< 1E-303
Eef2	1.22113	< 1E-303
Ybx1	1.5469	< 1E-303
Hsp90aa1	1.43151	1.55461e-303
Eef1b2	1.07377	2.26776e-303
Rps14	1.20848	2.7387e-293
Rps4x	1.43531	1.449e-291
Rpl14	1.19023	1.42273e-284
Mybl2	2.65938	2.50304e-271
Slc25a5	1.72117	1.3985e-269
Rps5	1.16449	7.8202e-266
Dppa5a	1.62873	2.16316e-264
Rack1	1.02176	3.04108e-263
Rps18	1.01848	9.47564e-262
Ifitm1	2.53354	2.3779e-257
Rps11	1.08581	8.3748e-257
Ckb	2.59911	4.85031e-249
Rps3	1.05355	3.35777e-242
Pmm1	1.60499	6.93724e-242
Ptma	1.16406	1.11002e-241
Pa2g4	1.73627	4.27196e-241
Rps24	1.016	6.52482e-240
Set	1.54832	1.09394e-231
Rpl26	1.05366	5.77478e-230
Vdac1	1.55673	5.20107e-222
Ube2s	1.27721	1.49911e-219
Sox2	2.00914	1.08697e-218
Actg1	1.25387	6.48982e-216
Fth1	1.28456	8.71997e-216
Prdx6	1.63264	7.88657e-215
Parp1	1.71524	1.01306e-212
Rpl32	1.04768	1.27913e-212
Rps9	1.13981	4.64764e-212
Naca	1.09108	2.09563e-207
Stmn1	1.47611	6.92971e-206
Tdh	5.50795	3.80089e-201
Prdx1	1.08807	4.72738e-200
Eno1	1.48398	1.14329e-199
Btf3	1.1351	5.08373e-196
Ppia	1.08653	1.29019e-195
Rps3a3	1.06261	1.66524e-195
Polr2e	1.4373	2.62151e-194
Mkrn1	1.40463	4.78389e-194
C1qbp	1.3951	1.99889e-189
Cct2	1.12069	5.49304e-189
Rps4l	1.22412	7.71929e-185
Hnrnpc	1.15236	1.40805e-184
Sept1	3.06128	7.1759e-184
Ran	1.12425	1.95512e-183
Dnajc21	1.71334	3.92606e-183
Twf2	2.3505	4.42453e-182
Fabp3	2.46893	7.50673e-180
Pebp1	1.24632	9.80555e-180
Eif4ebp1	1.37771	1.47522e-177
Gpx4	1.48423	2.05471e-177
Gapdh	1.34178	1.01891e-176
Slc25a3	1.20245	2.1292e-176
Tubb5	1.10247	1.21014e-174
Aldoa-1	1.16227	3.72847e-173
Csrp2	1.50304	3.43801e-170
Cct4	1.1505	1.27621e-168
Rcc2	1.40396	2.56254e-168
Kdm5b	1.26336	3.35608e-168
Cct6a	1.19291	4.47003e-168
Fkbp4	1.26641	1.607e-167
Sumo2	1.09555	1.81184e-167
Eif5a	1.1974	2.5731e-167
Pgk1	1.19265	2.39617e-166
Atox1	1.39961	5.12428e-166
Nhp2	1.41891	9.86301e-166
Eif3k	1.26195	4.04757e-165
Cct7	1.12526	1.47698e-164
Vmn2r97	1.85475	1.02244e-163
Eef1d	1.25559	1.81871e-163
H2afy	1.41779	1.03025e-162
Rplp0	1.1147	3.62723e-162
Eif3c	1.22368	2.93885e-161
Paics	1.42101	2.30651e-160
Mrpl15	1.35878	2.02507e-159
Atp5c1	1.14004	1.51084e-158
Ybx3	1.41449	3.07667e-158
Mif	1.343	4.74526e-157
Msh6	1.68851	5.57663e-155
Mrps24	1.31881	1.05636e-154
Dctpp1	1.40063	1.22435e-154
Utf1	2.29005	1.56805e-154
Ubald2	1.71007	2.31396e-154
Srm	1.95976	1.24242e-153
Nsun2	1.61855	1.21338e-152
Esco2	1.70559	1.53332e-151
Eif3h	1.19333	2.21677e-150
Anp32b	1.22359	4.04527e-149
Lyar	1.31964	1.71505e-147
Rpl6	1.17094	8.54562e-146
Cct5	1.27687	9.10221e-146
Trp53	1.61781	2.76698e-145
Nop58	1.28077	6.62543e-145
Adh5	1.27505	1.66115e-144
Txn1	1.10339	2.73693e-143
Rpl21	1.03672	1.22119e-142
Tdrd12	2.55507	2.11337e-142
Gm11478	1.16235	3.19568e-142
Tpi1	1.2042	6.33804e-142
Mrpl42	1.30541	7.25004e-142
Nolc1	1.68981	1.41439e-141
Cct3	1.16943	8.61338e-141
Hdgf	1.1657	1.56176e-137
Psmd7	1.18394	1.49656e-136
Pcbp1	1.09749	1.72384e-136
Psma7	1.1391	6.05289e-135
Klf2	1.662	5.42999e-133
Top2a	1.30801	7.88096e-133
Fkbp3	1.12458	8.26461e-133
Ldha	1.06729	1.10809e-132
Spc24	1.3843	1.98161e-132
Eif4b	1.07153	2.14998e-131
Lima1	1.84729	9.04936e-131
G3bp1	1.08791	1.42696e-130
Cct8	1.02824	1.8111e-130
Rest	1.34654	2.69008e-129
Usp28	2.35	3.26973e-129
Skp1a	1.30264	4.104e-128
Hnrnpab	1.04874	1.44991e-126
Pfn1	1.27559	3.36422e-126
Hist1h2ae	2.22138	6.36732e-126
Tomm5	1.33335	9.33837e-126
Fxyd6	1.52118	1.09134e-125
Ak2	1.44895	2.38782e-125
Prps1	1.51191	2.19258e-124
Bex1	1.16953	4.11317e-124
Nfyb	1.51779	5.00617e-124
Hmgn1	1.06157	1.46351e-123
Psmb3	1.23619	4.69351e-123
Mcm3	1.4221	2.54235e-122
Mdm4	1.62109	2.78556e-122
Mrpl21	1.45896	1.28231e-121
Pfdn2	1.15931	1.9451e-121
Eif3i	1.20605	8.19967e-120
Hist1h1b	1.97674	8.73421e-120
Aprt	1.27825	6.60378e-119
Smc3	1.03774	7.52132e-118
Sod2	1.24474	6.91038e-117
Cox7a2l	1.08795	2.19783e-116
Wapl	1.06075	3.17243e-116
Snrpd2	1.06978	5.74852e-116
Mybbp1a	1.29063	1.20983e-115
Sugt1	1.32291	3.01183e-114
Tpd52	1.53021	3.31843e-114
Gtpbp4	1.05509	6.86642e-114
Cacybp	1.01842	9.03655e-114
Rsl1d1	1.13692	1.83968e-113
Nme1	1.15577	3.257e-113
Eif3l	1.21988	5.86019e-113
Psmd12	1.17469	7.85079e-113
Gart	1.39765	8.56523e-112
Cox7b	1.06467	1.18635e-111
Ppid	1.47681	1.47237e-111
Sae1	1.15147	2.47675e-111
Pomp	1.07398	1.5681e-110
Baz2a	1.16083	1.66657e-109
Txnl4a	1.16395	2.58991e-109
Bax	1.03479	1.15269e-108
Cisd1	1.15128	1.26104e-108
Nol7	1.17671	1.84662e-108
Bnip3	1.40925	2.34629e-108
Gsta4	1.19844	2.93534e-108
Sycp3	2.34926	6.98402e-107
Eif3d	1.12267	9.62636e-106
Supt16	1.11667	1.7059e-105
Txnrd1	1.43478	2.64907e-105
Rad50	1.44958	2.70838e-105
Rrm2	1.51533	3.13858e-105
Vdac2	1.00604	4.3976e-105
Npm3	1.21478	8.40916e-105
Impa2	1.5959	5.6045e-104
Cul4b	1.30173	5.6045e-104
Dtymk	1.19321	1.40106e-103
Eif1ax	1.02965	4.41263e-103
Eif4a2	1.07239	7.00792e-103
Ubxn1	1.09668	1.81634e-102
Ooep	1.31191	1.98175e-101
Syce2	1.57161	2.20268e-101
Stmn2	1.22967	5.19963e-101
Bcas2	1.11398	4.18607e-100
Tet1	1.54089	5.12377e-100
Siva1	1.11414	6.43636e-100
Hspa4	1.02013	8.78364e-100
Dpy30	1.20563	1.12904e-99
Ass1	1.7407	1.04651e-98
Cdca8	1.20413	9.77321e-98
Tars	1.46432	1.09281e-97
Ube2c	1.34131	1.12764e-97
Gmnn	1.14342	2.88471e-97
Ruvbl2	1.64027	3.52743e-97
Arid5b	1.45265	5.69536e-97
Mrpl18	1.16865	1.22194e-96
Zfp42	1.4904	2.36189e-95
Cbx1	1.04415	3.49892e-95
Lap3	1.21143	3.93521e-95
Bex4	1.03854	4.10913e-95
Tubb4b	1.18038	6.4136e-95
Timm23	1.07015	4.82091e-94
Ola1	1.13482	7.99148e-94
Ppil1	1.48793	8.22397e-94
Sars	1.23613	9.35588e-94
Eras	2.81742	1.06209e-93
Gm8730	1.0645	1.26256e-93
Eif3m	1.01378	3.79227e-93
Lars	1.2065	4.92585e-93
Zfp638	1.36944	7.71606e-92
Mta3	1.31117	9.75221e-92
Mcm4	1.31661	3.19172e-91
1810037I17Rik	1.09402	4.89593e-91
Tcl1	3.51043	9.19461e-91
Rfc1	1.12767	1.17611e-90
Dhx16	1.25737	1.27276e-90
Rfc5	1.26942	1.532e-90
Tcof1	1.30587	2.07985e-90
Rtraf	1.0596	2.09659e-90
Cks2	1.10867	2.34657e-90
Utp14a	1.39045	3.29768e-90
Tfap2c	2.12014	4.04734e-90
Ndufs6	1.03236	4.05636e-90
Qdpr	1.60209	4.37006e-90
Acp1	1.12931	4.60603e-90
Pfkp	1.2867	6.03814e-90
Tbc1d15	1.33126	9.61737e-90
Setx	1.48381	4.47959e-88
Slc25a13	1.51197	5.05323e-88
Rbx1	1.01266	9.46531e-88
Cmip	1.48101	1.49582e-87
Psmb2	1.06739	5.24511e-87
Gtsf1l	2.46198	1.20922e-86
Esrrb	3.34101	2.99449e-86
Psma6	1.03223	1.33873e-85
Dut	1.04357	1.5357e-85
Phc1	1.39842	3.7091e-85
Tfrc	1.33985	1.23924e-84
Brix1	1.09705	1.61947e-84
Atp5o	1.00128	3.64558e-84
Klhl13	1.43	3.64558e-84
Chchd4	1.42159	4.97412e-84
Prc1	1.4033	4.97412e-84
Pfdn5	1.05361	5.89232e-84
Ddx39	1.23108	6.21008e-84
Nr0b1	3.69596	1.33443e-83
Fbxo5	1.57115	2.92024e-83
Bub1	1.37466	8.07942e-83
Slc25a39	1.16369	1.26847e-82
Ftl2-ps	1.10981	1.7024e-82
Calm3	1.00947	2.35819e-82
Cdk4	1.08877	3.86673e-82
Wasf2	1.29851	5.78698e-82
Cyb5a	1.21402	1.76379e-80
Anp32a	1.31512	4.55325e-80
Cltb	1.97436	4.77989e-80
Dnttip2	1.07783	2.07455e-79
Sms	1.18315	7.77873e-79
Uri1	1.14124	1.41884e-78
Ccdc58	1.16258	3.98793e-78
Hsd17b14	1.78586	5.97926e-78
Fblim1	1.88104	1.14992e-77
Polr2h	1.16782	1.34072e-77
Hsd17b10	1.21505	1.54715e-77
Adprh	1.18736	2.07478e-77
Wdr75	1.35279	3.72639e-77
Exosc5	1.2641	8.78352e-77
Usp48	1.0293	2.77185e-76
Uchl3	1.03903	3.46989e-76
Mphosph10	1.03185	5.01991e-76
Ppat	1.61851	5.94695e-76
Kat6b	1.29782	1.14326e-75
Hsf2bp	1.36461	1.79508e-75
Msh2	1.04504	1.80432e-75
Phf20	1.30341	3.73979e-75
Psat1	1.18613	2.53169e-74
Naa10	1.39853	4.09601e-74
Gfer	1.1853	6.65744e-74
Abcf1	1.05361	9.21282e-74
Ywhag	1.08915	1.72309e-73
Bub1b	1.31469	1.85901e-73
Ebna1bp2	1.05129	2.95718e-73
Ephx2	2.81234	1.04658e-72
Cenpf	1.22986	1.05156e-72
L1td1	1.24292	1.49247e-72
Uck2	1.41415	1.79684e-72
Atad3a	1.32261	2.78496e-72
Kif20b	1.23743	3.83755e-72
Hirip3	1.66425	1.65231e-71
Gnpda1	1.82815	1.13841e-70
4921524J17Rik	1.47681	2.82523e-70
Las1l	1.06324	4.20788e-70
1500009L16Rik	1.04354	5.16074e-70
Dlgap5	1.35469	5.99141e-70
Cenpm	1.25215	5.58765e-69
Dcaf4	1.57386	9.69837e-69
Prelid1	1.07581	1.03031e-68
Crip2	1.58261	9.88517e-68
Dpys	2.63616	1.01453e-67
Luc7l	1.11561	1.45021e-67
Atic	1.35568	1.77926e-67
Usp10	1.07408	2.76943e-67
Mrpl30	1.03618	3.06864e-67
Mbd3	1.03384	6.38828e-67
Gm9825	1.57939	6.82307e-67
Gstm1	2.00855	1.36185e-66
Shmt1	1.83682	2.17475e-66
Sdc4	1.15664	3.20973e-66
Anp32e	1.11914	3.85889e-66
Ucp2	1.21466	4.09563e-66
Tagln2	1.10442	4.91095e-66
Ckap5	1.08664	5.39761e-66
Cdc5l	1.00033	6.58038e-66
Mis18bp1	1.20487	1.0662e-65
Nfu1	1.15006	1.81088e-65
Rara	1.98306	2.36965e-65
Ndufb10	1.05331	2.5938e-65
Pdzd4	2.53582	2.62984e-65
Terf1	1.01358	3.2403e-65
Plk2	1.7902	8.79966e-65
Dars	1.14318	2.12656e-64
Vps36	1.01583	2.77184e-64
Nr5a2	3.02875	2.40379e-63
Got1	1.03574	3.99261e-63
Mettl16	1.22213	9.25929e-62
Kank2	1.75519	1.22736e-61
Bms1	1.09403	1.5446e-61
Espn	1.98849	1.18674e-60
Ptch1	1.3005	1.34058e-60
Ruvbl1	1.07199	1.81468e-60
Rrp1b	1.15891	3.33416e-60
Ddx10	1.20704	4.23118e-60
Cenpe	1.13196	4.42234e-60
Rdm1	1.38008	4.51324e-60
Pml	1.69726	5.31883e-60
Ddx27	1.00418	1.50007e-59
Pola1	1.16028	1.64995e-58
Ung	1.23207	2.86162e-58
Atp6v1d	1.09952	8.4498e-58
Rars	1.16492	3.31155e-57
Pum3	1.03048	4.32907e-57
Mcm10	1.58527	6.63238e-57
Rrp15	1.0975	8.6495e-57
Ubl4a	1.1852	9.877e-57
Hist1h1a	1.76361	1.22462e-56
Nip7	1.09647	1.91472e-56
Sde2	1.03226	1.96866e-56
Gigyf2	1.05004	2.03373e-56
Prorp	1.67273	2.41313e-56
Fgf4	1.6279	2.03469e-55
Gm15459	1.40696	7.08998e-55
Sdhb	1.07626	8.27368e-55
Gga2	1.01925	1.62322e-54
Morc3	1.10832	5.2824e-54
Dnajc7	1.10798	5.6121e-54
Gm6477	2.44398	2.6715e-53
Gtf2h1	1.35181	4.92944e-53
Plekha7	1.16474	6.27425e-53
Abcf2	1.11722	7.3821e-53
Osbpl1a	1.37917	1.32764e-52
Inpp5d	1.5162	1.48107e-52
Blm	1.2306	1.61414e-52
Thumpd1	1.03755	1.90069e-52
Eef1e1	1.06092	2.81702e-52
Mrpl2	1.04175	6.7866e-52
Nifk	1.09318	6.91862e-52
Chchd5	1.18383	9.78118e-51
Tuba4a	1.49724	1.19994e-50
Gcat	1.37333	2.91912e-50
Prim1	1.10397	3.03584e-50
Smagp	1.70793	4.62682e-50
Apobec3	1.4972	5.39451e-50
Rsl24d1	1.00814	6.82925e-50
Mrps31	1.31198	7.3038e-50
Dusp9	1.00086	9.16202e-50
Timm8a1	1.17273	9.35989e-50
Zfp710	1.20638	1.33866e-49
Sephs2	1.04077	3.80739e-49
Tle5	1.01743	6.8761e-49
Ranbp3	1.16822	8.16304e-49
Ndrg2	2.01962	8.2954e-49
Ect2	1.12155	1.05675e-48
Blvrb	1.08705	1.91908e-48
Zfp292	1.04362	2.15945e-48
Dnph1	1.20369	2.46743e-48
Gar1	1.0036	2.57832e-48
Hist1h1e	1.37968	1.00291e-47
L3mbtl2	1.39135	6.51682e-47
Klhl21	2.41355	1.03121e-46
Rad51	1.10979	3.15555e-46
Lgals3	2.44382	5.30151e-46
Olfr539	1.08679	7.02751e-46
Smc1b	1.84694	2.03416e-45
Srrt	1.07382	2.07761e-45
Icam1	1.11715	2.08623e-45
Rnf17	1.06733	3.09851e-45
Mnd1	1.1627	3.37308e-45
Rnaseh2b	1.2115	3.59843e-45
Tcea3	1.41157	4.35761e-45
Psmg1	1.03443	1.17688e-44
Exosc4	1.01917	1.30423e-44
Wdr76	1.53968	3.07647e-44
Cdt1	1.1391	3.28721e-44
Morc1	1.18434	4.04805e-44
Rev1	1.38289	4.56722e-44
Orc2	1.15939	7.51987e-44
Pitpnb	1.03699	1.65126e-43
Fam50a	1.02248	1.9839e-43
Use1	1.09597	2.36838e-43
Kif4	1.16686	2.62746e-43
Rbm47	2.0942	2.6723e-43
Tcf7l1	1.12765	3.85966e-43
Acp6	1.29606	7.27946e-43
Aass	1.98131	1.21772e-42
Cfap298	1.2659	1.59673e-42
Hibadh	1.04201	1.95126e-42
Hist1h3c	1.57405	4.85195e-42
Helb	1.17725	4.95766e-42
Xrcc5	1.02883	6.12519e-42
Wdr82	1.12532	6.94833e-42
Sgo2a	1.05031	9.86477e-42
Oxsr1	1.41994	1.00087e-41
Dtd1	1.05786	1.45406e-41
Ppp5c	1.08251	1.91756e-41
Rrp9	1.14749	3.68828e-41
Esrp1	2.56745	4.68714e-41
Dmrt1	2.46237	6.58285e-41
Krr1	1.06374	8.14348e-41
Rarg	1.71244	1.18556e-40
Dlc1	1.29197	1.61608e-40
Krt42	2.34481	1.96226e-40
Hmces	1.71918	2.49464e-40
Rtf2	1.00662	3.08377e-40
Map7	1.16645	3.36343e-40
Gsr	1.11348	3.78411e-40
Wdr3	1.19531	5.25862e-40
Akap8l	1.17163	5.30603e-40
Lpin1	1.89113	1.39295e-39
Dock6	1.04217	1.70519e-39
Tsr1	1.33089	2.08495e-39
Cdca2	1.08405	8.42671e-39
Plekhf2	1.06191	2.09475e-38
Pacsin1	1.90681	2.59301e-38
Rpf2	1.06865	2.80211e-38
Ttf2	1.27804	4.03252e-38
Tacc2	1.37018	4.44555e-38
Zswim1	2.2328	4.55171e-38
Mpc1	1.20053	7.58108e-38
Kdm3a	1.1528	1.64299e-37
Nme4	1.10014	1.79448e-37
Ulk1	1.08446	2.08448e-37
Tmem191c	2.42123	2.79184e-37
Acer2	1.21238	3.67217e-37
Ppp1r14a	1.12164	4.37167e-37
Cdca5	1.25159	2.29156e-36
Fbxo22	1.00228	3.39134e-36
Timeless	1.00341	3.55478e-36
Mdc1	1.27521	1.39537e-35
Khdc3	3.2926	1.59647e-35
Lrrc2	2.08468	1.95319e-35
Rexo2	1.06051	1.95832e-35
Dnmt3b	1.46665	2.63214e-35
Gpx2	2.76526	3.28864e-35
Plac8	2.35246	4.09169e-35
Nol9	1.01047	6.97107e-35
Pak4	1.1801	7.21473e-35
Tmem238	1.14179	7.73447e-35
Dcxr	1.11624	8.73426e-35
Mrpl39	1.22305	2.22195e-34
Dock1	1.22501	2.28029e-34
Alkbh7	1.41818	2.53276e-34
Liph	2.02947	3.58044e-34
Tada2a	1.19559	6.60453e-34
Aurka	1.01711	7.37018e-34
Nipsnap1	1.01443	1.12547e-33
Hck	2.31618	2.17392e-33
Mycn	1.98825	2.24087e-33
Pou5f1	1.35805	3.02542e-33
Trim2	1.55764	3.18119e-33
Prdm5	1.27203	3.53658e-33
Wdr35	1.43186	5.66487e-33
Pcsk1n	1.01524	6.04227e-33
Ralb	1.37069	2.34355e-32
Mok	2.38827	2.5644e-32
Cbr3	1.99185	3.55369e-32
Ndufaf3	1.34866	5.71381e-32
Cib1	1.04337	7.40622e-32
Mgme1	1.50371	8.77634e-32
Sesn2	1.07041	1.96201e-31
Fbrsl1	1.03793	2.05613e-31
Bbc3	1.12186	2.70091e-31
Mea1	1.21957	3.68238e-31
Aldh9a1	1.38605	4.06788e-31
Ppfibp2	2.1403	5.37441e-31
Ccdc43	1.08341	6.08624e-31
Cnn2	1.24765	7.86361e-31
Zmym3	1.07528	9.7039e-31
Ap1m2	2.86256	1.57951e-30
Mcts2	1.08682	2.03312e-30
Fkbp5	1.23405	2.41004e-30
Castor1	1.50312	3.40054e-30
Comtd1	1.29238	9.07609e-30
Triml1	1.36171	9.09661e-30
Hist1h1d	1.36099	1.09039e-29
Ndufaf6	1.26492	1.21064e-29
Nphs1	1.35199	1.57751e-29
Pla2g10	2.32248	2.67588e-29
Gjb3	1.55808	3.7412e-29
Slc28a1	2.11065	4.0717e-29
Timm10	1.3029	2.3162e-28
Ngdn	1.04663	2.64992e-28
Gjb1	3.31768	3.18728e-28
Pitrm1	1.47209	3.406e-28
Actr6	1.2837	5.58808e-28
Ppif	1.14239	7.65894e-28
Gsto1	1.49265	1.15743e-27
Trim25	1.18453	1.48594e-27
Ak1	1.51925	1.67619e-27
Abcg1	1.2041	2.16365e-27
Ino80	1.01393	3.15296e-27
Vcan	1.85036	4.05605e-27
Sec16a	1.29311	4.51738e-27
Gadd45g	1.42305	6.74525e-27
Sdhaf4	1.12636	9.56154e-27
Srgap2	1.03895	1.04042e-26
Snapc5	1.18705	1.13589e-26
Thumpd3	1.03844	1.23744e-26
Zfp428	1.29249	1.49023e-26
Gemin5	1.01752	1.92463e-25
Mobp	3.26022	2.02264e-25
Elf3	1.39118	2.86074e-25
Hspbap1	1.20368	3.05158e-25
Nexmif	1.41082	3.21351e-25
Ydjc	1.30267	5.30595e-25
Chek2	1.25058	6.13759e-25
Cldn7	1.09768	6.5112e-25
Chmp4c	1.37166	6.70869e-25
Ctnnb1	1.21671	6.80247e-25
Fam81a	1.46879	8.67401e-25
Mthfd1l	1.06456	1.08892e-24
Cep70	1.42032	1.11633e-24
Adgre5	1.48572	1.29735e-24
Enoph1	1.24447	1.4436e-24
Glrx	1.63115	1.59356e-24
Fbxo6	1.61598	2.89883e-24
Haus2	1.00186	4.42916e-24
Fignl1	1.06727	7.59458e-24
Gm21411	1.21202	9.55529e-24
Otx2	3.39549	9.92011e-24
1700007K13Rik	1.93834	1.20164e-23
Gtse1	1.08423	1.24845e-23
Lrrc34	2.02816	1.78077e-23
Adsl	1.02724	2.88273e-23
Nthl1	1.32869	3.47702e-23
Hist1h3e	1.07309	4.1163e-23
Glod5	5.42593	6.63061e-23
Hk1	1.43769	8.54225e-23
Capg	1.58912	1.69219e-22
Tst	1.0687	2.23112e-22
Cds1	1.66024	2.42998e-22
Gm48348	1.50199	1.24372e-21
Vps13c	1.06519	1.3401e-21
Fam183b	3.09199	1.45586e-21
Daxx	1.08899	1.49268e-21
Gm12463	1.68134	3.9672e-21
Kank3	1.15154	4.21215e-21
Smim40	1.04149	1.04278e-20
Dtx1	1.78773	1.62234e-20
BC030867	1.68599	1.6973e-20
Tcf7	1.01517	2.02225e-20
Mgst3	1.002	2.51278e-20
Cpne5	1.22597	6.61222e-20
Nfatc2ip	1.07335	6.85531e-20
Ina	1.02553	9.70056e-20
Tiam1	1.43745	1.32494e-19
Mapkapk3	1.35892	1.88281e-19
Mlh3	1.34328	2.58054e-19
Thap3	1.82957	2.98289e-19
Sept9	1.23827	2.99966e-19
Gins1	1.1953	5.2711e-19
Noc2l	1.18595	1.55265e-18
Ccnd1	1.72004	1.82845e-18
Zfp978	1.25833	1.95427e-18
Gli1	2.34984	2.45336e-18
Aunip	1.37124	2.57725e-18
Mymx	1.48503	4.51707e-18
Mrpl47	1.26552	5.94285e-18
Oxnad1	1.66507	6.96816e-18
Crb3	1.79428	1.13261e-17
Trak1	1.01684	1.21038e-17
Gid8	1.16734	2.72801e-17
Cobl	1.13765	3.34252e-17
Ngrn	1.14132	3.5826e-17
Wdr92	1.43738	6.54132e-17
Gstt2	1.46042	1.26454e-16
Il17b	1.64586	1.40975e-16
Gm6472	1.1143	2.05471e-16
Jpt2	1.08257	4.98377e-16
Nudt19	1.26036	1.06651e-15
Mrpl37	1.02408	1.38904e-15
Nle1	1.4297	1.45351e-15
Slc25a33	1.07141	1.50302e-15
Mpst	1.11043	1.53405e-15
Palm3	1.03488	1.54605e-15
Fam98a	1.05209	2.00959e-15
Dlgap3	1.76791	2.5083e-15
Cpsf4l	3.19238	2.66151e-15
Arhgap8	1.52542	3.04507e-15
Gna15	2.09731	5.39986e-15
1110008P14Rik	1.01676	5.4232e-15
Lrriq4	2.07675	5.77312e-15
Rpe	1.04761	5.8802e-15
Eps8	1.34417	9.25781e-15
Sox15	3.19317	9.80301e-15
Surf2	1.11859	1.32406e-14
Coq3	1.07482	1.41796e-14
Pop1	1.08583	1.42481e-14
Plekhg5	1.84592	1.75728e-14
Trim13	1.06748	1.92336e-14
Rab23	1.00249	2.35087e-14
Neb	1.17973	3.49289e-14
Olfr943	1.32094	4.52136e-14
N4bp3	1.74187	5.38221e-14
Rragb	2.2131	6.33016e-14
Rars2	1.19685	7.72845e-14
Prdm1	2.20558	8.98094e-14
2810006K23Rik	1.31581	9.23886e-14
Urah	1.28844	1.02177e-13
Fgd1	1.67353	1.07877e-13
Pcolce2	1.39743	1.44532e-13
Cradd	1.37233	1.94256e-13
Lrrc47	1.90775	2.59858e-13
Wasf3	1.02335	3.17796e-13
Rfx2	1.83297	3.23252e-13
Gmfg	1.12859	3.26549e-13
Alpk3	1.47935	4.4353e-13
Bicral	1.04155	5.56415e-13
Stard8	1.17298	8.19856e-13
Efl1	1.1678	1.15916e-12
Vmn1r208	1.75434	1.22666e-12
Sptbn2	1.29749	1.3328e-12
Rrp36	1.10279	1.52325e-12
Fbxo2	1.59657	1.80772e-12
Plekhg1	2.01067	2.59593e-12
Lad1	2.92012	2.63025e-12
Ildr1	1.5982	2.88269e-12
Shld2	1.1415	3.06508e-12
Stat6	1.17153	4.07387e-12
Kif20a	1.60903	4.43211e-12
Cdc6	1.05706	5.00855e-12
Kif18b	1.19362	8.82088e-12
Ttf1	1.01582	1.01558e-11
Ecsit	1.04335	1.08756e-11
Eps8l2	1.84042	1.09945e-11
Rab25	3.37123	1.14074e-11
Mrps27	1.31595	1.56969e-11
Pym1	1.12611	1.64556e-11
Cdh3	2.22458	1.7945e-11
Chd1l	1.01349	2.12032e-11
Zfp825	1.15269	2.27036e-11
D830030K20Rik	1.37026	2.39094e-11
Rmnd5b	1.21372	2.47329e-11
Ly6g6e	4.06501	2.47513e-11
Fut9	1.86571	2.50672e-11
Dppa3	2.65818	3.01218e-11
Tubb3	1.83938	3.06617e-11
Cd59b	1.31771	4.41031e-11
BC052040	1.10465	4.44566e-11
Arid3a	1.45518	4.44846e-11
Psmg3	1.03154	4.55071e-11
Rrp12	1.06094	4.67731e-11
Rad54b	1.0756	5.28534e-11
Polk	1.01239	5.71503e-11
Iqcg	1.24912	6.26063e-11
Ccdc191	1.19529	7.85244e-11
Zfp143	1.22447	8.29799e-11
Msantd3	1.06475	1.14428e-10
Rita1	1.57645	2.12285e-10
Isg20l2	1.08859	2.41739e-10
Bspry	2.0574	3.49698e-10
Nr2c2ap	1.35722	3.78233e-10
Zfp110	1.01144	4.00748e-10
Zscan10	1.11251	4.04318e-10
Tefm	1.39972	4.82183e-10
Rpl15-ps2	1.3536	5.15272e-10
Pknox1	1.17194	5.39592e-10
Ubxn11	2.31244	7.00719e-10
Epp13	2.43815	7.78081e-10
Enox1	2.30362	8.12656e-10
Plekha4	1.10109	8.36372e-10
Apex1	1.24339	8.4432e-10
Hspb8	1.22654	8.90603e-10
Hmga1b	1.14823	9.29534e-10
Pgc	1.99643	9.73384e-10
Sgo2b	2.7771	1.02107e-09
Zfp365	1.39269	1.03454e-09
Apela	1.58112	1.03497e-09
Gm6871	1.23007	1.06195e-09
Rangrf	1.27686	1.32469e-09
Trp53bp1	1.14883	1.80541e-09
Gsta3	1.133	1.83379e-09
Tmem40	1.29575	1.90253e-09
Slc35f2	1.0643	2.28683e-09
Faap20	1.26916	2.63593e-09
Msrb2	2.10465	2.70297e-09
Prkdc	1.01764	2.78066e-09
Ckmt1	2.33418	3.84428e-09
Hmga1	1.33925	4.50458e-09
Afg1l	1.82442	5.49237e-09
Gstm3	3.97732	5.53322e-09
Psma8	1.21993	8.7024e-09
Kbtbd11	1.59286	9.79335e-09
Rpusd4	1.11948	1.17083e-08
Elmo1	1.4307	1.25433e-08
Jade3	1.03253	1.4695e-08
Gls2	1.09474	1.93192e-08
Kndc1	2.76994	2.07684e-08
Prrg4	1.00729	2.18955e-08
Rex2	1.05467	3.1833e-08
Grhl2	1.32488	3.27034e-08
Sptbn4	1.56432	3.37701e-08
Calml4	1.0062	3.81e-08
Adnp	1.17175	4.1968e-08
Sp2	1.05353	5.09277e-08
Gm12901	1.3956	5.10617e-08
Pcna-ps2	1.50755	5.17066e-08
Gm6969	1.28885	6.09221e-08
3110082I17Rik	1.00623	6.28241e-08
4930522L14Rik	1.00135	7.1632e-08
Traf3ip2	2.02532	7.64137e-08
Tjp3	2.4882	7.89413e-08
Patl2	2.04201	8.36637e-08
Gdf15	2.52269	8.7065e-08
Tamm41	1.00549	9.13299e-08
Pipox	1.09691	9.95518e-08
Slc25a19	1.20655	1.48366e-07
Pga5	4.1789	1.68711e-07
Helq	1.22421	2.19242e-07
Fam241b	1.23158	2.4708e-07
Tcp11	1.37973	2.56562e-07
Map1a	2.10779	3.29378e-07
Zbtb7c	1.84228	5.20707e-07
Gm48360	1.14471	5.80014e-07
Ptk2b	2.03215	7.23005e-07
Zkscan5	1.45128	7.83278e-07
Ntpcr	1.19262	9.17973e-07
Rpl29-ps5	1.09384	9.76653e-07
9530053A07Rik	1.42301	1.34695e-06
Def6	1.1616	1.4207e-06
Pdgfc	1.39698	1.78596e-06
Syk	1.19597	2.15449e-06
Plcd1	1.28345	2.2868e-06
Ttc33	1.05919	2.39392e-06
Hist1h2bj	1.05193	2.58081e-06
Pou2f2	1.05259	2.66169e-06
Fuom	1.05682	2.66686e-06
Ptpn6	1.32962	2.77404e-06
Dzip1	1.09868	2.78809e-06
Olfr836	1.84721	2.98622e-06
Capsl	1.43481	3.02391e-06
Zfp566	1.06379	3.53673e-06
Mcf2	1.19764	3.95429e-06
Acy1	1.64499	3.95749e-06
Bpnt1	1.02008	4.0796e-06
Pla1a	1.70481	4.21726e-06
Trim47	3.16467	4.56863e-06
Qtrt2	1.23851	4.63139e-06
Fahd1	1.0652	4.68645e-06
Pde4a	1.13349	4.74979e-06
Sytl3	1.68698	7.12186e-06
Map7d3	1.21525	7.98454e-06
Vwa3b	1.54576	8.81563e-06
Ephx1	1.05213	9.5839e-06
Pqlc1	1.00981	1.0411e-05
Btbd19	1.04211	1.32195e-05
Plxdc1	2.11879	1.51053e-05
Ccdc92b	1.79033	1.60935e-05
Ankrd45	1.53533	1.7319e-05
Nlrp9c	2.26258	1.77667e-05
Ccdc14	1.01813	2.37319e-05
Dpf1	1.44005	2.43114e-05
Tulp2	1.28626	2.54609e-05
Zbtb8a	1.0097	2.57084e-05
Tmprss13	3.42807	4.61666e-05
Rnf125	1.14475	4.69897e-05
Gm20008	1.93676	4.87183e-05
Akip1	1.1307	5.03926e-05
Foxn4	2.36538	5.39205e-05
Neurod1	2.25883	5.81806e-05
Sytl1	2.46163	6.35829e-05
Wdr62	1.32851	7.03419e-05
Gm10323	1.0082	7.32178e-05
Hist1h2an	2.68402	8.02079e-05
Zfp819	1.70182	8.4326e-05
Cdkl2	1.13191	8.49041e-05
Wdr95	1.65978	8.6726e-05
Ushbp1	1.42928	9.28103e-05
Trmt61a	1.30636	9.96522e-05
Rtraf-ps	1.40797	0.000103591
Pim2	1.04589	0.000110075
Kdf1	1.12771	0.000127947
Thrsp	1.93877	0.000131905
Dnajc6	1.88616	0.000148668
Fam131c	1.06965	0.000161061
Srcin1	1.22456	0.000162224
Hmcn2	1.97157	0.000164254
Tekt1	1.81188	0.000177324
Gngt2	1.07353	0.000183888
Vwf	1.07681	0.000191722
Rab3il1	1.56889	0.000195755
Zfp750	1.97408	0.000197362
Trim63	1.87003	0.000201669
Pdss1	1.07017	0.000227726
Psors1c2	1.7986	0.000233972
Trib3	1.03441	0.000237132
Phf19	3.3084	0.000247504
Acacb	1.10329	0.000249565
Zfp667	1.09577	0.00025324
Eppk1	1.81294	0.000268026
Tfap4	1.47124	0.000282103
Hist1h2bm	2.26274	0.000289971
Tbc1d9	1.03213	0.000321893
Gli2	1.02602	0.000365243
Hsbp1l1	1.44217	0.00040698
Faap24	1.24221	0.000411474
Arhgef16	1.66719	0.000417839
Hist1h2ak	1.54562	0.00043465
Zfp60	1.07075	0.00045583
9430069I07Rik	4.95292	0.000457679
Gstm2	1.04898	0.000497805
Hemk1	1.02035	0.000502917
Prss36	1.16691	0.000571387
Synm	1.71737	0.000576194
Slc25a44	1.35156	0.000613565
Pif1	1.08202	0.000650433
Rsph1	1.603	0.000707955
Phactr3	1.67105	0.000782059
Slc17a9	1.82973	0.000818615
Alkbh2	1.46373	0.000822355
Myh13	2.18858	0.00085119
Zfp995	1.21288	0.00085443
Ryr1	1.15779	0.000865278
Itgb7	1.70592	0.000910574
Notch4	2.1882	0.00103728
Serpinb6c	2.08043	0.00104348
Arhgap45	2.17523	0.00110642
Wnt7b	1.63441	0.00112097
Fam83e	1.35641	0.00115633
Rtkn2	1.06157	0.00118264
Gm8116	1.42482	0.0012532
Kirrel2	3.68315	0.00126955
Arhgef28	1.45497	0.00130641
Plk5	1.63774	0.0014121
Rasip1	1.02901	0.0015278
Gins3	1.07149	0.00153137
Med18	1.01946	0.00165865
Gm8276	1.43138	0.00172963
Capn5	1.03658	0.00194704
Mzf1	1.02852	0.00199117
Ms4a10	2.36392	0.00205411
Acss1	1.68522	0.00207926
Tfeb	1.03015	0.00263124
Ak7	1.01246	0.00276939
Tex21	1.03348	0.00284742
Fxyd2	1.52776	0.00285934
Metap1d	1.02471	0.00294995
Grin1	1.11361	0.00311087
Mtrf1	1.19322	0.0044913
Klf15	2.28053	0.00484521
St3gal3	1.03134	0.00531172
Eno1b	1.10676	0.00535276
Myb	2.10984	0.00547156
Tsx	1.15248	0.00673604
Dnaic1	1.72625	0.00692404
1700061G19Rik	1.33529	0.00708206
Gm35315	1.24914	0.00821702
Magi2	1.23646	0.00830286
4930432K21Rik	1.60255	0.00848251
Ccdc160	1.67832	0.00889112
Klf8	1.06815	0.0090564
Aifm2	1.08301	0.00914138
Dalrd3	1.13532	0.00915139
Map3k9	1.13712	0.0093668
Pafah2	1.22344	0.00951626
Mical1	1.40787	0.00968662
Zfp473	1.03093	0.00992233
Txlnb	1.80324	0.0101123
Rusc2	1.51377	0.0101257
Nkx2-9	1.42216	0.010208
Krt17	1.60988	0.0106948
Chrna9	1.93905	0.0109044
Ddx59	1.01863	0.0122348
Lgals9	1.26072	0.0132525
Bcl2l14	2.23081	0.0134628
Foxj1	2.17878	0.0140962
Slc30a2	1.10531	0.0148397
Btbd8	1.11787	0.0152821
Aoah	1.12941	0.0157562
Hist1h2ai	1.23494	0.0162469
Frs3	2.13112	0.0162851
Syce3	1.08563	0.0168769
Oas1a	2.22985	0.0175918
Mgat5b	1.57751	0.0180969
Ptch2	1.08778	0.0181234
Tert	1.47913	0.0181602
Best4-ps	1.77166	0.0183554
Nrsn2	3.58483	0.0198658
Ttll6	2.10272	0.0198893
Mt4	3.23154	0.0199525
Slc40a1	1.47497	0.0206267
Clcnkb	1.13679	0.0209523
Gpr1	1.1047	0.0214499
Prr15l	1.70979	0.0215901
Nlrp4a	2.9666	0.0235578
Cfap43	1.79216	0.0238539
Olfr1028	1.62402	0.0239339
Arc	1.8014	0.0259213
Gm9855	1.14776	0.026413
Gm4468	2.26598	0.0267947
Gm5921	1.30135	0.0279894
Gm867	1.70556	0.0304158
Gm6284	1.08303	0.0312726
Ltbp3	1.30294	0.0315108
Prdm14	1.72179	0.0317803
Zfp59	1.9466	0.0317816
Ovol2	1.6802	0.0323171
Ccdc40	1.71872	0.0339426
Mcf2l	1.45858	0.0342604
Aldh1b1	1.74091	0.037841
Stat4	1.43812	0.0417984
Gnpnat1	1.23563	0.0427381
Tgm1	1.38087	0.0443205
Irf8	1.68303	0.0450962
Mef2b	1.42653	0.0470826
Nlrp9b	1.17367	0.0471111
Slco1c1	1.89664	0.0492266
Fah	1.06497	0.0495264
Ampd3	1.36664	0.0497447
Oas1c	2.07346	0.0499518
Esrp2	2.14348	0.0533989
Sfrp4	1.48643	0.0579789
Ripk4	1.0672	0.0581668
Alox12b	1.24189	0.0617688
Zfp607b	1.09518	0.0620893
Igf1	1.97332	0.0620893
Mapk8ip2	1.46338	0.063315
Gm3765	4.30584	0.0638203
Mansc4	1.58478	0.0641942
Gm8797	1.54156	0.0644214
Bnipl	2.76929	0.0657004
Zp3	1.08973	0.0673332
Xylb	1.27857	0.0680701
Ldhc	1.26944	0.0703579
Arhgap22	1.21238	0.0703658
Cdo1	1.03132	0.0705225
Gm21992	1.20343	0.0741515
Mks1	1.05942	0.0750644
Dixdc1	1.28435	0.0757497
Ldb3	1.57436	0.0770554
Lck	1.77226	0.0785377
Ablim1	1.31695	0.0791664
Atp6v0a4	1.89997	0.0810534
Eva1a	1.73227	0.0811814
Lin52	1.13175	0.081466
Rtn4ip1	1.1224	0.0818743
Ifrd2	1.10719	0.0824776
Rgs11	1.50023	0.0828583
Gm4606	4.23983	0.0840756
Zbtb32	1.10823	0.0844839
Il17f	1.2835	0.0848938
Zfp28	2.02872	0.0888962
Adamts14	1.09902	0.0890503
Edar	1.92786	0.0915564
Gm11627	1.29128	0.0948154
Rab27a	1.14811	0.0969238

## Sheet: A (orange) vs D (dark green)
names	log2fc	p_value
Chchd10	2.19321	1.93929e-301
Sox2	3.51659	3.34783e-289
Hsp90ab1	1.01114	2.95959e-284
Ptma	1.39939	8.79259e-276
Ldhb	3.16658	4.04249e-275
Ifitm1	3.20354	3.98222e-274
Actg1	1.50904	1.21872e-265
Sumo2	1.84936	5.94312e-257
Set	2.04118	5.72266e-253
Ybx1	1.40317	1.39224e-244
Anp32b	1.7036	1.21391e-224
Btf3	1.36883	3.09458e-213
Pmm1	1.76987	2.71455e-210
C1qbp	1.83928	1.2984e-209
Mybl2	2.49684	1.73694e-204
Rps11	1.02163	1.87502e-203
Utf1	3.62177	6.97746e-203
Arid5b	3.09503	8.64501e-203
Dppa5a	1.30272	3.57316e-201
Stmn1	1.6633	3.01583e-199
Hsp90aa1	1.05647	7.70494e-192
Ncl	1.16683	8.55287e-192
Fth1	1.29384	4.54034e-189
Prdx6	1.79853	1.56138e-186
Cnbp	1.66867	3.92117e-186
Olfr1388	1.93227	4.61227e-185
Mrps24	1.88704	5.20843e-184
Trp53	2.36886	9.00845e-184
Mif	1.52233	9.40486e-184
Gmnn	2.14877	2.91749e-182
Nedd4	1.4589	1.13616e-180
Prdx1	1.16394	2.12355e-180
Pa2g4	1.70292	2.43654e-179
Psmd7	1.85176	1.12634e-175
Eif5a	1.27	1.54932e-175
Hdgf	1.56826	3.20089e-175
Vdac1	1.54992	4.597e-172
Gapdh	1.22475	8.5659e-172
Rps4l	1.38641	1.09484e-171
Eif3a	1.24373	1.60921e-170
Ran	1.08543	1.33201e-168
Psma7	1.52549	5.08995e-168
Fxyd6	2.28809	1.84223e-166
Sept1	3.34717	3.22416e-166
Tdh	4.95554	1.54691e-165
Nop58	1.72413	2.57832e-165
Mkrn1	1.4477	8.26822e-164
Csrp2	1.81492	1.52696e-163
Csnk1a1	1.49941	2.01005e-162
Pcbp1	1.49881	4.00951e-162
Twf2	2.59061	9.49284e-162
H2afy	1.72544	2.59457e-161
Ckb	2.19186	8.00209e-161
Fkbp3	1.52536	1.30227e-158
Sinhcaf	1.97582	2.98751e-158
Atox1	1.67941	2.00851e-157
Dnajc21	1.93052	7.62846e-156
Bax	1.46595	8.75631e-156
Eif4ebp1	1.47593	3.948e-155
Txnl4a	1.73191	9.92796e-155
Ubald2	2.10991	4.041e-153
Slc25a5	1.34416	1.05618e-151
Polr2e	1.53138	1.39603e-151
Dtymk	1.88366	5.16333e-149
Ifitm2	1.66985	9.06188e-149
Txnrd1	2.20762	4.86623e-147
Hmgn1	1.0972	9.54623e-147
Lima1	2.36904	1.03601e-146
Aprt	1.74856	1.42835e-146
Aldoa-1	1.00346	9.83695e-145
Tpd52	2.22311	1.19565e-144
Dctpp1	1.63741	1.48792e-144
Bri3	1.80703	1.71642e-144
Rcc2	1.599	3.14709e-144
Pfn1	1.66378	3.83943e-144
Hat1	1.44332	3.86945e-144
Rest	1.81155	5.24885e-144
Mdm4	2.14411	6.64622e-144
Dpy30	1.87365	1.2076e-143
Ybx3	1.61845	2.17582e-142
Rsl1d1	1.54687	3.25469e-141
Nsd1	1.78106	6.71897e-140
Ube2s	1.19579	5.42045e-139
Hist1h1b	2.53489	1.59542e-138
Tdrd12	2.90739	1.76541e-137
Vdac2	1.36824	1.70396e-136
Gsta4	1.63404	5.27649e-135
Smc3	1.33011	3.10813e-134
Rbx1	1.46044	2.59367e-133
Hnrnpd	1.51522	3.24037e-133
Msh6	1.8399	2.51245e-132
Srm	2.0621	1.27186e-130
Eno1	1.32636	1.7092e-130
Tceal9	1.5203	9.70225e-130
Npm3	1.72483	1.51797e-129
L1td1	2.09251	2.69792e-129
Gnl3	1.41262	4.63765e-129
Tet1	2.11191	7.40414e-128
Snrpd1	1.31026	9.66462e-128
Nhp2	1.40316	1.16165e-127
Hnrnpab	1.26278	1.16165e-127
Syce2	2.22842	2.45278e-127
Paics	1.49189	3.99206e-127
Zfp42	2.07009	1.76404e-126
Usp28	2.65918	2.63887e-126
Cct2	1.02607	1.04303e-125
Supt16	1.49157	6.73144e-125
Nme1	1.472	1.75961e-124
Spc24	1.58566	3.85291e-122
Bex1	1.24776	5.41902e-122
Aebp2	2.32282	8.03132e-122
Fabp3	2.10409	8.10375e-122
Ppid	1.8912	4.06345e-121
Anp32a	2.05164	8.59762e-121
Ywhaz	1.42538	9.75414e-121
Acin1	1.55501	1.76109e-120
Ptch1	2.41894	2.66692e-120
Rfc5	1.82598	5.64126e-120
Atpif1	1.16614	1.04988e-118
Tfap2c	3.26707	2.80756e-118
Nfyb	1.77633	5.48165e-118
Esco2	1.69618	7.15708e-118
Cdca8	1.5881	1.21542e-117
Kdm5b	1.24679	2.47758e-117
Mcm3	1.65557	3.79278e-117
Tomm5	1.5517	3.98809e-117
Ppil1	2.05031	1.44514e-116
Dhx16	1.71628	2.02127e-116
Hnrnpf	1.21039	2.03072e-116
Pebp1	1.06914	2.67278e-116
Tpi1	1.29243	3.825e-116
Top2a	1.26936	4.68796e-116
Atp5c1	1.10022	5.08661e-116
Skp1a	1.57332	2.3831e-115
Eif3k	1.20772	4.3582e-115
Mrpl42	1.43876	5.13509e-115
Pomp	1.4064	8.34212e-115
Psmd12	1.4394	9.00967e-115
Impact	1.5241	1.00786e-113
Cox5a	1.0203	1.41298e-113
Txn1	1.15087	1.74599e-113
Vapa	1.4366	3.36159e-113
Chchd4	2.03195	1.08056e-111
Lsm3	1.52231	2.62446e-110
Uri1	1.70661	6.45121e-110
Sod2	1.49895	7.16996e-110
1810037I17Rik	1.55949	1.9025e-109
Mrpl18	1.51781	2.49008e-109
Bcas2	1.40105	2.6162e-109
Cyb5a	1.75339	3.08709e-109
Ddx46	1.42652	8.40213e-108
Wasf2	1.8304	8.82887e-108
Sugt1	1.53625	1.17686e-107
Mta3	1.72061	7.96528e-107
Cisd1	1.42383	1.44592e-106
Hist1h2ae	2.20812	1.12115e-105
Lyar	1.34491	1.21635e-105
Usp10	1.74209	2.3163e-105
Zrsr2	1.48996	3.2957e-104
Anp32e	1.731	1.57933e-103
Cbx1	1.30988	2.099e-103
Ppp2r2d	1.51571	1.1432e-102
Gmps	1.56596	2.46184e-102
Bex4	1.26805	6.38744e-102
Dstn	1.21516	1.56755e-101
Utp18	1.80049	1.89778e-100
Suz12	1.38811	2.7033e-100
Plekha7	2.13706	8.12772e-100
Mcm4	1.64799	9.12417e-100
Gtpbp4	1.23472	1.13435e-99
Sms	1.61112	1.04705e-98
Srrm1	1.19983	1.34243e-98
Parp1	1.23704	2.30422e-98
Socs2	2.80502	3.35105e-98
Mtss1	2.26177	3.82137e-98
Ube2i	1.20204	5.16385e-98
U2surp	1.19597	6.90275e-98
Slc25a13	1.88113	9.26753e-98
Eif1ax	1.17714	2.62774e-97
4921524J17Rik	2.11555	1.02723e-96
Psip1	1.37156	2.02741e-96
Wapl	1.19702	2.40829e-96
Terf1	1.51464	1.37459e-95
Mrps31	2.51252	1.81051e-95
Mrpl21	1.50017	2.71207e-94
Adprh	1.60317	3.64195e-94
Zfp710	2.14982	3.64195e-94
Smarcc1	1.33959	4.77617e-94
Vmn2r97	1.50802	5.64761e-94
Rara	3.29796	7.88049e-94
Seh1l	1.69595	9.42016e-94
Mrps12	1.96082	1.10835e-93
Fblim1	2.44956	1.39784e-93
Sub1	1.02529	1.76873e-93
Dnttip2	1.43715	1.97607e-93
Map4k4	1.52187	3.26178e-93
Tmsb10	1.05441	3.7673e-93
Timm17a	1.2369	5.73002e-93
Kat6b	1.70424	1.13567e-92
Eif2s1	1.23279	1.14547e-92
Usp7	1.29051	1.52852e-92
Rad50	1.56162	2.10644e-92
Lars	1.44093	3.01459e-92
Tbc1d15	1.6053	2.0992e-91
Tagln2	1.54742	5.9854e-91
Jarid2	1.35598	6.97418e-91
Adh5	1.17121	9.49562e-91
Polr2h	1.50355	1.07671e-90
Psrc1	1.50831	1.24881e-90
Gnpda1	2.64083	1.64595e-90
Crip2	2.24662	2.01945e-90
Mafg	1.80527	2.31299e-90
Slc25a39	1.50144	2.47896e-90
Sfr1	1.22531	5.44941e-90
Psma6	1.33285	5.70215e-90
Phf20	1.71695	6.22645e-90
Eras	3.28016	7.08152e-90
Nufip2	1.45517	9.8986e-90
Tcf7l1	2.11591	1.34909e-89
Pfdn2	1.22919	1.78575e-88
Gm9825	2.27177	2.61163e-88
Gar1	1.69845	3.82385e-87
Msh2	1.38099	4.67778e-87
Ak2	1.38565	8.58206e-87
Fkbp1a	1.30762	9.21851e-87
Ash2l	1.15583	9.21851e-87
Nsun2	1.33418	1.59573e-86
Hsf2bp	1.71439	1.72894e-86
Thrap3	1.40409	3.66328e-86
Puf60	1.43653	4.51431e-86
Atp6v1f	1.32263	5.37001e-86
Ywhah	1.41834	6.86747e-86
Ccdc58	1.43794	7.28407e-86
Nol7	1.25336	1.18314e-85
Ywhag	1.42652	2.17663e-85
Rrp1b	1.67729	3.18389e-85
Klf2	1.38458	3.65274e-85
Fbxo22	2.0277	4.46857e-85
Prc1	1.58432	5.16893e-85
Eif3c	1.00298	5.29287e-85
Eprs	1.05871	5.31621e-85
Ranbp3	1.89588	1.06283e-84
Hsd17b10	1.48034	1.16203e-84
Tcl1	4.2262	1.42676e-84
Slc25a36	1.4555	2.50372e-84
Psmb3	1.16789	4.66974e-84
Ooep	1.40553	8.57385e-84
Impa2	1.58416	9.37465e-84
Hmgb1	1.29469	1.01657e-83
Alg13	1.39783	1.12387e-83
Ung	1.77546	1.4894e-83
Ubl4a	1.75205	1.89863e-83
Rnps1	1.27248	2.12716e-83
Zfp292	1.72556	3.66998e-83
Siva1	1.23992	7.66884e-83
Mettl16	1.68893	1.01409e-82
Mphosph8	1.29678	1.10934e-82
Psmd11	1.14426	2.6959e-82
Dph3	1.53397	3.51503e-82
Csnk1e	1.70103	3.76729e-82
Mrpl51	1.3107	4.4846e-82
Fxr1	1.1314	4.51705e-82
Mrps16	1.31429	6.60532e-82
Rex1bd	1.48643	7.31823e-82
Setx	1.5893	8.74034e-82
Kank2	2.54121	1.21073e-81
Ebna1bp2	1.36787	1.44912e-81
Sdc4	1.49678	6.08192e-81
Mrpl15	1.10641	1.04244e-80
Gtsf1l	2.62135	4.35933e-80
Cmip	1.58804	4.36902e-80
Nup62	1.45174	1.40039e-79
Gclm	1.50423	2.66819e-79
Tmpo	1.23011	3.91738e-79
Capzb	1.19501	4.63477e-79
Pafah1b1	1.17302	5.40782e-79
Sae1	1.17941	5.40782e-79
Pdzd4	3.79032	1.49968e-78
Pfkp	1.39206	1.84273e-78
Banf1	1.10519	4.96762e-78
Sycp3	1.97631	9.13454e-78
Vps36	1.36603	9.29663e-78
Pitpnc1	2.02181	1.28299e-77
Timm13	1.19916	1.47466e-77
Vangl1	2.21618	1.72538e-77
Stmn2	1.2458	1.78722e-77
Fubp1	1.08463	1.85199e-77
Cenpm	1.56832	1.99768e-77
Actr2	1.27139	2.05794e-77
Mrpl12	1.32343	3.39031e-77
Hspa4	1.01217	3.54579e-77
Ucp2	1.51985	4.37449e-77
Mrpl34	1.34781	4.37595e-77
Ppan	1.46264	4.81061e-77
Kdm1a	1.06922	9.14839e-77
Fam104a	1.33004	9.97784e-77
Sarnp	1.20787	1.08483e-76
Sars	1.3072	1.56049e-76
Dek	1.11889	2.08678e-76
Pum3	1.44771	2.21454e-76
Wee1	1.73259	2.37018e-76
Eif3d	1.1451	3.00281e-76
Ssrp1	1.32319	3.02014e-76
Srpk1	1.06055	3.4143e-76
Cdc25a	1.77701	4.21e-76
Uck2	1.65038	4.67825e-76
Akap8	1.42343	5.87243e-76
Tars	1.43705	6.25282e-76
Alyref	1.46967	9.91187e-76
Nolc1	1.31051	2.59838e-75
Erh	1.23154	3.73056e-75
Thumpd1	1.50391	4.75677e-75
Abce1	1.27428	6.63798e-75
Rsbn1l	1.37224	7.18865e-75
Dpys	3.65863	1.06266e-74
Snrpd2	1.06003	1.07001e-74
Morc3	1.55232	1.10187e-74
Dhx9	1.28087	1.18392e-74
Zfp638	1.39932	1.24805e-74
Luc7l	1.36405	1.45796e-74
Ftl2-ps	1.18234	1.67671e-74
Esrrb	3.36088	3.71639e-74
Cebpz	1.18172	6.45061e-74
Brd8	1.22511	6.51604e-74
Cul4b	1.24728	8.93409e-74
Pdap1	1.00853	8.95666e-74
Gnl3l	1.30104	1.37654e-73
Rbpms	1.30443	1.43451e-73
Ubtf	1.47441	1.68728e-73
Agtrap	1.56997	1.7996e-73
Gspt1	1.09505	2.89671e-73
Wdr75	1.4924	4.37589e-73
Mrpl11	1.28252	4.39357e-73
Tfrc	1.38432	6.09026e-73
Cfl1	1.0454	7.34731e-73
Cdt1	1.78301	7.58942e-73
Dlc1	2.18791	7.6892e-73
Bbc3	2.22681	8.22976e-73
Mcm7	1.175	3.56469e-72
Psmb2	1.13044	3.93071e-72
Hnrnpl	1.06439	4.00496e-72
N4bp1	1.33895	4.30035e-72
Hcfc1	1.40472	7.80274e-72
Tcof1	1.32017	9.50136e-72
Ifitm3	1.29804	1.08396e-71
Tpm1	1.34727	1.10038e-71
Mrpl30	1.27429	1.20464e-71
Mak16	1.25967	1.50776e-71
Tacc2	2.45191	2.09925e-71
Prmt1	1.06908	5.27581e-71
Ruvbl2	1.49888	6.50294e-71
Ndufs6	1.12946	9.44545e-71
Eif3i	1.08893	9.48879e-71
Mnd1	1.79653	1.04533e-70
Inpp5d	2.12438	1.15711e-70
Ppp1r14a	1.95458	1.35491e-70
Ube2b	1.2162	1.58459e-70
Srp14	1.12584	1.77665e-70
Ubl3	1.68587	1.95755e-70
Hsd17b14	1.8324	3.03453e-70
Acp1	1.16795	3.16483e-70
Xrn2	1.19162	3.47763e-70
Zfp706	1.19824	4.38796e-70
Utp14a	1.35973	4.61854e-70
Rars	1.49417	5.54775e-70
Qdpr	1.49831	6.14922e-70
Supt4a	1.28115	6.94344e-70
Mga	1.41174	1.71206e-69
Smagp	2.48548	4.25109e-69
Ppp2ca	1.06463	4.37738e-69
Gstm1	2.34163	6.34556e-69
Mlf2	1.14541	8.81646e-69
Uchl3	1.18474	9.63454e-69
Rrm2	1.32145	1.37114e-68
Prorp	2.17775	2.87452e-68
Ythdf1	1.33236	3.47496e-68
Ddah2	1.57723	3.48066e-68
Ctcf	1.14271	3.62535e-68
Pbdc1	1.28226	6.56224e-68
Snrpa	1.25285	7.09347e-68
Brix1	1.18471	7.25886e-68
Ola1	1.13471	1.19017e-67
Gtf2i	1.3594	1.29288e-67
Ube2c	1.2156	1.98016e-67
Naa10	1.48621	2.05237e-67
Mybbp1a	1.12104	2.31256e-67
Pcmtd1	1.43494	2.31256e-67
Ago2	1.42282	3.73405e-67
Blm	1.63025	4.7827e-67
Kmt5a	1.26819	5.0916e-67
Plekhf2	1.68156	5.44093e-67
Npepps	1.17699	7.40644e-67
Mcm6	1.26027	1.42039e-66
Bms1	1.30553	2.30688e-66
Pafah1b3	1.53337	2.98385e-66
Hirip3	1.73923	6.66308e-66
Zfp462	2.34992	6.96538e-66
Apobec3	2.09804	7.90787e-66
Eif1a	1.133	9.41744e-66
Timm8a1	1.55708	1.23349e-65
Rev1	2.04717	2.27647e-65
Tcf15	1.76033	2.50091e-65
Bub1	1.3361	2.55049e-65
Dut	1.0672	2.69335e-65
Nr0b1	2.99513	3.58595e-65
Ndufa11	1.06324	3.70472e-65
Chmp2a	1.18453	4.68906e-65
Cenpx	1.39989	5.2596e-65
Nfu1	1.32169	8.14778e-65
Nol9	1.71314	8.6422e-65
Rae1	1.29199	1.73127e-64
Dcaf4	1.6212	2.08889e-64
Cks2	1.06033	2.43951e-64
Prdx2	1.0382	2.64727e-64
Casp8ap2	1.43294	5.06514e-64
Shmt1	1.94024	8.07036e-64
Calm3	1.04916	9.14908e-64
Ccdc59	1.17479	1.16139e-63
Pml	1.93381	1.19943e-63
Gfer	1.2396	1.25403e-63
Rp9	1.27761	2.65115e-63
Atp6v1d	1.31553	3.94628e-63
Ak6	1.2638	1.20176e-62
Rnaseh2b	1.65927	2.21679e-62
Ppdpf	1.32846	2.76219e-62
Nsmce4a	1.12064	4.60553e-62
Rrp15	1.30807	4.771e-62
Phf3	1.01912	5.44869e-62
Swi5	1.02151	7.12484e-62
Tcea1	1.20029	7.65242e-62
Tmem11	1.42157	1.02904e-61
Cltb	1.77089	1.07499e-61
Prelid1	1.11991	1.07901e-61
Cep57	1.34791	1.54609e-61
Ppp2r2a	1.12826	2.06379e-61
Tmem238	1.88641	2.65568e-61
Pmf1	1.41719	2.69194e-61
Notch1	2.10242	4.30342e-61
Mphosph10	1.11032	5.8069e-61
Cfap298	1.77571	6.13066e-61
Enah	1.09702	1.47025e-60
Clpp	1.25991	1.53214e-60
Mbd3	1.13938	1.55453e-60
Atf1	1.37749	2.10277e-60
Ppp4r3a	1.29571	2.30537e-60
Nol11	1.18211	2.89515e-60
Phax	1.25735	6.31801e-60
Gtf2h1	1.60054	9.38452e-60
Sf3b3	1.05714	1.23295e-59
Cox6b1	1.04503	1.29939e-59
Icam1	1.4937	1.37967e-59
Gtf2e2	1.26138	1.45745e-59
Smarcd1	1.36161	2.21338e-59
Srp19	1.18696	2.42764e-59
Rsl24d1	1.26254	3.01259e-59
Spag7	1.2823	3.05258e-59
Exosc8	1.14415	3.12576e-59
Sf3a3	1.33467	3.59623e-59
Mrpl35	1.17227	3.68052e-59
Brd1	1.16722	4.60937e-59
Cxxc5	2.03647	4.69028e-59
Espn	2.1036	4.82945e-59
Ube2n	1.09478	4.91754e-59
Mrpl14	1.3613	6.18843e-59
Nudt21	1.01159	6.93233e-59
Gnai2	1.0981	7.13053e-59
Ppat	1.49465	9.07073e-59
Rtraf	1.01914	1.00725e-58
Sumo3	1.15578	1.25619e-58
Rps19bp1	1.39961	2.02474e-58
Atic	1.35881	2.09788e-58
Eef1e1	1.28304	2.35005e-58
Eif3g	1.09234	2.44804e-58
Ephx2	2.4181	2.64439e-58
Wdr82	1.54945	3.54803e-58
Brwd1	1.12723	3.71941e-58
Txlng	1.24001	7.00265e-58
Cks1b	1.07771	9.23145e-58
Maz	1.50801	1.04285e-57
Pycard	1.12881	2.23485e-57
Topors	1.17022	2.2487e-57
Csnk2a2	1.10114	3.50478e-57
Tipin	1.02823	4.31286e-57
Arf5	1.17765	4.71416e-57
Atp5o	1.00559	4.83333e-57
Zdbf2	1.4269	5.05191e-57
Dlgap5	1.33103	7.73372e-57
Gsr	1.51585	1.61301e-56
Wdr76	2.09489	1.83888e-56
Emg1	1.08812	1.90108e-56
Nifk	1.2978	2.67219e-56
Rlim	1.09213	2.76199e-56
Rybp	1.52152	2.89283e-56
Ndufv3	1.08068	3.4699e-56
Ppp2r5c	1.14237	4.78226e-56
Samm50	1.07608	5.27317e-56
Ass1	1.32318	6.11834e-56
Sdhb	1.22794	6.68502e-56
Zfp644	1.13882	6.97806e-56
Aass	2.80496	9.2232e-56
Usp48	1.08701	9.9625e-56
Bach1	1.88512	1.18867e-55
Dnajc7	1.27547	1.37975e-55
Ndufb10	1.10207	1.43594e-55
Etl4	1.32867	2.20904e-55
Blvrb	1.32906	2.22439e-55
Gart	1.06654	3.74892e-55
Cnn2	1.99086	3.81711e-55
Kdm3a	1.60703	4.1531e-55
Lrpprc	1.38302	5.78436e-55
Dnajc19	1.13763	5.97067e-55
Smarcad1	1.27089	6.2759e-55
Mdn1	1.08498	6.40133e-55
Mdm2	1.06115	8.26193e-55
Sde2	1.16214	8.39127e-55
Smc1b	2.35699	9.23368e-55
Prelid2	1.35828	1.10973e-54
Smg7	1.36337	1.55252e-54
U2af1	1.10719	1.68548e-54
Pcm1	1.06357	2.12857e-54
Prpf38b	1.13862	2.27183e-54
Tcea3	1.69609	2.73299e-54
Msn	1.59312	3.79114e-54
Cebpzos	1.25154	3.99196e-54
Map7	1.50568	4.34631e-54
Lsg1	1.27064	5.05645e-54
Cldn7	2.86161	7.06769e-54
Ubald1	1.39435	7.5985e-54
Rnf17	1.31957	8.82195e-54
Zmynd8	1.28022	1.13183e-53
Bclaf3	1.37856	1.23263e-53
Pfdn4	1.1567	1.6595e-53
Sema4b	2.01625	1.7837e-53
Pim3	1.0934	1.83449e-53
Myo10	1.18232	2.56633e-53
Skil	1.0987	2.71629e-53
Denr	1.0178	3.18101e-53
Lin28a	1.2749	3.22033e-53
Rpf2	1.46527	3.29644e-53
Pold2	1.46899	3.78271e-53
Mllt10	1.38327	4.32163e-53
Arpc3	1.08696	7.24842e-53
Mt1	1.05935	8.57453e-53
Spag9	1.39233	9.77145e-53
Rad51	1.35587	1.25153e-52
Dtd1	1.36627	1.28956e-52
Crip1	1.35459	1.31189e-52
Polr2f	1.01111	1.47197e-52
Idh3a	1.13742	1.78274e-52
Nme4	1.48806	3.42065e-52
Uqcc2	1.04701	4.39862e-52
Utp3	1.01971	4.96943e-52
Triml2	1.51352	6.92754e-52
Psat1	1.10109	1.14262e-51
Nmd3	1.04368	2.04484e-51
Sdad1	1.20567	2.74112e-51
Rnmt	1.07456	3.12136e-51
Grpel1	1.051	3.54794e-51
Ddx6	1.07496	3.8021e-51
Rnf126	1.28586	4.45161e-51
Tjp2	1.27153	5.10053e-51
Nat10	1.37733	6.17377e-51
Vps29	1.01621	6.48541e-51
Ndufv2	1.05762	7.67521e-51
Zfp655	1.26151	8.95542e-51
Rnf138	1.10649	9.0127e-51
Helb	1.47743	1.52357e-50
Mcm10	1.5109	2.37775e-50
Osbpl1a	1.44316	3.58757e-50
Hmces	2.18548	5.41599e-50
Pacsin1	2.57543	6.26789e-50
Gigyf2	1.13382	6.32437e-50
Sbds	1.44934	9.65365e-50
Mnat1	1.20135	1.01714e-49
Ralb	2.0096	1.01788e-49
Gm15459	1.40677	2.23053e-49
Tex10	1.29992	3.25229e-49
Ier2	1.13704	3.76989e-49
1500009L16Rik	1.0386	5.04987e-49
Nr5a2	2.61623	5.44382e-49
Ckap2	1.199	5.86542e-49
Lsm2	1.0899	7.5566e-49
Sfxn1	1.1877	8.99648e-49
Wbp2	1.14777	9.23279e-49
Vta1	1.67285	1.17451e-48
Pak4	1.58376	1.85741e-48
Thoc6	1.30019	2.00297e-48
Nipsnap1	1.39471	2.03972e-48
Mrps33	1.04555	2.536e-48
Rbm47	2.68055	2.5503e-48
Exosc5	1.09422	2.96356e-48
Fbxo5	1.22846	3.03914e-48
Srgap2	1.62156	3.07878e-48
Dtl	1.05318	4.25006e-48
Gigyf1	1.14145	4.74182e-48
Kras	1.14574	5.42477e-48
Actr3	1.07939	5.87983e-48
Zfp553	1.89469	7.39391e-48
Asxl1	1.19845	9.98962e-48
Morc1	1.37516	1.02135e-47
Zmym4	1.30172	1.19736e-47
Ankrd10	1.36203	1.3728e-47
Ndufaf3	1.95078	1.38996e-47
Sept11	1.0371	1.98507e-47
Lamtor1	1.08451	2.00832e-47
Smg5	1.30353	2.01682e-47
Yeats4	1.03263	2.62253e-47
Cib1	1.47312	4.65089e-47
Gdf3	1.50507	5.63015e-47
Gcat	1.37076	6.94614e-47
Ina	1.80344	7.43308e-47
Bub3	1.03776	1.10866e-46
Rrp9	1.30031	1.7168e-46
Safb2	1.06212	1.76455e-46
Iws1	1.11926	1.82918e-46
Coa3	1.17969	1.99742e-46
Nexmif	2.52057	3.20228e-46
Lpin1	2.33753	3.56726e-46
Nip7	1.09626	4.32666e-46
Twistnb	1.18843	4.54652e-46
Cdkn2aipnl	1.29352	5.49518e-46
Sf3b6	1.00474	9.15601e-46
Upf1	1.13522	9.18874e-46
Dido1	1.18946	9.72751e-46
Cdca7	1.36477	9.80304e-46
Hibadh	1.20575	1.02809e-45
Midn	1.60761	1.02809e-45
Sh3bgrl3	1.01264	1.93704e-45
Foxp1	1.25971	2.33334e-45
Psmg1	1.16809	2.71017e-45
Mrps35	1.20039	2.87122e-45
Pdk1	1.42507	2.98165e-45
Klf13	1.21894	3.34234e-45
Ckap5	1.00683	4.25655e-45
Selenoh	1.0643	4.94916e-45
Ing5	1.43693	5.21233e-45
Thyn1	1.01303	5.84113e-45
Cenps	1.53377	5.87833e-45
Pdcd6	1.12075	7.20969e-45
Cwc27	1.43336	7.24596e-45
Atad3a	1.08492	1.03378e-44
Csnk1g1	1.49033	1.08089e-44
Nob1	1.3144	1.28845e-44
Exosc1	1.39659	1.30254e-44
Fam49b	1.05175	1.39896e-44
Cbx7	1.31852	1.44278e-44
Odf2	1.07801	1.66361e-44
Gjb3	3.04996	2.02347e-44
Timm50	1.10563	3.36844e-44
Gadd45gip1	1.26062	3.59965e-44
Ubr7	1.18602	3.87032e-44
Uqcrc2	1.00803	4.29155e-44
Myh9	1.35102	5.45949e-44
Tsfm	1.08549	5.80809e-44
Cfap20	1.15721	5.95585e-44
Prpf3	1.69648	5.95585e-44
Nfx1	1.23105	6.59015e-44
Tada2a	1.5504	6.82485e-44
Exosc4	1.11786	6.84593e-44
Akap8l	1.31482	8.44514e-44
Tfe3	1.71804	1.01917e-43
Ndrg2	1.9518	1.13165e-43
Mrpl58	1.17845	1.45396e-43
Eml4	1.15419	1.50882e-43
Thumpd3	1.55748	1.58793e-43
Prrc1	1.06911	1.64663e-43
Pop5	1.02283	2.82018e-43
Dctn4	1.62428	3.96491e-43
Fgf4	1.39316	5.76151e-43
Usf2	1.35615	6.66427e-43
Stx3	1.34613	9.64453e-43
Rab18	1.1075	1.46377e-42
Gm6477	2.1083	1.72186e-42
Tsr1	1.47144	1.76142e-42
Rnf216	1.37873	1.82625e-42
Tst	1.79253	1.90769e-42
Zbtb7a	1.9629	2.3541e-42
Nabp2	1.56908	2.55359e-42
Klhl21	2.27341	2.66994e-42
Wdr74	1.09033	2.7182e-42
Oxsr1	1.47046	3.30876e-42
Kif20b	1.02252	3.70052e-42
Fam50a	1.10602	3.8615e-42
Etnk1	1.12603	4.10196e-42
Stk38	1.15095	4.34552e-42
Polr2i	1.05834	5.89054e-42
Syf2	1.03182	6.75741e-42
Top3b	1.25222	7.00175e-42
Sin3a	1.16461	7.00175e-42
Ddx10	1.08742	8.32605e-42
Asxl2	1.09682	9.36402e-42
Fnbp4	1.0922	9.95713e-42
Qtrt1	1.43071	1.95548e-41
Fubp3	1.24945	2.856e-41
Dnph1	1.16417	2.87964e-41
Cystm1	1.31803	3.1709e-41
Dhps	1.27402	3.7799e-41
Mycn	2.50597	3.874e-41
Mpc1	1.3512	4.33878e-41
L3mbtl2	1.31528	4.85601e-41
Rtf2	1.10864	5.21273e-41
Ubxn2a	1.15849	5.23727e-41
Mcm3ap	1.24425	5.24271e-41
Mrps18b	1.21073	7.45848e-41
Snapc5	1.72035	7.59638e-41
Cdkn1a	1.16002	1.12341e-40
Lrrc2	2.85844	1.35064e-40
Chchd5	1.09587	1.37361e-40
Dmrt1	2.89907	1.94213e-40
Fam136a	1.09648	1.96161e-40
Actl6a	1.13368	2.34685e-40
Plk2	1.35254	3.21645e-40
Prim1	1.0509	3.28919e-40
Ndufaf6	1.67409	3.31609e-40
Pclaf	1.06529	3.56307e-40
Kif15	1.08969	5.17732e-40
Msi2	1.015	5.38169e-40
Pitpnb	1.0729	5.44221e-40
Ccdc12	1.18014	5.46148e-40
Ect2	1.06816	7.34223e-40
Etv5	1.42547	7.75796e-40
Kif4	1.18251	9.65478e-40
Comtd1	1.71033	9.88829e-40
Mea1	1.50718	1.04184e-39
Ino80	1.30862	1.0671e-39
Med28	1.13936	1.22572e-39
Zfp871	1.4466	1.2672e-39
Ntan1	1.09005	1.51869e-39
Trps1	1.88564	1.57949e-39
Nup153	1.16666	2.21608e-39
Sdhaf4	1.57725	2.40262e-39
Cuta	1.19083	4.62229e-39
Usp1	1.08082	4.83168e-39
Tfcp2l1	1.09319	5.17227e-39
Bcat1	1.1741	5.38938e-39
BC005561	1.40079	6.54236e-39
Trim25	1.59519	6.9269e-39
Xbp1	1.26885	8.22768e-39
Srrt	1.06991	8.62985e-39
Acadm	1.05135	9.00036e-39
Anxa7	1.36922	1.20147e-38
Traf4	1.25521	1.50793e-38
Tcf7	1.63568	1.82986e-38
Mbtd1	1.01996	2.40659e-38
Dock1	1.36719	2.41268e-38
Coil	1.54122	3.484e-38
Chek1	1.41703	5.54657e-38
Fignl1	1.5405	5.78772e-38
Hspbap1	1.69926	5.85125e-38
Ehmt1	1.0244	6.28759e-38
Mdc1	1.32782	6.54216e-38
Grhpr	1.01265	7.48702e-38
Ddx47	1.49285	8.39029e-38
Coprs	1.05779	1.08109e-37
Dis3	1.05835	1.81053e-37
Triml1	1.6949	1.90104e-37
Hist1h1a	1.33583	1.97195e-37
Use1	1.07536	2.26241e-37
Mettl5	1.44608	2.63704e-37
Tsr2	1.69827	3.39142e-37
Mphosph6	1.07726	3.755e-37
Vcan	2.73716	3.99719e-37
Kif23	1.07313	4.19141e-37
Ak1	1.99821	6.51676e-37
Fbrsl1	1.23785	7.15062e-37
Wdr3	1.1896	7.15703e-37
Palm3	2.10189	7.40642e-37
Ulk1	1.13448	9.72253e-37
Jmjd6	1.29829	1.15924e-36
Gjc1	1.60557	1.27207e-36
Krt42	2.27524	1.62534e-36
Liph	2.29945	1.68662e-36
Kxd1	1.33329	2.05502e-36
Vegfb	1.12442	2.16968e-36
Vapb	1.03364	2.23766e-36
Plac8	2.62006	2.42973e-36
1700019D03Rik	1.37363	2.57921e-36
Nav2	2.02866	3.13213e-36
Nosip	1.01839	3.391e-36
Bccip	1.0694	3.52891e-36
Ttf2	1.32919	3.76685e-36
Grsf1	1.02675	4.24877e-36
Ntmt1	1.73343	4.31821e-36
Mgme1	1.68472	7.4143e-36
Rcc1	1.35425	9.82676e-36
Zfp24	1.63721	1.06053e-35
Ankrd12	1.40393	1.08188e-35
Siah1b	1.17601	1.34694e-35
Atad5	1.37925	1.37311e-35
Samd1	1.09952	1.41807e-35
Fanci	1.90784	1.49882e-35
Dazap2	1.47524	1.65716e-35
Cdca2	1.10249	2.17742e-35
Xpot	1.16508	2.51186e-35
Acot13	1.19109	2.51866e-35
Bola1	1.17307	3.0847e-35
Abcc4	1.60681	4.4209e-35
Ccdc124	1.04786	5.06431e-35
Sap30	1.03925	5.30617e-35
Nphs1	1.67313	6.98467e-35
Krr1	1.05808	7.97834e-35
Tuba4a	1.24659	8.18672e-35
Fam81a	2.39763	9.41011e-35
Lgals3	2.0371	1.09827e-34
Carnmt1	1.0052	1.43834e-34
Snx10	1.51896	1.51299e-34
Klf6	1.15204	1.56624e-34
Rbm34	1.0356	1.5833e-34
Esrp1	2.45172	1.60631e-34
Ccdc6	1.12853	1.69773e-34
Trmt6	1.17776	2.34058e-34
Crebrf	1.29885	3.25369e-34
Ctbp2	1.12025	4.33916e-34
Rdm1	1.02054	4.36424e-34
Hmgxb4	1.23789	4.91306e-34
Vrk1	1.03436	5.83881e-34
Wdfy1	1.08077	6.65272e-34
Arl2	1.2734	7.60159e-34
Znrd1	1.01576	8.09163e-34
Cnot8	1.19987	8.19667e-34
Rcor2	1.15077	8.6715e-34
Nol12	1.22374	8.8335e-34
Cd3eap	1.39743	1.05853e-33
Taf5	1.14895	1.13108e-33
Ydjc	1.71039	1.14107e-33
Pwwp2a	1.38428	1.28068e-33
Rprd2	1.2963	1.42414e-33
Opa1	1.15567	1.87118e-33
Stk11	1.24557	1.89607e-33
Zfp428	1.45708	1.98755e-33
Zfp280d	1.15793	2.12375e-33
Sik1	1.67679	2.46705e-33
Exosc3	1.08309	3.53244e-33
Gadd45b	1.49628	3.77642e-33
Marcks	1.09139	3.83562e-33
Zfp652	1.18058	4.40495e-33
Dda1	1.0542	4.62273e-33
Sept9	1.83349	5.1646e-33
Ccnt2	1.01086	5.4258e-33
Cit	1.10301	8.54255e-33
Rbms2	1.22722	9.39574e-33
Pla2g1b	1.05789	1.16353e-32
Chek2	1.52602	1.65907e-32
Gpatch4	1.17894	1.7125e-32
Dnase2a	1.61921	1.7125e-32
Cdca5	1.21016	2.08003e-32
Usp36	1.44754	2.26036e-32
Dmd	1.41325	2.62092e-32
Hnrnph2	1.00525	2.91535e-32
Timm10	1.45325	3.62515e-32
Prdm5	1.28077	3.75289e-32
Elof1	1.1573	3.83655e-32
Kmt2a	1.03953	3.98655e-32
Kmt5b	1.13076	7.522e-32
Senp1	1.21284	7.60079e-32
Kansl2	1.26937	1.0673e-31
Cbr3	2.05292	1.10532e-31
Gadd45g	1.78082	1.12671e-31
Spats2	1.2227	1.24519e-31
Enoph1	1.52852	1.39501e-31
Pir	1.08986	1.42566e-31
Slc25a33	1.84137	1.43061e-31
Nup54	1.28863	1.73962e-31
Rexo2	1.02771	2.02346e-31
Chmp4c	1.78226	2.10141e-31
Nsd3	1.07663	2.32732e-31
Pla2g10	2.76759	2.37564e-31
St6galnac2-1	1.47415	2.46614e-31
Coa7	1.12583	2.58693e-31
Rab23	1.79144	2.77256e-31
Rab4a	1.25127	2.8238e-31
Sp3	1.10677	2.85348e-31
Gpx2	2.66967	3.8439e-31
Fnbp1	1.31459	3.89421e-31
Nkap	1.05282	5.24982e-31
Secisbp2	1.54378	7.00032e-31
Xpo5	1.17345	7.15414e-31
Fbxo6	2.26557	7.4173e-31
Slc28a1	2.64466	7.87222e-31
Mthfd1l	1.23065	8.77599e-31
Lrrc34	3.32043	8.92712e-31
Mok	2.62228	1.07399e-30
Cdc40	1.1303	1.39185e-30
Slc45a4	1.41284	1.75332e-30
Mrpl39	1.18581	1.81041e-30
Thap3	3.11561	3.08399e-30
Aplp1	1.1263	3.09414e-30
Pias4	1.13965	4.66434e-30
Aldh9a1	1.37554	4.7443e-30
Zfp664	1.15556	5.54117e-30
Pus1	1.40275	5.80235e-30
Adsl	1.19663	6.55108e-30
Pmepa1	1.27548	8.68253e-30
Gid4	1.1559	9.12641e-30
Plpbp	1.1825	1.09045e-29
Cdk7	1.10262	1.42877e-29
Meaf6	1.88473	1.57611e-29
Zswim1	1.82197	1.75682e-29
Ifi30	1.50679	1.96699e-29
Gm3448	2.04261	2.35582e-29
Srsf4	1.0708	2.66487e-29
Wdr83os	1.24582	2.86148e-29
Pop7	1.21095	3.82186e-29
Dynlt1f	1.25613	4.05921e-29
Ccnd1	2.7176	6.26819e-29
Irf2bp2	1.82131	6.31e-29
Ggct	1.56345	6.41867e-29
Dgkh	1.31296	8.44983e-29
Ssna1	1.12218	1.01067e-28
Ptpn2	1.00614	1.54e-28
Hltf	1.18883	1.65581e-28
Exosc10	1.48518	1.67756e-28
Mettl1	1.01489	2.01042e-28
Cobl	1.78651	2.05088e-28
Msantd3	2.20845	2.07025e-28
Rai14	1.11512	2.13376e-28
Cyb5r1	1.11423	2.22064e-28
Cep68	1.66377	2.48236e-28
Stk24	1.07283	2.72531e-28
Pcyt1b	1.50154	3.28041e-28
Castor1	1.39058	3.29242e-28
Trim37	1.17209	3.604e-28
Trak1	1.43802	3.91965e-28
Tgif1	1.0198	4.52348e-28
Fgfr1op	1.08259	4.779e-28
Hk1	1.79677	4.85139e-28
Ppfibp2	1.99144	5.48528e-28
Zfp326	1.02551	5.96157e-28
Actr6	1.28954	6.52288e-28
Cox18	1.08651	6.57785e-28
Zfp64	1.23424	8.3458e-28
Capg	1.98372	9.0116e-28
Vasp	1.26918	1.08108e-27
Zcchc8	1.20579	1.1298e-27
Ttc5	1.24045	1.32103e-27
D630023F18Rik	1.51484	1.44598e-27
Ap1m2	2.97867	1.55511e-27
Mcts1	1.05306	1.7211e-27
Wwc1	1.38805	1.94157e-27
Pou5f1	1.21353	2.08594e-27
Gsto1	1.45471	2.62862e-27
Mpst	1.79463	2.6357e-27
Srfbp1	1.02973	2.63855e-27
Ngdn	1.02064	2.73758e-27
Timm9	1.25428	3.15075e-27
Swap70	1.35008	3.87466e-27
Dhx29	1.0348	3.9378e-27
Polk	1.95729	4.39032e-27
Kdm4c	1.13246	4.40511e-27
Spata5	1.19781	5.51264e-27
Sec16a	1.30534	5.90124e-27
Ing3	1.4432	8.04776e-27
Aopep	1.70974	8.21396e-27
Nthl1	1.50473	9.70591e-27
Tiam1	1.97542	1.11733e-26
Polr3b	1.11747	1.12693e-26
Cldn6	1.1082	1.36204e-26
Wasf3	1.80215	1.46758e-26
Selenow	1.15045	1.62211e-26
Ccdc43	1.04159	1.78812e-26
Bicral	1.99804	1.82903e-26
Shprh	1.14112	1.93418e-26
Ten1	1.31755	3.32797e-26
Mapkapk3	1.76039	4.02951e-26
Gjb1	3.7541	4.21025e-26
Keap1	1.62658	4.54122e-26
Zfp532	1.99452	5.58311e-26
Cds1	1.98477	5.87539e-26
0610009B22Rik	1.42455	6.63675e-26
Sall1	1.34271	6.89075e-26
Fbxo21	1.50805	7.08218e-26
Isy1	1.2905	1.15524e-25
Ptcd2	1.00504	1.19009e-25
Wdr35	1.24519	1.23411e-25
Dnmt3b	1.13621	1.23692e-25
Mobp	4.3809	1.24071e-25
Gng3	1.43466	1.45214e-25
Gpa33	1.58142	1.74162e-25
Nt5c	1.43168	1.81243e-25
Polr2d	1.0053	1.87995e-25
Rnf169	1.42604	1.91491e-25
Slc7a3	1.42662	1.9582e-25
Ccs	1.02718	2.16532e-25
Dtx1	2.54845	2.74484e-25
Med9	1.09619	2.94181e-25
Ing2	1.13244	3.73444e-25
Npat	1.1507	4.41931e-25
Napg	1.00381	4.62367e-25
Smyd2	1.08917	5.08706e-25
Hist1h1d	1.07396	5.32785e-25
Lcorl	1.38014	8.32643e-25
Fam98a	1.50752	9.37746e-25
Otx2	6.57027	1.01023e-24
Rarg	1.07451	1.0197e-24
Renbp	1.00244	1.10249e-24
Dab2ip	1.15019	1.16085e-24
Pwwp3a	1.30584	1.18862e-24
Nudt19	1.71885	1.23311e-24
Mgst3	1.09005	1.52666e-24
Adat2	1.1854	1.772e-24
Armcx1	1.84181	1.82997e-24
Kcnk1	1.46266	1.88745e-24
Zscan10	2.4893	1.97655e-24
A430005L14Rik	1.12184	2.31962e-24
Mxi1	1.3015	3.10287e-24
Zbtb38	1.59238	3.21579e-24
Ascc1	1.0576	3.92494e-24
Dyrk1a	1.18159	3.94216e-24
Noc2l	1.3152	4.73414e-24
Haus2	1.05643	5.44017e-24
Xrcc6	1.06799	5.64335e-24
Eef1akmt1	1.42192	7.05319e-24
Pgpep1	1.19046	7.2069e-24
Stx16	1.19384	7.67733e-24
Alkbh7	1.0787	8.39587e-24
Fam160b1	1.6554	8.63745e-24
Spop	1.15233	1.01263e-23
Ppip5k2	1.16064	1.30408e-23
Czib	1.17341	1.35696e-23
Fkbp5	1.00012	1.48006e-23
N4bp3	3.14365	1.57294e-23
Mmachc	1.06453	1.99367e-23
Shld2	2.18633	2.0709e-23
Gmfg	1.55225	2.21323e-23
Nf2	1.42011	2.24337e-23
Gins1	1.44554	2.24781e-23
Abhd11	1.34043	2.88397e-23
Trim2	1.12418	3.51557e-23
Utp15	1.04885	3.53181e-23
Cacna1a	1.20766	3.59814e-23
Neb	1.79222	3.67125e-23
Polr3d	1.11058	3.94514e-23
Mecp2	1.14442	3.95822e-23
1700007K13Rik	1.9226	4.39782e-23
Fam183b	4.31274	4.70956e-23
Gid8	1.34832	5.36253e-23
Plekha1	1.29321	8.44676e-23
Aunip	1.60302	1.10143e-22
Coq5	1.03245	1.20725e-22
2310033P09Rik	1.279	1.21264e-22
Zfp219	1.2396	1.24242e-22
Hck	1.63202	1.37184e-22
Acap2	1.10129	1.38688e-22
Nudt2	1.3635	1.56685e-22
Pdzd11	1.08034	1.77966e-22
Zfp740	1.26154	1.82334e-22
Elf2	1.15654	2.19644e-22
Zfhx2	1.31776	2.49136e-22
Fntb	1.02743	2.54202e-22
Phf13	1.28163	2.62509e-22
Surf2	1.54661	2.88162e-22
Cdc42ep5	2.13792	3.97006e-22
Ctnnb1	1.02667	4.01935e-22
Armc10	1.14538	4.14028e-22
Atmin	1.16798	5.04819e-22
Dennd2c	1.22105	5.18519e-22
Ninj1	1.11876	5.93926e-22
Rab22a	1.05916	6.80071e-22
Sik3	1.26124	6.92574e-22
Trh	1.459	7.0012e-22
Setd6	1.07071	7.23845e-22
Cspg5	1.70401	7.84154e-22
Cdc6	1.63493	8.49822e-22
Pawr	1.33595	8.72876e-22
Eps8	1.69616	8.8948e-22
Gm17067	1.69191	8.95939e-22
Hmga1b	1.9233	1.38914e-21
Khdc3	2.00408	1.92367e-21
Pitrm1	1.21037	1.99976e-21
Cstf1	1.42628	2.12597e-21
Rrp36	1.64979	2.54614e-21
Prrg4	2.52443	2.86618e-21
Dimt1	1.02423	2.96953e-21
Epb41l4a	1.12963	2.97307e-21
Rnf165	1.67072	3.28622e-21
Hpcal1	1.31204	3.48883e-21
Pnpt1	1.29501	3.65414e-21
Nid2	1.2438	3.76693e-21
Urah	1.80567	4.41824e-21
Crb3	2.75091	4.4226e-21
Il17b	2.26286	4.86859e-21
Trmt10c	1.47586	6.56542e-21
Gstt2	1.73023	8.18713e-21
Arhgef18	1.21806	9.00125e-21
Crnkl1	1.05307	1.07263e-20
BC052040	1.72226	1.19288e-20
Glod5	6.63008	1.60812e-20
Snapc3	1.17457	1.91678e-20
Rab34	1.1396	2.57427e-20
Coq3	1.45604	2.68525e-20
Trp53i11	1.59869	2.88612e-20
Edrf1	1.03993	3.79224e-20
Bud31	1.03072	3.87504e-20
Kat2b	1.40665	4.6806e-20
Rad54b	1.60992	4.79665e-20
Ier5l	1.37285	4.90916e-20
Rad51ap1	1.17519	5.0926e-20
1110008P14Rik	1.22507	5.12255e-20
Dusp3	1.80341	6.08224e-20
Whamm	1.45546	6.98177e-20
Abhd10	1.32744	8.73966e-20
Usf1	1.20107	9.52996e-20
Cdk17	1.40728	1.02613e-19
Gm42715	1.40633	1.10892e-19
Nfatc2ip	1.01516	1.23558e-19
Rsbn1	1.00243	1.38523e-19
Bard1	1.02784	1.44031e-19
Pqbp1	1.47811	1.46731e-19
Ahr	1.98385	1.58624e-19
Ccdc88c	1.52764	1.83015e-19
2810006K23Rik	1.6167	1.8613e-19
Plekhg5	2.94401	1.9215e-19
Alpk3	2.22005	2.2855e-19
Scarb2	1.11839	2.60291e-19
Slc4a1ap	1.14594	2.67751e-19
Nrp2	2.21478	2.6811e-19
Ddx55	1.31369	3.10885e-19
Gm21411	1.11435	3.75369e-19
Fgd1	2.39281	3.90428e-19
Srek1ip1	1.38132	4.18417e-19
Nudt3	1.08366	4.95441e-19
Ppp4r1	1.3171	5.35187e-19
Cradd	1.64295	5.7473e-19
Gins2	1.00977	5.78353e-19
Stard8	1.67195	6.52052e-19
Cryzl1	1.2013	6.86994e-19
Pcolce	1.56074	7.23242e-19
Gna15	2.90099	8.36053e-19
Arid3a	2.36369	8.53756e-19
Arhgdig	1.52542	9.26869e-19
Chd1l	1.31144	9.86832e-19
Clmn	1.69323	1.03456e-18
Polr3h	1.13178	1.19082e-18
Ldb1	1.48839	1.36072e-18
Arl8a	1.44733	1.38832e-18
Ppil3	1.13121	1.50284e-18
Rragb	3.89247	1.81195e-18
Gm12463	1.48635	1.83249e-18
Dlg3	1.15545	1.84527e-18
Max	1.03126	1.91935e-18
Efl1	1.55488	1.97178e-18
3110082I17Rik	1.69873	2.06847e-18
C77080	1.83048	2.7722e-18
Pnrc2	1.181	3.31029e-18
Tmem40	2.57387	3.84133e-18
Nol6	1.15779	3.99417e-18
Atp9a	1.02085	4.07111e-18
Ino80c	1.29076	4.30686e-18
Trp53bp1	1.57664	4.32572e-18
Ecsit	1.35605	4.46881e-18
Pym1	1.5809	4.50132e-18
Cep70	1.09193	4.54969e-18
Mnt	1.13277	5.47654e-18
Atm	1.02123	5.49077e-18
Hspb8	1.92141	7.9559e-18
Fastkd2	1.25814	9.02763e-18
2700049A03Rik	1.33516	9.45852e-18
Sbno2	1.25075	1.07317e-17
Rmnd5b	1.61587	1.09874e-17
Mlh3	1.40947	1.10624e-17
Dlgap3	1.9108	1.12967e-17
Urm1	1.10957	1.31666e-17
Pms2	1.7118	1.51377e-17
BC030867	1.53821	1.72666e-17
Iqcg	1.71183	2.21675e-17
Gtpbp6	1.43482	2.21675e-17
Polb	1.00478	2.37719e-17
Lrrc28	1.26365	3.95125e-17
Nupr1	1.13922	4.02193e-17
2310061I04Rik	1.26194	4.29595e-17
Cpne5	1.11105	4.30995e-17
Ska3	1.074	4.473e-17
Utp25	1.23193	5.11915e-17
Rras	1.16025	5.59234e-17
Mmrn2	1.73181	5.76517e-17
Sfn	1.37074	6.22123e-17
Lcor	1.49266	6.84626e-17
Pcolce2	1.70591	7.00867e-17
Fpgs	1.18306	7.99687e-17
Gli1	2.19987	9.1903e-17
Klk8	1.04521	1.06047e-16
Ccdc136	1.07938	1.07554e-16
Bcl2l11	1.10123	1.16259e-16
Eif2ak1	1.2295	1.26358e-16
Prr14l	1.04169	1.81733e-16
Fopnl	1.10476	1.90695e-16
Pik3ip1	2.48054	1.91934e-16
Ythdc2	1.11708	2.08416e-16
Glt1d1	1.5899	2.30249e-16
Amotl1	1.61143	2.31351e-16
Egr1	1.11326	2.31864e-16
Me1	1.09846	2.66601e-16
Stat6	1.43927	3.1597e-16
Rars2	1.28626	3.74677e-16
Cpsf4l	4.41348	4.03422e-16
Sp2	1.64913	4.27047e-16
Jpt2	1.05051	4.9245e-16
Commd9	1.21375	5.0834e-16
Tfdp1	1.03894	5.27784e-16
Tamm41	1.5151	5.51688e-16
Mkrn2	1.01833	5.6966e-16
Epb41l1	1.19332	5.72955e-16
Nkapd1	1.0143	5.88987e-16
Gemin6	1.00076	5.88987e-16
Prdm1	3.0628	5.94152e-16
Wdr48	1.52778	5.95609e-16
Nr2c2ap	1.66668	6.85334e-16
Cby1	1.16405	7.39641e-16
Adnp	2.04782	7.61178e-16
Zfp566	2.12979	8.89017e-16
Lrriq4	2.48191	9.61203e-16
Pop1	1.1033	9.63544e-16
Faap20	1.91764	1.36744e-15
Fam241b	2.1427	1.37383e-15
Mrpl47	1.06656	1.39822e-15
Trim13	1.09742	2.04811e-15
Ptrhd1	1.11619	2.08693e-15
Psmg3	1.22771	2.2107e-15
Dna2	1.43359	2.94804e-15
Arhgap30	1.31776	3.48958e-15
Arhgap32	1.42705	3.72214e-15
Map4k3	1.33501	3.86991e-15
Pknox1	1.54237	4.08578e-15
Nav1	1.11045	4.15117e-15
Sfmbt2	1.50683	4.47368e-15
Rhno1	1.0155	5.37422e-15
Drg2	1.08313	6.07296e-15
Lrrc47	2.10398	7.83368e-15
Hsd17b11	1.72605	7.90458e-15
Tada3	1.03967	9.19407e-15
Mllt6	1.55452	9.29649e-15
Prdx3	1.19381	9.88419e-15
Ptpn14	1.16587	1.04271e-14
Wdr92	1.18142	1.06987e-14
Eps8l2	2.46525	1.12675e-14
Ildr1	2.34479	1.28018e-14
Actr8	1.02959	1.29685e-14
Gtf2h2	1.08796	1.32366e-14
Ezh1	1.11879	1.54442e-14
Uvrag	1.04941	1.5913e-14
Nhlrc2	1.08263	1.64792e-14
Ppp1r1a	1.15502	1.6915e-14
2410004B18Rik	1.10599	1.75101e-14
Elmo1	2.36414	1.87788e-14
Isg20l2	1.24823	2.55165e-14
Apela	2.23221	2.69016e-14
Kif20a	1.67005	2.9571e-14
Dmtn	1.39953	3.11641e-14
Ppm1m	1.23575	3.27253e-14
Pipox	1.60388	3.33835e-14
Ttf1	1.01096	4.41937e-14
Fut9	3.39175	5.37399e-14
Gm21596	1.07389	5.59974e-14
Pla2g6	1.28829	6.21355e-14
Crcp	1.02804	6.84335e-14
Apex1	1.44816	6.91354e-14
Camk1d	1.23052	7.13871e-14
Mlx	1.26716	7.79583e-14
Arhgef1	1.23839	9.28003e-14
Traip	1.16661	1.05895e-13
Tefm	1.89978	1.08317e-13
Zfp7	1.1126	1.12118e-13
Ptpn6	2.34259	1.29203e-13
Sptbn2	1.18813	1.30384e-13
Zfp365	1.57254	1.3976e-13
Terf2	1.13333	1.43912e-13
Raf1	1.53733	1.76083e-13
Rabif	1.21101	1.83105e-13
Hmga1	1.59277	2.41447e-13
Pdlim4	1.77507	2.72035e-13
Sept6	1.21707	2.85558e-13
Rangrf	1.71545	2.86698e-13
Ercc1	1.00262	2.92554e-13
Nfic	1.79756	2.94539e-13
Rbbp5	1.16639	3.07429e-13
Dcaf15	1.32634	3.89998e-13
2610021A01Rik	1.94836	4.01822e-13
Exoc6b	1.11757	4.02463e-13
Smtnl2	1.00947	4.80634e-13
Bnip1	1.25079	5.33105e-13
Plekha4	1.23388	6.06843e-13
Uxt	1.01456	6.47252e-13
Lgalsl	1.58395	6.70062e-13
Sox15	3.34324	7.26272e-13
Zic5	1.83006	7.98993e-13
Pde4a	2.22567	8.71236e-13
Gm15580	1.2582	9.42206e-13
Gnptab	1.01647	1.05763e-12
Tubb3	2.04844	1.18548e-12
Tbc1d9	2.70861	1.41616e-12
Uck1	1.24926	1.43974e-12
Abhd17c	1.08757	1.46229e-12
Star	1.62643	1.75437e-12
Lad1	3.31593	1.84129e-12
Gm7072	1.17741	1.85582e-12
Spidr	1.62985	1.95109e-12
Adap1	1.41528	1.96556e-12
Rassf3	1.02227	2.00461e-12
C330021F23Rik	1.34936	2.11678e-12
Calml4	1.35742	2.20805e-12
Sbspon	1.91032	2.33229e-12
Zbtb43	1.04783	2.5686e-12
Manba	1.28142	2.58637e-12
Nudt16l1	1.06757	2.69156e-12
Tex9	1.20764	2.74185e-12
Phf21a	1.06666	2.75763e-12
Fance	1.01312	2.95058e-12
1190005I06Rik	1.79238	3.09108e-12
Palm	1.21125	3.33482e-12
Nbn	1.3669	3.33716e-12
Ccdc191	1.22049	3.46929e-12
Scn1b	1.5983	3.54914e-12
St8sia1	1.59226	3.86635e-12
Btbd19	1.9492	4.06443e-12
0610010K14Rik	1.00445	4.07684e-12
Ap4m1	1.39964	4.81701e-12
Oxnad1	1.15814	8.13194e-12
Def6	1.77674	8.44534e-12
2210011C24Rik	2.13398	9.79526e-12
Patz1	1.0028	9.85255e-12
Snip1	1.18954	1.23805e-11
Afg1l	2.45917	1.25639e-11
Ccp110	1.03415	1.31685e-11
Mynn	1.05265	1.37546e-11
Kifc2	1.17918	1.4822e-11
Map2k7	1.32787	1.60186e-11
Smim20	1.13393	1.81166e-11
Bag5	1.10344	2.08179e-11
Cdkn1b	1.18366	2.20128e-11
Enox1	2.86635	2.26398e-11
Syk	1.97939	2.29062e-11
Rab25	3.87475	2.44792e-11
Spg11	1.49708	2.46885e-11
Gli2	2.09342	2.76043e-11
Pithd1	1.05364	2.81716e-11
Prkdc	1.01538	3.01647e-11
Rpgrip1	1.61533	3.27585e-11
Gls2	1.17238	3.29361e-11
D830030K20Rik	1.25568	3.3299e-11
Epp13	2.82091	3.57162e-11
Slc25a19	1.52133	3.6673e-11
Yju2	1.28298	4.1408e-11
Edc3	1.09197	4.81666e-11
Tnnt1	1.7112	4.9476e-11
Ly6g6e	5.45406	5.15731e-11
Znrd1as	1.24519	5.25838e-11
Fam131c	2.02692	5.30419e-11
Sptbn4	1.97925	5.52402e-11
Cbs	1.00799	5.61967e-11
Msrb2	3.19057	5.79089e-11
Scaper	1.04432	5.80101e-11
9530053A07Rik	2.2251	6.59056e-11
Zbtb12	2.12426	7.48137e-11
Cldn4	1.86099	8.45075e-11
Dmac2	1.12377	8.45091e-11
4930522L14Rik	1.08814	9.36105e-11
Lig3	1.02513	9.78668e-11
Sgo2b	4.55309	9.79593e-11
Atpaf1	1.0403	1.01627e-10
Msantd2	1.27927	1.01891e-10
Polr1b	1.0025	1.0301e-10
Qrsl1	1.56761	1.23189e-10
Pip4p2	1.2038	1.28941e-10
Gm6871	1.25763	1.33516e-10
Borcs8	1.07122	1.37001e-10
Rfx2	1.46943	1.38523e-10
Slc39a14	1.05415	1.57624e-10
Hmgxb3	1.60422	1.72067e-10
Tbc1d31	1.06574	1.84367e-10
S1pr2	1.82893	1.93083e-10
Fbxo2	1.30973	2.11665e-10
Smurf1	1.24101	2.18904e-10
Zc3h10	1.10084	2.35082e-10
Cdpf1	1.3935	2.7265e-10
Grhl2	1.38862	2.79658e-10
Vmn1r208	1.62107	2.96684e-10
Cd59b	1.19933	3.40455e-10
Gsta3	1.26687	4.28864e-10
Gjb5	1.8635	4.29464e-10
Wsb2	1.74181	4.31372e-10
Arhgap39	1.25285	4.52886e-10
Trip6	1.234	4.56781e-10
Ubxn6	1.1037	4.67108e-10
Rac3	1.15908	5.12319e-10
Pgc	2.26384	5.27864e-10
Acp5	1.03139	5.90358e-10
Rita1	1.56062	6.46569e-10
Zranb3	1.04973	6.58907e-10
Klc3	1.55557	6.81784e-10
Casz1	1.31531	7.69378e-10
Rufy2	1.05639	8.01498e-10
Psma8	1.13156	8.14444e-10
Dppa3	2.12334	9.90995e-10
Dele1	1.11719	1.00238e-09
Agk	1.08875	1.0102e-09
Zfp667	2.10929	1.09425e-09
Ttc33	1.28263	1.1697e-09
Tcp11	1.80092	1.32645e-09
Mrps27	1.05853	1.33157e-09
Kbtbd11	1.83754	1.36277e-09
Slc35f2	1.04909	1.83086e-09
Ercc8	1.9913	1.96287e-09
Gm12504	1.73217	2.04846e-09
Ankrd24	1.46951	2.11812e-09
Gpt2	1.00108	2.15331e-09
Dock5	1.39688	2.21807e-09
Ttc32	1.35813	2.35596e-09
Ccdc102a	1.71562	2.40053e-09
Grb7	1.07807	2.4344e-09
Slc7a7	1.01007	2.44107e-09
Rabep2	1.55919	3.08934e-09
Nr2f6	1.24713	3.76919e-09
C87436	1.29265	3.92751e-09
Mpzl2	1.30857	3.9591e-09
Nek6	1.01684	3.96618e-09
Kdf1	2.02096	3.98899e-09
Dtna	1.62274	4.21831e-09
Magohb	1.09236	4.22557e-09
Gdf15	3.31377	4.24948e-09
Mipol1	1.14345	4.32504e-09
Taf8	1.06964	4.57339e-09
Rpl15-ps2	1.12053	5.34529e-09
Srxn1	1.20485	5.46913e-09
Zbtb8a	1.44266	5.49416e-09
Zdhhc17	1.60171	5.96147e-09
Lonrf1	1.0991	6.60579e-09
Gmpr	1.11568	7.3182e-09
Zfp850	1.41014	8.69625e-09
Map9	2.03312	8.72101e-09
Helq	1.32939	9.28115e-09
Kansl1l	1.05583	9.39102e-09
Zc2hc1a	1.18011	1.03351e-08
Dpf1	2.68654	1.21456e-08
Ntpcr	1.33089	1.34161e-08
Tlcd1	1.73388	1.34677e-08
Rad51d	1.45378	1.34774e-08
Tfeb	2.64489	1.38084e-08
Shcbp1l	2.60528	1.3842e-08
Isg20	1.95328	1.47727e-08
Pla1a	2.60417	1.50548e-08
Trib3	1.59791	1.64317e-08
Zfp141	1.10223	1.78396e-08
Lzts2	1.16299	1.79451e-08
Ubxn11	2.0688	1.84474e-08
Odf2l	1.10456	1.8696e-08
Patl2	2.36298	1.96235e-08
Aasdh	1.76281	2.11097e-08
Fzd7	1.25491	2.23399e-08
Zfp36l2	1.26548	2.80382e-08
Stoml1	1.59032	3.18048e-08
Gramd1a	1.26766	3.23846e-08
Dnah8	1.33486	3.31951e-08
Xlr3b	1.01245	3.33432e-08
Homer3	1.0889	3.62548e-08
Abraxas1	1.4123	3.81878e-08
Pdgfc	1.8883	4.04043e-08
R3hcc1	1.03004	4.10333e-08
Dnajc17	1.36447	4.36729e-08
Ppard	1.37197	5.01207e-08
Cdk6	1.37885	5.31964e-08
Rnf5	1.20346	5.40331e-08
Dcun1d3	1.04335	5.71389e-08
Flcn	1.03795	5.79181e-08
Atg4d	1.29667	5.861e-08
Kndc1	2.50487	6.70062e-08
Zfp819	3.0109	6.79601e-08
Olfr836	3.45214	7.57118e-08
Camk2b	1.11726	8.3444e-08
Traf3ip2	2.1071	9.12097e-08
Mapt	1.09379	9.29507e-08
Zkscan5	1.54166	9.4922e-08
Fuom	1.10084	1.01238e-07
Ptk2b	2.17425	1.05017e-07
Tulp2	1.70176	1.09062e-07
Zfp81	1.29246	1.13341e-07
Vwa3b	1.83308	1.18018e-07
Crmp1	1.39914	1.32144e-07
Vwf	1.70604	1.37342e-07
Galnt6	1.18655	1.41374e-07
Cdkl2	1.72168	1.42482e-07
Wdr55	1.26336	1.42874e-07
Qprt	1.62994	1.49477e-07
Slc25a12	1.29037	1.50378e-07
Srcin1	1.94311	1.5058e-07
Dclre1a	1.58566	1.66721e-07
Pank1	1.1455	1.74296e-07
Usp46	1.24214	1.74649e-07
Maff	1.26037	1.9829e-07
Snx8	1.09361	2.06391e-07
Tdrp	1.25811	2.08263e-07
Tnfaip8	1.1901	2.17202e-07
Tjp3	2.26728	2.21592e-07
Gatd3a	1.08349	2.21934e-07
Zfp180	1.78021	2.41149e-07
Ankrd45	1.72739	2.51559e-07
Pnpo	1.01558	2.53871e-07
Rab15	1.34329	2.57409e-07
Tfap4	2.45609	2.69112e-07
Gstm3	3.42681	2.7147e-07
Gngt2	1.45348	2.75639e-07
Cchcr1	1.19784	2.91341e-07
Mapk7	1.15484	3.10625e-07
Sgsm2	1.08356	3.55113e-07
Elmsan1	1.26986	3.57055e-07
Nat9	1.07425	3.73453e-07
4930519F16Rik	2.0239	3.84257e-07
Smtnl1	1.12271	4.37027e-07
Ephx1	1.50782	4.77679e-07
Mcf2	1.39744	5.01331e-07
Rab3il1	1.97173	5.10854e-07
Tom1l1	1.02167	5.15026e-07
Sytl3	2.20746	5.26806e-07
Agfg2	1.54681	5.65749e-07
Sigirr	1.26783	6.29265e-07
Rasa4	1.25513	6.47225e-07
Ankrd9	1.54433	6.90145e-07
Alkbh2	2.37825	6.94722e-07
Cenpu	1.20916	7.19687e-07
Cdc42ep4	1.57847	7.20511e-07
Tchp	1.10199	7.21377e-07
Nr1d2	1.12741	7.64841e-07
Acacb	1.66608	7.86064e-07
Map1a	2.175	7.91322e-07
Sh3pxd2a	1.16357	7.91734e-07
Src	1.17879	8.0487e-07
Myh14	1.27576	8.53447e-07
Prmt9	1.39054	8.83791e-07
Trim63	3.04291	9.01279e-07
Pidd1	1.53418	1.02407e-06
Zbtb7c	1.67503	1.03204e-06
Wdr62	1.63964	1.07762e-06
Dusp27	1.57345	1.14208e-06
Osbpl10	1.57548	1.19852e-06
Fam83e	1.88825	1.25977e-06
Dnajc4	1.05567	1.29161e-06
Gcfc2	2.17795	1.29644e-06
Hsbp1l1	2.74804	1.31105e-06
Angptl4	2.33363	1.34686e-06
Nek8	1.11412	1.354e-06
Pga5	3.76323	1.47229e-06
Trim47	4.33887	1.47966e-06
Bend3	1.53665	1.57647e-06
Atg16l2	1.09374	1.64195e-06
Lrrtm2	1.32967	1.65393e-06
Mtrf1	2.11245	1.77293e-06
Hmbox1	1.12061	1.81224e-06
Hspbp1	1.14103	1.99504e-06
Ccdc120	1.74802	2.21529e-06
Acy1	1.50811	2.47357e-06
Fgf17	1.92621	2.55619e-06
Gpr19	1.34404	2.72633e-06
Syne4	1.50404	2.72961e-06
Rbm4	1.17383	2.79364e-06
Plcd1	1.06651	3.03147e-06
Ogfod1	1.58267	3.05049e-06
Klhl42	1.68349	3.1646e-06
Wdr95	1.79754	3.23786e-06
Tmem138	1.15014	3.25173e-06
Mast4	1.09366	3.34999e-06
Deaf1	1.09729	3.37476e-06
Rbl2	1.65517	3.4835e-06
2610528J11Rik	1.02372	3.53881e-06
Rtraf-ps	2.05992	3.96456e-06
Cdyl2	1.02043	4.24103e-06
Fam129b	1.22503	4.39847e-06
Prrg2	1.64134	4.47371e-06
Ptprv	1.2294	4.78648e-06
Wdr53	1.0955	4.88302e-06
Bspry	1.06287	5.594e-06
Dipk1b	1.22968	5.72835e-06
Znfx1	1.89663	5.86946e-06
Bcdin3d	1.20276	5.9866e-06
Bid	1.05571	6.03339e-06
Wnt7b	3.0091	6.10246e-06
Bhlhe40	1.43595	6.24115e-06
Elk3	2.29331	6.43477e-06
Prss36	1.54707	6.56163e-06
Hmcn2	2.65065	7.45464e-06
Shisa8	1.77404	7.48348e-06
Psors1c2	3.85794	7.50352e-06
Sirt3	2.9363	8.17066e-06
Tarbp1	1.41277	8.17965e-06
Tex21	1.50301	8.53152e-06
Rinl	1.82704	8.59675e-06
Ushbp1	1.51901	9.19722e-06
Prag1	1.36501	9.54959e-06
Faap24	1.43696	9.5695e-06
Arhgef16	2.12348	9.61824e-06
Gm20008	2.45324	9.94723e-06
Thra	2.37479	1.01048e-05
Dtwd1	1.27037	1.03164e-05
Gm14861	2.58349	1.04628e-05
Lrrc31	1.32782	1.16375e-05
Dnmbp	1.51186	1.1705e-05
Sept3	1.25904	1.17454e-05
Cwf19l1	1.28415	1.30368e-05
Hemk1	1.3063	1.32932e-05
1700061G19Rik	2.88589	1.33939e-05
Acrbp	2.30201	1.36568e-05
Baiap2l1	1.27509	1.36812e-05
Dnajc6	2.87369	1.36932e-05
Cry2	1.04013	1.38485e-05
Lrch3	1.54601	1.42779e-05
Fbxo17	1.25582	1.46503e-05
Urgcp	1.20701	1.48055e-05
Lrfn1	1.51628	1.58523e-05
Pms1	1.13764	1.59688e-05
4930548H24Rik	1.03591	1.75889e-05
Tyw5	1.02078	1.99107e-05
Orai3	1.44948	2.21113e-05
Pvr	1.16051	2.35089e-05
Zfp35	1.38073	2.44622e-05
Whrn	1.63773	2.47224e-05
Metap1d	1.31878	2.48312e-05
Smox	1.5076	2.52617e-05
Med18	1.27151	2.58398e-05
Map7d3	1.34568	2.89205e-05
Kif5a	1.57051	2.98652e-05
Slc15a1	1.9007	3.06505e-05
Gins3	1.27304	3.07216e-05
Plxdc1	2.46462	3.08899e-05
Mras	1.49556	3.31668e-05
Vpreb1	1.86156	3.37125e-05
Sh2b2	2.14087	3.40063e-05
Asb7	1.13185	3.49281e-05
Scrn3	1.25307	3.50418e-05
Ttll3	1.72675	3.58296e-05
Rufy1	1.28256	4.27406e-05
Zbtb14	1.06619	4.51005e-05
Stac2	1.83338	4.52277e-05
Mdfi	1.89609	4.55709e-05
Rasip1	1.12874	4.63028e-05
Rfxank	1.1572	4.79373e-05
Nlrp9c	2.12441	4.87818e-05
Xndc1	1.73004	4.97823e-05
Nfkbil1	1.57008	5.34608e-05
Prr3	1.13996	5.5981e-05
Gpsm3	1.80934	5.60323e-05
Fbxo25	1.00397	5.68307e-05
Ric8b	1.01821	5.92101e-05
Nqo2	1.0763	6.3195e-05
Trmt61a	1.37021	6.49003e-05
Il12rb2	1.78623	6.59655e-05
Thrsp	2.01785	6.63744e-05
Mmab	1.0679	6.91755e-05
Hgh1	1.10363	6.9941e-05
Zfp202	1.34997	7.02465e-05
Tet3	1.38933	7.13513e-05
Rps6kl1	1.36556	7.25796e-05
Cd68	1.39865	7.41811e-05
Ryr1	1.334	7.52258e-05
Ets2	1.1781	7.54358e-05
Gpr1	3.30964	7.74658e-05
Zfp750	2.28131	8.23648e-05
Arhgef28	1.92777	8.362e-05
Zfp105	1.66445	8.47081e-05
Efs	1.3298	8.71622e-05
Gtf3c5	1.72746	8.92545e-05
Itgb7	2.23881	9.31583e-05
Tmem181b-ps	1.34116	9.39887e-05
Unc13a	1.28808	9.6451e-05
Srgap3	1.23047	9.68268e-05
AC170598.1	2.91289	9.97657e-05
Vps37d	1.83529	0.000103004
Opa3	1.10546	0.000103541
Gm8116	1.71995	0.000108604
Pdcl2	1.16776	0.000108731
Sytl1	2.48592	0.000109678
Rnf125	1.02739	0.000118069
Fam210b	1.01963	0.000123032
Id4	1.63823	0.000123397
Slc30a2	1.90231	0.000127279
Enpp4	1.48394	0.000129065
Nsun5	1.14552	0.000135726
Ckmt1	1.02625	0.000139395
Tmprss13	4.00084	0.000139792
Ptch2	1.87407	0.000158225
Capsl	1.06332	0.00015934
Mtif3	1.10594	0.000168866
Tert	3.18331	0.000175096
Tekt1	1.50547	0.000175883
Aif1l	1.04114	0.000188006
Gm6284	2.84765	0.000192595
Mutyh	1.3303	0.000192648
Slc25a38	1.28452	0.00019337
Gm15186	1.53582	0.00019402
March8	1.21261	0.000197801
Mrm2	1.26728	0.000205158
Zfp626	1.05153	0.000208056
Notch4	2.82114	0.000209591
Capn5	1.11628	0.00021163
Eppk1	1.74515	0.000212885
Cbarp	1.40961	0.000213784
Casp2	1.74446	0.000219532
Rilpl1	1.00513	0.000229213
Tlnrd1	1.03093	0.000230043
Kctd6	1.15864	0.000263618
Fam184b	2.17193	0.000270707
Myh13	2.56562	0.000274443
Mcam	1.36861	0.000285675
Klf16	1.18523	0.000297379
Krt17	2.72221	0.000308765
Ccdc73	1.17194	0.000309391
Map3k9	1.32382	0.000311025
Plk5	1.86223	0.000321404
Parp16	1.59536	0.000355194
Slc16a4	2.61756	0.000357679
Gm45105	1.06335	0.000359682
Tor3a	1.11108	0.000363364
Zfp955a	1.27866	0.00036629
Slc17a9	2.39411	0.000368014
Zbtb46	1.37825	0.000379614
Lag3	2.10891	0.000401024
Lef1	1.85426	0.000406579
Cep152	1.10393	0.000446724
Gm11627	3.54083	0.000466126
Btbd8	1.36545	0.000466591
Rsph1	1.84347	0.000485628
Best4-ps	4.10846	0.00050241
Neurod1	2.01982	0.000507455
Rtkn2	1.07426	0.000513648
Tnfrsf13c	1.83684	0.000526156
Prr7	1.34499	0.000533975
Zic2	1.33115	0.00053425
Ttpa	1.07472	0.000554769
Synm	1.62612	0.000555955
Pbx4	1.1484	0.000560551
Snx21	1.29519	0.000571555
Shisal2a	1.1835	0.000572117
Apobec1	1.62629	0.000596888
4930432K21Rik	2.87279	0.000607249
Plcxd1	1.16201	0.000639717
Gmeb2	1.20037	0.000647522
Ccdc92b	1.17994	0.00065501
9430069I07Rik	25.8462	0.000755837
Hist1h2an	1.52308	0.000761802
Slc25a53	1.58375	0.000763841
Plet1	1.17782	0.000822546
Mtfp1	1.80699	0.000823265
Gzmm	1.69485	0.000863219
Rusc2	1.95883	0.000885773
Cd38	1.72276	0.000888492
Cipc	1.33681	0.000928653
Cnpy1	1.06523	0.000935448
March1	1.10664	0.000979611
Ccdc160	1.80942	0.00103976
Lin52	1.59839	0.00107146
Nt5dc1	1.44292	0.00111547
Armc6	1.15773	0.00115108
Fxyd2	1.35134	0.0012269
Pnma2	1.93305	0.00122979
Foxn4	1.52556	0.00124049
Gm8373	1.35411	0.00124421
Prx	1.94165	0.00131862
Magi2	1.70164	0.00138049
Nrg4	1.54529	0.00139945
Arhgap23	1.16562	0.00145413
Map3k13	1.27202	0.00146876
Nudt13	1.92737	0.00151477
Kctd15	1.32636	0.00153318
Dffb	1.37276	0.00153398
Srrm4	2.41906	0.00156515
Smim22	1.57337	0.00157302
Dleu7	2.79167	0.0015771
1810014B01Rik	1.4291	0.00159109
Casc1	2.03028	0.00159857
Cep72	1.03224	0.00165435
Mgat5b	2.57497	0.00174839
Spry1	1.40689	0.00177609
Npas3	2.32672	0.00184518
Cox16	1.31685	0.00187697
Kirrel2	3.48386	0.0018906
P2rx7	1.732	0.00189358
Ocel1	1.22229	0.00192365
Gm49309	1.40583	0.00197078
Mvb12b	1.00185	0.00203454
Nlrp9b	2.03242	0.00222622
Aoah	1.2409	0.00226347
Cog1	1.01474	0.00229415
Ms4a10	2.57766	0.00233381
Mtss2	1.38112	0.00234604
Sfrp4	3.04301	0.00235405
Mrm3	1.28549	0.00241971
Kri1	1.13285	0.00242252
Ccdc113	1.46309	0.00243322
Shld3	1.45129	0.00244311
Primpol	1.49265	0.0024432
Zfp607b	2.64605	0.00247328
Prr15l	2.40406	0.00266531
Sncb	1.41536	0.00272025
1600002K03Rik	1.04898	0.00275845
Trerf1	2.22481	0.00280314
Pde4d	1.14474	0.00286924
Sertad3	1.19174	0.00295622
Dixdc1	2.04136	0.00296129
Gnb1l	1.6547	0.00301108
Gorasp1	1.33289	0.0031272
Stat5a	1.82411	0.00338806
Slc44a3	1.92247	0.00353533
Ampd3	2.13051	0.00361036
Vsig10	1.18561	0.00361253
Bmerb1	1.09662	0.00379838
Zp3	1.86963	0.0039019
Adgrg6	1.70121	0.0041025
Rwdd2b	1.30405	0.00425386
Fermt1	1.07126	0.00434801
Efnb3	1.55512	0.00435783
Snrnp35	1.43125	0.00460228
Cd80	1.63284	0.00472448
Mks1	1.30325	0.0048625
Mef2b	1.82979	0.00486607
Slc25a37	1.20155	0.0048666
Arhgap45	1.67511	0.00493705
Taf1a	1.25029	0.00502166
Fam13c	2.06872	0.00503913
Fam98c	1.37602	0.0051652
Pcdhgc4	1.66098	0.00524344
Rab27a	1.88489	0.00526548
Tsx	1.03242	0.00531406
Chrna9	3.21729	0.00534316
Cc2d2a	1.37658	0.00536813
Gm867	3.73694	0.00538339
Naprt	1.15739	0.00539984
Snx15	1.1045	0.00554201
Gm4356	1.72092	0.00562998
Flad1	1.25225	0.0056496
Rhod	1.06821	0.00595989
Vegfd	1.23524	0.00602043
Dnm1	1.10088	0.00610279
Phf19	1.74943	0.00613166
Gm17137	2.07828	0.0061374
Acss1	1.31179	0.0061702
Sox21	2.31715	0.00636615
Mettl18	1.45903	0.00640234
Mical1	2.03714	0.00657682
Pard6a	1.13604	0.00665735
Tmem54	2.30266	0.00674068
Frs3	3.26437	0.00684887
Arhgap22	1.36307	0.00692055
Irak3	1.03321	0.00716831
Shfl	1.69549	0.00720152
Klf15	2.33324	0.00728279
Dusp7	1.0433	0.00731413
Myb	1.81833	0.00740053
Wipf3	1.41654	0.00744686
Fetub	1.25506	0.0076914
2310030G06Rik	3.27311	0.00798599
Txnrd3	1.40946	0.00809604
Stap1	1.05028	0.00809887
Arc	2.27654	0.00888728
Phactr3	1.35365	0.00894269
Gm13827	1.27666	0.00901724
Zfp827	1.21501	0.00907521
Riox2	1.15277	0.00918204
Mansc4	3.48048	0.00920249
Gm3608	1.22415	0.00920249
Gm8251	1.22482	0.00941618
Gm21992	2.8039	0.00959913
Mief2	1.29453	0.00966452
Txlnb	1.74601	0.00977804
Rtn4ip1	1.21211	0.00985884
Ubxn2b	1.02448	0.0101864
Bcl2l14	2.72095	0.0102256
Arrb1	1.07822	0.0104176
Ovol2	1.99456	0.0107588
Fxyd4	1.55901	0.0109019
Schip1	1.72424	0.0110184
Arhgef3	1.04855	0.0110698
Zfp239	1.11758	0.0110894
Gm18422	2.44741	0.0112117
Ypel4	2.05406	0.0116136
Bicdl2	1.3578	0.0116226
Zfp974	2.34587	0.0118744
Foxj1	2.85897	0.0119986
Gdap1l1	2.18324	0.0120886
Aldh1b1	2.75155	0.0125225
Arhgap27	1.19843	0.0128183
Jsrp1	2.1917	0.0128686
Rad9b	1.2488	0.013138
Zfp839	1.27903	0.0132973
Abcd1	1.03017	0.0133422
Ryr2	1.07113	0.0136385
Inf2	1.44394	0.0140247
Chrm1	2.12431	0.0142892
Rgs11	2.11427	0.0146907
Tagln3	1.77205	0.0147495
Pdgfb	2.53882	0.0150323
Xrcc2	1.21096	0.0152131
Igf1	3.44274	0.015215
Oas1a	1.95044	0.0152596
Ldb3	2.67341	0.0155565
Arhgap9	2.26982	0.0157591
Htatip2	1.45889	0.0159955
Pcyox1l	1.42335	0.0161034
B9d2	1.09016	0.0161401
Prdm14	2.652	0.016684
Alox12b	1.95613	0.0170001
Trmt44	1.10511	0.0170375
Ablim1	1.41537	0.0171963
Zbtb33	2.25529	0.017222
Ccdc8	1.43136	0.0176564
Rundc3a	1.22407	0.0178136
Gm4468	3.74777	0.018467
Mterf2	1.32999	0.0187427
Adamts14	1.53761	0.018901
Myo1f	1.06143	0.0191437
Tomm6	1.19431	0.0194622
AI413582	1.20054	0.0197583
Ddx43	1.12388	0.0197999
Gm5176	2.06959	0.0199469
Cdcp1	2.18528	0.0200531
Ccdc68	2.62281	0.020106
Dnaic1	1.38174	0.0203731
Ccdc40	1.99585	0.0212548
Ripk4	1.19685	0.0213136
Cblc	1.15654	0.0213627
Upk3bl	2.52069	0.0214373
Slc6a15	2.34649	0.0223002
Snx29	1.13795	0.0224618
Gm20219	1.51547	0.0225423
Nupl2	1.08311	0.0229022
Zbtb25	1.07704	0.0229022
Zfp2	1.41174	0.0232232
Edar	2.36236	0.0234254
Nectin4	3.55127	0.0242239
Efna2	1.27095	0.0248136
Zfp59	2.21279	0.0254978
Rgs14	1.41075	0.0255122
Rbak	1.03412	0.025596
Ccdc130	1.24284	0.0261048
Smpdl3b	1.183	0.0262305
Carm1	1.65265	0.0263816
Lat2	1.86008	0.0269856
Ttll6	2.43654	0.0271058
Plekhm2	1.09344	0.0272778
Arhgef39	1.01834	0.0277618
Lck	1.56289	0.0278381
Stat4	1.34157	0.027974
Klk13	2.02668	0.0280217
Mt4	2.22684	0.0281633
Zfp763	1.53326	0.0283342
Nup210l	2.34123	0.0285036
Serpinb6c	1.04183	0.0286972
Tmem253	1.91981	0.0287663
Pde8a	1.00582	0.0292527
Rai1	1.33841	0.0296173
Tab1	1.32448	0.0297567
Ctu1	1.44584	0.0301395
Aspn	1.37116	0.0309968
Ppm1n	1.50105	0.0314603
Defb42	1.32685	0.031572
BC085271	2.4625	0.0316018
Mcf2l	1.42316	0.0329785
Bdh1	1.77521	0.0330764
Ldhc	1.3158	0.0333334
Tceal7	1.60265	0.0336012
Esrp2	2.4812	0.0351462
Pitpnm2	1.15019	0.0351462
Angpt2	1.07567	0.0352533
Letm2	1.23738	0.0357352
Slco1c1	3.08488	0.0357513
Oas1c	2.4586	0.0358491
Olfr263	1.6784	0.0361879
Dscaml1	1.29951	0.0362042
Tatdn3	1.33327	0.0364688
Tsacc	1.94735	0.0370902
Gm20379	1.43943	0.0378953
Fam83h	1.40649	0.0382245
Noxred1	1.05156	0.0391413
Nlrp4a	3.33254	0.0391765
Tcaim	1.27944	0.0393721
Gnb5	1.66905	0.0395066
Ikzf4	2.42241	0.0399973
Slc22a7	1.09538	0.040511
Zfp28	1.76806	0.0419142
Slc2a4rg-ps	2.03948	0.0426865
Gm5921	1.08368	0.0430451
Ppm1e	1.00221	0.0437691
Dapp1	1.65048	0.0437691
Upk1a	2.71687	0.0445568
Tmem184a	2.89659	0.0446025
Mrpl23	1.3109	0.0448349
Brsk1	1.10492	0.0451268
Snhg4	1.0945	0.0452177
Bnipl	4.03686	0.0461964
Wdr25	1.82859	0.0463817
Nanos3	2.6875	0.0465093
Fosb	1.26647	0.0466079
Etnk2	1.33794	0.0470333
Camkv	1.026	0.0501563
Xylb	1.20471	0.0509585
Plekhg6	1.88264	0.0528658
Gstm4	1.05353	0.0537716
Ciart	1.3393	0.0555557
Plch2	2.74068	0.056359
Gstm6	1.74251	0.0565147
Zfp651	1.07045	0.059585
Inhbb	5.16672	0.0603443
Ccdc125	1.28706	0.0612339
[truncated: 39 more rows]

## Sheet: A (orange) vs E (light green)
names	log2fc	p_value
Arid5b	2.16487	2.21208e-29
Anp32b	1.2297	9.92397e-29
Vdac1	1.20084	1.17019e-27
Actg1	1.00672	2.46803e-26
H2afy	1.35643	1.09036e-25
Nedd4	1.14729	2.58183e-25
Fkbp3	1.13601	1.18923e-24
Sox2	1.62914	1.27343e-24
Mrps24	1.19105	3.03065e-24
Hnrnpd	1.37063	1.65165e-23
Ubald2	1.51988	2.13582e-23
Ptch1	2.27857	3.40394e-23
Fxyd6	1.56195	6.04505e-23
Sinhcaf	1.39213	6.64262e-23
Gsta4	1.21497	7.89805e-23
Hdgf	1.154	6.11817e-22
Rbx1	1.00504	6.15048e-21
Olfr1388	1.51904	8.8738e-21
Aprt	1.17915	1.65866e-20
Gmnn	1.23523	3.66104e-20
Sept1	1.84669	6.32132e-20
Luc7l2	1.10819	4.42774e-19
Ooep	1.42745	5.81639e-19
Actb	1.0839	7.6286e-19
Slc3a2	1.17098	9.32994e-19
Anp32a	1.57306	1.29921e-18
Utf1	1.619	5.30063e-18
Txnl4a	1.13073	8.01053e-18
Tceal9	1.1815	1.02377e-17
Adprh	1.41341	3.53119e-17
Trim71	1.43494	1.14084e-16
Socs2	2.22	1.44721e-16
Mdm4	1.33248	2.61382e-16
Ifitm1	1.18986	3.3721e-16
Txnrd1	1.34407	3.83764e-16
Gclm	1.39098	3.84252e-16
Ssr2	1.02885	4.82734e-16
Fn1	1.20857	7.44656e-16
Dpy30	1.12888	7.80858e-16
Fkbp1a	1.09411	1.16957e-15
Twf2	1.35406	1.26739e-15
Pds5a	1.11897	1.78348e-15
Slc25a39	1.2206	2.11375e-15
Nsd1	1.0377	2.23511e-15
Tfap2c	1.98802	2.31114e-15
Trp53	1.1582	2.67919e-15
Mtss1	1.72376	2.67979e-15
Brd8	1.06852	2.96138e-15
Ppp4r3a	1.42516	4.31636e-15
Aebp2	1.48517	4.73036e-15
Ppp2r2d	1.0953	6.39165e-15
Mta3	1.23362	9.75854e-15
Mt1	1.32397	1.54174e-14
L1td1	1.39911	1.65338e-14
Tpm1	1.28728	1.90874e-14
Samm50	1.09087	3.33574e-14
Alg13	1.13078	3.4986e-14
Tmsb4x	1.04629	3.7803e-14
Vangl1	1.88873	5.02361e-14
Lin28a	1.42731	6.08455e-14
Dtymk	1.03685	9.87926e-14
Nmd3	1.13899	1.11808e-13
Ddx46	1.00584	1.14431e-13
Ywhag	1.17584	1.47571e-13
Hsd17b10	1.0382	3.27655e-13
Tubb2b	1.06215	4.06446e-13
Mbd3	1.05689	5.0063e-13
Xbp1	1.77979	6.39148e-13
Zfp42	1.23033	6.42849e-13
Mrps12	1.37451	1.26662e-12
Csnk1e	1.31444	1.99538e-12
Ucp2	1.22965	2.04399e-12
Tpd52	1.0901	2.45899e-12
Ubl4a	1.31512	2.73842e-12
Fblim1	1.67539	3.43505e-12
Klf13	1.43288	3.65457e-12
Slc25a13	1.24384	3.886e-12
Etl4	1.36908	5.44348e-12
Cdc25a	1.4331	6.83733e-12
Mettl16	1.26492	7.53151e-12
Seh1l	1.12393	8.11902e-12
Zdbf2	1.38695	8.30996e-12
Smarcd1	1.28124	8.70854e-12
Tcf7l1	1.45884	9.25666e-12
Zfp568	1.45112	1.02169e-11
Map4k4	1.04924	1.4181e-11
Agtrap	1.24274	1.42053e-11
Psma3	1.02545	1.66704e-11
Myo10	1.16618	1.76593e-11
Ranbp3	1.34627	2.1626e-11
Dido1	1.33195	2.31763e-11
Slc38a4	1.15497	3.36128e-11
Wee1	1.33201	4.32656e-11
Zfp644	1.01021	5.33189e-11
Bcap31	1.00775	5.46297e-11
Hist1h1b	1.32978	5.72463e-11
Fabp3	1.19732	5.85106e-11
Smad7	1.19167	1.08806e-10
Mafg	1.15177	1.75108e-10
Prrc2b	1.12954	1.87092e-10
Rara	1.74181	2.40812e-10
Nectin2	1.17242	2.52131e-10
Lima1	1.08519	3.06531e-10
Zfp710	1.27455	3.56184e-10
Smg7	1.27302	4.03172e-10
Ubald1	1.29665	4.184e-10
Ago2	1.14292	4.35914e-10
Foxp1	1.31321	5.86835e-10
Lefty1	1.35095	7.81139e-10
Chchd4	1.04273	9.45217e-10
Plekha7	1.12381	1.49499e-09
Tcl1	1.98276	1.96394e-09
Bbc3	1.51384	3.7018e-09
Junb	1.40341	4.0667e-09
Msi2	1.04712	5.17987e-09
Gdf3	1.42352	6.11892e-09
Gigyf1	1.0396	6.28422e-09
Marcks	1.30922	6.30338e-09
Chd2	1.02372	7.89113e-09
Ubl3	1.14478	8.63401e-09
Cyb5b	1.40201	8.92182e-09
Pir	1.41081	1.15706e-08
Pcbp4	1.36662	1.27208e-08
Cotl1	1.20325	1.27586e-08
B4galt6	1.49509	1.31888e-08
Mga	1.00042	1.35447e-08
Igf2bp2	1.10965	1.96858e-08
Arpc5	1.05721	1.98779e-08
Ntan1	1.0938	2.22028e-08
Samd1	1.25805	2.67993e-08
Mrpl14	1.04021	2.76823e-08
Clint1	1.04227	3.20164e-08
Morc1	1.18383	3.78388e-08
Pdk1	1.35084	4.31019e-08
Etnk1	1.0872	4.44851e-08
Smagp	1.48199	5.82226e-08
Dpys	1.63972	6.46235e-08
Rbms2	1.41046	7.01459e-08
Slc39a10	1.36717	7.06487e-08
Tfcp2l1	1.05942	7.23638e-08
Trh	2.33723	8.84161e-08
Gjb3	2.52115	8.95422e-08
Arid2	1.38458	1.09079e-07
Mrps31	1.12983	1.26331e-07
Tdrd12	1.03276	1.3371e-07
Icam1	1.04978	1.43984e-07
Zfp655	1.03817	1.52164e-07
Rhoc	1.54156	1.5865e-07
Dlc1	1.23904	1.95979e-07
Ddhd2	1.00349	2.11515e-07
Rai14	1.36953	2.61885e-07
Slc7a3	1.82736	2.75767e-07
Hsd17b14	1.07294	2.80675e-07
Fbxo22	1.05003	2.93503e-07
Pitpnc1	1.1072	3.12339e-07
Notch1	1.32263	4.12488e-07
Aass	1.93655	4.64557e-07
Mecp2	1.61844	5.6701e-07
Ckap4	1.15969	5.93557e-07
Sall1	1.70099	7.23896e-07
Plekhf2	1.05147	7.39266e-07
Ints7	1.38896	7.71611e-07
Tpm4	1.19157	7.98307e-07
Maz	1.02518	8.51501e-07
Klf6	1.10864	8.97447e-07
Inpp5d	1.15509	9.07127e-07
Ctbp2	1.07444	9.57872e-07
Mapk3	1.25112	1.00755e-06
Krt42	1.99419	1.05554e-06
1700019D03Rik	1.19984	1.09389e-06
Gsr	1.02648	1.55712e-06
Nsmce1	1.05713	1.58781e-06
Pold2	1.00529	1.63119e-06
Sema4b	1.39004	1.66971e-06
Tacc2	1.19321	1.95197e-06
Gtsf1l	1.16192	2.05561e-06
Bcat1	1.02334	2.17875e-06
Map7	1.03502	2.17875e-06
Trps1	1.62867	2.29457e-06
Cnn2	1.21479	2.34587e-06
Gstm1	1.22641	2.45099e-06
Msn	1.06914	2.54636e-06
Sp3	1.11732	2.81094e-06
Ralb	1.32081	2.81729e-06
Ubqln4	1.14491	2.83559e-06
Pdzd4	1.33918	3.37076e-06
Hmces	1.43292	3.47623e-06
Lifr	1.30491	4.2581e-06
Cbx7	1.01613	4.36188e-06
Zfp704	1.23664	4.70019e-06
Fam25c	1.06584	5.12546e-06
Zfp532	2.15236	5.27212e-06
Pkp2	1.51066	5.76358e-06
Gadd45a	1.16172	6.08632e-06
Fanci	1.67305	6.4138e-06
Hic2	1.04186	7.01897e-06
Ssbp4	1.1472	7.39155e-06
Eras	1.14833	8.12902e-06
Zfp462	1.22777	8.67965e-06
Itpk1	1.22152	1.08422e-05
Ing5	1.04175	1.09391e-05
Dazap2	1.19577	1.13666e-05
Slc6a6	1.04256	1.21187e-05
Irf2bp2	1.80961	1.22788e-05
Rab4a	1.15571	1.81807e-05
Gpa33	1.67374	1.84106e-05
Trim2	1.41927	2.02592e-05
Cyb5r1	1.04236	2.17526e-05
Zbtb38	1.87637	2.42723e-05
Epha4	1.39479	2.42892e-05
Esrrb	1.1411	3.00418e-05
Hs6st1	1.16759	3.21042e-05
Wdr76	1.12032	3.35588e-05
Rbm47	1.44501	3.44192e-05
Lefty2	1.45883	3.44948e-05
Cdc42ep5	2.53134	3.60997e-05
Cabin1	1.01094	3.74775e-05
Sept9	1.47471	4.64722e-05
Slain2	1.32736	4.68865e-05
Mov10	1.40082	4.68865e-05
Abcc4	1.21295	4.73238e-05
Tst	1.13807	4.74563e-05
Ccnd1	2.13355	4.78436e-05
Fam160b1	1.79347	6.56243e-05
Cobl	1.5167	6.89203e-05
Il6st	1.30305	6.8938e-05
Adam23	1.09191	7.18373e-05
Ntmt1	1.12183	7.18573e-05
Rrp7a	1.04272	7.51857e-05
Scarb2	1.37054	7.61216e-05
Gjc1	1.22914	8.11787e-05
Ndufaf3	1.07738	8.33618e-05
Sertad2	1.05591	8.99523e-05
Epb41l4a	1.0854	9.64557e-05
Nav2	1.46874	0.000107257
Cldn7	1.26885	0.000109645
Cdk17	1.50814	0.000117028
Nexmif	1.35682	0.000119573
Sik1	1.35447	0.000125448
Cxxc5	1.00395	0.000130879
Elf2	1.25683	0.000134188
Nr0b1	1.11415	0.00013581
Ptpa	1.05908	0.000143662
Slc20a1	1.01454	0.000159947
Mapk13	1.0513	0.000165562
Prpf3	1.03807	0.000173848
Ten1	1.18147	0.000192808
Sorl1	1.1552	0.000233616
Trim8	1.23083	0.000239027
Pja1	1.16842	0.000246814
Enoph1	1.057	0.000282593
Pald1	2.04098	0.00028305
Smyd2	1.0372	0.000321181
Zfp64	1.02878	0.000353205
Liph	1.43778	0.000363847
Pbx2	1.12414	0.000370708
Dmrt1	1.46703	0.000371153
Prdx3	1.43452	0.000397041
Sbno2	1.39495	0.000398355
Keap1	1.37456	0.000404904
Vcan	1.6973	0.000418948
Egln2	1.24584	0.000441296
Gng3	1.0385	0.000469518
Llgl2	1.01549	0.000520092
Rnf165	1.62267	0.000538523
Ccny	1.02639	0.000538817
Kcnk1	1.26012	0.000552861
Pus1	1.03237	0.000589396
Manbal	1.28805	0.000601305
Fam81a	1.40849	0.000604382
Nudt2	1.19796	0.000663918
N4bp3	2.31157	0.000784336
Cradd	1.74823	0.000912368
Nudt3	1.19353	0.00093097
Ergic1	1.02636	0.000971767
Mok	1.62511	0.000973542
Meaf6	1.27586	0.00102046
Ahr	1.80727	0.00110922
Vasp	1.02065	0.00113793
Spred2	1.02103	0.00131013
Lrrc2	1.46379	0.00132196
Brd9	1.24457	0.00139799
Kat2b	1.29387	0.0013994
Suv39h2	1.35628	0.00146053
Klhl21	1.12967	0.00146271
Ak1	1.07281	0.00158633
Pcyt1b	1.03835	0.00170093
Gm2a	1.04011	0.00171218
Mnt	1.06296	0.0017957
Cldn3	1.8918	0.00190326
Tbl1xr1	1.13862	0.00234722
Capg	1.21478	0.00236223
Prune1	1.42101	0.00246147
Rufy3	1.05639	0.00254707
Slc28a1	1.39957	0.00278249
Cdc42se1	1.52899	0.00292396
Palm3	1.04096	0.00293567
Ppp4r1	1.15255	0.00324448
Myo18a	1.05302	0.00351905
Zc3h7a	1.17998	0.00393953
Dnajb12	1.17929	0.00406583
Pacsin1	1.01254	0.00424261
2410004B18Rik	1.18893	0.00429714
Stard7	1.08989	0.00431076
Tle3	1.0612	0.00440099
Crcp	1.10633	0.0049827
Nid2	1.06734	0.00503892
Ppp1r9a	1.22534	0.00506961
Uqcc1	1.50234	0.00539306
Lrrc34	1.67514	0.00566378
Pcolce	1.37145	0.00575863
Fgfr2	1.77055	0.00591704
Nf2	1.06675	0.00667319
Armcx1	1.2905	0.0068383
Ago1	1.21174	0.00715516
Tsc22d4	1.00259	0.00724809
Psmg3	1.09667	0.00813639
Cers5	1.04414	0.00889174
Gm12463	1.0415	0.00907217
Clmn	1.3903	0.00924629
Eef1akmt3	1.27854	0.00998017
Nrp2	1.63066	0.0100658
Tiam1	1.16352	0.0105223
Arhgap30	1.33999	0.0112413
Vegfa	1.21814	0.0114638
Tmem120a	1.1262	0.0134255
Gjb1	1.72578	0.0134255
Epb41l1	1.17771	0.014204
Dtx1	1.30286	0.0150653
Bicral	1.08093	0.0151549
Calml4	1.47416	0.0151906
Laptm5	1.02027	0.0158515
Phf21a	1.04153	0.0162153
Spred1	1.22128	0.0162286
Ddc	1.52689	0.0164714
Gm42715	1.07687	0.0174008
Ldb1	1.19146	0.0178449
Sfmbt2	1.21664	0.0178919
Bcl7a	1.04485	0.0182633
Patz1	1.02411	0.0187753
Mobp	1.48855	0.0190781
Arid3a	1.57022	0.0196781
Nr2f6	1.68124	0.019904
Prrg4	1.49474	0.0206168
Rac3	1.09138	0.021254
Sbspon	1.8629	0.0214976
Hspb8	1.51777	0.0225718
Mindy1	1.34125	0.0234481
Khdc3	1.30525	0.0246647
Otx2	1.82549	0.0247747
Pla2g10	1.13524	0.024877
Prdm1	2.04106	0.0260846
Cmtm7	1.16233	0.0261462
Arhgdig	1.24555	0.0264637
Kif13a	1.18315	0.0304382
Ccdc61	1.04858	0.0307569
Gm26992	1.10195	0.0309498
Ppm1m	1.09754	0.0314249
Urah	1.00934	0.0329524
Alpk3	1.3143	0.0337048
B3galnt2	1.79279	0.0338231
Slc25a12	1.59084	0.0346151
Cldn4	1.7842	0.0347006
Dusp6	1.09765	0.0372169
Tmem40	1.47633	0.0379812
Cd151	1.22427	0.0387544
Dse	1.12081	0.0390007
Rab11fip4	1.22916	0.0400841
Il17b	1.13491	0.042902
Prss50	1.58759	0.0440304
Hmgxb3	1.28134	0.0447875
Ccdc102a	1.77758	0.0447904
Def6	1.84907	0.0453198
Pgap1	1.29831	0.047755
Rps11-ps1	1.7465	0.0488696
Fam183b	1.43978	0.0492292
Dlgap3	1.26493	0.0528931
Copz2	1.56042	0.0534036
Dtna	1.63383	0.0548269
Tmem161a	1.39188	0.0554527
Adam19	1.39001	0.0578339
Mmrn2	1.17661	0.0580387
Dusp27	1.78466	0.0595638
Arl14epl	1.0334	0.0610217
Sptbn4	1.84873	0.0644252
Gramd1a	1.51179	0.0660455
Slc35f2	1.10454	0.0684833
Qprt	1.91139	0.0689304
Gpt2	1.07053	0.0700519
Zfp180	2.25433	0.0749804
Src	1.64277	0.0756453
1190005I06Rik	1.29798	0.075867
Cpsf4l	1.7884	0.0775971
Sulf1	1.55645	0.0784509
Tnnt1	1.18669	0.0797085
Dele1	1.04513	0.079877
As3mt	1.14474	0.080133
Fut9	2.02199	0.0818083
Faap20	1.04791	0.082039
Fgd1	1.10521	0.0824168
Camk2n1	1.3612	0.0859421
Slc25a19	1.28651	0.0864246
Rnf5	1.22735	0.0867767
Prag1	1.87347	0.0872981
Timp1	1.21575	0.0920482
Slc12a4	1.24763	0.0926317
Prrx2	1.94462	0.0951819
Slc7a7	1.0195	0.0956156
Ntpcr	1.15692	0.0956887
Slx1b	1.53368	0.096547
Col9a2	1.14317	0.0973109
Bcl3	1.55216	0.0981994
Zranb3	1.04099	0.098771
Qrsl1	1.03658	0.0994918

## Sheet: A (orange) vs F (purple)
names	log2fc	p_value
Ifitm1	5.84696	4.4569e-34
Chchd10	2.45999	1.51923e-33
Kdm5b	2.81885	3.76048e-33
Sox2	3.94482	5.98483e-29
Ldhb	3.65531	4.31316e-28
Olfr1388	2.29017	6.24713e-26
Nedd4	1.58784	3.09547e-25
Vmn2r97	3.00393	3.4266e-23
Gsta4	2.02098	1.3426e-22
Cmah	2.37023	1.76152e-22
Tdgf1	3.23736	3.85891e-22
Gpx4	1.78634	4.33455e-22
Mcl1	1.04739	1.66904e-21
Rif1	1.78096	1.72006e-20
Klf2	2.59237	8.93331e-20
Phc1	3.43945	1.10884e-18
Rest	1.70371	1.18946e-18
Tfrc	3.12628	2.2093e-18
Fxyd6	2.29593	1.64283e-17
D10Wsu102e	1.21994	6.55972e-17
Pmm1	1.13115	1.65777e-16
Sms	2.13089	2.94515e-16
Ifitm3	2.02477	3.07513e-16
Trap1a	1.62267	3.21586e-16
Parp1	1.23504	6.88701e-16
Fn1	1.86385	9.92053e-16
Eif1ax	1.18136	3.12657e-15
Sept1	3.4319	3.39685e-15
Igfbp2	1.6734	3.39685e-15
Rcc2	1.15053	3.52905e-15
Sinhcaf	1.37783	1.37665e-14
Cbx1	1.17441	1.4132e-14
Tmsb4x	1.68104	2.20088e-14
Baz2a	1.34985	2.6945e-14
Wapl	1.089	3.00583e-14
Usp28	3.45651	4.4562e-14
Prps1	1.93911	4.4562e-14
Kdm1a	1.12319	7.39455e-14
Huwe1	1.12522	8.09788e-14
H2afy	1.01144	2.22555e-13
Tdrd12	3.26032	2.34134e-13
Gm42669	1.46849	3.32196e-13
Ubr5	1.65098	5.47055e-13
Alg13	1.76693	6.47104e-13
Hells	1.10319	9.70161e-13
Atrx	1.17858	9.85642e-13
Ogt	1.5086	1.36303e-12
Ptch1	2.85031	1.49769e-12
Pign	1.18486	1.66837e-12
Pola1	2.47185	1.97027e-12
Foxp1	3.13673	6.99712e-12
Gm47654	1.46848	7.64717e-12
Top2a	1.09773	8.20429e-12
Cbx5	1.19924	1.226e-11
Pim1	1.68648	1.27258e-11
Tfap2c	3.57026	1.63826e-11
Dnajc21	1.09474	1.8835e-11
Zfp638	1.80151	2.30982e-11
Hsf2bp	2.27977	2.42753e-11
Tet1	1.79161	3.17741e-11
Eras	6.41003	3.54878e-11
Lima1	1.73854	3.73924e-11
Usp9x	1.24191	5.10394e-11
Smc1a	1.0353	8.80118e-11
Trp53	1.22495	9.64035e-11
Psme4	1.29799	1.10729e-10
Enah	1.14538	1.14332e-10
Gnl3l	1.43339	1.16926e-10
Nsd1	1.0413	1.80253e-10
Fgf4	4.87431	3.2878e-10
Ndufa4l2	2.58334	5.51913e-10
Ooep	1.10388	5.59953e-10
Ptprf	1.44439	5.80168e-10
Esco2	1.24525	6.04534e-10
Slc25a36	1.34787	7.00578e-10
Psip1	1.01571	7.99195e-10
Txlng	1.60532	9.88965e-10
Pcsk1n	2.99405	9.96209e-10
Stmn2	1.21728	1.16039e-09
Col18a1	1.40834	1.29269e-09
Pfkp	1.26705	1.41675e-09
Icam1	2.42301	1.4168e-09
Sycp3	2.71267	1.80252e-09
Fundc2	1.37907	3.45749e-09
Msh6	1.18494	4.24985e-09
Gm48836	1.33668	5.67986e-09
Pcmtd1	1.87867	6.62912e-09
Kat6b	1.50777	7.97705e-09
Plekha7	2.07161	1.10884e-08
Cul4b	1.03943	1.12768e-08
Mcm3	1.056	1.19285e-08
Gtf2i	1.63067	1.2349e-08
Wiz	1.05269	1.38378e-08
Tcea3	3.37223	1.41566e-08
Setx	1.66575	1.43468e-08
Skil	1.16841	1.60034e-08
Myo10	1.42934	1.66111e-08
Diaph1	1.3013	1.68872e-08
Ckap5	1.26139	1.7252e-08
Jarid2	1.09232	1.9412e-08
Brwd1	1.07468	1.99923e-08
Hsd17b14	2.40632	2.11206e-08
Cdca7	2.63533	2.90217e-08
Fblim1	2.70339	3.15772e-08
Map1b	1.25211	3.21912e-08
Pdzd4	5.06989	3.74266e-08
Map4k4	1.14575	4.01056e-08
Dpys	5.17027	5.55332e-08
Aebp2	1.64971	7.12884e-08
Morc1	2.20929	7.17254e-08
Nanog	2.11424	7.2284e-08
Uri1	1.10016	8.9522e-08
Nfyb	1.05968	9.76719e-08
Cenpm	1.44717	1.22988e-07
Jam2	2.25441	1.30979e-07
Helb	2.31197	1.58259e-07
Nfkbia	1.64417	2.84631e-07
Msi2	1.50303	2.92494e-07
Usp10	1.05665	3.89184e-07
Ephx2	3.96002	4.09138e-07
Smc1b	3.95471	4.57293e-07
1700019D03Rik	2.83393	5.07722e-07
Fat1	2.21965	5.63149e-07
Rara	2.82275	6.00137e-07
Adarb2	1.13516	7.08799e-07
Chd9	1.7764	7.75835e-07
Klhl13	1.40188	8.63234e-07
Bub1	1.21665	1.06029e-06
Atp11b	1.61306	1.38768e-06
Hsd17b10	1.00902	1.49818e-06
Nr5a2	5.31613	1.6062e-06
Aass	4.7603	1.65054e-06
Ndrg2	4.00906	2.0489e-06
Rlf	1.16381	2.05815e-06
Prdm5	2.80384	2.05815e-06
Uchl1	1.86346	2.06131e-06
Pitpnc1	2.00059	2.12781e-06
Morc3	1.24031	2.66046e-06
Id2	1.52469	2.88875e-06
Prc1	1.10289	5.40434e-06
Rnf138	1.11355	5.69143e-06
Prorp	2.3496	6.37297e-06
Sap30	1.56115	1.24103e-05
Tut4	1.30959	1.35569e-05
Nr0b1	2.89314	1.36065e-05
Ankrd10	1.72483	1.38614e-05
Syce2	1.06042	1.40172e-05
Pla2g1b	1.69536	1.52594e-05
Snrpn	1.00363	1.70317e-05
Hook1	1.63377	1.79326e-05
Kdm3a	1.97156	1.82464e-05
Apobec3	2.13884	2.13783e-05
Rnf10	1.00449	2.79215e-05
Nodal	2.49637	3.0589e-05
Esrrb	2.55394	3.09688e-05
Abcg1	2.51187	3.17047e-05
Hist1h1b	1.19496	3.84491e-05
Socs2	1.96856	4.65812e-05
Rnf17	1.3086	4.97173e-05
G2e3	1.6624	5.34461e-05
Phf20	1.04154	5.57584e-05
Nav2	3.57508	6.26483e-05
Bclaf3	1.33924	6.28816e-05
Gfpt2	2.60947	6.38024e-05
Pcyt1b	3.05687	6.87026e-05
Pml	1.86589	6.90271e-05
Olfr539	1.4798	8.83891e-05
Vcan	5.36685	8.92596e-05
Liph	3.48557	8.95283e-05
Pacsin1	2.88637	9.29996e-05
Ckap2	1.15457	0.000103378
Map7d2	1.38375	0.000106469
Kank2	1.94215	0.000109838
Ect2	1.08207	0.000110249
Asxl1	1.16229	0.000123342
Zfp981	2.0009	0.000149892
Dmrt1	3.81188	0.000167451
Trps1	2.35397	0.000169474
Tdh	1.58247	0.000173445
Trp53inp1	1.00133	0.000248615
Rarg	2.38787	0.000252805
Zfp710	1.22097	0.000258035
Gm38393	1.73401	0.000293586
Zmym3	1.70919	0.000293586
Etnk1	1.25635	0.000356334
Ina	2.14088	0.000359956
Etv5	1.85753	0.000456565
Gm12463	3.71626	0.000511439
Gm40989	3.24552	0.000515759
Ung	1.06853	0.000603911
Cbx7	1.39187	0.000603911
Mtss1	1.18771	0.000658482
Trh	2.86539	0.000671756
Ass1	1.0521	0.000847326
Sgo2a	1.08138	0.000890683
Ulk1	1.37162	0.0010677
Tmeff1	1.05139	0.00113357
Tanc1	1.23861	0.00113914
Gm4631	1.23958	0.00119582
Raph1	1.34845	0.00134964
Pdk1	1.33085	0.00144957
Zmym4	1.18442	0.00175419
Ranbp3	1.01917	0.00203399
Dmd	1.95059	0.00205372
Slc7a3	2.38288	0.00227756
Tcf7l1	1.09881	0.0025117
Cobl	2.63662	0.0025117
Bbc3	1.36423	0.00279862
Rev1	1.49274	0.00285841
Notch1	1.59448	0.00302702
Wnk3	1.92318	0.00314522
Mapk13	1.81903	0.00318418
Tcl1	1.86243	0.00326556
Dock6	1.07807	0.0035417
Gm48348	2.94539	0.00358223
Gm48416	1.55487	0.00368992
Mrps31	1.18104	0.0037707
Gm21411	2.04905	0.00386352
Lrrc2	2.50643	0.0041695
Mdc1	1.39411	0.00424343
Tmem238	1.39454	0.00424376
Sntb2	1.28414	0.00446309
Pdk3	1.46708	0.00487493
Fgd1	6.35586	0.00520797
Hmces	1.70072	0.00544561
Krt42	2.40621	0.00552886
Tcf15	1.13743	0.00621926
Gjb1	5.19526	0.00632066
Pir	1.20435	0.00679319
Lefty1	1.39055	0.00736276
Akap8l	1.0524	0.00744273
Slc28a1	2.57093	0.0081003
Zfp280d	1.04375	0.00815353
Tmem191c	2.06804	0.00868546
Otx2	27.894	0.00891162
Trp53i11	2.78849	0.00900283
Zfp281	1.1641	0.0107809
Ccnd1	2.97751	0.0110222
Scaf4	1.43774	0.0111181
Gprasp1	1.20724	0.0113276
Cdc37l1	1.12782	0.0121595
Ddit4	1.27358	0.012717
Cnn2	1.41941	0.0127995
Apool	1.01669	0.0128442
Mobp	4.18056	0.0130086
Lrrc34	2.68877	0.013288
Kdm4c	1.47279	0.0133375
Gli1	5.06449	0.0133587
Igsf9b	1.22455	0.0136092
Aire	2.9299	0.0161818
Espn	1.41878	0.0164624
Ticrr	1.01189	0.0164885
Lbr	1.02678	0.0167009
Cd59b	3.89018	0.0176136
Dlg3	2.02599	0.0177366
Hck	2.68809	0.0177412
Dlgap3	3.81453	0.0178981
Top3b	1.05025	0.0195396
Esrp1	2.10581	0.0198457
Plekha4	2.52912	0.0210631
Adgrl1	1.2642	0.0217945
Abcc4	1.72542	0.022236
Cltb	1.03949	0.0229657
Calml4	2.50292	0.0231113
Glod5	27.4649	0.0237725
Mok	2.14994	0.023972
Ankle2	1.12476	0.024687
Tsr2	1.5682	0.0253309
Wdr76	1.32627	0.0258942
Zfp428	1.5661	0.026097
Dtx1	2.69472	0.0267268
Hltf	1.2582	0.026836
Ly75	1.89906	0.0269766
Camk1d	1.80852	0.0270217
Sik3	1.82612	0.0270666
Nectin3	1.02135	0.0271114
Alpk3	3.30913	0.0272774
Inpp5d	1.11851	0.0278099
Rragb	6.25976	0.0295325
Fnbp1	1.31729	0.0298864
Pds5b	1.16622	0.0298864
Myo1e	1.06919	0.030936
Bicral	1.97673	0.0326126
Crebrf	1.0391	0.0327976
Trim37	1.28885	0.0338797
Gdf3	1.07485	0.0346723
Gjc1	1.43248	0.0347727
Six4	2.07608	0.0355015
Vat1	1.10543	0.0357408
Gm37102	1.19746	0.0359521
Gstm1	1.24134	0.0363742
Hdac4	1.2579	0.0363928
Nrp2	2.78014	0.038358
Lrriq4	3.9405	0.0385141
Ranbp17	1.4233	0.0385715
Gm13230	1.94452	0.0398044
Ankrd26	1.57208	0.0450672
Chic1	1.23864	0.0451952
Cpsf4l	27.294	0.0452517
Ercc6l2	1.51463	0.0454284
Fgfr1	1.00034	0.0464084
Kit	2.72678	0.051122
Kcnk5	2.20399	0.0518635
Shprh	1.25275	0.0545195
Hdac6	1.3311	0.0552266
Pla2g10	1.91555	0.0554121
Tmem47	2.02919	0.055544
Nphs1	1.48557	0.0562089
Ino80	1.04635	0.0567461
Kif21a	1.91826	0.0580483
Eda2r	1.04678	0.0601962
Hexb	1.00559	0.0610347
Mup6	4.48618	0.0614434
Ttf2	1.115	0.0622864
Armcx4	2.70843	0.0665416
Fignl1	1.14266	0.072352
Tcf7	1.23448	0.0738304
Il17b	2.27991	0.0754282
Tiam1	1.73162	0.0757191
Zfp451	1.04305	0.0771984
Casp3	1.35389	0.0790843
Pipox	2.4958	0.0791881
Lrch2	3.04523	0.0792026
Wfdc2	1.02706	0.0799618
Kbtbd11	5.00853	0.0803735
Meioc	2.706	0.0805815
Zfp266	1.38139	0.0806236
Neb	1.62327	0.0806236
Aqp3	2.62845	0.0841926
Zfp553	1.11473	0.0845451
Elmo1	3.20613	0.0858086
Chd7	1.14987	0.0912911
Sema4b	1.20985	0.0966364
Msantd3	1.95453	0.0972412
