# Supplementary material for: Retinoic acid signaling is critical during the totipotency window in early mammalian development
Source: Nat Struct Mol Biol. 2021 May 27;28(6):521–32. doi: 10.1038/s41594-021-00590-w (PMC8195742; doi:10.1038/s41594-021-00590-w)
Supplement: Supplementary file 5 — Genes upregulated in cluster B relative to all other clusters. Differential gene expression was found by Wilcoxon’s rank sum test and corrected for multiple testing using the Benjamini and Hochberg method. [file 41594_2021_590_MOESM5_ESM.xlsx]

## Sheet: B (blue) vs A (orange)
names	log2fc	p_value
Pou3f1	3.02103	1.87814e-234
Psme1	1.3969	2.38941e-179
Lefty1	1.81969	2.11757e-171
Psme2	1.6787	1.93495e-163
Gja1	1.63312	1.12355e-156
Kif1a	2.28129	4.68567e-139
Prtg	2.36334	4.64467e-137
Kras	1.10732	1.4645e-131
Dnmt3b	1.61076	1.80291e-122
Zfhx3	1.52322	1.6895e-121
Sox11	1.7839	2.51826e-121
Chd7	1.23285	2.66718e-116
2610528J11Rik	1.98041	9.77342e-108
Foxp1	1.09322	2.40465e-106
Id1	1.36806	3.97294e-104
Basp1	1.01478	3.51685e-102
Sox4	1.67683	8.86803e-101
Psmb10	1.56234	2.21699e-99
Krt18	1.997	5.68841e-97
Id3	1.26352	5.44181e-93
Klf7	1.37986	3.01558e-84
H2-K1	1.36899	3.51142e-84
Dnmt3a	1.24232	3.30913e-83
Nrip1	1.55448	4.50514e-79
Cyp26a1	2.0816	2.66929e-76
Arl4c	1.64639	2.76646e-72
Cldn7	1.11522	1.5881e-71
Pim2	1.93061	1.51413e-68
Dhrs3	2.3629	2.15057e-68
Psmb8	3.61475	9.21449e-68
Wt1	3.11794	1.39498e-67
Lmo4	1.29169	3.36242e-67
Gstt2	1.26935	2.02079e-66
Hoxb1	3.25275	1.31464e-63
Car4	2.31062	2.25699e-62
Pbx1	1.2391	1.61134e-60
Idnk	1.19683	1.80507e-60
Adgrl2	1.91339	2.63867e-59
Car2	1.09723	6.90387e-56
Tapbp	1.28821	9.1495e-56
Trim12c	1.5768	4.76984e-55
Nes	2.02679	2.14787e-54
Ogfr	1.22613	1.45246e-51
Trim44	1.02326	1.46027e-51
Sulf1	1.46791	3.99439e-50
Phlda2	1.15778	4.57509e-49
Parp9	2.26971	2.3481e-46
Bst2	1.27907	8.57596e-46
Meis2	2.79347	1.92789e-44
Olfr1023	1.21673	2.05968e-44
Yaf2	1.12303	4.04493e-44
Parp12	1.77923	1.24742e-42
Irf1	1.26925	1.86637e-42
Slc16a2	2.49128	4.30018e-42
Slc1a3	1.07775	1.78313e-39
Map7d1	1.03601	5.85339e-39
Ptpn13	1.28681	6.14726e-38
Fos	1.04186	1.89514e-36
Gap43	1.77856	3.07496e-36
Hoxa1	2.66475	3.69301e-36
Pitx2	2.20246	6.12319e-36
Lin28b	1.3402	1.74935e-35
Crmp1	1.14769	5.28558e-35
Sema6a	2.91179	1.91973e-33
Unc5b	1.68656	2.07567e-33
Slc7a7	1.0058	2.0005e-32
Rec8	1.321	2.41063e-32
Hes6	1.22448	2.91115e-31
Gbp2	4.30817	9.08484e-31
Pcdh1	2.75193	9.38595e-31
Gbp2b	4.87369	1.01845e-30
Satb1	1.80755	1.27323e-30
Setd7	1.22389	6.81937e-30
Zfp608	1.96651	9.03545e-30
Lrp2	1.25581	2.57362e-29
Jph1	1.74538	1.65513e-27
Krt8	2.19675	2.30567e-27
Cdkn1c	1.24474	2.53468e-27
Cpne8	1.36241	9.44347e-27
Hoxb2	3.80308	5.08539e-26
B2m	1.09922	6.287e-26
Gse1	1.05121	1.12666e-25
Zic2	1.19785	1.14977e-25
Flywch2	1.00845	1.38421e-25
Lpar4	1.31453	3.74094e-25
Lef1	1.4267	6.02958e-25
Cnn1	1.82397	1.78719e-24
Fndc3c1	1.88487	6.14086e-24
Atf3	1.74851	6.76657e-24
Etv1	1.09639	2.05566e-23
Hivep2	2.43537	2.55978e-23
Nnat	1.25899	2.74973e-23
Gfra1	2.42704	2.91476e-23
Smarca1	1.0081	4.27206e-23
Igdcc4	1.03593	4.93051e-23
Mmp2	1.29543	4.75355e-22
Hpn	1.15771	8.29337e-22
Gprc5c	1.8305	8.94158e-21
Dtx3l	1.09265	1.60522e-20
Hoxb4	3.48987	4.94246e-20
Tagln	2.02042	5.24305e-20
Cntfr	2.14851	8.93785e-20
Pea15a	1.20718	3.66203e-19
Fosb	1.59103	4.29265e-19
Hvcn1	1.34647	7.19024e-19
Podxl	1.2035	7.23818e-19
Ddx4	1.26276	9.73237e-19
Cnksr3	1.28768	1.25416e-18
Sall2	2.60697	1.74287e-18
Clca4a	2.00644	2.3906e-18
Psmb9	1.64508	2.96373e-18
Rhoq	1.11905	4.99245e-18
Cnppd1	1.10872	7.89099e-18
Hs6st2	1.64639	1.01369e-17
Bhlhe40	1.03631	1.2461e-17
Gbp3	3.70734	1.37807e-17
Arhgef16	1.11279	6.36814e-17
Bcl11a	2.35174	1.71941e-16
Pdlim3	1.9862	6.88463e-16
Dusp4	1.19719	1.07829e-15
Chst15	1.76242	1.24686e-15
Wls	1.37628	1.26977e-15
Vwa5a	1.41059	1.98991e-15
Cachd1	1.76459	3.08719e-15
Efnb2	1.239	5.14306e-15
Hoxb5	3.6001	6.93982e-15
Rpl30-ps9	1.85692	1.16537e-14
Tmem54	1.29837	1.41776e-14
Mlf1	1.19747	2.68872e-14
Ifi35	1.73285	4.23714e-14
Mael	1.02493	7.20593e-14
Prickle1	1.51798	9.78113e-14
Pon2	1.37818	1.46852e-13
Tap1	1.19319	1.54743e-13
Hdgfl3	1.15039	2.19676e-13
Fzd2	1.3696	2.28032e-13
Igfbp3	1.39725	3.33083e-13
Serf1	1.06949	7.4836e-13
Ccnd2	1.4088	1.29625e-12
Tent5a	1.76981	1.67015e-12
Enho	1.2202	1.9419e-12
Oasl2	2.7411	2.22358e-12
Dbn1	1.0096	2.8115e-12
Sox3	2.06621	6.80701e-12
Vldlr	1.89169	7.42741e-12
Tmem88	1.17489	9.1565e-12
Trib1	1.35245	1.01721e-11
Parp10	1.66944	2.44573e-11
Mgst1	1.28486	3.5021e-11
Mal2	1.49928	3.60145e-11
Castor2	1.02569	5.5005e-11
Ripk4	1.02219	5.83354e-11
Ebf1	1.50686	6.05385e-11
Hoxb3	3.40004	6.5328e-11
Camk2d	1.23264	1.12165e-10
Gbx2	1.63511	1.14797e-10
Mmp25	1.77616	1.27833e-10
Trim56	1.00726	1.30167e-10
Peli2	1.22437	1.37802e-10
Gbp7	2.62665	2.60079e-10
Has2	2.94347	2.95313e-10
Hmgn3	1.01013	6.35044e-10
Myl9	1.4376	1.34552e-09
Grip1	1.06137	1.39205e-09
Fgf15	1.76394	1.52714e-09
Cda	1.58119	1.8809e-09
Kcnj3	2.22615	4.41679e-09
H2-Q2	1.26347	4.57565e-09
Cxcl12	2.1188	5.38218e-09
Ocln	1.2088	1.05652e-08
Nmi	2.03239	1.27996e-08
Mpdz	1.34915	1.78307e-08
Prph	1.39208	1.79985e-08
Gpx8	1.36042	1.85134e-08
Slc6a15	1.25773	2.4324e-08
Ddx60	1.55317	3.62196e-08
Erap1	2.25075	4.01594e-08
Crabp2	1.10655	5.0793e-08
Cxcl16	1.52461	6.79736e-08
Setbp1	1.03142	7.14371e-08
Wnt8a	3.13011	7.27884e-08
Aff3	1.70645	7.53304e-08
Gbe1	1.05859	8.65533e-08
Hoxb13	1.90387	1.0627e-07
Gdap1l1	1.11243	1.19036e-07
Zfp618	1.23415	1.50137e-07
Ctsc	1.39145	1.72819e-07
Dab1	1.12907	2.6077e-07
Jph4	1.33655	2.75349e-07
Phldb2	1.29156	3.17307e-07
Tdrkh	1.27498	3.3242e-07
Zfp703	2.27055	3.41339e-07
Dab2	1.36202	3.53837e-07
Cacna2d1	1.16168	6.95851e-07
Stk39	1.27721	8.10325e-07
Fst	1.47227	1.16371e-06
Ptpn9	1.17785	1.28673e-06
Anxa3	1.22421	1.54224e-06
Nudt11	1.3065	3.50709e-06
Enpp2	2.77634	4.16815e-06
Fjx1	1.37392	4.88236e-06
Mafb	1.53653	5.08315e-06
Ramp2	1.43229	6.07458e-06
Syt13	1.06842	7.12853e-06
Nkx6-2	1.00079	8.19377e-06
Tap2	2.08165	8.52084e-06
Galnt3	1.50348	8.81333e-06
Figla	2.77284	9.3873e-06
Fgf5	3.236	1.20575e-05
Lrrc8c	1.10276	1.35351e-05
Btbd17	2.64104	1.3927e-05
Fam171b	1.30955	1.40192e-05
Slitrk5	2.29132	1.55308e-05
Plscr3	1.09284	1.77574e-05
Csn3	2.8543	1.84194e-05
Ifi27l2a	1.76842	2.54014e-05
Msx1	1.80453	2.56892e-05
Tmem59l	2.32364	2.66037e-05
Vwa1	1.19777	2.77641e-05
Repin1	1.15371	4.47662e-05
Slco3a1	1.94084	4.56319e-05
Etfbkmt	1.42034	5.63702e-05
Marveld3	1.59461	7.68167e-05
Rspo1	1.16891	9.32215e-05
Zeb2	1.26881	9.3448e-05
Casp7	1.21629	0.000138655
Vrtn	1.89429	0.000154667
Tox3	1.55637	0.000175681
Tmem246	1.38586	0.00020249
Dusp10	1.52876	0.000203024
H2-M3	1.71313	0.000252756
Crym	1.11402	0.000297771
Car3	1.50143	0.000334358
Arg1	1.86523	0.000382096
Lrfn4	1.0064	0.000389355
Trim54	1.04136	0.000622602
H2-Q6	1.04846	0.000723372
St6gal1	1.19877	0.000774358
Dusp26	1.27461	0.00077731
Tmem151a	1.06201	0.000799784
Samd4	2.61958	0.000814985
Dok2	1.42846	0.00114019
Tfap2a	1.22641	0.00134104
Ar	1.51344	0.00138886
Axin2	1.29763	0.00138933
Moxd1	1.31495	0.00139152
Kcnq3	1.18888	0.00139519
Rgma	1.08327	0.00139519
Tmem125	1.09713	0.00151396
Fam57b	1.14029	0.00156824
Tmcc3	1.16228	0.0017748
Zfp503	2.25768	0.0017949
Sv2a	1.28266	0.00182141
Eif4e3	1.12156	0.00190195
Rasd2	1.14367	0.00195511
Mapk4	1.49711	0.00228268
Lypd6	1.49013	0.00234031
Spats2l	1.34557	0.00268668
Cpvl	1.64069	0.00281519
Gsap	1.11185	0.00283276
Hapln4	1.08448	0.00287397
Cdh2	1.08708	0.00335475
Thbs1	1.76081	0.00364574
Dtx4	1.24229	0.00385745
Cnr1	1.86671	0.00413398
Mkx	1.26984	0.00467263
Bcorl1	1.15642	0.00488166
Cbx4	2.10867	0.00507304
Cpeb1	1.25963	0.00509795
Sp6	1.29545	0.0051296
Ikzf2	1.01602	0.0056655
Lratd2	1.73081	0.00580229
Twist1	1.05519	0.00633006
Cxxc4	2.54879	0.00636286
Rem2	1.47729	0.00648755
Alox5	1.58513	0.00746759
Tbkbp1	1.16212	0.00812981
Tchh	1.17739	0.00837336
Bcl11b	1.20441	0.00843098
Stk32a	1.13586	0.008678
Irs4	1.54028	0.00980906
Ptn	1.78242	0.00985122
1700003F12Rik	1.96783	0.0106182
Slc25a24	1.12502	0.0111462
Tmem154	1.207	0.0114688
Pkdcc	2.19792	0.0119145
Rxrg	1.44646	0.0136616
Syt4	1.37831	0.0152155
Cd274	1.40469	0.0153455
L3mbtl3	1.08152	0.0155361
Hoxa5	3.11491	0.0158989
Fosl2	1.46349	0.0163398
Cyp26b1	1.86961	0.0166823
Fzd4	1.10219	0.0182045
Nefm	1.27208	0.0187748
Pcdh17	1.85599	0.0189266
Vash2	1.13431	0.0250949
Stbd1	1.009	0.0255713
Ccdc194	2.40681	0.0269196
Sema4c	1.12184	0.0272071
Maml3	1.19716	0.0308949
Lrrc8b	1.03583	0.0323156
Igtp	1.51957	0.0331286
Ubash3b	1.16608	0.0333441
Dclk1	1.51672	0.0346811
Mfap4	1.03853	0.042263
Zfp467	1.58839	0.0438924
Gpr27	1.28257	0.0500436
Adamts1	1.43904	0.0508324
Tubb4a	1.80043	0.0538025
Lrrk2	1.81371	0.0554105
Rfx4	1.77629	0.0561729
Hoxb8	3.77747	0.0575052
Rhbdl3	1.37068	0.0581425
Mogat2	1.64392	0.0595123
Mfap3l	1.0331	0.0629707
Pxdc1	3.06113	0.0635294
Rnf217	1.09452	0.0703189
Rgs2	1.22624	0.0727019
Ppp1r14c	1.14824	0.0769254
Irx5	1.96148	0.0776405
Vgf	1.77073	0.083614
Efna5	1.33684	0.0852096
Sema3c	1.4201	0.0888414
Tmem145	1.60791	0.0941667
Lrp3	1.08025	0.0979073

## Sheet: B (blue) vs C (red)
names	log2fc	p_value
Rpl8	1.38412	8.02697e-284
Hsp90ab1	1.39939	3.5298e-279
Eef2	1.27462	1.42597e-256
Ybx1	1.61406	4.25547e-246
Eef1b2	1.10972	5.69895e-246
Npm1	1.16421	4.43988e-244
Rps14	1.30122	2.71471e-243
Rack1	1.16611	4.2093e-243
Rpl4	1.15266	8.91263e-243
Rpl14	1.30974	6.15558e-239
Utf1	3.08331	4.35899e-233
Rps3	1.20714	1.55244e-231
Rps18	1.13091	3.28359e-230
Rps5	1.24551	7.10916e-220
Fth1	1.56551	1.03057e-213
C1qbp	1.71089	1.73242e-209
Actg1	1.46911	1.09235e-208
Ptma	1.33557	7.53808e-208
Ldhb	2.64406	4.3626e-206
Pmm1	1.7426	3.63129e-205
Pkm	1.18758	4.06063e-204
Chchd10	1.91196	4.56035e-203
Rpl26	1.16171	6.67391e-202
Rps15	1.08034	1.11715e-196
Rps24	1.08591	2.33811e-194
Rps11	1.1351	2.59066e-194
Rplp0	1.42366	2.05413e-191
Rps3a3	1.22418	9.89166e-191
Tpi1	1.62854	3.67611e-190
Mkrn1	1.66672	3.30313e-188
Set	1.61172	1.13379e-180
Rps9	1.24991	3.95913e-180
Rpl23	1.02806	2.98069e-179
Sumo2	1.33533	1.83813e-175
Tubb5	1.32235	1.11925e-174
Btf3	1.27231	1.40861e-174
Rps4x	1.30377	5.3815e-174
Ran	1.30296	1.26791e-173
Rpl32	1.11677	6.45874e-170
Pebp1	1.40755	1.50826e-167
Pa2g4	1.72788	1.86666e-166
Eif5a	1.3985	1.21464e-163
Vmn2r97	2.19433	1.13127e-162
Ppia	1.17328	2.28147e-162
Eif3h	1.41974	1.01683e-155
Hmgn1	1.35745	1.97174e-155
Cct4	1.28725	3.44386e-155
Naca	1.11105	3.71435e-154
Mif	1.56866	1.23432e-153
Eif3c	1.38652	6.36539e-149
Psma7	1.42862	1.9368e-148
Eno1	1.51953	4.53903e-148
Dnmt3b	3.07741	1.2708e-146
Hdgf	1.39253	1.90606e-146
Eif3k	1.37043	3.69339e-144
Parp1	1.55651	2.63746e-143
Hnrnpc	1.18042	1.13348e-142
Prdx6	1.56311	2.02929e-141
Cct2	1.12022	1.07764e-140
Eef1d	1.36424	3.05528e-139
Gapdh	1.43339	1.2967e-138
Mcl1	1.1182	4.78104e-138
Nhp2	1.49834	1.84162e-136
Cct5	1.44434	4.30765e-136
Eif3a	1.04958	2.87188e-135
Acp1	1.56494	2.87188e-135
Lyar	1.48264	1.82031e-134
Nsun2	1.71291	2.20711e-134
Hsp90aa1	1.05481	6.15446e-133
Cct7	1.19195	2.08069e-132
Slc25a3	1.25313	4.55785e-132
Rpl22	1.0258	4.57272e-132
Nol7	1.47652	6.07065e-132
Anp32b	1.3568	6.10009e-132
Eif4b	1.24199	6.60175e-132
Prdx1	1.06113	1.01924e-131
Txn1	1.26224	1.13308e-131
Vdac1	1.37879	2.40097e-131
Ldha	1.25181	7.96688e-130
Pgam1	1.12291	7.6885e-129
Eif3m	1.3679	1.1422e-127
Cct3	1.29337	3.40838e-127
Eif3f	1.20769	5.28939e-127
Fkbp4	1.2953	8.66578e-127
Pfdn2	1.37641	1.43651e-126
Mrpl15	1.39157	5.39986e-126
Aldoa-1	1.20011	5.91957e-126
Sycp3	2.70928	7.38068e-126
Ppid	1.74775	5.97921e-123
Pfn1	1.49335	2.84372e-122
Cct6a	1.1892	1.00424e-121
Cct8	1.167	2.13822e-121
Gm8730	1.37303	4.96471e-120
Rps4l	1.17201	7.6787e-120
Sf3b2	1.18071	1.21957e-118
Rpl6	1.25195	5.66132e-118
Rad50	1.6833	3.76896e-117
Siva1	1.3814	4.45764e-116
Adh5	1.33509	3.20516e-115
Gm11478	1.25724	3.76563e-115
Atox1	1.37149	9.02237e-115
Sae1	1.33487	1.63069e-114
Mrpl21	1.60491	2.02075e-114
Rsl1d1	1.3172	7.3927e-114
Vps36	1.4946	3.66654e-113
Dctpp1	1.41361	5.57862e-113
Phc1	1.81137	2.16814e-112
Txnl4a	1.35836	4.36025e-112
Rbx1	1.30791	5.82899e-112
Ybx3	1.39928	1.14735e-111
Eif3i	1.35352	1.64222e-111
Rcc2	1.32614	2.01883e-111
Utp14a	1.76211	3.24975e-111
Cbx1	1.27689	1.37589e-110
Nfyb	1.60684	2.13196e-110
Eif4ebp1	1.30166	1.39637e-109
Srm	1.91141	8.35014e-109
Psmb3	1.36318	1.56764e-108
Clta	1.18561	4.41143e-108
Hnrnpab	1.13858	3.27218e-107
Ccdc58	1.51123	4.05246e-107
Glud1	1.22633	6.76404e-106
Gart	1.49817	2.92689e-105
Sfr1	1.20044	3.0203e-104
Prmt1	1.27932	4.94061e-103
Twf2	2.01974	6.13141e-103
Rpl21	1.07338	1.65695e-102
Hnrnpf	1.09256	4.06704e-102
Psmb2	1.33906	6.03213e-102
Bri3	1.32493	6.32049e-102
Paics	1.28848	1.58957e-101
Rbm3	1.22743	2.55832e-101
Pgk1	1.10706	2.64064e-101
Vdac2	1.14255	3.05773e-100
Pcbp1	1.11415	2.48486e-99
Ddx39	1.48701	2.76724e-99
Skp1a	1.27433	2.66386e-98
Dut	1.33178	6.33349e-98
Rtraf	1.27314	7.28589e-98
Sox2	1.52357	7.94742e-98
Bax	1.15257	8.69987e-98
Ifitm1	1.7324	1.25464e-97
Smc3	1.09037	1.27873e-97
Ftl1-ps1	1.13576	1.94063e-97
Snrpd1	1.14945	5.01817e-97
Cdca8	1.37988	7.68716e-97
Eif3d	1.2409	1.16064e-96
Atp5c1	1.07629	4.33554e-96
Syce2	1.70544	6.35866e-96
Bnip3	1.4954	3.53168e-95
Ube2i	1.0659	1.17605e-94
Eif3l	1.24778	2.18588e-94
Olfr1388	1.21603	2.38132e-94
Polr2h	1.43687	2.83659e-94
Txnrd1	1.58256	4.17213e-94
Cox7a2l	1.16667	8.29758e-94
Mcm3	1.39238	9.24392e-94
Atpif1	1.01485	2.72767e-93
Mrps24	1.22976	3.48487e-93
Mybl2	1.68839	2.21861e-92
Supt16	1.22091	2.51978e-92
Nme1	1.25494	4.44526e-92
Ndufs6	1.2015	8.11e-92
Psmd12	1.20598	9.69488e-92
Lars	1.37297	1.09703e-91
Nolc1	1.60595	1.29789e-91
Cldn7	2.2129	1.58176e-91
Pomp	1.1683	1.97098e-91
Psmd7	1.15772	4.64857e-91
Plk2	2.22935	6.78231e-91
Gtpbp4	1.08841	1.91931e-89
Atic	1.69037	1.95797e-89
Sugt1	1.29703	6.49116e-89
Cks1b	1.26655	7.38176e-89
Ftl2-ps	1.43269	9.91547e-89
Eif2s1	1.07307	1.48669e-88
G3bp1	1.06566	8.89743e-88
Aimp1	1.12704	1.26305e-87
Csrp2	1.24951	2.52958e-87
Wdr75	1.55864	3.40454e-87
Sars	1.31294	3.93023e-87
Psip1	1.14159	4.07199e-87
Slc25a5	1.06801	6.14814e-87
Rara	2.3511	1.30038e-86
Ubr7	1.55878	4.50354e-86
Rest	1.2387	4.7041e-86
Eif1ax	1.16519	7.74939e-86
Snrpd2	1.10177	1.48926e-85
Mrpl42	1.20681	1.5606e-85
Nudt21	1.16789	1.64422e-85
Rfc5	1.38395	2.50492e-85
Tbc1d15	1.40261	2.57471e-85
Rfc1	1.23641	3.74336e-85
Kras	1.30637	4.80666e-85
Polr2e	1.11868	5.94111e-85
Trp53	1.36969	7.98283e-85
Gstt2	2.72977	9.81576e-85
Tars	1.50442	1.35068e-84
Mybbp1a	1.23214	1.67595e-84
Pdap1	1.10955	1.69912e-84
Ruvbl2	1.69103	1.76279e-84
Snrpe	1.04986	2.29774e-84
Gtf2i	1.42115	4.39454e-84
Sinhcaf	1.15151	4.89002e-84
Kdm1a	1.06321	8.74698e-84
Cfl1	1.077	2.59201e-83
Seh1l	1.2628	2.78719e-83
Cdc20	1.4026	3.884e-83
Snrpn	1.56371	9.86675e-83
Fkbp1a	1.11617	1.46932e-82
Hirip3	1.8845	1.72553e-82
Ak2	1.33335	1.78971e-82
Gars	1.17548	4.4011e-82
Pfkl	1.18526	5.35687e-82
Fabp5	1.50885	1.08899e-81
Dpy30	1.25222	1.59492e-81
Fkbp3	1.07359	1.65218e-81
Cmah	1.23978	2.76798e-81
Prdx2	1.13678	3.72228e-81
Mrpl11	1.24862	6.70512e-81
Gnai2	1.22638	2.39356e-80
Tubb4b	1.2723	3.96469e-80
Abcf1	1.2365	4.66184e-80
Map1lc3b	1.0776	7.61684e-80
Mrpl18	1.24131	1.33857e-79
Esco2	1.42158	2.37045e-79
Msh2	1.19135	3.31577e-79
Snrpb	1.06336	4.88783e-79
Aprt	1.19135	5.9315e-79
Bcas2	1.14867	7.02018e-79
Ubald2	1.34336	5.27123e-78
Psat1	1.41641	5.61179e-78
Timm23	1.13165	5.74879e-78
Stx3	1.51499	6.84011e-78
Pdzd4	2.88551	7.01454e-78
Dtymk	1.21392	1.64176e-77
Espn	2.20151	3.65613e-77
Crip2	1.82161	5.83736e-77
Npm3	1.18001	6.51547e-77
Atp5o	1.12663	1.03788e-76
Cdk4	1.22283	1.89251e-76
Glrx3	1.09876	1.99178e-76
Psme1	1.38215	2.39834e-76
Rrp1	1.115	3.24869e-76
Pfdn5	1.17568	3.35887e-76
Qdpr	1.5742	4.43168e-76
Dnajc21	1.18754	6.5855e-76
Bms1	1.3296	1.99185e-75
Psmb4	1.03569	2.8497e-75
Mphosph10	1.14882	6.98531e-75
Gfer	1.32327	1.31739e-74
Mbd3	1.20245	1.49024e-74
Top2a	1.14603	2.02659e-74
Nop58	1.09322	4.47811e-74
Psrc1	1.20285	9.08984e-74
Ebna1bp2	1.17616	1.76325e-73
Ppil1	1.48999	4.14918e-73
Dtd1	1.45404	4.37144e-73
Ddx1	1.10602	4.94162e-73
Ube2c	1.34933	5.02875e-73
Ddx46	1.02479	1.46901e-72
Cwc15	1.21084	6.70627e-72
Plac8	2.96679	1.06573e-71
Dnmt3a	1.79785	1.74519e-71
Kpnb1	1.07738	1.78829e-71
Cyb5a	1.32335	4.55664e-71
Usp28	1.98403	5.05783e-71
Bub1b	1.40599	5.12025e-71
Esrp1	3.01742	1.20953e-70
Brix1	1.13408	1.20953e-70
Psma6	1.08538	1.44415e-70
Ola1	1.15157	1.5809e-70
Fam162a	1.14735	4.02359e-70
Uchl3	1.1612	5.98711e-70
Gsto1	2.19601	6.66371e-70
Thumpd1	1.2789	6.83031e-70
Nsmce4a	1.0972	2.14462e-69
Ndufaf6	1.88045	3.84801e-69
Atp6v1d	1.30062	7.06133e-69
Rnps1	1.01712	8.62181e-69
Stoml2	1.15683	1.64546e-68
Gm9825	1.73084	1.67215e-68
Gar1	1.30507	2.10036e-68
Rrp15	1.30851	2.20296e-68
Hist1h2ae	1.81649	3.18571e-68
L1td1	1.40703	4.0155e-68
Acin1	1.01807	5.72337e-68
Anp32e	1.29474	2.03142e-67
Nop14	1.14995	2.04506e-67
Tuba4a	1.84749	2.24318e-67
Phgdh	1.20922	3.13027e-67
Ssrp1	1.16057	4.40255e-67
Cks2	1.112	7.00558e-67
Atxn10	1.03313	1.19458e-66
Taf10	1.15653	1.35909e-66
Ddx10	1.3255	4.7361e-66
Ddt	1.1026	5.70237e-66
Ubxn1	1.02543	1.15362e-65
Bub1	1.34441	1.19786e-65
Mrpl30	1.14538	1.5121e-65
Supt4a	1.12733	1.5127e-65
Mnd1	1.45356	6.23821e-65
Tdh	4.14301	7.08194e-65
2610528J11Rik	2.32776	7.17757e-65
Ppat	1.63161	2.48905e-64
Sf3a3	1.25501	2.55906e-64
Dnttip2	1.09994	2.56513e-64
Tpd52	1.24634	2.61343e-64
Acer2	1.61983	4.84075e-64
Dnaja2	1.07471	6.01841e-64
Cmip	1.35973	9.0929e-64
Nme4	1.44565	9.32575e-64
Sumo3	1.05809	1.09767e-63
Swi5	1.00887	3.68422e-63
Rbm17	1.07881	4.96465e-63
Luc7l	1.17279	7.24854e-63
Gnpda1	1.87248	8.81732e-63
Psme2	1.42022	9.11877e-63
Gmnn	1.05931	1.08368e-62
Dnajc2	1.03229	3.25627e-62
Prelid1	1.16557	3.54941e-62
1810037I17Rik	1.05409	4.63102e-62
Sf3b6	1.10953	6.62306e-62
Bbc3	1.62136	9.40077e-62
Rars	1.30427	1.25202e-61
Tdrd12	2.01866	1.29447e-61
Phf20	1.25452	2.09188e-61
Atp6v1g1	1.02159	2.32202e-61
Abcc4	1.6428	8.00876e-61
Txndc17	1.06899	1.15887e-60
Fam114a2	1.22146	1.31776e-60
Ckb	1.27614	1.61304e-60
Atad3a	1.30985	1.86465e-60
Pdcl3	1.25959	2.27372e-60
Cdkn2aipnl	1.34837	2.80094e-60
Nfu1	1.20716	3.13952e-60
Pml	1.83454	3.63648e-60
Cdh1	1.20488	5.35863e-60
Msh6	1.15778	5.56908e-60
Edf1	1.04789	6.19565e-60
Atp6v1f	1.07566	6.994e-60
Cfap298	1.52417	7.44863e-60
Phf5a	1.11268	1.0732e-59
Gm6477	2.64808	1.2062e-59
Cul4b	1.10188	2.3223e-59
Emg1	1.03819	2.82e-59
Grpel1	1.05835	4.11972e-59
Selenow	1.53872	4.60014e-59
Mak16	1.04973	1.39966e-58
Ppp1cc	1.13041	1.78443e-58
Cenpf	1.26585	2.19456e-58
Ruvbl1	1.14577	2.42111e-58
Mrpl12	1.11009	2.7904e-58
Capzb	1.01089	2.98088e-58
Tmem238	1.55413	4.64173e-58
Tcof1	1.17458	7.09116e-58
Srrt	1.32134	1.00751e-57
Nabp2	1.50482	1.77128e-57
Zmynd8	1.10279	2.63519e-57
Uck2	1.35209	2.63519e-57
Exosc7	1.11453	2.67299e-57
Arl2	1.46742	3.4113e-57
Mea1	1.65443	4.46886e-57
Terf1	1.02409	1.53388e-56
Aen	1.0469	1.55717e-56
Got1	1.08214	2.47295e-56
Wdr35	1.8176	4.95793e-56
Dazap1	1.01391	6.03614e-56
Kif1a	1.89211	1.19746e-55
Naa10	1.34582	1.39226e-55
Ndufs7	1.0416	1.5725e-55
Cbr3	2.54974	2.48297e-55
Wdr74	1.2192	4.62411e-55
Eml4	1.19688	5.05828e-55
Ccdc34	1.06812	7.06024e-55
Capg	2.26269	8.5545e-55
Prkar1a	1.14222	9.56759e-55
Ddit4	1.32079	9.56759e-55
Aldh9a1	1.83244	1.01315e-54
Pim2	2.9765	1.1502e-54
Mcm4	1.14445	2.18955e-54
Mrpl2	1.155	2.41474e-54
Phax	1.09399	2.48232e-54
Prps1	1.09917	2.61948e-54
Smagp	1.84661	2.83247e-54
Chchd4	1.2532	3.59673e-54
Eif4ebp2	1.04019	9.80693e-54
Lpin1	2.1556	1.34729e-53
Aurkaip1	1.03016	1.68182e-53
Dlgap5	1.30459	1.79156e-53
Ppp5c	1.28172	2.6766e-53
Myo10	1.12334	2.69513e-53
Dcaf4	1.50245	4.47212e-53
Setx	1.26796	4.55425e-53
Tcf7	1.55133	7.59584e-53
Psmg1	1.19265	7.98693e-53
Anp32a	1.15927	8.34052e-53
Echs1	1.10187	1.87963e-52
Ndrg2	2.18561	2.16291e-52
Nip7	1.18526	2.5817e-52
Vapb	1.24637	3.12364e-52
Pum3	1.08459	3.34089e-52
Zfp638	1.15535	3.69218e-52
Dnajc7	1.16547	4.55762e-52
Aasdhppt	1.06446	7.56462e-52
Rexo2	1.37395	8.35356e-52
Snrpa	1.04705	8.35356e-52
Exosc5	1.14625	1.33231e-51
Chchd6	1.52435	1.75711e-51
Gtf2h1	1.36418	1.97915e-51
Snrpb2	1.02283	2.80081e-51
Pak1ip1	1.03192	2.92934e-51
Rex1bd	1.06386	3.65305e-51
Rsl24d1	1.09879	5.14744e-51
Sde2	1.08926	5.98295e-51
Psmc4	1.07664	6.62126e-51
Thyn1	1.01867	7.55206e-51
Ak6	1.08312	8.07043e-51
Rev1	1.51941	1.02537e-50
Srp19	1.09297	1.56329e-50
Tada2a	1.48855	1.62837e-50
Abcf2	1.17347	2.01904e-50
Timm8a1	1.30837	2.21928e-50
Gclm	1.02609	3.73775e-50
Hist1h1b	1.42587	8.57581e-50
Psmb10	1.52182	9.88819e-50
Hist1h1e	1.48852	2.43812e-49
Dcxr	1.34544	3.53717e-49
Cdt1	1.26482	5.51518e-49
Dnph1	1.30811	7.79267e-49
Pou3f1	1.49202	7.95752e-49
Fis1	1.05418	8.4541e-49
Mdm4	1.07862	8.76423e-49
Gga2	1.05711	2.06195e-48
Cldn6	1.27156	2.10978e-48
Wdr36	1.10883	2.49975e-48
Rarg	1.86888	2.79187e-48
Pafah1b3	1.14614	2.81309e-48
Wasf2	1.09441	5.6586e-48
Ckap5	1.02958	1.71927e-47
Ass1	1.32964	3.09354e-47
Abcg1	1.60122	6.10131e-47
Wdr3	1.32399	9.52157e-47
Exosc4	1.14077	1.00046e-46
Dis3	1.15663	1.32087e-46
Gemin5	1.36323	1.483e-46
Sdhb	1.098	1.55283e-46
Dars	1.06671	1.59274e-46
Ik	1.04006	3.10857e-46
Cdca5	1.48299	3.98522e-46
Alyref	1.00716	4.15129e-46
Rnf10	1.01806	6.18513e-46
Sh3bgrl3	1.00348	6.36372e-46
Mrps30	1.08335	7.75975e-46
Ercc5	1.4724	1.24586e-45
Cenpe	1.11707	1.28846e-45
Rrp1b	1.12378	1.73878e-45
G2e3	1.17652	2.62293e-45
Eif2b5	1.03658	4.73448e-45
Pitpnb	1.13528	4.78875e-45
Ubl4a	1.16786	8.1764e-45
Cnn2	1.55168	8.7331e-45
Nifk	1.12021	8.95369e-45
Gnai3	1.10627	1.22823e-44
Polr2b	1.03365	1.3773e-44
Txn2	1.0873	1.43328e-44
Eef1akmt1	1.48524	1.69042e-44
Mrps17	1.01318	1.84874e-44
Rad51	1.1751	2.0628e-44
Cpsf2	1.19274	2.41581e-44
Wbp2	1.04867	2.50327e-44
Fbxo5	1.27257	4.07377e-44
Mta3	1.02367	9.78814e-44
Eef1e1	1.05441	1.0942e-43
Mthfd1l	1.40514	2.24868e-43
Smarcd1	1.01961	3.17037e-43
Nusap1	1.16369	3.32908e-43
Mta1	1.08516	3.48475e-43
Slc25a13	1.15818	6.29512e-43
Mettl16	1.10723	6.97528e-43
Mrpl24	1.21133	1.08048e-42
Blvrb	1.12233	1.75577e-42
Gpatch4	1.30387	1.90926e-42
Ctnnb1	1.48853	2.00165e-42
Mrps9	1.05237	3.48906e-42
Krr1	1.13251	3.73466e-42
Use1	1.18215	4.30626e-42
Mrpl58	1.05854	4.76546e-42
Cep57	1.00719	6.90724e-42
Gtsf1l	2.02497	1.41723e-41
Otx2	3.99754	1.9519e-41
Rrn3	1.00162	7.26732e-41
Bccip	1.06079	8.99526e-41
Mrps31	1.27188	9.02168e-41
Trmt112	1.14749	9.55453e-41
Crb3	2.49735	9.92039e-41
Acot13	1.16351	1.1857e-40
Adsl	1.33397	1.26749e-40
Hook1	1.01737	1.47651e-40
Thop1	1.14788	1.50238e-40
Ap1m2	3.24815	1.78681e-40
Chchd5	1.1406	3.72314e-40
Oxsr1	1.40426	4.9194e-40
Ddx39b	1.00218	2.04582e-39
Eras	2.0942	2.4236e-39
Fbxo22	1.09475	3.35702e-39
Prc1	1.10644	4.18912e-39
Shmt1	1.55783	5.87346e-39
Dcps	1.14201	9.68298e-39
Btg2	1.12771	9.70396e-39
Fabp3	1.31556	1.27736e-38
Ubac1	1.04888	2.05198e-38
Naf1	1.05135	4.86114e-38
Vrk1	1.05994	5.50211e-38
Fam136a	1.03627	9.04946e-38
Wdfy1	1.04378	9.89169e-38
Acadl	1.22847	1.0469e-37
Plekha7	1.07575	1.40106e-37
Pla2g10	2.57577	1.5034e-37
Pabpc4	1.07801	4.26769e-37
Arl4a	1.11707	4.63914e-37
Nup37	1.04558	7.04358e-37
Umps	1.0922	8.37368e-37
Pou5f1	1.47594	9.3157e-37
Elof1	1.1447	3.88392e-36
Nat10	1.04017	4.74314e-36
Alkbh7	1.51834	5.50635e-36
Mrpl16	1.0535	5.50828e-36
Tcfl5	1.02113	5.58162e-36
Rdm1	1.16748	6.35273e-36
Mcts2	1.22212	1.74792e-35
Vegfb	1.02708	2.06163e-35
Prmt7	1.03063	2.27448e-35
Ltv1	1.13397	2.32999e-35
Cbx7	1.05055	3.97218e-35
Hist1h1a	1.5343	3.98205e-35
Adat2	1.26358	4.82405e-35
D830030K20Rik	2.15511	5.20983e-35
Ect2	1.02685	6.38996e-35
Sesn2	1.19729	7.49797e-35
Plk1	1.06163	7.54842e-35
Klf7	1.17519	8.40713e-35
Mcm10	1.37491	8.7113e-35
Hist1h3c	1.42611	1.01554e-34
Cmss1	1.21399	1.20964e-34
Ppif	1.3244	1.31044e-34
Prpf19	1.05843	3.40984e-34
Nudt19	1.80424	3.56581e-34
Gm15459	1.19276	3.59967e-34
Blm	1.06296	3.92207e-34
Bcat2	1.3017	4.18047e-34
Usf2	1.01065	4.36201e-34
Pir	1.16015	6.00725e-34
Rida	1.14261	7.92183e-34
Trh	1.40015	1.04461e-33
Bola1	1.05903	1.10757e-33
Surf2	1.57451	1.11223e-33
Smyd2	1.19554	1.13522e-33
Rnaseh2b	1.10239	1.26335e-33
Gng2	1.13993	1.64505e-33
Tcf15	1.08949	1.88341e-33
Gnl2	1.02112	2.77055e-33
Orc2	1.09014	2.8678e-33
Ptp4a3	1.01107	3.38613e-33
Tsr1	1.315	4.56185e-33
Kif21a	1.3645	5.04046e-33
Zfp365	2.19129	5.09807e-33
Mbip	1.32206	7.09169e-33
Pstk	1.13316	7.46257e-33
Mgme1	1.58001	1.25995e-32
Aurka	1.05719	1.42135e-32
Plpbp	1.12397	4.27592e-32
Nle1	1.83975	4.57493e-32
Bach1	1.16435	4.57994e-32
Pitrm1	1.54754	6.17579e-32
Gm48348	1.72782	7.15088e-32
Ndufaf3	1.41706	7.56983e-32
Kxd1	1.11235	1.32079e-31
Dmrt1	2.39688	1.63504e-31
Aass	1.92191	2.54322e-31
L3mbtl2	1.23724	2.60699e-31
Ttf2	1.21796	3.34874e-31
Plin3	1.25481	4.06752e-31
Ndufa4l2	1.02416	4.47983e-31
Mrpl39	1.21905	1.39567e-30
Trip13	1.0752	1.40735e-30
Hist1h1d	1.38884	4.5626e-30
Mapkapk3	1.65692	6.0771e-30
Eci1	1.2523	8.94686e-30
Chek2	1.3893	1.21488e-29
Sox11	1.05103	1.45673e-29
Anxa7	1.14199	1.57211e-29
Rpf2	1.02582	1.94908e-29
Inpp5d	1.25541	3.94203e-29
Hsd17b14	1.26671	6.99999e-29
Fnip1	1.07092	9.03979e-29
Mrpl47	1.52497	2.23617e-28
Gid4	1.03183	2.27611e-28
Ydjc	1.45412	3.64866e-28
Helb	1.01426	5.29122e-28
Palld	1.01611	6.78496e-28
Sdhaf4	1.19726	6.89659e-28
Gid8	1.37996	7.37745e-28
Hspbap1	1.26387	1.06155e-27
Ccdc191	1.77905	1.30568e-27
Lrrfip1	1.26217	1.35986e-27
Tacc2	1.23994	2.421e-27
Nt5c	1.13505	3.90844e-27
Trnt1	1.05181	6.18354e-27
Arhgdig	1.39868	8.59954e-27
Trim37	1.02126	1.84922e-26
Grb7	1.4757	2.5115e-26
Cbr1	1.02013	2.5115e-26
Wdr46	1.2199	2.99221e-26
Fblim1	1.19644	3.54128e-26
Ifi30	1.31737	3.98311e-26
Gtse1	1.1559	4.65944e-26
Psmg3	1.45956	4.78e-26
Akap8l	1.02113	4.95831e-26
Gcat	1.10922	5.21325e-26
Krt18	1.22282	6.99369e-26
Nr0b1	2.69927	9.36177e-26
Grpel2	1.14198	1.05214e-25
Ccnd1	1.99062	2.96268e-25
Timm10	1.32674	3.30069e-25
Nes	1.92764	3.96188e-25
Pdzd11	1.11618	4.20442e-25
Ddit3	1.40139	4.32027e-25
Actr6	1.26067	5.08349e-25
Trmt6	1.00616	7.55236e-25
Pi4k2b	1.06265	8.30776e-25
Vasp	1.05852	9.16242e-25
Daxx	1.14766	9.8246e-25
Swap70	1.10175	1.1509e-24
Prps2	1.07061	1.16583e-24
Mrpl44	1.21509	1.26192e-24
Ppfibp2	2.08779	1.28988e-24
Utp15	1.03051	1.50734e-24
Idnk	1.02189	1.53182e-24
Rab23	1.25609	2.37961e-24
Mrps27	1.69964	2.48988e-24
Ublcp1	1.19876	3.05646e-24
Nav2	1.17933	3.97722e-24
Mgst3	1.09259	4.63407e-24
Fbxo21	1.19129	6.73557e-24
Usf1	1.00441	6.78203e-24
Snapc5	1.14095	7.32363e-24
Cpne8	2.28881	1.15568e-23
Palm	1.43576	1.23879e-23
Nphs1	1.28511	1.40823e-23
Ahdc1	1.23317	1.60831e-23
Prmt3	1.16505	4.14916e-23
Slc25a33	1.30704	5.4842e-23
Ptpn14	1.06448	5.84385e-23
Isg20l2	1.4602	6.8699e-23
Pop1	1.28071	7.48085e-23
Trim12c	1.38029	7.80843e-23
Zic5	1.32381	8.80936e-23
Nthl1	1.34187	9.06744e-23
Myrf	1.26403	1.2291e-22
Fkbp5	1.11116	1.26071e-22
Drg2	1.22403	1.4066e-22
Dpys	1.87332	1.45611e-22
Jpt2	1.26413	1.46464e-22
Crmp1	1.48642	1.85219e-22
Unc119b	1.0296	2.35074e-22
Ccdc136	1.10915	3.29842e-22
Thg1l	1.0232	3.86833e-22
Hes6	1.70512	4.19323e-22
Cpsf3	1.0372	4.71771e-22
Klhl21	1.92212	7.88342e-22
Ccdc77	1.02796	7.90911e-22
Comtd1	1.16841	8.14428e-22
Rragb	2.51811	9.32493e-22
Trp53bp1	1.48965	1.08779e-21
Zfp428	1.25405	1.83143e-21
B9d1	1.05676	1.96833e-21
Arhgef16	2.77998	2.13381e-21
Mycn	1.68022	2.73524e-21
Bspry	2.59994	3.18456e-21
3110040N11Rik	1.05565	5.19074e-21
Lcorl	1.0326	5.94195e-21
Pdcd2	1.11699	6.21875e-21
Gadd45g	1.42458	6.34483e-21
Adi1	1.19937	6.56701e-21
Dtx1	1.80854	7.81309e-21
2810006K23Rik	1.53804	9.45011e-21
Tasor2	1.03921	1.11157e-20
Tsr3	1.00189	1.15027e-20
Prdm5	1.04238	1.25259e-20
Ggct	1.05892	1.82743e-20
Arhgap8	1.7232	2.36663e-20
Borcs8	1.40324	2.47426e-20
Crnkl1	1.00745	2.88236e-20
Pid1	1.12407	3.62764e-20
Msantd3	1.34101	3.72739e-20
Smim40	1.0493	4.29121e-20
Gm6472	1.17947	5.15718e-20
Mrps11	1.01882	5.47027e-20
Mrpl37	1.13159	7.37911e-20
Rrp36	1.32847	8.43547e-20
Fam98a	1.17738	9.25808e-20
Ppil3	1.06361	1.20144e-19
Ngrn	1.2337	1.90682e-19
0610009B22Rik	1.07555	1.92683e-19
Plcg2	1.23633	1.97895e-19
Tspan5	1.0293	3.22619e-19
Ralb	1.15622	4.20958e-19
Gpx2	2.30059	5.25842e-19
Bop1	1.01356	7.41978e-19
Hmga1b	1.47355	9.0792e-19
Caap1	1.123	1.01037e-18
Coq3	1.21911	1.02917e-18
Uxt	1.18114	1.04729e-18
Gstm1	1.28207	1.28647e-18
Rars2	1.36818	1.32492e-18
Stk4	1.03936	1.34472e-18
Synm	2.7042	1.5185e-18
Wdr92	1.4844	2.00708e-18
Parp12	1.58952	2.10982e-18
Hmga1	1.72515	2.46537e-18
Faap20	1.64474	2.58325e-18
Oxnad1	1.72722	3.11746e-18
Card19	1.01773	3.38491e-18
Ppp1r1a	1.18069	3.89403e-18
Thap3	1.84471	4.19461e-18
Polk	1.24989	4.29102e-18
Zfp110	1.23607	4.54067e-18
Kank2	1.03928	5.89436e-18
Rpusd4	1.48243	7.21833e-18
Prrg4	1.33059	9.23675e-18
Cebpb	1.14282	1.00411e-17
Zfp511	1.00363	1.04659e-17
Noc2l	1.19368	1.30668e-17
Atpaf1	1.20579	2.9172e-17
1700007K13Rik	1.82205	3.15588e-17
Zscan10	1.37106	3.53676e-17
Zfp978	1.18118	3.63736e-17
Armcx1	1.10079	4.2266e-17
Dusp3	1.03977	4.70724e-17
Cd59b	1.51485	4.76875e-17
Pcbd2	1.00033	5.97093e-17
Efl1	1.29262	6.79413e-17
Nr2c2ap	1.58465	1.1525e-16
Cnn1	2.61857	1.19572e-16
Ttc32	1.51985	1.27895e-16
Zfp143	1.44874	1.41669e-16
Kifc2	1.01801	1.60276e-16
Smc1b	1.34722	2.45805e-16
Rab25	3.77577	3.31276e-16
Dars2	1.28269	3.36134e-16
Cstf1	1.00894	5.00901e-16
Sec16a	1.00402	6.8702e-16
Ino80c	1.05043	8.2662e-16
Akr1b10	1.28581	1.00127e-15
Trip6	1.30951	1.11176e-15
Cdh3	2.52013	1.55804e-15
Uap1l1	1.2429	1.6681e-15
Aunip	1.305	1.91e-15
Gse1	1.24585	1.92969e-15
Ephx2	1.71857	2.27463e-15
Apela	1.94062	2.49404e-15
Zswim1	1.66409	3.02315e-15
Castor1	1.12179	3.46813e-15
Urah	1.28902	4.78636e-15
Rcbtb2	1.03946	4.87979e-15
Rrp12	1.14798	5.49966e-15
Apex1	1.41562	9.15468e-15
Psmb8	1.47805	1.26692e-14
Neurod1	2.95615	1.47476e-14
Mlh3	1.16095	1.48784e-14
Gna15	2.19658	2.33703e-14
Cdkn1b	1.06352	2.41284e-14
Rbm47	1.30169	2.61255e-14
Bnip1	1.10755	2.72762e-14
Tom1l1	1.26676	3.4771e-14
Fuom	1.39375	3.54145e-14
Pacsin1	1.33749	3.72985e-14
Lin28b	1.04024	4.52023e-14
Sept1	1.1545	4.90378e-14
Rnf213	1.2172	5.69304e-14
Arl8a	1.02261	5.94602e-14
Shld2	1.14072	7.19605e-14
Vcan	1.32962	8.57092e-14
Kif20a	1.67818	8.85126e-14
Ankrd27	1.27633	1.17377e-13
Gmfg	1.12309	1.6269e-13
Zc3h10	1.21558	1.72706e-13
Wasf3	1.01105	2.03699e-13
Alad	1.11031	2.26136e-13
Sema6a	2.1621	2.52638e-13
2310061I04Rik	1.02724	3.29605e-13
Tmem54	2.44266	3.43391e-13
Ak1	1.07917	3.47563e-13
Klc3	1.3598	3.52028e-13
Ttc33	1.40495	3.60343e-13
Pym1	1.1228	4.19607e-13
Hpn	1.38539	5.11889e-13
Grhl2	1.50678	5.24111e-13
Tamm41	1.14793	5.65365e-13
Neb	1.08246	6.42713e-13
Lef1	1.44088	7.20455e-13
Ccdc66	1.07723	1.24562e-12
Cds1	1.32754	1.73949e-12
Glt1d1	1.04904	1.98e-12
Pip4p2	1.0738	2.14844e-12
Cdpf1	1.27326	2.29078e-12
Smarca1	1.09918	2.63955e-12
Ecsit	1.08273	3.58004e-12
2700049A03Rik	1.00334	3.81848e-12
Smco4	1.07584	3.83359e-12
Zfp825	1.12869	3.96985e-12
Chd1l	1.00064	4.23703e-12
Sept3	1.30144	4.56729e-12
Ripk4	2.08939	5.69195e-12
Exosc9	1.09288	6.37601e-12
Pqbp1	1.01308	8.49955e-12
Polr1e	1.15166	8.87496e-12
Nmral1	1.01541	1.11778e-11
Zfp688	1.23422	1.50357e-11
Smim8	1.08868	1.53664e-11
Rpl15-ps2	1.42906	1.53823e-11
Liph	1.35068	1.64779e-11
Map7d3	1.5763	2.17579e-11
Slc35f2	1.12915	2.42308e-11
Lrrc47	1.76961	3.47565e-11
Gap43	1.32841	3.68804e-11
Eps8	1.12702	3.85725e-11
Pcna-ps2	1.6032	4.98968e-11
Rab31	1.03523	7.85873e-11
Bid	1.29875	7.98262e-11
Dtna	1.11342	8.44789e-11
Rpl29-ps5	1.24112	1.04807e-10
Nek1	1.12281	1.07616e-10
Rita1	1.61244	1.3319e-10
Tcl1	1.75875	1.49307e-10
Mrrf	1.06233	1.53103e-10
Patj	1.25526	1.68358e-10
Surf1	1.06233	1.72821e-10
Tfap4	1.98127	1.80332e-10
Pidd1	1.192	1.98621e-10
Wdr48	1.05086	2.33969e-10
Lad1	2.79814	2.49595e-10
Sfn	1.03261	2.7532e-10
Fahd1	1.25385	2.84863e-10
Nbn	1.0377	2.87749e-10
Ntpcr	1.3162	4.10516e-10
Bcl11a	2.77557	4.74439e-10
Sapcd2	1.06294	4.88779e-10
3110082I17Rik	1.07652	5.04848e-10
Pwp2	1.02982	5.43651e-10
Plekhg5	1.58447	6.19821e-10
Dtwd1	1.39514	6.30675e-10
Glrx	1.22219	8.55595e-10
Adnp	1.16792	9.48127e-10
Pknox1	1.1187	9.60199e-10
Parp9	1.116	1.2477e-09
Hs1bp3	1.11357	1.43928e-09
Stk26	1.47932	1.44755e-09
Kdf1	1.47406	1.50796e-09
Tex21	1.5809	1.58666e-09
Bend3	1.3469	1.67386e-09
Pnpo	1.2837	1.75212e-09
Qtrt2	1.42394	2.08478e-09
Gm4742	1.01818	2.32526e-09
Glod5	4.63996	2.37392e-09
Trib3	1.27832	2.82252e-09
Cdkl2	1.38264	3.37881e-09
BC030867	1.24114	4.295e-09
Ccdc92b	2.08567	4.48791e-09
Vmn1r208	1.53822	4.81369e-09
Gm12901	1.51174	5.08726e-09
Rps6ka2	1.26641	6.40196e-09
Rangrf	1.24088	6.53842e-09
Tmem191c	1.51829	8.17141e-09
Mal2	2.15061	8.7802e-09
Mterf4	1.04795	8.94551e-09
Trim63	2.36475	9.41489e-09
Ckmt1	2.36882	1.05972e-08
Syce3	1.82909	1.21835e-08
Clca4a	1.89949	1.27769e-08
Hgh1	1.16091	1.39836e-08
Gli1	1.82034	1.4258e-08
Fndc3c1	1.19541	1.44287e-08
Helq	1.2596	1.47147e-08
Gdap1l1	2.43679	1.72984e-08
Rcan3	1.08996	2.10634e-08
Dnd1	1.07603	2.37225e-08
Map1a	2.14427	2.75065e-08
Gngt2	1.38602	2.75169e-08
Arid3a	1.31442	2.77337e-08
Snapc4	1.08606	2.80377e-08
Kif18b	1.03586	2.9427e-08
Mtg1	1.06004	3.52147e-08
Cnksr3	1.1585	4.49627e-08
Rad51d	1.21142	4.5244e-08
Ddx4	1.21103	4.94125e-08
Psors1c2	2.25191	5.20209e-08
Gm6969	1.26552	5.78933e-08
Qrsl1	1.03977	6.18253e-08
Fbxo6	1.06013	6.57878e-08
Thra	1.61227	6.6239e-08
Tex15	1.3628	6.90926e-08
Prickle1	1.7813	8.99251e-08
Rab15	1.04612	9.39464e-08
Slc25a44	1.68871	9.97964e-08
Tlcd1	1.04166	1.00013e-07
Zbtb12	1.25462	1.09392e-07
Cnppd1	1.0428	1.1447e-07
Exog	1.00227	1.22052e-07
Gm49329	1.13661	1.30787e-07
Lrrc2	1.11864	1.47467e-07
Cep126	1.17431	2.15493e-07
Usp44	1.02036	2.71524e-07
Hsbp1l1	1.76188	3.3423e-07
Afg1l	1.72326	3.94386e-07
Celf5	1.00234	4.09666e-07
Tjp3	2.56367	4.12781e-07
Srcin1	1.40057	4.41881e-07
Dsn1	1.25569	4.57363e-07
Dusp7	1.43801	4.98109e-07
Etv4	1.05489	6.0141e-07
Zbtb8a	1.09552	6.44257e-07
Fosb	1.33555	6.71208e-07
Mef2b	2.1729	6.98817e-07
Ccdc91	1.00392	7.44564e-07
Pipox	1.03181	7.51186e-07
Wipf3	1.28449	9.1349e-07
Esrrb	1.4298	9.43803e-07
Ovol2	2.42571	9.61781e-07
1190007I07Rik	1.09464	9.76916e-07
Hist1h2ac	1.09887	9.88502e-07
Mapk8ip2	2.30002	1.1703e-06
Gm20008	2.11759	1.28385e-06
Fam241b	1.2091	1.3937e-06
Trmt61a	1.53145	1.46698e-06
H2-Q2	1.73822	1.50789e-06
Foxj1	3.01191	1.56841e-06
Stoml1	1.05575	1.58547e-06
Acsl5	1.06141	1.78757e-06
Arhgap22	1.83699	1.94517e-06
Id4	1.07311	2.08228e-06
Slain1	1.07407	2.08297e-06
Aasdh	1.12651	2.40005e-06
Cxcl12	3.03398	2.48588e-06
Lancl2	1.02912	2.51628e-06
Fam83e	1.6296	2.56983e-06
Bmerb1	1.14275	2.65641e-06
Slc6a15	1.6989	2.84959e-06
Rad23a	1.00717	3.02226e-06
Jph1	1.0113	3.03595e-06
Ears2	1.25658	3.50047e-06
Nicn1	1.10743	3.54807e-06
Nefh	1.11519	3.63573e-06
Ddx60	2.4227	4.55939e-06
Jade2	1.37316	4.62898e-06
Rpl30-ps9	1.34036	5.25375e-06
Gm9855	1.54579	5.37354e-06
Epp13	2.01774	5.80915e-06
Dnaic1	2.20832	6.01496e-06
Def6	1.1102	9.19222e-06
Prps1l3	1.01652	1.0012e-05
Eme1	1.03379	1.06793e-05
Plekhg1	1.49836	1.41692e-05
Prr7	1.01313	1.44579e-05
Syk	1.1137	1.58615e-05
Hs6st2	1.09958	1.59146e-05
Patl2	1.82203	1.61348e-05
Map3k9	1.5521	1.69763e-05
Mex3d	1.13959	1.98805e-05
Acacb	1.20824	2.35729e-05
Pdss1	1.094	2.71066e-05
Ubxn2b	1.15562	3.18924e-05
N4bp3	1.0477	3.1903e-05
Rasip1	1.12474	3.1903e-05
Sytl1	2.49747	3.50265e-05
Mtrf1	1.42631	3.89498e-05
Gm5380	1.13837	4.06134e-05
Dhrs4	1.03494	4.09062e-05
Tubb3	1.22793	4.63547e-05
9430069I07Rik	5.17083	4.72323e-05
Sptbn4	1.28277	4.74097e-05
Hoxb13	2.48782	4.87079e-05
Elmo1	1.13397	5.12388e-05
Slc25a38	1.05102	5.5643e-05
Inka2	2.07468	5.64681e-05
Psmb9	1.1977	5.7836e-05
Gcfc2	1.19386	6.08312e-05
Zfp946	1.31235	6.51295e-05
Fut9	1.14469	6.56912e-05
Myb	2.4536	6.65436e-05
Kndc1	2.42011	6.81698e-05
Ccdc40	2.22971	7.17538e-05
Prdm1	1.46076	7.94786e-05
Sbk1	1.00445	8.9901e-05
Nr5a2	1.1415	9.39406e-05
Zfp667	1.10069	9.86848e-05
Armc6	1.01634	0.000100084
Gne	1.44634	0.000106204
Rhod	1.0032	0.000110399
Cyyr1	1.21074	0.000119559
Zfp750	1.93143	0.000127228
Kirrel2	3.96238	0.000132665
Kcnj3	1.78776	0.000137795
Acy1	1.47045	0.000140093
Gins3	1.10745	0.000142001
Miip	1.09864	0.000144785
Cdca7l	1.28516	0.000147345
Coro1a	1.13903	0.00016226
Ankrd45	1.37188	0.000170945
Zfp580	1.06993	0.000171247
Faap24	1.19073	0.000176345
Mcam	1.15518	0.000181661
Ptk2b	1.68784	0.000184205
Gm8276	1.49722	0.000184375
Capsl	1.22093	0.000209888
Krtcap3	1.05823	0.000238415
Cfap43	2.29411	0.000266784
Krt42	1.03061	0.00027238
Naprt	1.31078	0.000300641
Mtif3	1.04628	0.000331909
Cpsf4l	2.20737	0.000339113
Zfp955a	1.03991	0.000363815
Trmu	1.81695	0.000365995
Gm6594	1.06051	0.000376192
Msrb2	1.52032	0.000391192
Jph4	1.46776	0.000428051
Plk5	1.84171	0.000437017
Car13	1.02246	0.00046741
Enpp2	3.42503	0.000467971
Phf7	1.00476	0.000534938
Crlf1	1.82071	0.000581081
Ramp2	1.98346	0.000593731
Gm5905	1.02012	0.000625688
Hist1h2an	2.42468	0.000665908
Marveld3	2.56932	0.000671111
Acrbp	1.08073	0.000672828
Eppk1	1.66121	0.000780804
Arrdc1	1.05108	0.000782427
Dpf1	1.11211	0.000824616
Mettl7a1	1.14155	0.000887128
Spry1	1.13309	0.000922738
Slc40a1	1.63718	0.00100328
Cxcl16	1.49226	0.0010803
Figla	3.22927	0.00111322
Hist1h2bm	2.11064	0.00117038
Hist1h2ak	1.30955	0.00118749
Btbd8	1.31232	0.00122234
Rbp7	1.05325	0.00125352
Thap6	1.32286	0.00126432
Zfp473	1.04601	0.00130149
Arhgef28	1.43206	0.00161061
Wdr62	1.06158	0.00166238
Parp10	1.1303	0.00217998
Cpvl	4.11378	0.00233206
Rsph1	1.4949	0.00235333
Optn	1.08578	0.00268745
Cdcp1	1.47146	0.00320425
AI413582	1.13665	0.00326102
Gdf15	1.95398	0.00345106
Vrtn	2.82438	0.00348246
Tsacc	1.65736	0.00388619
Eps8l2	1.05923	0.00407521
Ccdc7b	1.47424	0.00416257
Tmem151a	1.66511	0.00425946
Tmem125	1.64726	0.00439599
Gm5176	1.47217	0.00457304
Trp73	2.99437	0.00458008
Eid2b	1.10721	0.00462425
1810014B01Rik	1.06693	0.00463004
Rgs11	1.85196	0.0046567
Pla2g4a	1.54794	0.00478707
Myl9	1.05111	0.00493236
Ciart	1.37306	0.00522308
Fam183b	1.72793	0.00549378
Zfp819	1.32291	0.00617721
Gpsm3	1.02301	0.00621937
Enox1	1.34159	0.00625292
Gstm3	3.03754	0.00630178
Etnk2	1.01236	0.00637248
Nmrk2	1.04682	0.00646216
Fam131a	1.38324	0.00671047
Zfp995	1.04091	0.00683198
Dalrd3	1.13028	0.00758183
Kcnip3	1.08787	0.00798438
Inava	1.26352	0.00826206
Gm4756	1.16421	0.00827499
Bcl11b	2.32349	0.00834276
Plbd1	1.4132	0.00921849
Eno1b	1.07327	0.00966839
Fam57b	1.86628	0.0100057
Rbm43	1.51585	0.0103188
AI661453	1.40485	0.0103943
Pafah2	1.19373	0.0111558
Dbp	3.45054	0.0112496
Foxred2	1.1341	0.011254
Slc15a2	1.00165	0.0115224
Sp6	2.53131	0.0127523
Ifrd2	1.30377	0.0128652
Derl3	1.02868	0.0128702
Traf3ip2	1.31776	0.0132449
Btbd17	1.84411	0.0134544
Gm8116	1.13478	0.0134822
Gm3608	1.16699	0.0140419
Rtn4ip1	1.19878	0.0143815
Fah	1.18883	0.014803
Olfr1028	1.69384	0.0151921
Snx15	1.09578	0.0155828
Ppp1r13l	1.39586	0.0163272
4930550C14Rik	1.90351	0.0165029
Bicdl1	1.00911	0.0166197
Cc2d2a	1.13201	0.0171409
Zfp239	1.11335	0.0171691
Mkx	1.86277	0.0176064
Nudt13	1.08379	0.0177014
C030006K11Rik	1.65482	0.0177259
Ppm1n	1.20161	0.019104
Senp8	1.35817	0.0194617
Gjb1	1.45936	0.0198861
Repin1	1.19989	0.0198988
Gm11627	1.36971	0.0206046
Gorasp1	1.01061	0.0214312
Mcf2l	1.52409	0.0216215
Snrnp35	1.15275	0.023511
Klk13	1.3259	0.024173
Htatip2	1.18045	0.0242801
Klf15	2.11077	0.0263229
Dapp1	1.17638	0.0267126
Ybx2	1.4387	0.0279111
Gm5921	1.27813	0.0284565
Tmem154	1.63231	0.0293601
Trim67	1.96944	0.0297693
Ccdc160	1.55061	0.0301543
Stat4	1.43978	0.030377
N4bp2l1	1.19087	0.030377
Kctd12b	1.85652	0.0313181
Tab1	1.04801	0.032417
Alkbh2	1.21189	0.0330189
Casc1	1.13234	0.0335551
Nfe2	1.10766	0.0338203
Rpp38	1.1161	0.0342895
Magi2	1.0842	0.0345784
Fam83h	1.32997	0.0348264
Swsap1	1.67382	0.0348356
Gm35315	1.12586	0.0348863
Tbc1d2	1.04925	0.0368004
Frs3	1.96248	0.0371255
Trim54	1.10005	0.0376451
Zbtb7c	1.15345	0.0378995
Irs4	1.94416	0.0389984
Oxld1	1.65571	0.0398514
Hdac11	1.54829	0.040214
Mobp	1.41694	0.040803
Hmcn2	1.61561	0.0422799
Esrp2	2.16512	0.0423808
Gm10571	1.59543	0.0441348
Sox15	1.68424	0.0446054
Snai3	1.94793	0.0472703
Ift172	1.18678	0.0475543
Plvap	1.37511	0.0479537
Syt4	1.80744	0.0558372
Upk3bl	1.56759	0.0585735
Rnf227	1.88899	0.0605785
Fgf5	1.63412	0.0611269
Sh2d3c	1.35152	0.0625569
Ctu1	1.3859	0.0642368
Lin52	1.0694	0.0652971
Best4-ps	1.67856	0.0653489
Crym	1.14509	0.0700322
Pgc	1.06773	0.0711965
Bnipl	2.881	0.0712412
Phactr3	1.19469	0.0719065
Hapln4	1.02596	0.0720696
Efcab10	1.27645	0.0753608
Phox2a	1.24147	0.0757348
Anks1b	1.58195	0.0758644
4933408B17Rik	1.02175	0.0769176
Nkx2-9	1.04279	0.0789393
Il17f	1.35326	0.0791837
Zfp52	1.40894	0.0804814
Nr1d1	3.69511	0.0833138
Jsrp1	1.42043	0.0847224
Aldh1l1	1.21235	0.0861148
Zbtb33	1.39877	0.086766
Pus7l	1.57912	0.0892839
Arhgap45	1.6886	0.0909698
Krt17	1.37969	0.0981616
Chtf8	1.70146	0.0989864
Hist1h2bp	1.06183	0.0993563

## Sheet: B (blue) vs D (dark green)
names	log2fc	p_value
Utf1	4.41503	4.1793e-253
Actg1	1.72428	9.40238e-247
Sumo2	2.08914	2.44872e-239
Ptma	1.5709	8.37891e-236
Hsp90ab1	1.0469	2.04277e-231
C1qbp	2.15507	5.1952e-217
Ybx1	1.47033	3.10412e-206
Set	2.10458	7.56595e-202
Sinhcaf	2.55652	7.281e-199
Fth1	1.57479	1.59949e-194
Btf3	1.50604	5.77766e-193
Anp32b	1.8368	1.23266e-189
Pmm1	1.90748	4.23338e-185
Sox2	3.03102	8.26876e-183
Olfr1388	2.26367	2.47421e-177
Ldhb	2.67123	7.44475e-177
Mif	1.74798	8.14739e-177
Hdgf	1.7951	1.99179e-175
Bri3	2.23815	6.30626e-174
Psma7	1.81501	1.74077e-173
Eif5a	1.4711	1.68504e-172
Hmgn1	1.39308	4.72088e-171
Chchd10	1.83152	3.57899e-168
Ran	1.26413	5.16593e-165
Mkrn1	1.70978	1.38743e-164
Rps11	1.07093	8.57847e-163
Cnbp	1.81051	1.14603e-161
Tpi1	1.71676	5.42647e-161
Rbx1	1.75569	4.14121e-151
Eif3a	1.3438	4.54844e-151
Txnl4a	1.92633	1.08178e-150
Psip1	1.93751	1.12029e-147
Tubb5	1.18423	4.97962e-144
Ncl	1.17344	3.17723e-143
Kras	2.25306	5.12748e-143
Nedd4	1.43932	1.57105e-141
Gapdh	1.31636	2.42168e-141
Bax	1.58373	1.5901e-138
Gmnn	2.06467	2.29284e-138
Pfn1	1.88155	1.05482e-137
Rsl1d1	1.72714	1.45645e-137
Skil	1.988	3.65397e-137
Fkbp1a	1.79746	8.89412e-135
Ifitm1	2.40241	1.07595e-134
Csnk1a1	1.52429	3.15457e-132
Ube2i	1.54999	7.5939e-131
Vdac2	1.50475	1.85332e-130
Prdx6	1.72901	8.35751e-130
Pa2g4	1.69454	1.33804e-129
Foxp1	2.35293	1.90171e-129
Psmd7	1.82554	4.95908e-129
Ywhaz	1.6684	5.22485e-128
Ppid	2.16215	6.91386e-128
Txnrd1	2.3554	2.74225e-127
Cldn7	3.97683	3.22338e-127
Mrps24	1.79799	1.10997e-126
Pcbp1	1.51548	1.13607e-126
Prdx1	1.13701	1.86068e-125
Trp53	2.12074	2.76451e-125
Seh1l	2.10982	1.15845e-124
Snrpd1	1.50082	1.48085e-124
Dpy30	1.92024	2.73771e-121
Rps4l	1.3343	5.5846e-121
Impact	1.75556	7.99653e-120
Syce2	2.36225	1.60669e-118
Dtymk	1.90437	2.98079e-118
Pebp1	1.23038	8.53214e-117
Atox1	1.65129	2.06493e-116
Sfr1	1.51706	2.66479e-116
Rps27l	1.06806	2.72391e-116
Vps36	1.8448	3.02294e-115
Smc3	1.38275	3.90569e-115
L1td1	2.25662	9.42177e-115
Cbx1	1.54262	9.80076e-115
Dnmt3b	2.74697	1.22293e-114
Cdca8	1.76385	3.34555e-114
Hmgb1	1.68735	1.00264e-113
Lsm3	1.72698	1.4507e-112
Ddx46	1.6403	4.64674e-112
Acin1	1.69362	6.88747e-112
Dctpp1	1.65039	1.02649e-111
Rfc5	1.94051	4.46334e-111
Stx3	2.26289	4.92332e-111
Rara	3.66601	6.01765e-111
Nhp2	1.48259	1.32248e-110
Ccdc58	1.78659	1.61938e-110
Aldoa-1	1.0413	1.88036e-110
Supt16	1.59581	2.10649e-110
Gnl3	1.48129	4.94119e-110
Hnrnpab	1.35262	1.1459e-109
Txn1	1.30972	1.44166e-109
Acp1	1.60359	2.78365e-109
Gnai2	1.65324	5.06555e-109
Zmynd8	2.00478	5.24056e-109
Fkbp3	1.47437	5.59429e-109
Atpif1	1.27538	3.89826e-108
Vapa	1.55837	5.56728e-108
Lin28a	2.04545	5.70238e-108
Aprt	1.66166	7.7109e-108
Rbpms	1.80176	1.48603e-107
Nfyb	1.86538	1.86059e-106
Nol7	1.55318	2.42232e-106
Eif3k	1.3162	2.85361e-106
Hnrnpf	1.33439	3.02513e-106
Vmn2r97	1.84761	3.03587e-106
Ybx3	1.60325	3.98508e-106
Psrc1	1.76605	1.58682e-105
Vdac1	1.37199	1.939e-105
Polr2h	1.7726	1.16466e-104
Nme1	1.57118	2.22176e-104
Ywhah	1.70739	4.96278e-104
Rest	1.70371	1.98334e-103
Rad50	1.79533	3.76011e-103
Ftl1-ps1	1.0952	1.1379e-102
Twf2	2.25985	1.75149e-102
Eif4ebp1	1.39987	2.42326e-102
Gclm	1.89306	2.65859e-102
Npm3	1.69006	2.67948e-102
Rcc2	1.52117	3.24082e-102
Tpm1	1.90721	4.12072e-102
Lyar	1.50791	1.66207e-101
Gar1	1.99992	5.21265e-101
Psme2	2.22166	2.27607e-100
Mrpl34	1.70216	6.21541e-100
Eno1	1.36191	7.61859e-100
Anp32e	1.9066	2.54188e-99
Cks1b	1.56102	3.32825e-99
Bbc3	2.72631	3.40296e-99
Gmps	1.73418	1.2084e-98
Pomp	1.50072	1.4664e-98
Ube2b	1.59537	2.20059e-98
Siva1	1.50717	1.1906e-97
Ubr7	1.98018	1.27773e-97
Hnrnpd	1.51197	1.34018e-97
Mrpl11	1.62413	1.74146e-97
Sycp3	2.33633	5.10432e-97
Prmt1	1.40437	5.94047e-97
Tpd52	1.93924	7.13011e-97
Srm	2.01375	1.21369e-96
Psmd12	1.47069	1.33751e-96
Nop58	1.53658	1.35095e-96
Cct2	1.0256	1.432e-96
Crip2	2.48562	1.53738e-96
Rbm3	1.34232	1.88082e-96
Pfdn2	1.44629	2.20134e-96
Cyb5a	1.86272	1.49673e-95
Dstn	1.36221	3.55529e-95
Gtf2i	1.79594	2.02509e-94
Anp32a	1.89579	8.81428e-94
Supt4a	1.63786	1.35112e-93
Csrp2	1.56138	2.34653e-93
Mrpl18	1.59047	2.68604e-93
Ppil1	2.05237	3.95108e-93
Mcm3	1.62584	4.54893e-93
Eif3m	1.34745	5.30987e-93
Rnps1	1.50199	1.20495e-92
Mrpl21	1.64612	1.50945e-92
Ubald2	1.7432	1.85368e-92
Snrpe	1.15153	2.53112e-91
Utp18	1.86414	4.93793e-91
Lars	1.6074	5.092e-91
Eif2s1	1.37632	8.64751e-91
Skp1a	1.545	1.59342e-90
Tcf15	2.42173	1.91362e-90
Marcks	1.94949	1.94652e-90
Tceal9	1.44836	2.26441e-90
Bcas2	1.43575	4.95592e-90
Msh2	1.5273	1.53285e-89
Thrap3	1.56389	6.44484e-89
Pdzd4	4.14001	6.75594e-89
Utp14a	1.73139	3.39769e-88
Mnd1	2.08739	4.12347e-88
Eif3c	1.16583	1.42073e-87
Thumpd1	1.74526	1.77436e-87
Sugt1	1.51037	1.87604e-87
Etl4	1.77134	2.1209e-87
Gm9825	2.42322	2.88246e-87
Psmb2	1.40211	4.66576e-87
Prdx2	1.35715	1.28687e-86
Tbc1d15	1.67665	1.51426e-86
Sf3b3	1.40185	9.09283e-86
Mafg	1.91822	1.38395e-85
Abcc4	2.4176	1.46064e-85
Eif3h	1.18429	2.65248e-85
Fbxo22	2.12016	4.45566e-85
Sae1	1.36281	4.20462e-84
Nufip2	1.56749	5.59352e-84
Eif1ax	1.31269	5.92286e-84
Terf1	1.52515	6.8277e-84
Atp6v1f	1.4732	9.73131e-84
Paics	1.35937	1.23238e-83
Gstt2	2.99959	2.81733e-83
Pou3f1	2.4006	4.7255e-83
Rex1bd	1.65812	7.6074e-83
Ftl2-ps	1.50522	8.87653e-83
Sumo3	1.49133	1.7453e-82
1810037I17Rik	1.51955	5.06707e-82
Tmem238	2.29876	5.08162e-82
Smarcc1	1.413	6.25959e-82
Psme1	1.61591	8.31752e-82
Gnpda1	2.68516	1.09548e-81
Smarcd1	1.72398	1.30072e-81
Mrps31	2.47242	1.79904e-81
Gtpbp4	1.26803	2.05444e-81
Nabp2	2.19973	2.74335e-81
Wdr75	1.69825	3.23561e-81
Ssrp1	1.54961	4.32068e-81
Pafah1b3	1.80556	7.09545e-81
Dek	1.31227	7.90301e-81
Chchd4	1.86355	1.21018e-80
Calm2	1.22704	1.55908e-80
Nsun2	1.42854	1.78572e-80
Sf3b2	1.18945	1.8866e-80
Nsmce4a	1.42346	1.95814e-80
Gng5	1.19089	2.58747e-80
Timm13	1.37255	2.97763e-80
Dut	1.35541	3.41996e-80
Fubp1	1.25861	6.9137e-80
Snrpb	1.17723	1.18868e-79
Ebna1bp2	1.49274	1.81497e-79
Timm17a	1.30164	3.29719e-79
Dtd1	1.76245	1.50487e-78
Psmb3	1.29488	1.65157e-78
Erh	1.41058	1.87263e-78
Pdap1	1.19337	2.85034e-78
Dnttip2	1.45926	4.08773e-78
Puf60	1.51674	4.72365e-78
Myo10	1.65082	5.45815e-78
Banf1	1.2458	5.8389e-78
Mrpl12	1.50621	1.5326e-77
Bms1	1.54111	1.88076e-77
Plekha7	2.04807	2.06162e-77
Nsd1	1.45903	2.31471e-77
Usp28	2.29321	2.70204e-77
Psma6	1.386	8.68063e-77
Klf6	1.95501	1.01577e-76
Zfp644	1.48619	1.82302e-76
Nme4	1.83357	1.99482e-76
Phf20	1.66805	2.42555e-76
Atic	1.69349	2.59301e-76
Hirip3	1.95948	3.33788e-76
Phax	1.54888	3.44298e-76
Psmb10	2.37714	3.45961e-76
2610528J11Rik	3.00413	4.9851e-76
Rp9	1.54271	5.43099e-76
Ndufaf6	2.28962	6.20886e-76
Tmpo	1.35413	1.08109e-75
Cfap298	2.03398	2.06661e-75
Wasf2	1.6263	2.17475e-75
Zfhx3	1.93524	4.23829e-75
Mrpl51	1.40359	5.62138e-75
Eprs	1.13068	7.71433e-75
Espn	2.31662	1.20626e-74
Sf3a3	1.61908	1.48777e-74
Adh5	1.23124	3.57032e-74
Cdt1	1.90873	4.72176e-74
Ndufs6	1.2986	4.87153e-74
Eef1d	1.09876	5.49474e-74
Cct5	1.09092	6.38552e-74
Mrpl42	1.34017	1.0639e-73
Rars	1.63353	1.72076e-73
Mphosph8	1.36998	1.9906e-73
Mdm4	1.60164	4.05601e-73
Fam104a	1.41266	4.47409e-73
Atp5c1	1.03646	5.28423e-73
Swi5	1.23223	8.39069e-73
Id2	1.59325	9.85352e-73
Dnajc21	1.40472	1.00658e-72
Kmt5a	1.44454	1.52887e-72
Csnk2a2	1.36268	2.6388e-72
Dph3	1.58581	3.12967e-72
Sub1	1.05645	3.84359e-72
Sars	1.38401	5.01727e-72
Eif3d	1.26333	5.54341e-72
Smagp	2.62416	6.75711e-72
Kif1a	2.58504	9.11689e-72
Arl2	1.91183	1.52444e-71
Atp6v1d	1.51663	2.07962e-71
Srrm1	1.18486	2.09214e-71
Mrps33	1.39128	2.11568e-71
Alyref	1.55504	2.66899e-71
Ptch1	2.01959	2.72399e-71
Hist1h1b	1.98403	3.03953e-71
Rrp15	1.51909	3.82908e-71
Eif3i	1.2364	8.40502e-71
Usf2	1.83424	1.60095e-70
Cldn6	1.8981	1.63006e-70
Tcf7	2.17184	1.66446e-70
Rev1	2.1837	1.66493e-70
Emg1	1.33711	2.65524e-70
Gspt1	1.19645	3.03603e-70
Plac8	3.23439	3.35621e-70
Epcam	1.17961	6.66543e-70
Bach1	2.27577	9.34154e-70
Polr2e	1.21275	1.04295e-69
Mrpl30	1.38349	1.32562e-69
Pclaf	1.58551	1.70483e-69
Mrps16	1.35093	2.06872e-69
Nudt21	1.22018	2.47885e-69
Kdm1a	1.13942	2.5481e-69
Mybl2	1.52584	3.26053e-69
Luc7l	1.42124	4.15251e-69
Lamtor1	1.43769	6.1176e-69
Vps29	1.30842	1.06509e-68
Top2a	1.10738	1.48188e-68
Arf5	1.4198	1.48188e-68
Tcfl5	1.75885	1.51538e-68
Zrsr2	1.3631	1.54616e-68
Cdkn2aipnl	1.64542	1.73894e-68
Ubl4a	1.73471	1.8343e-68
Pum3	1.50181	2.42426e-68
Ppp2ca	1.19309	3.91085e-68
Cfl1	1.16351	4.78503e-68
Rtraf	1.23267	7.53449e-68
Zdbf2	1.69092	7.66538e-68
Dnmt3a	1.84648	9.33282e-68
Rsbn1l	1.40907	1.15479e-67
Kcnk1	2.31708	1.61757e-67
Selenow	1.86328	2.9041e-67
Rrp1b	1.64216	3.88918e-67
Tars	1.47714	4.56441e-67
Maz	1.691	4.70598e-67
Mrps12	1.78275	4.78471e-67
Klf7	2.11394	6.14924e-67
Srpk1	1.1242	7.71424e-67
Cnn2	2.29489	1.00326e-66
Glrx3	1.15542	1.4673e-66
Mbd3	1.30798	1.63148e-66
Psma4	1.17333	1.7574e-66
Mcm4	1.47582	2.21894e-66
Tdrd12	2.37098	2.82113e-66
Psmd11	1.16741	3.65478e-66
Gfer	1.37756	1.20932e-65
Ppp2r2a	1.3015	1.21654e-65
Cisd1	1.25765	1.85203e-65
Uchl3	1.30692	2.49792e-65
Trh	2.4327	2.73527e-65
Snrpa	1.35955	2.74251e-65
Ccdc6	1.6765	3.08006e-65
Ppp2r2d	1.33502	3.52434e-65
Chchd1	1.28657	4.00593e-65
Mrpl15	1.1392	6.0055e-65
Esco2	1.41216	9.02387e-65
Eef1akmt1	2.21729	1.11053e-64
Pml	2.0711	2.86422e-64
Srp14	1.22526	3.47495e-64
Thyn1	1.3507	3.61993e-64
Aimp1	1.10302	3.64545e-64
Capzb	1.22531	3.88137e-64
Ruvbl2	1.54964	3.93657e-64
Dnajc9	1.46492	4.19331e-64
Gsto1	2.15807	5.05305e-64
Mak16	1.31592	5.36802e-64
Zfp292	1.62283	5.5553e-64
Nup62	1.43408	7.43104e-64
Spag7	1.43909	8.53699e-64
Sarnp	1.24617	1.10843e-63
Timm8a1	1.69272	1.11201e-63
Fabp5	1.45045	1.95648e-63
Plekha1	2.14049	2.2639e-63
Cdkn1a	1.68631	3.39387e-63
Uck2	1.58831	3.42146e-63
Hat1	1.13208	4.07983e-63
Zfp462	2.31858	5.04929e-63
Pafah1b1	1.1923	5.08481e-63
Pfdn4	1.38392	1.16649e-62
Fis1	1.36558	1.17025e-62
Mea1	1.94204	1.39666e-62
Ifitm3	1.35282	1.53645e-62
Hnrnpl	1.12337	1.67478e-62
Spop	1.89545	1.78275e-62
Rae1	1.383	1.98441e-62
Mta3	1.43311	2.21236e-62
Usp10	1.45964	2.9789e-62
Cdc25a	1.74375	3.70532e-62
Plk2	1.79169	4.34849e-62
Chd7	1.41241	4.8388e-62
Cmip	1.46676	5.07284e-62
Map4k4	1.34542	6.2905e-62
Coa3	1.47329	7.63785e-62
Sept11	1.28526	8.19773e-62
Mettl16	1.57403	1.2028e-61
Esrp1	2.90169	1.37126e-61
Stmn1	1.08916	1.85475e-61
Qdpr	1.47043	2.31001e-61
Pmf1	1.47872	2.40569e-61
Sfxn1	1.45966	3.41182e-61
Uri1	1.40258	3.45951e-61
Cep57	1.46071	4.02274e-61
Clta	1.006	5.68048e-61
Tagln2	1.41484	7.2053e-61
Gars	1.17436	8.24266e-61
Eif1b	1.50092	9.47899e-61
Nfu1	1.3788	1.05359e-60
Hist1h2ae	1.80323	1.34434e-60
Bex4	1.17263	1.46968e-60
Mphosph10	1.22729	1.55231e-60
Ak6	1.37849	1.85302e-60
Gng3	2.20395	1.91195e-60
Atp6v1g1	1.16274	2.71898e-60
Abce1	1.25191	3.44613e-60
Sdad1	1.4058	6.20394e-60
Nol11	1.28175	6.3099e-60
Hcfc1	1.4039	7.46673e-60
Wiz	1.23387	8.53735e-60
Traf4	1.6463	9.6022e-60
Parp1	1.07831	1.02078e-59
Ago2	1.45745	1.08685e-59
Bub3	1.31255	1.1224e-59
Prpf38b	1.31041	1.62986e-59
Aebp2	1.70819	1.68043e-59
Lpin1	2.60199	2.27558e-59
Tada2a	1.84337	2.64594e-59
Mbtd1	1.36112	3.48677e-59
Akap8	1.36715	3.53305e-59
Cxxc5	2.13591	5.35356e-59
Grpel1	1.24822	5.76752e-59
Ubald1	1.54071	5.90854e-59
Fam49b	1.30138	6.58137e-59
Mga	1.37053	7.97407e-59
Spats2	1.69925	8.07969e-59
Ak2	1.27005	1.04057e-58
Capg	2.65729	1.13617e-58
Atf1	1.45377	1.21477e-58
Acot13	1.60561	1.60169e-58
Eml4	1.44285	1.68492e-58
Arid5b	1.83549	2.4484e-58
Klf13	1.4903	2.6078e-58
Psat1	1.33137	3.42503e-58
Rsl24d1	1.35319	3.67245e-58
Prelid1	1.20967	4.34034e-58
Ppp4r3a	1.37271	5.62776e-58
Brix1	1.22174	5.86694e-58
Gtf2h1	1.61291	9.44833e-58
Ypel3	1.47122	9.56272e-58
Hnrnpa0	1.06049	1.2377e-57
Sept7	1.17063	1.47502e-57
Nfx1	1.482	1.48285e-57
Txnl1	1.13092	1.54806e-57
Cmah	1.14544	1.80596e-57
Laptm4b	1.60654	1.92692e-57
Msh6	1.30917	2.14344e-57
Pbdc1	1.30859	2.75037e-57
Pcmtd1	1.39525	2.78645e-57
Uqcc2	1.22541	3.14253e-57
Mrpl35	1.26813	6.68465e-57
Rac1	1.3279	8.13105e-57
Snrpd2	1.09202	8.58272e-57
Clic1	1.28966	1.26273e-56
Midn	1.84889	1.40377e-56
Tcf7l1	1.78132	1.51793e-56
Slc25a13	1.52734	2.04478e-56
Sbds	1.59984	2.75358e-56
Srek1	1.2112	3.69619e-56
Exosc7	1.30335	3.82933e-56
Msi2	1.28104	4.44539e-56
Srp19	1.2997	5.09216e-56
Csnk1e	1.46601	5.57396e-56
Mcm7	1.16089	8.95957e-56
Rnmt	1.23573	1.19739e-55
Ash2l	1.06227	1.62208e-55
Tacc2	2.32167	1.76317e-55
Chmp2a	1.22825	1.79689e-55
Tdh	3.5906	2.2591e-55
Ubl3	1.56991	2.40162e-55
Tmem11	1.45565	2.46744e-55
Ier2	1.30841	2.59616e-55
Igf2bp1	1.12288	2.83302e-55
Rrp1	1.1118	2.86529e-55
Ddt	1.23276	3.79345e-55
Yeats4	1.22578	3.94086e-55
Cdk2ap1	1.51257	4.01606e-55
Cdc42	1.05622	4.32898e-55
Etv5	1.71255	5.02098e-55
Exosc8	1.2223	6.00831e-55
Nectin2	1.25389	6.27299e-55
Agtrap	1.4333	7.18802e-55
Pitpnc1	1.82569	8.15992e-55
Gart	1.16706	9.023e-55
Atp5o	1.13095	1.16987e-54
Usf1	1.93652	1.21636e-54
Scand1	1.23729	1.51851e-54
Pdcd6	1.34048	1.89915e-54
Mllt10	1.48117	1.91103e-54
Stag2	1.50995	1.93267e-54
Dhps	1.53806	2.86267e-54
Socs2	2.2995	2.98204e-54
Morc3	1.39815	3.36425e-54
Polr2f	1.15754	4.78371e-54
Rps19bp1	1.47202	5.15018e-54
Tex10	1.39864	6.01581e-54
BC005561	1.70524	6.73051e-54
Gigyf1	1.26262	8.4403e-54
Bub1	1.30584	8.8879e-54
Txndc17	1.17116	1.07681e-53
Aen	1.20339	1.28029e-53
Wbp2	1.29773	1.35752e-53
Nras	1.19208	1.40186e-53
Senp6	1.16917	1.40217e-53
Ola1	1.15146	1.66639e-53
Dnajc7	1.33296	1.72978e-53
Ppan	1.31914	1.95764e-53
U2surp	1.03144	2.38643e-53
Wdfy1	1.43554	2.53004e-53
Scaf11	1.07014	2.76552e-53
Eif3g	1.17791	2.76757e-53
Ski	1.27082	3.87898e-53
Tjp2	1.34683	4.15298e-53
Ctcf	1.14411	5.21634e-53
Cdk4	1.08466	5.36583e-53
Naf1	1.46131	6.05273e-53
Actr3	1.22957	6.58958e-53
Arid2	1.54755	6.7415e-53
Wee1	1.589	6.9363e-53
Setx	1.37346	7.36112e-53
Dnajc19	1.22867	7.64536e-53
Ube2c	1.22362	8.17182e-53
Ythdf1	1.2684	8.56117e-53
Nt5c	2.01027	8.56117e-53
Wdr74	1.31961	8.62948e-53
Naa10	1.4335	8.62948e-53
Chd9	1.36498	8.79996e-53
Cbr3	2.61081	9.05201e-53
Rfc4	1.21834	9.98162e-53
Nat10	1.47897	1.02141e-52
Dcaf4	1.54979	1.30358e-52
Brd8	1.14008	1.48854e-52
Tfe3	2.00389	1.48854e-52
Mrpl58	1.36246	1.63374e-52
Timm50	1.28556	2.17436e-52
Pycard	1.18886	3.26046e-52
Psmg1	1.32631	3.52253e-52
Sf3b6	1.19326	3.64875e-52
Pcbp4	1.39321	3.87384e-52
Rab34	1.81635	4.03437e-52
Bccip	1.37107	4.39804e-52
Arf1	1.04777	4.51761e-52
Akap12	1.06091	5.30793e-52
D8Ertd738e	1.20816	7.88274e-52
Ppat	1.50776	8.08468e-52
Vegfb	1.40604	8.41462e-52
Ddx47	1.73681	9.25932e-52
Mnat1	1.32406	9.77966e-52
Gtf2e2	1.25187	1.11709e-51
Pfkl	1.09099	1.69479e-51
Cox5b	1.05609	1.69696e-51
Gabarap	1.20465	1.83371e-51
Pdk1	1.58347	2.01459e-51
Glud1	1.00968	2.19281e-51
Cfap20	1.31725	2.72275e-51
Nudcd2	1.02878	3.34078e-51
Timm23	1.01115	5.32381e-51
Kmt2a	1.43933	6.13474e-51
Polr2c	1.13366	6.15154e-51
Tomm5	1.1709	7.38892e-51
Eef1e1	1.27654	9.81793e-51
Rab7	1.13542	9.96489e-51
Ddx6	1.18564	1.17693e-50
Dctn4	1.80225	1.22265e-50
Nolc1	1.22665	1.32074e-50
Csnk1g1	1.63807	1.33379e-50
Aldh9a1	1.82194	1.58111e-50
Blvrb	1.36434	1.79162e-50
Fxyd6	1.32502	3.05931e-50
Vapb	1.29394	3.19768e-50
Rad51	1.42118	3.23752e-50
Npepps	1.12742	3.52385e-50
Denr	1.1212	3.76394e-50
Tomm22	1.11964	4.00097e-50
Egr1	1.82218	4.02548e-50
Ube2n	1.13672	4.54239e-50
Tuba4a	1.59684	4.85855e-50
Mtss1	1.78018	5.07788e-50
Cebpz	1.09778	5.90754e-50
Tax1bp1	1.08321	6.04175e-50
Nav2	2.40048	6.47321e-50
Sde2	1.21914	7.61343e-50
Usp7	1.04942	7.7303e-50
Gm6477	2.3124	7.90955e-50
Rnaseh2b	1.55015	8.00784e-50
Rprd2	1.62529	1.36136e-49
Tcerg1	1.07305	1.39218e-49
Mybbp1a	1.06255	1.44828e-49
Pold2	1.51662	2.03437e-49
Cks2	1.06366	2.08534e-49
Iws1	1.25206	2.1789e-49
Stoml2	1.14815	2.30733e-49
Ntan1	1.30467	2.4174e-49
Srrt	1.31743	2.48506e-49
Nol9	1.59009	3.13702e-49
Capza2	1.10688	3.30898e-49
Clpp	1.24476	3.57465e-49
Ccdc59	1.15403	3.81028e-49
Samm50	1.11704	4.04204e-49
Selenoh	1.23163	6.09565e-49
Spc24	1.13514	6.3731e-49
Snrnp70	1.0146	6.58826e-49
Elavl1	1.156	7.87837e-49
Sdhb	1.24967	8.03636e-49
Prpf38a	1.20125	9.66348e-49
Larp1	1.07708	9.81969e-49
Ppp1r14a	1.71972	1.0469e-48
Pcm1	1.10477	1.15824e-48
Msn	1.60424	1.27045e-48
Nifk	1.32483	1.27755e-48
Gja1	1.26466	1.30173e-48
Rab2a	1.09633	1.30173e-48
Bnip3l	1.1531	1.95913e-48
Sh3bgrl3	1.14943	2.04811e-48
Srsf9	1.19608	2.09101e-48
Mrto4	1.13866	2.09672e-48
Tcof1	1.18888	2.79301e-48
Ndrg2	2.11778	3.90229e-48
Tpd52l2	1.17351	4.83858e-48
Cbx7	1.41649	4.92558e-48
Ssbp3	1.29552	4.94834e-48
Gpatch4	1.50944	5.79746e-48
Blm	1.46261	5.8023e-48
Pla2g12a	1.34868	7.63584e-48
Ptpn14	1.91695	9.45737e-48
Trir	1.20715	1.00044e-47
Ccdc12	1.36712	1.028e-47
Ifitm2	1.10596	1.06129e-47
Hras	1.1661	1.22176e-47
Fam162a	1.04303	1.48649e-47
Mthfd1l	1.57122	1.73172e-47
Lsm6	1.12309	1.99275e-47
Ehmt1	1.22684	2.28587e-47
Kxd1	1.60619	2.56552e-47
Mier1	1.16224	4.19525e-47
Xpo7	1.22814	5.40799e-47
Mdm2	1.11876	5.92532e-47
Pak1ip1	1.11693	6.07025e-47
Jarid2	1.09248	7.28003e-47
Polr2i	1.22508	7.33387e-47
Eif6	1.10995	7.97104e-47
Zfp664	1.48447	8.33095e-47
Bola1	1.45235	9.56918e-47
Psmb5	1.05111	1.03552e-46
Dhx16	1.23884	1.03552e-46
Mrpl14	1.28503	1.09845e-46
Psmb6	1.00537	1.31294e-46
Coq7	1.18126	1.46405e-46
Lsm5	1.10871	1.82174e-46
Ddx10	1.20587	2.02953e-46
Smyd2	1.5351	2.12964e-46
Cetn3	1.18784	2.22537e-46
Elof1	1.4762	2.2595e-46
Ppp2r5c	1.11026	2.41939e-46
Uqcrc2	1.12656	2.43383e-46
Taf10	1.08509	2.65882e-46
Ndufaf3	2.01919	2.67221e-46
Cox6b1	1.07992	2.75496e-46
Prpf3	1.8051	2.88667e-46
Lsg1	1.26076	3.05701e-46
Rheb	1.14578	3.38105e-46
Plaa	1.18983	4.41015e-46
Mrps18b	1.38313	4.97033e-46
Magoh	1.10103	5.7955e-46
Arl1	1.12799	6.55437e-46
Rsf1	1.12401	7.68386e-46
Sms	1.19362	8.47514e-46
Rbm17	1.05472	9.04686e-46
Zmym4	1.27384	1.22228e-45
Polr2j	1.14754	1.32574e-45
Cenps	1.59749	1.45187e-45
Fnbp4	1.2332	1.59367e-45
Vasp	1.6411	1.6381e-45
Exosc4	1.23947	1.67298e-45
Zic5	2.80502	2.29271e-45
Arhgdig	2.29851	2.34227e-45
Dlgap5	1.28093	2.9799e-45
Cdc40	1.39766	3.31951e-45
Wdr35	1.63093	3.36216e-45
Inpp5d	1.8636	4.11502e-45
Adat2	1.59364	4.16403e-45
Arhgdia	1.08091	4.73868e-45
Plpbp	1.53148	4.758e-45
Adsl	1.50336	5.20333e-45
Prc1	1.28746	6.17134e-45
Phip	1.09674	6.81003e-45
Cnot9	1.12804	7.13394e-45
Mrps35	1.27374	7.46297e-45
Aasdhppt	1.11221	8.34411e-45
Ina	1.69299	9.29869e-45
Ndufv2	1.11329	9.58198e-45
Pnrc1	1.17005	9.74438e-45
Nob1	1.38514	9.85555e-45
Atxn2	1.14862	1.0216e-44
Lrpprc	1.28966	1.09319e-44
Rexo2	1.34115	1.17568e-44
Hsd17b10	1.18911	1.21256e-44
Srp9	1.03686	1.3498e-44
Exosc3	1.36957	1.35468e-44
Glrx5	1.19947	1.48414e-44
Dhx9	1.09787	1.61193e-44
Mrpl16	1.31584	1.72079e-44
Sec61b	1.03798	1.77227e-44
Casp8ap2	1.30762	2.01042e-44
Dazap1	1.02484	2.10365e-44
Dis3	1.23535	2.25164e-44
Zfp638	1.18523	2.49212e-44
Gid4	1.44771	2.6794e-44
Ankrd10	1.38749	2.98423e-44
Rybp	1.41019	3.62839e-44
Crb3	3.45399	4.18355e-44
Kif21a	1.79714	5.28625e-44
Asxl1	1.22321	6.03341e-44
Glod4	1.21655	6.92604e-44
Arl4c	2.02182	8.52854e-44
Idh3a	1.12665	8.78961e-44
Larp7	1.20916	9.0342e-44
Trp53inp1	1.14561	1.29991e-43
Mrps30	1.18223	1.36452e-43
Gsr	1.39394	1.56623e-43
Lsm2	1.14426	1.63079e-43
Fam136a	1.23594	1.75532e-43
Hsd17b11	2.54219	1.82186e-43
Lsm8	1.15607	2.17291e-43
Aass	2.74556	2.46112e-43
Coprs	1.20962	2.75508e-43
Anxa7	1.53373	2.9306e-43
Gsta4	1.10814	3.40746e-43
Ifi30	1.97936	3.43036e-43
Fblim1	1.76496	3.97917e-43
Dnph1	1.26859	4.90195e-43
Ubtf	1.23637	5.17392e-43
Ywhag	1.11295	5.831e-43
Mettl9	1.21351	6.53013e-43
Prkar1a	1.13261	6.53591e-43
Anapc11	1.1047	6.91956e-43
Gnai3	1.17188	7.60485e-43
Mcm6	1.11073	7.79687e-43
Arpc3	1.11941	8.26149e-43
Safb2	1.08231	8.89502e-43
Snx3	1.07168	8.89897e-43
Rpf2	1.42243	8.9506e-43
Nip7	1.18505	9.49205e-43
Ndufv3	1.0861	1.07413e-42
Kdm3a	1.43909	1.08855e-42
Mapk3	1.24778	1.23226e-42
Gm16286	1.04667	1.36058e-42
Twistnb	1.21075	1.57383e-42
Grhpr	1.1605	1.82193e-42
2310033P09Rik	1.70699	1.89024e-42
Rbm34	1.23273	1.89612e-42
Cul4b	1.04743	2.09775e-42
Mrpl24	1.27055	2.1015e-42
U2af1	1.07776	2.46259e-42
Plekhf2	1.40354	2.61659e-42
Nudt19	2.26273	2.62242e-42
Eras	2.55694	2.6681e-42
Gtsf1l	2.18434	3.02805e-42
Suz12	1.00161	3.13713e-42
Otx2	7.17232	4.03574e-42
Sra1	1.1625	4.55475e-42
Chd1	1.00627	4.72055e-42
Ppp4r2	1.1455	4.95098e-42
Wdr3	1.31828	5.13793e-42
Mrpl2	1.1068	5.33661e-42
Ssbp1	1.04052	6.59381e-42
Lamtor5	1.10987	6.80037e-42
Rab23	2.04504	7.59866e-42
Lamtor2	1.01301	9.23388e-42
Phc1	1.09638	1.00256e-41
Vta1	1.62301	1.18056e-41
Wdr12	1.03234	1.18266e-41
Zfp24	1.83326	1.58685e-41
Prelid2	1.23842	2.02651e-41
Sdc4	1.18042	2.02651e-41
Pitpnb	1.17119	2.10247e-41
Psmg2	1.16481	2.20237e-41
Asxl2	1.1758	2.30498e-41
Cyb5r1	1.39508	2.37049e-41
Ntmt1	1.87663	2.54685e-41
Cdca5	1.44155	2.62845e-41
Surf2	2.00252	2.65393e-41
Xrn2	1.01616	3.41051e-41
Ftl1-ps2	1.35222	3.49503e-41
Tial1	1.1841	3.6083e-41
Oxsr1	1.45478	4.87984e-41
Ccdc124	1.24357	5.50128e-41
Jmjd6	1.41802	5.50144e-41
Adipor1	1.07449	5.51841e-41
Chchd6	1.3689	5.51859e-41
Mcrip1	1.24992	5.68711e-41
Bcl2l11	1.6904	5.79731e-41
Rlim	1.06176	5.93025e-41
Rbpms2	1.01133	6.23758e-41
Shmt1	1.66125	7.23221e-41
Rnf17	1.20327	7.25136e-41
Tprgl	1.16738	7.67999e-41
Cnot8	1.34094	8.48769e-41
Mlf2	1.01801	1.06291e-40
Mta1	1.13033	1.22495e-40
Snrpb2	1.03906	1.29659e-40
Nup153	1.273	1.55416e-40
Utp3	1.00365	1.59099e-40
Ankrd12	1.55184	1.83695e-40
Imp3	1.0345	1.85299e-40
Upf3b	1.07105	1.95011e-40
Rnf126	1.22901	2.01196e-40
Rcc1	1.50917	2.19568e-40
Pcnp	1.05204	2.27597e-40
Cdca7	1.39001	2.27704e-40
Pycr2	1.09591	2.53689e-40
Clint1	1.15118	2.57675e-40
Micos13	1.04222	2.94082e-40
Ckap2	1.15652	3.23659e-40
Pdcl3	1.08223	3.30159e-40
Psmc4	1.08267	3.31314e-40
Nipsnap1	1.34214	3.87627e-40
Trmt112	1.23881	4.08937e-40
Ndufs7	1.01603	4.34938e-40
Lcorl	1.70393	5.10742e-40
Trim37	1.40338	5.16956e-40
Med28	1.23507	5.44864e-40
Zc3h14	1.1412	5.74243e-40
Smarcb1	1.094	5.87536e-40
Smarcad1	1.14793	6.93886e-40
Parl	1.05976	8.65339e-40
Sdhaf4	1.64815	8.73964e-40
Exosc1	1.40991	9.15845e-40
Dusp3	2.30276	9.32539e-40
Edf1	1.0289	9.75119e-40
Snrpn	1.13017	1.01006e-39
Rab18	1.12535	1.12724e-39
Pla2g10	3.02088	1.23188e-39
Crmp1	2.54683	1.41954e-39
Hspbap1	1.75945	1.50337e-39
Pwwp2a	1.51627	1.65459e-39
Fip1l1	1.04556	1.81481e-39
Cpsf2	1.20694	2.01601e-39
Dync1li1	1.07877	2.0969e-39
Ppp5c	1.12368	2.24825e-39
Cwc27	1.40877	2.40034e-39
Dcaf8	1.04092	2.44075e-39
Aurkaip1	1.02059	2.58116e-39
Pim2	2.26794	2.64821e-39
Rnf216	1.35859	3.18779e-39
Ercc5	1.31641	3.21662e-39
Pfdn6	1.03485	3.29586e-39
Bloc1s2	1.07025	3.3828e-39
Slc7a7	2.01587	3.59996e-39
Swap70	1.61111	5.26331e-39
Vrk1	1.15184	5.28828e-39
1810058I24Rik	1.05341	5.52274e-39
Otud4	1.14249	6.38678e-39
Fundc2	1.04276	6.43887e-39
U2af2	1.04493	6.5969e-39
Msantd3	2.48471	7.30418e-39
Gng2	1.32767	9.23721e-39
Zfp652	1.28667	9.73982e-39
Tsfm	1.088	1.03132e-38
Atad3a	1.07216	1.07096e-38
Kdm6b	1.06479	1.13301e-38
Hpf1	1.03384	1.15144e-38
Fam114a2	1.03534	1.20941e-38
Gigyf2	1.07278	1.30179e-38
Ube2r2	1.03615	1.31515e-38
Slc25a33	2.077	1.33483e-38
Ndufb10	1.03704	1.60752e-38
Hif1a	1.04222	1.71208e-38
Phlda3	1.02427	1.91711e-38
Ube2g1	1.36265	1.96387e-38
Srsf4	1.23928	2.17399e-38
Mrps18a	1.13968	2.7134e-38
Nsrp1	1.09372	3.00694e-38
Pla2g1b	1.23123	3.17879e-38
Mrpl38	1.13465	3.49312e-38
N4bp1	1.05407	4.15683e-38
Slc25a39	1.05486	4.74264e-38
Crebrf	1.40349	5.14932e-38
Srgap2	1.47	5.23019e-38
Taf5	1.27685	8.59867e-38
Prps2	1.52084	9.28735e-38
Cenpx	1.13146	1.02034e-37
0610012G03Rik	1.01295	1.07419e-37
Tbrg1	1.03108	1.21258e-37
Nol12	1.33613	1.31059e-37
Lamtor3	1.36665	1.89702e-37
Ap1m2	3.36426	2.17722e-37
Fcf1	1.05551	2.27642e-37
Foxn3	1.01445	2.5887e-37
Nsd3	1.20984	3.04669e-37
Ilkap	1.17277	3.05198e-37
Use1	1.16154	3.34667e-37
Lrrfip1	1.4679	3.80023e-37
Thumpd3	1.51025	3.88975e-37
Rlf	1.04095	4.08834e-37
Zfp326	1.23656	4.24396e-37
Polr3d	1.42789	4.31518e-37
Lsm14a	1.06297	4.60728e-37
Gemin5	1.19715	4.77659e-37
Zfp553	1.72493	5.05352e-37
Cbl	1.10003	5.73904e-37
Smn1	1.09231	5.90801e-37
Tpm2	1.09364	6.32334e-37
Plk1	1.15851	6.55258e-37
Chek2	1.66474	7.30193e-37
Mgme1	1.76102	7.87222e-37
Zfp871	1.4976	9.24834e-37
Snapc5	1.67425	1.0048e-36
Stx7	1.38982	1.02537e-36
Mapkapk3	2.0584	1.08098e-36
Helb	1.31444	1.09451e-36
Ctnnb1	1.29849	1.17262e-36
Ccdc25	1.08475	1.33294e-36
Eif2a	1.00063	1.40755e-36
Brd7	1.09558	1.56132e-36
Ggct	1.75748	1.58342e-36
Tgif1	1.21141	1.60716e-36
Pir	1.28143	1.6179e-36
Ydjc	1.86184	1.62403e-36
Kdm2a	1.02666	1.80071e-36
Topors	1.0196	1.80902e-36
Xpot	1.27609	2.04662e-36
Sox11	1.25912	2.33522e-36
Tsr1	1.45554	2.34503e-36
G2e3	1.0693	2.69168e-36
Sgta	1.06051	2.70077e-36
Isy1	1.53572	3.11491e-36
Hspa14	1.02286	3.15626e-36
Mrps17	1.01872	3.83082e-36
Cisd2	1.33269	3.83275e-36
Bub1b	1.03809	4.01428e-36
Zfp280d	1.218	4.05755e-36
Nup37	1.13488	4.58779e-36
Krr1	1.12685	4.83436e-36
Thoc6	1.17067	4.8368e-36
Zfp365	2.37114	5.7161e-36
Gadd45gip1	1.23117	5.76113e-36
Odf2	1.03956	6.08023e-36
Pop5	1.03279	7.46122e-36
Gnl2	1.12027	7.56905e-36
Slc25a36	1.02888	7.92445e-36
Palld	1.2277	8.2443e-36
Rnf169	1.64739	9.01782e-36
Upf1	1.04276	9.14801e-36
Dcps	1.15296	1.01573e-35
Sf3a1	1.02738	1.12042e-35
Krt18	1.41031	1.15238e-35
Prmt7	1.07787	1.17708e-35
Taf7	1.01018	1.29384e-35
Qtrt1	1.37987	1.29871e-35
Fbxo21	1.70018	1.42064e-35
Ccnd1	2.98818	1.86988e-35
Zbtb7a	1.892	2.14934e-35
Dlat	1.09355	2.264e-35
Acadl	1.20584	2.35289e-35
Pstk	1.2518	2.77539e-35
Ndufa4l2	1.16283	3.19426e-35
Zcchc3	1.3399	3.45081e-35
Myh9	1.28898	3.6501e-35
Csnk1g2	1.01974	3.70277e-35
Idnk	1.27789	4.05297e-35
Txlng	1.03583	4.42763e-35
Zfp532	2.2174	5.952e-35
Stx16	1.46903	6.99527e-35
Pcgf6	1.04924	7.11214e-35
Nup54	1.37853	8.53395e-35
Dcxr	1.13062	9.04571e-35
Timm9	1.48196	9.90134e-35
Armcx1	2.09382	1.01596e-34
Sap30	1.08514	1.03248e-34
Ptpn2	1.15509	1.13006e-34
Kank2	1.8253	1.14338e-34
Chrac1	1.11275	1.20085e-34
Polk	2.19479	1.32956e-34
Rtf2	1.07851	1.69842e-34
Abcf2	1.01856	1.70814e-34
Camsap1	1.15042	1.73652e-34
Sin3a	1.11804	1.79256e-34
Kmt5b	1.22479	2.15489e-34
Stk24	1.22296	2.31503e-34
Kifc2	1.86544	2.41737e-34
Mrps7	1.00369	2.62256e-34
Trmt6	1.25429	2.84731e-34
Zfp710	1.36688	3.08628e-34
Cox18	1.26988	3.19441e-34
Pcf11	1.10792	5.04906e-34
Mcts1	1.22415	6.25169e-34
Oxa1l	1.03374	7.44323e-34
Trim33	1.0861	7.80061e-34
Chchd5	1.05265	8.73372e-34
Ralb	1.79513	9.12625e-34
Kansl2	1.33334	1.01901e-33
Slc45a4	1.4998	1.14221e-33
Fgfr1op	1.19241	1.28186e-33
Cib1	1.28989	1.33669e-33
Tspan5	1.62533	1.40598e-33
Arl4a	1.10549	1.49641e-33
Ndufb6	1.00292	1.60078e-33
Snx10	1.47141	1.60287e-33
Mcm10	1.30053	2.08282e-33
Ing5	1.27505	2.4953e-33
Plekhj1	1.06452	2.92551e-33
Trim59	1.04437	3.28434e-33
Abcg1	1.28127	3.6088e-33
Trip13	1.18783	3.96044e-33
Zfp219	1.51763	4.24368e-33
Slc39a10	1.15099	4.60844e-33
Stk11	1.26608	4.93254e-33
Nes	2.77105	5.24983e-33
Rab11b	1.14781	5.77056e-33
Ung	1.17862	6.72015e-33
Trappc6a	1.02793	7.16456e-33
Notch1	1.63268	7.46174e-33
Mphosph6	1.0526	7.81364e-33
Gm15459	1.19257	7.86655e-33
Ttc5	1.34052	8.38948e-33
BC003965	1.20239	8.42002e-33
Gid8	1.56094	9.1416e-33
Prrg4	2.84774	9.14991e-33
Hmgxb4	1.21703	1.00853e-32
Rida	1.18396	1.07965e-32
Dmrt1	2.83358	1.14858e-32
Utp20	1.0068	1.15769e-32
Phlda2	1.44238	1.31439e-32
Arpc5	1.02404	1.39567e-32
Ccnt2	1.03071	1.45556e-32
Isyna1	1.09614	1.4808e-32
Ciao2a	1.0728	1.49215e-32
Pawr	1.65611	1.54114e-32
Zscan10	2.74785	1.92664e-32
D830030K20Rik	2.04053	2.1278e-32
Ptcd2	1.17314	2.1772e-32
4921524J17Rik	1.2781	2.37904e-32
Ing2	1.33272	2.47885e-32
Dmd	1.41721	2.62743e-32
Grb7	1.85037	3.05595e-32
Dda1	1.07335	3.13036e-32
Exosc10	1.64045	3.81358e-32
Palm	1.80437	4.1878e-32
Umps	1.07368	4.2665e-32
B3gnt7	1.06896	4.51498e-32
Egln1	1.02822	4.7949e-32
Apobec3	1.58718	6.3196e-32
Usp36	1.4964	6.68573e-32
Clspn	1.09476	7.27096e-32
Cdk7	1.19042	7.95873e-32
0610009B22Rik	1.61591	8.33125e-32
Ssna1	1.18921	9.29479e-32
Bak1	1.59624	9.46491e-32
Ing3	1.56125	1.09524e-31
Ccdc136	1.47514	1.13348e-31
Rarg	1.23095	1.18931e-31
Ubxn8	1.0911	1.22191e-31
Map2k1	1.03471	1.22583e-31
Fubp3	1.10321	1.54867e-31
Lzts2	1.99467	1.63622e-31
Akap8l	1.16431	1.76261e-31
Slc20a2	1.21912	1.81398e-31
Xpo5	1.22059	1.95223e-31
Chek1	1.3371	1.96745e-31
Adk	1.05514	2.07897e-31
Zfp655	1.02006	2.39107e-31
Nusap1	1.03999	2.40731e-31
Tet1	1.10462	2.76938e-31
Nacc1	1.19733	2.83259e-31
Ccdc88c	1.85172	3.13056e-31
Rragd	1.87158	3.1645e-31
Ppil3	1.48871	3.22929e-31
Trp53bp1	1.91746	3.28718e-31
Ranbp3	1.20965	3.67472e-31
Pnrc2	1.43327	3.71311e-31
Coa7	1.16383	3.76329e-31
Card19	1.50984	4.18651e-31
Comtd1	1.58637	4.26076e-31
Ndufs8	1.0172	4.49075e-31
Ttf2	1.26911	4.54104e-31
Crip1	1.07166	5.33378e-31
Hmga1b	2.24861	5.71029e-31
Casc3	1.11412	5.76323e-31
Zfp36l2	2.10351	5.90749e-31
Ctbp2	1.15213	5.91289e-31
Pou5f1	1.33142	6.20783e-31
Slc7a3	1.54111	7.86608e-31
Rpf1	1.10983	7.93287e-31
Dpys	2.89579	1.02217e-30
Gmfb	1.00511	1.13543e-30
Cuta	1.12114	1.16872e-30
Actl6a	1.03386	1.18128e-30
Chmp3	1.01608	1.24692e-30
Kdm4c	1.20659	1.26717e-30
Zcchc8	1.28611	1.48944e-30
Top3b	1.09947	1.8975e-30
Dido1	1.02692	2.23899e-30
Pdzd11	1.30423	2.74335e-30
Cryzl1	1.49272	2.89487e-30
Senp1	1.19403	2.904e-30
Mettl1	1.14778	3.17617e-30
Rrp9	1.0948	3.44966e-30
Ascc1	1.25619	3.60206e-30
Phf23	1.15604	3.70191e-30
Fndc3a	1.11723	4.29602e-30
Sox12	1.26508	4.31598e-30
Ppp1r1a	1.67909	4.76694e-30
Psmg3	1.65573	4.76852e-30
Cit	1.09814	4.76852e-30
Mbip	1.30107	4.92077e-30
Dazap2	1.42377	5.07577e-30
Pmepa1	1.30038	5.28473e-30
Dab2ip	1.28884	5.53094e-30
Opa1	1.12556	6.46846e-30
Thg1l	1.27779	7.44936e-30
Ppie	1.05435	8.11955e-30
Nr3c1	1.78591	9.47414e-30
Myrf	1.38196	9.66161e-30
Mmachc	1.24893	1.03309e-29
Hsd17b14	1.31325	1.27755e-29
Gclc	1.17587	1.3626e-29
Arl8a	1.79557	1.3895e-29
Usp1	1.02095	1.66058e-29
Lima1	1.11606	1.96518e-29
Ahdc1	1.45665	2.26977e-29
Hltf	1.18419	3.62058e-29
Wdr83os	1.30513	3.70906e-29
Timm10	1.47709	3.71787e-29
Mycn	2.19794	3.75751e-29
Riok1	1.00879	3.86999e-29
Oxct1	1.02861	3.96541e-29
Hist1h1e	1.05383	4.17482e-29
Hpcal1	1.54765	4.48778e-29
Pbx2	1.23765	4.76008e-29
Nphs1	1.60625	5.09327e-29
Rrp36	1.87548	5.42085e-29
Dynlt1f	1.30026	5.57248e-29
Rras	1.55508	5.62146e-29
L3mbtl2	1.16118	5.87445e-29
Ppip5k2	1.31958	6.01006e-29
Tasor2	1.20566	6.3529e-29
Dnase2a	1.5991	6.90904e-29
Trappc5	1.12552	6.92792e-29
Polr2d	1.15931	7.53959e-29
Mxi1	1.42044	1.47859e-28
Ddit3	1.45806	1.70591e-28
Lsm7	1.0542	1.73582e-28
Ppp2cb	1.35502	1.84239e-28
Czib	1.30093	1.90859e-28
Fam98a	1.63281	1.92002e-28
1700019D03Rik	1.23948	1.96999e-28
Ier5l	1.63865	2.13782e-28
Ago1	1.43848	2.22096e-28
Sik3	1.47227	2.29275e-28
Utp15	1.15939	2.37628e-28
Rab22a	1.22593	2.45882e-28
Snapc3	1.36594	2.53092e-28
Taf11	1.00005	2.65498e-28
Thap3	3.13075	2.78005e-28
Mrpl50	1.08729	2.8088e-28
Mgst3	1.18063	2.87858e-28
Ly6e	1.01374	3.20526e-28
Snap47	1.10705	3.77633e-28
Secisbp2	1.50163	3.79064e-28
Scaf4	1.06287	4.67034e-28
Ino80c	1.60639	4.93085e-28
E2f4	1.0517	5.03018e-28
Zfp428	1.41864	5.34599e-28
Krcc1	1.21569	5.88274e-28
Mrpl39	1.18182	6.24489e-28
Ccdc191	1.80425	6.8662e-28
Fam76b	1.12395	7.51912e-28
Mnt	1.36251	7.81008e-28
Mrpl1	1.07007	8.40783e-28
Mapk6	1.0867	8.80981e-28
Apaf1	1.28389	9.81459e-28
Srfbp1	1.05324	1.06916e-27
Mcm3ap	1.03895	1.07165e-27
Ahr	2.27705	1.22125e-27
Map3k12	1.11018	1.27399e-27
Mrpl44	1.2864	1.32829e-27
Smg5	1.0206	1.61642e-27
Plekha5	1.12383	1.7839e-27
Dhx29	1.06438	2.16758e-27
Irf2bp2	1.76825	2.16992e-27
Gcat	1.10665	2.35499e-27
Gse1	1.96319	2.3571e-27
Wdr82	1.11984	2.46359e-27
Stk4	1.26545	3.17876e-27
Tfap2c	1.99075	3.25567e-27
Chmp2b	1.07037	3.57515e-27
Dimt1	1.20809	4.03481e-27
Sdhd	1.02992	4.50734e-27
Fam98b	1.05301	4.8056e-27
Cdc42ep5	2.32244	5.38661e-27
Parp12	2.32221	6.22624e-27
Agpat4	1.11245	6.37392e-27
Ten1	1.38798	6.92166e-27
Coil	1.37809	7.43534e-27
Ublcp1	1.28444	7.69346e-27
Pop7	1.22828	7.71929e-27
Bnip1	1.68967	9.06888e-27
Cd3eap	1.28464	1.00797e-26
Dmac1	1.21239	1.03522e-26
Inppl1	1.01572	1.05226e-26
Zswim7	1.06677	1.05837e-26
Ddah2	1.06169	1.1692e-26
Rragb	4.19748	1.19975e-26
Angel2	1.21091	1.24932e-26
Bud31	1.20785	1.26807e-26
Palm3	1.87445	1.32272e-26
Cstf1	1.54726	1.34611e-26
Nthl1	1.51791	1.43638e-26
Tmem250-ps	1.10889	1.47254e-26
Hsf2bp	1.05884	1.58726e-26
Fnip1	1.02401	1.59591e-26
Isg20l2	1.61985	1.73008e-26
Ythdc2	1.40003	1.96456e-26
Tgif2	1.25291	1.96494e-26
Armc10	1.25542	2.13958e-26
Alkbh7	1.17886	2.32224e-26
2810006K23Rik	1.83893	2.54601e-26
Adgrl2	1.88762	2.68492e-26
Npat	1.19412	2.81118e-26
3110040N11Rik	1.25485	3.13164e-26
Zfp740	1.4007	3.2426e-26
Rassf3	1.46456	3.33461e-26
Bola3	1.23129	3.36317e-26
Phf21a	1.51698	3.60707e-26
Coq5	1.14946	3.65312e-26
Zfp266	1.13781	3.72625e-26
Shprh	1.15773	4.12719e-26
Eci1	1.15921	4.31758e-26
Zic2	2.529	4.41678e-26
A430005L14Rik	1.18369	4.44374e-26
Fbxl3	1.10693	5.06005e-26
Sephs1	1.03607	5.26568e-26
Txlna	1.01722	5.3623e-26
Hist1h1d	1.1018	6.65753e-26
Rcbtb2	1.48755	7.21925e-26
Ptrh2	1.265	7.44212e-26
Exo1	1.04229	7.55481e-26
Fos	1.33158	7.91947e-26
Hexa	1.22072	9.02504e-26
Wasf3	1.78985	9.24066e-26
Dtx1	2.56926	9.69208e-26
Med30	1.04223	1.1472e-25
Actr6	1.2665	1.18086e-25
Rrp8	1.37944	1.24824e-25
Pitrm1	1.28583	1.34254e-25
Gadd45g	1.78235	1.34511e-25
Max	1.18596	1.3696e-25
Unc119	1.18715	1.4294e-25
Ppp4r1	1.52536	1.462e-25
Dtx3	1.4712	1.47033e-25
Polb	1.22476	1.651e-25
Pigx	1.04274	1.66212e-25
Myo5a	1.14858	1.83724e-25
Ash1l	1.23509	1.96221e-25
Tfdp1	1.31621	1.97067e-25
Mepce	1.29042	2.04284e-25
Gdf3	1.16291	2.41489e-25
Sf3a2	1.14724	3.48473e-25
Faap20	2.29322	3.70631e-25
Nle1	1.39993	4.01923e-25
Napg	1.05873	4.19877e-25
Lef1	3.28096	4.28902e-25
Ppih	1.01721	4.46379e-25
Rragc	1.20091	4.53437e-25
Cebpg	1.30883	4.87103e-25
Gm6394	1.03738	6.10846e-25
Prelid3b	1.02505	6.10846e-25
Smc1b	1.85728	6.1242e-25
Nudt3	1.24475	6.68766e-25
Trp53i11	1.75753	6.908e-25
Tmem230	1.00368	8.93542e-25
Drg2	1.33599	9.1447e-25
Cd276	1.34126	9.68389e-25
Dyrk1a	1.20055	1.17798e-24
Shld2	2.18555	1.17861e-24
Mrpl47	1.32601	1.20316e-24
Sh3d19	1.04744	1.2099e-24
Pip4p2	1.79049	1.22202e-24
Crnkl1	1.1458	1.28382e-24
Ogfr	1.13849	1.28624e-24
Hax1	1.02571	1.29476e-24
Utp25	1.45353	1.43613e-24
Rhno1	1.29948	1.45001e-24
Gstm1	1.61515	1.48613e-24
Fignl1	1.30801	1.89046e-24
Med9	1.11471	2.00254e-24
Plin3	1.00139	2.04995e-24
Polr3b	1.0658	2.09481e-24
Mettl5	1.26189	2.30008e-24
Coq3	1.60034	2.50226e-24
Sulf1	1.40798	2.50278e-24
Atad5	1.13081	2.70864e-24
Grpel2	1.11886	2.73102e-24
Rab4a	1.11978	3.22272e-24
Pnpt1	1.37069	3.54123e-24
Pacsin1	2.00611	3.92897e-24
Atm	1.20459	4.02782e-24
Slc9a3r1	1.24087	4.08351e-24
Elf2	1.24184	4.32876e-24
Zfp64	1.18267	4.36147e-24
B9d1	1.13149	4.61001e-24
Nkapd1	1.22769	4.70075e-24
Cep68	1.58614	4.88007e-24
Rsbn1	1.11632	5.55594e-24
Spaca6	1.47336	5.64752e-24
Pcbd2	1.27624	6.22871e-24
Cpsf3	1.10755	7.06119e-24
Hist1h1a	1.10653	8.63531e-24
Xrcc6	1.07902	8.77816e-24
Heatr6	1.08039	1.72085e-23
Tsnax	1.10576	1.77518e-23
Map7	1.0037	1.83723e-23
Spata5	1.13806	2.00074e-23
Fam160b1	1.62364	2.22344e-23
Pop1	1.29818	2.24514e-23
Ppfibp2	1.93893	2.34457e-23
Pqbp1	1.63677	2.7304e-23
Trip6	1.80337	2.80979e-23
Plrg1	1.1111	2.86417e-23
Sfrp2	1.27648	3.00738e-23
Timmdc1	1.12825	3.03665e-23
Gmfg	1.54675	3.58236e-23
Nav1	1.33286	3.67141e-23
Noc2l	1.32292	3.75531e-23
Trim12c	1.46194	4.28731e-23
Gm3448	1.88849	4.80866e-23
Trmt10c	1.52745	5.73794e-23
Cdkn1b	1.61539	6.30421e-23
Bhlhe40	2.47227	6.51405e-23
Irf1	1.27058	7.12914e-23
Efl1	1.6797	8.7767e-23
Arhgef16	3.23628	9.26634e-23
Klc3	2.20681	1.01699e-22
Grwd1	1.09156	1.04247e-22
Hes6	1.71203	1.08131e-22
Hmga1	1.97867	1.20963e-22
Perp	1.06346	1.31746e-22
Pithd1	1.44612	1.32029e-22
Parp9	2.28582	1.41008e-22
Zfp511	1.1536	1.47427e-22
St6galnac2-1	1.28058	1.50139e-22
Fopnl	1.29336	1.50219e-22
Fastkd2	1.38424	1.5205e-22
Kbtbd2	1.30903	1.58271e-22
Trim25	1.20803	1.59838e-22
Rnf6	1.03695	1.67195e-22
Nr2c2ap	1.89411	1.86329e-22
Tst	1.38267	2.00237e-22
Ttc32	1.94128	2.04696e-22
Aopep	1.59033	2.05595e-22
Vcan	2.21642	2.16973e-22
Meaf6	1.71696	2.17019e-22
Whamm	1.55811	2.4875e-22
Ddx55	1.40802	2.71371e-22
Daxx	1.02525	2.99484e-22
Pak4	1.10678	3.19208e-22
Jpt2	1.23207	3.40871e-22
Borcs8	1.48731	3.40871e-22
Ensa	1.00631	3.50653e-22
Gemin6	1.16704	4.22579e-22
Cdk6	1.97036	4.44004e-22
Urah	1.80626	4.46508e-22
Lin28b	1.64488	4.67644e-22
Gtse1	1.01461	5.406e-22
Map1s	1.21965	5.90118e-22
Klhl21	1.78198	6.02102e-22
Nhlrc2	1.24005	6.92258e-22
Jtb	1.0357	8.02669e-22
Syt11	1.40983	8.17191e-22
Zer1	1.12852	8.87785e-22
Tsr2	1.39351	9.26195e-22
Mta2	1.08426	9.45515e-22
Prdm5	1.05112	9.47811e-22
Wdr76	1.42212	9.61584e-22
Mbd6	1.18028	9.78332e-22
Fiz1	1.10753	1.04067e-21
Smco4	1.56334	1.05945e-21
Cpne8	2.19246	1.0805e-21
Avl9	1.15106	1.25136e-21
Ak1	1.55814	1.27646e-21
Tamm41	1.65754	1.29129e-21
Tctex1d2	1.09116	1.30547e-21
Keap1	1.48251	1.41546e-21
Cebpb	1.3294	1.44927e-21
Trub2	1.08371	1.52183e-21
Arhgap19	1.08079	1.57672e-21
Cacna1a	1.17072	1.7369e-21
Pus1	1.1804	1.75701e-21
Rad18	1.04157	1.86265e-21
Fanci	1.48971	2.41288e-21
Cdpf1	1.90282	2.48697e-21
Pdcd2	1.14732	2.80358e-21
Ercc1	1.25015	3.01898e-21
Psmb8	2.20634	3.54582e-21
Rexo4	1.10897	4.05821e-21
B230118H07Rik	1.29338	4.05908e-21
Nde1	1.09524	4.26899e-21
Neb	1.69495	4.5279e-21
Med6	1.03013	4.65154e-21
Mpst	1.67489	4.73081e-21
Setd7	1.71268	4.86959e-21
Ap3s2	1.10671	5.39949e-21
Slc39a14	1.36617	5.91687e-21
Cbx6	1.42791	6.03109e-21
Srek1ip1	1.4609	6.64047e-21
Aftph	1.10413	6.92184e-21
Acap2	1.05693	7.31976e-21
Rars2	1.45759	8.11723e-21
Mrps27	1.44222	9.83483e-21
Nr0b1	1.99844	1.0361e-20
Smarca1	1.76911	1.21078e-20
Mto1	1.02236	1.25105e-20
Ipo8	1.02127	1.27227e-20
Gm42715	1.46189	1.28434e-20
Cdc42se1	1.29431	1.32854e-20
Slc4a1ap	1.17521	1.33949e-20
Mrpl37	1.09265	1.42966e-20
Atpaf1	1.40118	1.71641e-20
Rnf165	1.64775	2.49253e-20
Ptrhd1	1.2388	2.64647e-20
Map3k20	1.15277	2.8634e-20
Dph6	1.03588	3.13393e-20
Rad51ap1	1.20473	3.34875e-20
Nol6	1.19583	3.54763e-20
Cep78	1.1362	3.78094e-20
Nudt16l1	1.31313	4.00449e-20
1700017B05Rik	1.25966	4.50618e-20
3110082I17Rik	1.76903	5.08707e-20
Dapk3	1.15671	5.91131e-20
Dlg3	1.23917	6.2002e-20
Apela	2.5917	6.2916e-20
Aim2	1.13638	6.51485e-20
Sept6	1.45329	7.9282e-20
Aunip	1.53678	8.00849e-20
Gap43	1.99322	8.05378e-20
Rbm47	1.88804	8.60071e-20
2310061I04Rik	1.34681	8.91361e-20
Uxt	1.21539	9.88786e-20
Wdr48	1.66308	9.91977e-20
Epb41l4a	1.11112	1.07909e-19
Gtpbp6	1.50868	1.11079e-19
Thap11	1.01696	1.15143e-19
Fance	1.28535	1.22195e-19
Sall1	1.17521	1.40839e-19
Saal1	1.01887	1.75794e-19
Pym1	1.57759	1.77892e-19
Fam13b	1.0466	1.79181e-19
Commd9	1.31868	1.90694e-19
Glt1d1	1.70665	2.00477e-19
Triap1	1.03664	2.03638e-19
Anapc4	1.0413	2.11271e-19
Tpgs1	1.18747	2.6152e-19
Chd1l	1.29859	2.86406e-19
Terf2	1.32975	2.93855e-19
Olfr1023	1.15183	2.9743e-19
Stam	1.17394	2.99799e-19
Suv39h2	1.16434	3.23092e-19
Dtna	2.09896	3.28574e-19
Gnptab	1.20069	3.41126e-19
Stard7	1.13133	3.5115e-19
Tom1l1	1.57271	3.53942e-19
Nudt2	1.28737	3.80765e-19
Dapk1	1.35292	3.8856e-19
Polr3h	1.20794	3.89566e-19
Mrgbp	1.59493	3.98835e-19
Med14	1.38014	4.85452e-19
Prorp	1.21792	6.99892e-19
Urm1	1.13101	7.52452e-19
2700049A03Rik	1.42883	7.82697e-19
Apex1	1.62039	8.95807e-19
Sept1	1.44039	9.84758e-19
Rufy2	1.35524	1.19444e-18
Wt1	1.6225	1.28759e-18
Pid1	1.10308	1.70317e-18
Gm21596	1.21482	1.71087e-18
Tsen15	1.00462	2.52054e-18
Cby1	1.28191	2.63008e-18
Ecsit	1.39542	3.24161e-18
Gna15	3.00026	4.03714e-18
Gpx2	2.205	4.54929e-18
Eif2ak1	1.25631	4.90914e-18
Setd6	1.01811	4.91867e-18
Myg1	1.02953	5.07284e-18
Sema4b	1.17604	5.24831e-18
Dlc1	1.17313	5.56732e-18
Mrrf	1.43925	7.04288e-18
Prkacb	1.05659	7.87517e-18
0610010K14Rik	1.17034	7.9039e-18
Parn	1.15478	8.23431e-18
Eps8	1.47901	8.4575e-18
Baiap2l1	2.03572	8.4714e-18
Abhd14a	1.06131	9.30578e-18
1700007K13Rik	1.80632	9.80503e-18
Rnf14	1.01851	1.05191e-17
Stard10	1.10268	1.06599e-17
Tlcd1	2.22201	1.11165e-17
Uck1	1.47946	1.33534e-17
Nudt1	1.18157	1.49331e-17
Pnpla2	1.0971	1.53609e-17
Sept3	1.9262	1.54034e-17
Wwc1	1.16677	1.66665e-17
Cry1	1.2133	1.92745e-17
Sec16a	1.01625	1.96411e-17
Actr8	1.10879	1.97008e-17
Hip1	1.05768	2.414e-17
Synm	2.61294	2.49992e-17
Hpn	1.67866	2.68789e-17
Adnp	2.04399	2.69965e-17
Nme6	1.12461	2.72462e-17
Gins1	1.24759	3.0437e-17
Enoph1	1.1517	4.31512e-17
Cnn1	2.99807	4.77811e-17
Zfp688	1.47122	4.79752e-17
Klk8	1.095	5.38867e-17
Litaf	1.08615	5.40787e-17
Rnf34	1.03418	6.27048e-17
Id4	2.55679	7.71014e-17
Prr14l	1.02258	8.64497e-17
Dele1	1.37954	8.72449e-17
Rpusd4	1.27187	1.02391e-16
Wdr92	1.22844	1.1525e-16
Mlx	1.32887	1.17715e-16
Ska3	1.05922	1.18784e-16
Ttc33	1.62839	1.2654e-16
Dmac2	1.34027	1.43661e-16
Bcdin3d	1.75089	1.49731e-16
Msantd2	1.49205	1.50298e-16
Prdx3	1.19931	1.5401e-16
Armcx4	1.34123	1.63215e-16
Pwwp3a	1.03787	1.66087e-16
Nbn	1.49404	1.94656e-16
Zc3h10	1.34533	2.32559e-16
Cds1	1.65207	2.41894e-16
Bend3	2.17623	2.54291e-16
Fzd7	1.60796	2.63871e-16
Nexmif	1.65838	3.30627e-16
2410004B18Rik	1.16118	4.03764e-16
Fosb	2.85751	4.06596e-16
Sfn	1.44162	4.17894e-16
Rab31	1.22559	4.46101e-16
Bid	1.60772	4.6122e-16
Zbtb12	2.38834	4.66086e-16
Prcc	1.06607	5.26314e-16
Mier3	1.04124	5.36763e-16
Bcar1	1.06014	5.47796e-16
Kif20a	1.73919	5.53113e-16
Castor1	1.00925	6.19656e-16
Ift43	1.11852	6.26842e-16
Rad51d	1.87299	6.80026e-16
Cd59b	1.39647	6.96097e-16
Rab25	4.27929	7.37965e-16
Cdc6	1.41657	7.74041e-16
Cdk17	1.26014	8.08762e-16
BC052040	1.57826	8.38691e-16
Zkscan17	1.05733	8.55693e-16
Pinx1	1.05939	8.89581e-16
Lsm14b	1.00352	9.13949e-16
Gtf2h2	1.13091	9.57265e-16
Sept9	1.31144	9.68818e-16
Dmap1	1.01892	1.08752e-15
Abhd10	1.22994	1.10853e-15
Zfp30	1.09678	1.1273e-15
Tmem54	3.60103	1.13563e-15
Cops7b	1.0457	1.15078e-15
Uap1l1	1.17139	1.48907e-15
Arhgef18	1.11776	1.49955e-15
1190005I06Rik	1.97649	1.52807e-15
Mapk7	1.58524	1.59468e-15
Hira	1.00925	1.60054e-15
Smim20	1.32497	1.76637e-15
Gm15580	1.36608	1.94859e-15
Pcyt1b	1.07888	2.0399e-15
Mast4	1.64624	2.05498e-15
Lrrc28	1.21858	2.06841e-15
Sema6a	2.77938	2.14122e-15
Abhd11	1.11806	2.20227e-15
C77080	1.74901	2.2303e-15
Fuom	1.43777	2.28878e-15
Trps1	1.23285	2.51015e-15
Amotl1	1.47347	2.81632e-15
Flcn	1.39347	3.00093e-15
Qrsl1	1.76143	3.1063e-15
Crcp	1.05907	3.99057e-15
Pidd1	2.00583	4.11626e-15
Dna2	1.40051	4.56935e-15
Manbal	1.00539	4.67073e-15
Liph	1.62066	4.82054e-15
Grhl2	1.57052	5.19336e-15
Cdc7	1.13199	5.29258e-15
1110012L19Rik	1.24698	5.70251e-15
Akr1b10	1.22658	6.01526e-15
Igdcc4	1.26709	6.15267e-15
Arid3a	2.22293	6.5226e-15
Rnf213	1.08956	6.88174e-15
Yju2	1.42981	7.7375e-15
Bspry	1.60541	7.85214e-15
Lyplal1	1.14299	8.38975e-15
Pknox1	1.48913	9.20234e-15
Kdf1	2.36731	9.77853e-15
Birc2	1.05557	1.0808e-14
Bok	1.25615	1.11048e-14
Celf4	1.22794	1.13064e-14
Mllt6	1.52059	1.33522e-14
Arhgap32	1.33269	1.40742e-14
Sox13	1.59357	1.4289e-14
Me1	1.03512	1.48913e-14
Spry4	1.62262	1.55827e-14
Them6	1.29991	1.60362e-14
Tef	1.33313	1.78995e-14
Vangl1	1.08393	1.81102e-14
Sdhaf1	1.01668	1.84877e-14
Rad54b	1.37981	1.90488e-14
Plekhg5	2.68256	1.95214e-14
Bloc1s6	1.22828	2.04248e-14
Lzic	1.06888	2.10256e-14
Cd24a	1.1028	2.12932e-14
Dtx3l	1.37126	2.26438e-14
Fpgs	1.11568	2.35975e-14
Zfp7	1.15194	2.38913e-14
Nf2	1.07788	2.8885e-14
Trib3	1.84182	3.30426e-14
Per3	1.41084	3.79238e-14
Patl1	1.2221	3.80762e-14
Kat2b	1.16837	3.90942e-14
Epb41l1	1.14332	4.37477e-14
Tfap4	2.96613	4.47058e-14
Snip1	1.23956	4.57538e-14
Tdp1	1.05478	5.03345e-14
Scn1b	1.81727	5.10416e-14
Ezh1	1.11223	5.40836e-14
Spg11	1.57118	5.83005e-14
Mlh3	1.22714	5.99873e-14
Nmral1	1.09863	7.91438e-14
Sbno2	1.09077	8.14095e-14
Yars2	1.04721	8.45279e-14
Myl12b	1.05409	9.43615e-14
Pms2	1.52105	9.55914e-14
Fam241b	2.12022	1.01237e-13
Rab15	1.68346	1.05037e-13
Igsf9	1.55115	1.10979e-13
Thap4	1.02673	1.15789e-13
Mzt2	1.13656	1.20354e-13
Edc3	1.17821	1.21281e-13
Hmces	1.23985	1.22764e-13
Bag5	1.13226	1.33878e-13
Mpzl2	1.51568	1.4507e-13
Lig3	1.10655	1.5953e-13
Ccdc9	1.06456	1.61671e-13
Cbs	1.12084	1.70483e-13
Vps26b	1.11922	1.76731e-13
Wdr55	1.54986	1.82227e-13
Klhl7	1.15526	1.853e-13
Usp44	1.54725	1.901e-13
Fermt1	1.87945	1.96198e-13
Zcchc4	1.13537	1.98471e-13
Ccp110	1.04862	2.04622e-13
Tagln	2.65098	2.07819e-13
Lysmd2	1.73005	2.12028e-13
Rnf113a2	1.02308	2.15817e-13
C330021F23Rik	1.4176	2.19122e-13
Ephx2	1.32433	2.23145e-13
Trmt11	1.10873	2.29358e-13
Pwp2	1.08136	2.72335e-13
Polr1e	1.19871	2.74471e-13
Cdc14b	1.23481	2.9266e-13
Dtwd1	1.81259	3.04196e-13
Akap7	1.16507	3.08525e-13
Zfp280c	1.39102	3.11843e-13
Mid1ip1	1.50551	3.2754e-13
Map2k7	1.35597	3.36669e-13
Exoc6b	1.06998	3.45217e-13
Capn15	1.00144	3.64738e-13
Prune1	1.04968	3.6642e-13
D630023F18Rik	1.07394	4.31838e-13
Fbxo6	1.70971	5.05274e-13
Oxnad1	1.2203	5.73144e-13
Thra	2.99139	5.79409e-13
Lrrc47	1.96584	5.8489e-13
Cldn3	1.16015	6.11829e-13
Snta1	1.04953	6.18633e-13
Abhd17c	1.0812	6.78963e-13
Maff	1.64521	8.27748e-13
Mdfi	2.50473	8.85637e-13
Rab11fip4	1.14223	9.10597e-13
Pipox	1.53878	1.10664e-12
Tex21	2.05042	1.26663e-12
E2f6	1.2458	1.32276e-12
Nfic	1.74439	1.39719e-12
Neurod1	2.71714	1.42646e-12
Shcbp1l	2.84788	1.54242e-12
2510002D24Rik	1.09205	1.55881e-12
Lgalsl	1.55761	1.59583e-12
Bcl9	1.29341	1.59583e-12
Traip	1.07362	1.67028e-12
R3hcc1	1.22577	1.6866e-12
Zfp143	1.01593	1.84493e-12
Rangrf	1.67947	1.91716e-12
Gm4742	1.06537	1.94875e-12
Nsmaf	1.13985	2.07594e-12
Prr7	2.01847	2.0793e-12
Nek6	1.13314	2.12524e-12
Zswim1	1.25327	2.26883e-12
Cdkl2	1.97241	2.44638e-12
Dcaf15	1.29729	2.51369e-12
Ubxn6	1.19609	2.67783e-12
Wipf3	2.36368	2.8081e-12
Tmem138	1.48798	2.91718e-12
Snx8	1.32826	2.92994e-12
Ddr1	1.24155	3.08976e-12
Patj	1.29372	3.44144e-12
Nek1	1.09426	3.57113e-12
Pnpo	1.30242	3.8883e-12
Tcl1	2.47452	3.91438e-12
Orai3	2.0114	3.91438e-12
Fancd2	1.06987	3.97417e-12
Chmp4c	1.11637	4.13371e-12
N4bp3	2.44947	4.51724e-12
Ntpcr	1.45447	4.76523e-12
Bcor	1.13048	5.03804e-12
Tnnt1	1.83585	5.23369e-12
Meioc	1.06095	5.27003e-12
Slc44a2	1.07834	5.29323e-12
Mipol1	1.26644	5.33476e-12
Ripk4	2.21904	5.72806e-12
Hgh1	1.52495	6.08863e-12
Lrrc2	1.8924	6.15464e-12
Tnfaip8	1.47031	6.80633e-12
Ammecr1l	1.28311	7.03858e-12
Pla2g6	1.16191	7.32155e-12
Lcor	1.201	7.40975e-12
Spidr	1.61349	7.96237e-12
Zc2hc1a	1.35589	8.30722e-12
Plp2	1.15103	8.56554e-12
Rhoq	1.37354	8.61654e-12
Map4k3	1.15757	9.75867e-12
Rassf1	1.09795	1.07671e-11
Tiam1	1.37563	1.08712e-11
Eef1aknmt	1.02115	1.22849e-11
Stoml1	1.89098	1.28192e-11
Shroom3	1.0843	1.34214e-11
Dmtn	1.22371	1.42251e-11
Raf1	1.43429	1.43577e-11
Slc35f2	1.11393	1.43577e-11
Gm17067	1.20253	1.57968e-11
Pms1	1.56163	1.78732e-11
Aasdh	1.95981	1.79174e-11
Cnppd1	1.31678	1.85988e-11
Nr2f6	1.32451	1.98969e-11
Prrg2	2.07169	2.1954e-11
Star	1.46741	2.26833e-11
Gpt2	1.07664	2.37708e-11
Stk26	1.53992	2.41935e-11
Gngt2	1.76597	2.43402e-11
Ptgis	1.27478	2.5293e-11
Trim63	3.53762	2.64218e-11
Hs1bp3	1.01112	2.71015e-11
Sp2	1.39226	2.71917e-11
Gm12504	1.83175	2.78602e-11
Fndc3c1	1.84151	2.83241e-11
Odf2l	1.20726	2.9333e-11
Tet3	1.80557	3.20519e-11
Rcan3	1.29906	3.42798e-11
Dnah8	1.35664	3.55931e-11
Trib1	2.78573	4.00705e-11
Taf8	1.12644	4.35816e-11
Krt19	1.23423	5.17836e-11
Bmerb1	1.91237	5.30049e-11
Lad1	3.19396	6.03572e-11
Hmgxb3	1.55092	6.09312e-11
Rbbp5	1.00473	6.32399e-11
Nat9	1.29992	6.68201e-11
Zfp608	1.37553	7.61409e-11
Gm49329	1.29953	8.33591e-11
Abraxas1	1.61524	8.92246e-11
S1pr2	1.79217	9.16251e-11
Rpl15-ps2	1.19599	1.16411e-10
Dctd	1.03563	1.26302e-10
Zbtb8a	1.52848	1.35907e-10
Snapc4	1.18771	1.40072e-10
Rpp14	1.06552	1.40435e-10
Nr1d2	1.28496	1.40892e-10
Clca4a	2.77171	1.47961e-10
Map7d3	1.70673	1.51016e-10
Mapk12	1.06377	1.52758e-10
AW549877	1.08434	1.65804e-10
Rita1	1.59661	1.75743e-10
Eno3	1.26359	1.89823e-10
Srcin1	2.11912	1.97222e-10
Arhgef1	1.06629	2.08473e-10
Def6	1.72534	2.10001e-10
Dnajc17	1.48215	2.10678e-10
Ccdc91	1.24496	2.61533e-10
Hsf1	1.02106	2.74663e-10
Sertad1	1.18288	2.90632e-10
Map2k5	1.08744	2.95702e-10
Vangl2	1.1058	3.08266e-10
Src	1.39701	3.22387e-10
Dnd1	1.15631	3.29309e-10
Usp29	1.15437	3.32206e-10
Ldb1	1.04589	3.44923e-10
2610002M06Rik	1.05683	3.53047e-10
Bcl11a	3.24809	3.83177e-10
Ift81	1.12919	3.91166e-10
Vps26c	1.14274	3.99574e-10
Znrd1as	1.25212	4.09129e-10
Acsl5	1.41984	4.54698e-10
Gdap1l1	3.29567	4.64649e-10
Helq	1.36478	4.70704e-10
Prr3	1.49105	4.87261e-10
Bpgm	1.23929	4.94535e-10
Clmn	1.27926	5.2036e-10
Slc6a15	3.60422	5.55961e-10
Hmbox1	1.29102	5.58867e-10
Hsbp1l1	3.06775	5.65162e-10
Podxl	1.15153	5.94568e-10
Rad23a	1.1248	6.05433e-10
Exog	1.28094	6.32709e-10
Isg20	2.01736	6.63983e-10
Plcxd1	1.75855	6.77818e-10
Syk	1.89711	7.22119e-10
Ppard	1.52118	7.54659e-10
Wsb2	1.77658	8.02399e-10
Slc25a38	1.70605	8.02399e-10
C87436	1.29741	8.28191e-10
Asb7	1.38234	8.59061e-10
Zfp667	2.11421	8.92809e-10
Rac3	1.06053	9.59601e-10
Cmtm8	1.12844	9.8348e-10
Zdhhc17	1.54126	9.84483e-10
Psors1c2	4.31125	1.0289e-09
Chst15	2.5338	1.08324e-09
Bicral	1.22077	1.1547e-09
Elmo1	2.06742	1.26151e-09
Afg1l	2.358	1.39813e-09
Ppm1m	1.01335	1.42754e-09
Tbc1d9	2.37304	1.44507e-09
Slc23a1	1.19859	1.45491e-09
Arhgap39	1.20163	1.63036e-09
Ankrd24	1.51319	1.6364e-09
Fam83e	2.16144	1.64509e-09
Rilpl1	1.43378	1.82505e-09
Magohb	1.14979	1.87759e-09
Pcdh1	1.53089	1.97509e-09
Mtg1	1.01066	2.02851e-09
Syne4	1.7381	2.11873e-09
Psmb9	1.67067	2.12608e-09
2610021A01Rik	1.60765	2.26604e-09
Aptx	1.29915	2.30328e-09
Ercc8	1.93883	2.35061e-09
Tbccd1	1.38406	2.44263e-09
Cdh3	1.23821	2.50099e-09
Hvcn1	1.07438	2.5065e-09
Cldn4	1.78638	2.87745e-09
Pon2	2.01079	3.35613e-09
Pea15a	1.22752	3.37793e-09
Enpp3	1.16161	3.48062e-09
Ice2	1.39994	3.49878e-09
Fam210a	1.06077	3.76093e-09
Ppt2	1.00983	3.82227e-09
Rad52	1.15976	3.97473e-09
Pik3ip1	2.08679	4.04427e-09
Map9	2.03757	4.20737e-09
Cradd	1.19309	4.42083e-09
Cdc42ep4	1.63953	4.44845e-09
Smurf1	1.16094	4.53519e-09
Glod5	5.8441	4.63945e-09
Vps18	1.35062	4.85123e-09
Hivep2	1.51184	4.87448e-09
Sgsm2	1.1209	5.13039e-09
Jph1	1.27727	5.75084e-09
Rnf5	1.18994	5.78858e-09
Dclre1a	1.72429	5.92928e-09
Ccdc120	1.94685	6.02594e-09
Elmsan1	1.36217	6.11786e-09
Deaf1	1.25106	6.6028e-09
Casp2	2.11578	6.72157e-09
Mlh1	1.26749	7.19112e-09
Dusp7	1.61359	7.24399e-09
Gcfc2	2.38081	7.25086e-09
Rhod	1.58164	7.49538e-09
Ddx4	1.15267	8.08551e-09
Tchp	1.18665	8.72388e-09
Gm8251	1.76331	9.0256e-09
Acp5	1.02143	9.40634e-09
Mtrf1	2.34554	9.76233e-09
Capn2	1.29881	1.00686e-08
Prmt9	1.51829	1.03988e-08
Prickle1	1.6943	1.05305e-08
Trim56	1.47358	1.07412e-08
Vcpkmt	1.00098	1.22819e-08
Mal2	2.60892	1.32122e-08
Iqcg	1.32966	1.41405e-08
Enho	1.43417	1.49258e-08
Gli1	1.67037	1.55501e-08
Zfp81	1.28531	1.59613e-08
E2f8	1.26462	1.67687e-08
Sh2b2	2.47944	1.74807e-08
Zfp141	1.0196	1.86278e-08
BC030867	1.09336	1.88707e-08
Pdlim2	1.18836	2.46082e-08
Cspg5	1.16858	2.49519e-08
Gm4924	1.17507	2.5436e-08
Hmox2	1.06295	2.5855e-08
Fam81a	1.48208	2.79786e-08
Tmem63a	1.42796	2.96797e-08
Fgd1	1.63986	3.05152e-08
Zfp180	1.80656	3.21004e-08
Hspbp1	1.22558	3.55587e-08
Zfp566	1.5159	3.57059e-08
Rbbp9	1.29788	3.70897e-08
Ap4m1	1.15535	3.79387e-08
Zfp157	1.09454	4.01137e-08
Dsn1	1.17218	4.12177e-08
Mef2b	2.57617	4.18398e-08
Stat6	1.07285	4.34324e-08
Map1a	2.21147	4.60226e-08
Pde4d	1.62205	4.88923e-08
Whrn	1.77676	5.24585e-08
Gtf3c5	2.04775	5.25466e-08
Ric8b	1.10554	5.26746e-08
Gatd3a	1.15342	5.43654e-08
Slc25a19	1.29803	5.61538e-08
Tbcel	1.03579	5.67808e-08
Acacb	1.77103	6.17018e-08
March8	1.48437	6.33168e-08
Susd4	1.43029	6.63243e-08
Dcp1a	1.03879	6.69451e-08
Rmnd5b	1.06112	7.45948e-08
Bcl2l12	1.27628	7.66689e-08
Zfp850	1.31634	7.74559e-08
Plag1	1.1567	7.76117e-08
Sipa1	1.22423	8.21663e-08
Pank1	1.10484	8.51995e-08
Spry1	2.00539	8.61395e-08
Ube2e2	1.00558	8.63464e-08
Ptpn21	1.29309	8.9696e-08
Sbspon	1.56542	9.10329e-08
Tbc1d7	1.15153	9.52556e-08
Arhgap22	1.98768	9.73913e-08
Ifi35	1.84112	9.73913e-08
Adprm	1.09557	9.88966e-08
Vmn1r208	1.40494	9.88966e-08
Homer3	1.01318	1.03869e-07
Acrbp	2.51091	1.05398e-07
Wdr53	1.2059	1.0746e-07
Armc6	1.51821	1.12282e-07
Gm12901	1.08835	1.12815e-07
Nsun5	1.3267	1.27812e-07
Efs	1.6368	1.29405e-07
Fign	1.38375	1.34309e-07
Bicdl2	2.05029	1.3636e-07
Sptbn4	1.6977	1.54488e-07
Eef1akmt4	1.17133	1.55559e-07
Ears2	1.19967	1.58111e-07
Pcolce2	1.14977	1.7422e-07
Epp13	2.4005	1.88381e-07
Usp46	1.22705	1.91131e-07
Zfp105	1.87234	2.02411e-07
Eme1	1.07565	2.05024e-07
Vsig10	1.63708	2.05467e-07
Toe1	1.0505	2.08307e-07
Lancl2	1.08248	2.14963e-07
Cbarp	1.64239	2.16793e-07
Kif1c	1.04454	2.1993e-07
Pde4a	1.89706	2.24021e-07
Rfxank	1.33412	2.25557e-07
Gm20008	2.63407	2.35798e-07
Ick	1.02561	2.41961e-07
Srxn1	1.03465	2.43358e-07
Cwf19l1	1.33711	2.51782e-07
Gmpr	1.01994	2.67943e-07
Hk1	1.01753	2.83434e-07
Arl6	1.10559	2.95623e-07
Stc2	1.3651	3.0089e-07
Synj1	1.07387	3.29438e-07
Ptpn6	1.85252	3.34e-07
Tefm	1.48522	3.3615e-07
Zbtb14	1.21031	3.41579e-07
2610301B20Rik	1.04306	3.42611e-07
Ovol2	2.74007	3.60048e-07
Fam129b	1.2941	3.6266e-07
Nudt18	1.00937	3.63738e-07
Amz2	1.10628	3.81755e-07
Map3k9	1.7388	4.094e-07
Ccdc93	1.21519	4.19755e-07
Fut9	2.67072	4.26042e-07
Pard6a	1.71421	4.3789e-07
Cdca7l	1.34535	4.38804e-07
Camk2n1	1.14596	4.39183e-07
Gpr19	1.40842	4.67923e-07
Mcam	1.6276	4.70976e-07
Ccdc92b	1.47528	4.72886e-07
Jade2	1.39487	5.02878e-07
Mex3d	1.13092	5.16229e-07
Tjp3	2.34275	5.2466e-07
Cipc	1.72346	5.58767e-07
Lrp8	1.10868	6.46461e-07
Ubxn2b	1.51908	6.52244e-07
Slc25a44	1.14569	6.52344e-07
Lrrtm2	1.2518	6.65357e-07
Gne	2.14684	7.30095e-07
H2-Q2	1.57979	7.43161e-07
Prdm1	2.31798	8.05355e-07
[truncated: 629 more rows]

## Sheet: B (blue) vs E (light green)
names	log2fc	p_value
Sinhcaf	1.97283	3.37301e-45
Utf1	2.41226	1.03302e-44
Lefty1	3.17064	5.94158e-44
Sumo2	1.1506	4.0686e-39
Foxp1	2.40643	1.75632e-36
Actg1	1.22196	2.11747e-36
Lin28a	2.19786	1.52541e-35
Mif	1.18558	6.01909e-33
Fkbp1a	1.58395	7.55144e-33
Rbx1	1.30029	8.4211e-33
Anp32b	1.36291	3.36796e-32
Hdgf	1.38084	4.78262e-31
Psip1	1.51827	7.3043e-30
Skil	1.45719	5.18474e-29
Kras	1.7046	8.8332e-29
Bri3	1.35962	8.8332e-29
Gja1	2.17447	1.77706e-28
Marcks	2.16731	2.40804e-28
Olfr1388	1.85044	4.01728e-28
Nectin2	1.8766	4.05291e-28
Gclm	1.7798	6.65324e-28
Tpm1	1.84722	2.09427e-27
Epcam	1.19393	6.09841e-26
Psma7	1.25927	4.01993e-25
Seh1l	1.53781	1.01724e-24
Psme2	1.98952	1.58047e-24
Etl4	1.81175	1.66067e-24
Chd7	1.76951	5.64057e-24
Nedd4	1.1277	6.04321e-24
Txnl4a	1.32514	6.92503e-24
Gnai2	1.25383	1.10021e-23
Cldn7	2.38407	2.33868e-23
Trh	3.31093	4.30904e-23
Sf3b3	1.31517	1.99857e-22
Pycr2	1.54997	3.67327e-22
Myo10	1.63468	5.94168e-22
Pcbp4	1.97584	7.22919e-22
Smarcd1	1.6436	7.57848e-22
Rbpms	1.39835	1.17149e-21
Hnrnpd	1.36738	1.66567e-21
Klf6	1.9116	9.00494e-21
Zfp644	1.35758	1.46801e-20
Actb	1.11289	1.87102e-20
Ktn1	1.32656	1.91749e-20
Dnmt3b	1.90603	5.30313e-20
Ssbp3	1.72489	7.17137e-20
Glud1	1.09443	8.92651e-20
Ddx46	1.21962	9.13993e-20
Klf13	1.70424	1.06789e-19
Tpm4	1.85924	1.07834e-19
Arid2	2.02049	1.35357e-19
Hmgb1	1.08302	1.4676e-19
Fkbp3	1.08502	1.48098e-19
Bbc3	2.01334	1.70583e-19
Abcc4	2.02374	1.81068e-19
Slc3a2	1.19926	1.83486e-19
Impact	1.2015	2.16543e-19
Pfn1	1.10552	2.42979e-19
Txnrd1	1.49185	3.40993e-19
Ubr7	1.45648	3.91836e-19
Luc7l2	1.12547	4.41366e-19
Smad7	1.59024	6.8861e-19
Arhgdia	1.29598	7.97618e-19
Mbd3	1.22549	9.5621e-19
Mrps24	1.102	1.16325e-18
Vdac1	1.02291	1.29608e-18
Sept11	1.18357	1.50618e-18
Rara	2.10985	2.12838e-18
Stx3	1.46192	3.10965e-18
Zdbf2	1.65098	6.50363e-18
Ppp4r3a	1.50216	7.28962e-18
Slc38a2	1.23546	7.37044e-18
Aprt	1.09225	7.97667e-18
Srek1	1.20077	8.76667e-18
Zfhx3	1.76481	8.89908e-18
2610528J11Rik	2.51713	1.09204e-17
Prtg	2.5317	1.82866e-17
Id2	1.50966	1.85763e-17
L1td1	1.56321	2.05729e-17
Gmnn	1.15113	2.25201e-17
Pou3f1	1.90558	3.44682e-17
Dpy30	1.17547	4.5163e-17
Clic1	1.30839	4.62472e-17
Anp32a	1.41722	6.14488e-17
Rp9	1.20996	9.01432e-17
Psmb10	1.96414	1.00638e-16
Ywhah	1.06367	1.02742e-16
Kdm6b	1.55601	1.08769e-16
Gtf2i	1.27415	2.32459e-16
Vps36	1.18897	2.32459e-16
Ptch1	1.87923	2.68238e-16
Msi2	1.31316	3.08986e-16
Trim71	1.41053	4.51265e-16
Kcnk1	2.11454	5.30311e-16
Fis1	1.23051	6.3228e-16
Arl4c	2.85081	8.87154e-16
Klf7	1.9261	9.64907e-16
Lsm6	1.10409	9.86517e-16
Car2	1.82	1.18228e-15
Mapk3	1.66411	1.29585e-15
Ppp1r14b	1.0343	1.3203e-15
Pclaf	1.37474	1.55763e-15
Igf2bp1	1.11011	1.92586e-15
Emb	1.29554	2.0488e-15
Psme1	1.10603	2.30491e-15
Psma3	1.17741	2.34953e-15
Ppid	1.17755	2.90511e-15
Samm50	1.13182	2.90511e-15
Larp1	1.04094	3.09458e-15
Rbpms2	1.06729	3.24206e-15
Gar1	1.25502	3.33728e-15
Lsm3	1.03396	3.96721e-15
Lamtor1	1.23133	4.3858e-15
Sumo3	1.08244	4.82251e-15
Tmpo	1.02142	7.69017e-15
Akap12	1.0557	9.72882e-15
Pds5a	1.0921	9.74758e-15
Ski	1.27496	1.16087e-14
Ubald2	1.15317	2.00676e-14
Klhdc2	1.1713	2.08549e-14
Tceal9	1.10956	2.64597e-14
Reep5	1.14054	3.36109e-14
Zmynd8	1.14096	3.72546e-14
Cdh1	1.10756	5.25308e-14
Rhoc	1.92422	5.26724e-14
Kif1a	1.87701	5.31821e-14
Usf2	1.40421	6.42275e-14
Ubald1	1.44301	6.70787e-14
Wiz	1.06071	8.28743e-14
Dnmt3a	1.50557	8.64209e-14
Ndufab1	1.05399	1.05087e-13
Id1	1.40688	1.05663e-13
Spop	1.63854	1.09945e-13
Lefty2	2.09851	1.1055e-13
Vmn2r97	1.10089	1.41392e-13
Arl1	1.10795	1.44614e-13
B3gnt7	1.5554	1.51171e-13
Mafg	1.26472	1.52316e-13
Dtymk	1.05756	1.53679e-13
Mdk	1.04282	1.64978e-13
Ube2r2	1.19263	1.69789e-13
Kmt5a	1.06747	1.69789e-13
Tcf15	1.56807	1.84757e-13
Gng3	1.80779	2.07677e-13
Nme1	1.00596	2.30851e-13
Ntan1	1.30843	2.91364e-13
Gatad1	1.08358	3.8281e-13
Srsf9	1.14565	3.87603e-13
Slc39a10	1.56116	5.22093e-13
Sulf1	3.02436	5.98342e-13
Ssrp1	1.06373	6.05303e-13
Chd9	1.28271	6.20886e-13
Ccdc6	1.30577	6.56331e-13
Cdk2ap1	1.37502	6.63982e-13
Sars	1.02497	6.78008e-13
Nxn	1.67977	8.83965e-13
Mettl9	1.34934	9.07065e-13
Gigyf1	1.16078	9.17632e-13
Hras	1.1158	1.14565e-12
Ckap4	1.45468	1.25521e-12
Ubl4a	1.29778	1.34442e-12
Nmd3	1.07533	1.66123e-12
Tecr	1.00049	1.9448e-12
Idnk	1.70493	2.16074e-12
Puf60	1.04396	2.43044e-12
Clint1	1.21398	2.74223e-12
Tpm2	1.27094	2.81756e-12
Cdc25a	1.39984	2.89494e-12
Rex1bd	1.07858	3.37815e-12
Fdps	1.18103	3.78562e-12
Gstt2	1.67087	4.02703e-12
Pir	1.60238	4.12875e-12
Tmem238	1.3866	4.12875e-12
Anapc13	1.06585	4.64116e-12
Pdk1	1.50924	7.0494e-12
Plekha1	1.61545	7.81523e-12
Limd2	1.29184	7.95055e-12
Pbx1	1.82731	8.3551e-12
Junb	1.55319	8.42431e-12
Tcfl5	1.29135	9.27866e-12
Sox2	1.14357	9.33771e-12
Cul1	1.04694	9.91174e-12
Ddx6	1.00213	1.28731e-11
Sycp3	1.23603	1.4089e-11
Wdr26	1.0793	1.45038e-11
Mnd1	1.21232	1.5419e-11
Tnrc6a	1.11619	1.55865e-11
Nisch	1.04343	1.59745e-11
Sfxn1	1.12771	1.86245e-11
Thoc1	1.11844	1.88763e-11
Cyb5a	1.1022	2.28803e-11
Cyb5b	1.49503	2.36969e-11
Syce2	1.10271	2.39523e-11
Smagp	1.62067	2.48096e-11
Ago2	1.17754	2.76911e-11
Pdzd4	1.68888	3.06185e-11
Capg	1.88835	3.44107e-11
Sox4	1.49465	4.2491e-11
Utp18	1.05296	4.38649e-11
Cnn2	1.51882	4.76972e-11
Cetn3	1.04444	5.18484e-11
Wdfy1	1.20888	5.46393e-11
Arpc5	1.16818	5.71321e-11
Ogfr	1.94126	7.72313e-11
Maz	1.20817	8.1573e-11
Smyd2	1.48312	8.17582e-11
Nabp2	1.19324	9.94391e-11
Mettl16	1.15002	1.06973e-10
Eef1akmt1	1.47594	1.07584e-10
Tead2	1.25141	1.20746e-10
Socs2	1.71447	1.30593e-10
Slc7a3	1.94184	1.62975e-10
Dtd1	1.04651	1.64007e-10
Pla2g12a	1.14487	1.8239e-10
Mtcl1	1.14255	1.87155e-10
Usf1	1.50165	2.02013e-10
Slc38a4	1.05162	2.22428e-10
Dph3	1.05004	2.2979e-10
Prrc2b	1.08028	2.36824e-10
Laptm4b	1.20596	2.63803e-10
Mrps12	1.19643	2.73805e-10
Cuedc2	1.02501	2.75953e-10
Nenf	1.27193	2.94863e-10
Cyb5r1	1.32321	3.0689e-10
Atic	1.07627	3.65018e-10
Serpinh1	1.65884	3.72126e-10
Hnrnpul1	1.00083	3.77807e-10
Coq7	1.03295	4.05204e-10
Arl2	1.18926	4.24184e-10
Nt5c	1.52445	4.78842e-10
Agtrap	1.10608	5.11591e-10
Cbl	1.13729	5.36915e-10
Fbxo22	1.14249	5.36915e-10
Ndufaf6	1.22943	5.43927e-10
Tapbp	1.70272	5.67167e-10
Slc7a7	2.0253	5.71076e-10
Ube2g1	1.35756	5.94329e-10
Zfp532	2.37525	7.28351e-10
Csnk1e	1.07941	1.06981e-09
Dhrs3	2.81171	1.10984e-09
Arhgdig	2.01864	1.25333e-09
Larp7	1.02076	1.65223e-09
Nav2	1.84056	1.71544e-09
Agpat3	1.43586	1.71544e-09
Dido1	1.16941	1.87387e-09
Rab34	1.3281	1.91144e-09
Emc10	1.03521	1.96538e-09
Ints7	1.48576	1.99001e-09
Pafah1b3	1.02003	2.00581e-09
Wbp2	1.01087	2.19159e-09
Zic5	2.16266	2.25974e-09
Crip2	1.13548	2.27386e-09
Thoc7	1.07888	2.47696e-09
Gid4	1.21607	2.48538e-09
Tcf7	1.1242	2.599e-09
Spred1	1.90416	3.03568e-09
Ptpa	1.34056	3.36717e-09
BC005561	1.20888	3.39999e-09
Wee1	1.18842	3.86576e-09
Bach1	1.24238	4.00727e-09
Ubxn8	1.08322	4.44314e-09
Nubp1	1.01297	5.58181e-09
Igf2bp3	1.44876	5.8791e-09
Crmp1	2.2101	6.3664e-09
Pbx2	1.49569	6.3664e-09
Cbx7	1.11409	6.51399e-09
Vasp	1.39257	6.68794e-09
Cdkn1a	1.07041	7.30838e-09
Krt18	1.43565	7.33356e-09
Ryk	1.05487	7.58322e-09
Plekha7	1.03482	7.61777e-09
Srrt	1.01105	8.30199e-09
Tspan5	1.6268	9.38364e-09
Twf2	1.0233	1.19781e-08
Cfap298	1.06966	1.22063e-08
Timm8a1	1.06893	1.27726e-08
Ddx47	1.18677	1.64559e-08
Spred2	1.41722	1.64888e-08
Egln1	1.08597	1.70116e-08
Rragd	2.0647	1.72276e-08
Sephs1	1.19508	1.73523e-08
Tdg	1.1763	1.82695e-08
Acvr2b	1.10923	1.86652e-08
Zcchc3	1.27956	1.90962e-08
Soat1	1.11374	1.97842e-08
Mtss1	1.24218	1.98781e-08
Ago1	1.66921	2.11182e-08
Ergic1	1.34619	2.23329e-08
Egr1	1.33877	2.25183e-08
Rbp1	1.24401	2.36056e-08
Ubl3	1.02882	2.58563e-08
Farsa	1.01547	2.77698e-08
Spats2	1.04602	2.84052e-08
Stat3	1.00456	3.26227e-08
Tcf7l1	1.12425	3.86045e-08
Llgl2	1.27322	4.21491e-08
Rprd2	1.18894	4.30247e-08
Adgrl2	2.2555	4.61706e-08
Mrps31	1.08973	4.61706e-08
Ccnd1	2.40414	4.67697e-08
Ctbp2	1.10632	5.22509e-08
Rev1	1.0983	5.8265e-08
Wt1	2.89428	5.94522e-08
Pold2	1.05292	6.79955e-08
Dctn4	1.08789	7.80129e-08
Tor2a	1.18996	8.14701e-08
Ilkap	1.049	8.20712e-08
Cdc42ep5	2.71587	8.82533e-08
Ubqln4	1.19218	9.77043e-08
Psmb8	2.77542	1.23312e-07
Suv39h2	1.68319	1.29782e-07
Bak1	1.5965	1.30624e-07
Tfe3	1.22567	1.3561e-07
Zer1	1.41016	1.37258e-07
Rcbtb2	1.75889	1.37375e-07
Adgrl1	1.02325	1.43462e-07
Mea1	1.01848	1.43878e-07
Pja1	1.3936	1.54389e-07
Stx16	1.23019	1.62033e-07
Dusp6	1.75792	1.63082e-07
Nsd3	1.03642	1.65367e-07
Nacc1	1.13143	1.73667e-07
Ccdc124	1.0036	1.88539e-07
Olfr1023	1.54688	1.92143e-07
Cdc42se1	1.88181	2.06413e-07
Zfp326	1.01275	2.10908e-07
Ntmt1	1.26503	2.34172e-07
Erg28	1.06652	2.34172e-07
Nr3c1	1.78208	2.35057e-07
Msn	1.08026	2.45889e-07
Csnk1g1	1.03213	2.70073e-07
Ppp1r9a	1.61852	2.79906e-07
Pkp2	1.56131	3.08264e-07
Bcl2l11	1.17104	3.41215e-07
Manbal	1.54241	3.42367e-07
Selenow	1.00452	3.53132e-07
Zfp462	1.19643	3.60134e-07
Sfrp2	1.6108	3.61528e-07
Psmg3	1.52469	3.83179e-07
Mvb12a	1.08775	4.18284e-07
Xbp1	1.3258	4.22741e-07
Meis2	4.26887	5.141e-07
2310033P09Rik	1.14418	5.23986e-07
Abcg2	1.30903	5.31143e-07
Rrp7a	1.13607	5.65366e-07
Nudt19	1.48448	5.83248e-07
Parp12	2.2836	5.84345e-07
Bst2	1.3237	6.58653e-07
Ptk7	1.17318	7.01499e-07
Cotl1	1.06104	7.06774e-07
Mnt	1.29269	7.51728e-07
Phf21a	1.49185	7.65515e-07
Gap43	2.59061	7.65515e-07
Aass	1.87715	8.57599e-07
Etv1	2.48186	8.60829e-07
Surf2	1.33251	8.88424e-07
Sox12	1.29143	8.88424e-07
Zfp365	1.75369	9.04291e-07
Otx2	2.42754	9.88166e-07
Rcc1	1.10065	1.03173e-06
Ahr	2.10047	1.04758e-06
Perp	1.18361	1.06779e-06
Zfp423	1.96847	1.06878e-06
Irf2bp2	1.75655	1.09511e-06
Espn	1.02759	1.13287e-06
Cxxc5	1.10339	1.22504e-06
Prpf3	1.14669	1.23908e-06
Zfp36l2	1.71091	1.28226e-06
Palm	1.53587	1.29507e-06
Bscl2	1.26249	1.30931e-06
Wdr1	1.01049	1.31488e-06
Jtb	1.21018	1.33374e-06
Sall1	1.5335	1.51965e-06
Mapk13	1.16404	1.53044e-06
Hes6	1.66872	1.5626e-06
Pou5f1	1.07939	1.59169e-06
Ifi30	1.3565	1.61745e-06
Myef2	1.04505	1.63742e-06
Hes1	1.38536	1.69964e-06
Fos	1.3625	1.73608e-06
1700019D03Rik	1.0657	1.73608e-06
Irf1	1.39431	1.81044e-06
Mmachc	1.13955	1.87197e-06
Mthfd1l	1.02706	2.07962e-06
Gsto1	1.05065	2.08159e-06
Ube2j1	1.79535	2.21133e-06
Nudt3	1.35462	2.37755e-06
Ndufaf3	1.14578	2.46342e-06
Cbr3	1.24995	2.55349e-06
Thg1l	1.03279	2.78321e-06
Elf2	1.34212	3.15463e-06
Rassf3	1.38079	3.30702e-06
Parp9	2.11473	3.35791e-06
Egln2	1.36825	3.38442e-06
Rai14	1.14032	3.38763e-06
Fam160b1	1.76171	4.18722e-06
Pawr	1.27067	4.25122e-06
Snx17	1.13382	4.49442e-06
Czib	1.08968	4.50488e-06
Dazap2	1.1443	4.62835e-06
Armcx1	1.5425	4.70513e-06
Snapc3	1.07929	4.91444e-06
Adam23	1.03903	4.97587e-06
Dse	1.55615	5.13487e-06
Lzts2	1.35603	5.33307e-06
Pom121	1.12744	5.51557e-06
Tacc2	1.06296	5.60174e-06
Ten1	1.25189	5.65328e-06
Yaf2	1.13731	5.66639e-06
Hoxb1	1.83091	5.73117e-06
Ldlr	1.07126	5.86882e-06
B230118H07Rik	1.34116	5.89675e-06
Cldn3	2.15335	5.93452e-06
Ptpn14	1.12428	6.53348e-06
Zic2	1.9427	6.62271e-06
Dnajb12	1.37941	7.10235e-06
Hsd17b11	1.34871	7.11879e-06
Slc20a1	1.07505	7.16093e-06
Mecp2	1.38558	7.29432e-06
Glipr2	1.31231	7.71178e-06
Isy1	1.06058	8.133e-06
Smco4	1.59129	8.49476e-06
Slc9a3r1	1.15806	8.65485e-06
Zfp266	1.05065	8.98202e-06
Gdf3	1.08136	1.00027e-05
Abcg1	1.0496	1.01832e-05
Ppfibp1	1.40231	1.04248e-05
Ppp4r1	1.36081	1.05566e-05
Prrg4	1.81804	1.07563e-05
Card19	1.00339	1.09703e-05
Myrf	1.27867	1.09713e-05
Golm1	1.05922	1.1665e-05
Tsc22d4	1.24508	1.19419e-05
Lpin1	1.06062	1.19419e-05
Eef1akmt3	1.63074	1.22419e-05
Ino80c	1.27296	1.26002e-05
Prdx3	1.44002	1.26847e-05
Slain2	1.21582	1.36764e-05
Cers5	1.29897	1.41364e-05
Ccny	1.0895	1.56111e-05
Epb41l4a	1.0669	1.69516e-05
Map7d1	1.08012	1.98087e-05
Ap1ar	1.19144	1.99998e-05
Mxi1	1.01415	2.06967e-05
Csrp1	1.18026	2.14779e-05
Cryzl1	1.06856	2.2252e-05
Hpn	1.9858	2.23341e-05
Mapkapk3	1.29048	2.2981e-05
Gadd45a	1.02937	2.39588e-05
Trip6	1.45156	2.44724e-05
Dtx3l	2.18428	2.44754e-05
Rab23	1.08615	2.63794e-05
Flot2	1.25748	2.70175e-05
Bnip1	1.44075	2.82563e-05
Cdk6	1.89574	2.9055e-05
Bmpr1a	1.00232	2.93557e-05
Dusp3	1.19274	2.94635e-05
Trabd	1.05473	3.01495e-05
Nes	1.44663	3.01962e-05
Stox2	1.11042	3.10255e-05
Smyd5	1.06468	3.16887e-05
Igf1r	1.04946	3.17199e-05
Rab4a	1.02422	3.24247e-05
Cd151	1.56084	3.61612e-05
Trub2	1.00502	3.65539e-05
Arl2bp	1.0216	3.71741e-05
Dtna	2.11005	3.71741e-05
Stard7	1.25385	4.15799e-05
Med14	1.33257	4.43219e-05
Bhlhe40	2.19958	4.59374e-05
Ralb	1.10634	4.83249e-05
Pald1	1.94815	4.99874e-05
Smo	1.38386	5.04901e-05
Slc39a14	1.29993	5.05608e-05
Ppp1r1a	1.1688	5.44239e-05
Ythdc2	1.16514	5.5457e-05
Spaca6	1.16418	5.90984e-05
Igdcc4	1.34756	6.05491e-05
Flywch1	1.0863	6.2588e-05
Brd9	1.31477	6.36189e-05
Rnf165	1.5997	6.45708e-05
Kifc2	1.18754	6.95157e-05
Trp53bp1	1.21648	7.52724e-05
Bcar1	1.26664	7.54515e-05
Ahdc1	1.03196	8.19955e-05
Pla2g10	1.38853	9.45064e-05
Lrp2	1.51653	9.58991e-05
Sc5d	1.45278	9.60875e-05
Pitx2	1.80445	9.81153e-05
Cdk17	1.36099	9.83476e-05
Nnat	1.78658	9.8365e-05
Slc25a33	1.13861	0.000104951
Ldah	1.05596	0.000109555
B4galt6	1.07457	0.000109555
Car4	1.28476	0.000109726
Unc5b	1.78406	0.00011553
Sh3gl3	1.06895	0.000119842
Fkrp	1.43978	0.000123879
Mrrf	1.39727	0.000124346
Ccdc88c	1.15697	0.000124591
Cd276	1.0895	0.000131527
Scarb2	1.21321	0.00013477
Setd7	1.4011	0.000137
Uqcc1	1.56833	0.000141428
Foxk2	1.30626	0.000161848
Egln3	1.18055	0.000164923
Nmral1	1.32593	0.000165019
Wrb	1.09443	0.00016832
Slc16a2	1.73271	0.00018025
Sorl1	1.01318	0.00018025
Bend3	2.74809	0.000184273
Nhlrc2	1.06802	0.000204113
Mex3a	1.45734	0.00021207
Tmem54	3.21014	0.000217485
Abhd14a	1.0263	0.000232137
Stard10	1.03024	0.000241746
Faap20	1.42349	0.000251971
Zfp608	2.32247	0.000262004
Keap1	1.2305	0.00026821
Dmrt1	1.40154	0.000272363
2410004B18Rik	1.24412	0.000272419
Eva1b	1.04966	0.000275894
Fosb	2.80662	0.000276479
Zc3h7a	1.16055	0.000277864
Nudt1	1.0658	0.000278773
Pim2	1.01636	0.000306102
Prune1	1.48345	0.000307226
Crb3	1.24928	0.000334534
Cpne8	1.53047	0.000341845
Pcdh1	3.28404	0.000344585
Crcp	1.13735	0.000350306
Utp25	1.08662	0.000354254
Myl12b	1.13532	0.000369018
Hmga1b	1.09561	0.000375704
Nudt2	1.12183	0.000377848
Fanci	1.25492	0.000378496
Smarca1	1.31406	0.000382442
Syt11	1.08932	0.000395177
Baiap2l1	1.66833	0.00039526
Trp53i11	1.06436	0.000408434
Enpp3	2.06179	0.000412299
Dele1	1.30747	0.000419548
Bcl7a	1.15601	0.000440723
Sbno2	1.23498	0.000460282
Rab11fip4	1.49812	0.000483509
Bok	1.5685	0.000485233
Sgce	1.44897	0.000490439
Pea15a	1.94304	0.00051378
Lin28b	1.19425	0.000564772
Ptpn13	1.15685	0.00057096
Zkscan17	1.1173	0.000576575
Enho	2.98963	0.000593994
Ube2g2	1.28697	0.000603046
Pqbp1	1.13477	0.000670898
Fam160a2	1.21604	0.000674973
Bcl2l1	1.01428	0.000717656
Vrk3	1.07063	0.000730922
Ajuba	1.04032	0.000894002
Lpar4	1.51684	0.000947431
Cers2	1.07944	0.000980782
Rassf1	1.50216	0.000986493
Fzd7	1.3535	0.00099814
Vangl2	1.80079	0.00100261
Nudt16l1	1.00587	0.00101434
Arhgef16	1.57107	0.00101457
Zscan10	1.20142	0.00103618
Tbl1xr1	1.00677	0.00106601
Rrp36	1.035	0.00106701
Itm2c	1.01151	0.00113052
Dnd1	1.37627	0.00113988
Tmem161a	1.60133	0.00119251
Hvcn1	1.96562	0.00122427
Rufy2	1.02998	0.00126243
Nr2f6	1.75863	0.00127968
Tle3	1.01465	0.0012917
Dtx1	1.32367	0.001292
Fndc3c1	2.25383	0.00133357
Lef1	1.67143	0.00137543
Cops7b	1.0723	0.00142715
Tom1l1	1.1533	0.00147143
Sept3	1.34474	0.00148809
Usp44	1.60611	0.00152158
Clip1	1.22938	0.00159018
2310022B05Rik	1.16368	0.00159109
Hmga1	1.20972	0.00159847
Fsd1	1.28965	0.00160439
Gm42715	1.13243	0.00160699
Cmtm8	1.28926	0.00161201
Jph1	1.62462	0.00165767
Tef	1.12505	0.00172169
Elovl4	1.87789	0.00173861
Meaf6	1.1081	0.00173961
Spry4	1.48232	0.00188707
Gfra1	3.14261	0.00188751
Gsdme	1.02415	0.00195586
Dtx2	1.17816	0.00209645
Sema6a	2.35107	0.00210652
Rgs19	1.2987	0.00222969
Lysmd2	1.50286	0.00223476
Armcx4	1.21007	0.00226012
Eno3	1.51749	0.00226457
Fgfr2	1.58474	0.00239411
Cntfr	2.65974	0.00255262
Zcchc14	1.29531	0.00256442
Qrsl1	1.23041	0.00266929
Sox13	1.41352	0.0026973
Podxl	1.32013	0.00275599
Bcl7c	1.17571	0.00280821
Src	1.86099	0.0028829
Glis2	1.20546	0.00299912
Igsf9	1.39157	0.00331609
Zfp280c	1.40619	0.00331609
Ftl1	1.06166	0.0033169
Bmerb1	2.33699	0.00335095
Slx1b	1.73459	0.00344826
Rab13	1.8293	0.00347443
Clca4a	3.12139	0.00354912
1190005I06Rik	1.48208	0.00359869
Rragb	1.55196	0.00360636
Urah	1.00992	0.00367288
Rnpepl1	1.32047	0.00367829
Cd59b	1.11585	0.00371462
Kat2b	1.05558	0.00372741
Mapk12	1.3182	0.00374178
Ap2a1	1.03155	0.00382439
Id4	1.69244	0.00389152
Hsf1	1.11404	0.00396619
Mpzl2	1.41748	0.00413675
Chst15	2.62482	0.00416718
Zfp821	1.46521	0.00432685
Tcn2	1.36204	0.00435222
Trib1	2.58868	0.00436601
Senp5	1.0344	0.00437525
Cdpf1	1.0528	0.00443409
Gtpbp6	1.02431	0.00444026
Fbxl14	1.45045	0.0046347
Ntpcr	1.2805	0.00464932
Fermt1	1.66969	0.00466514
Etv4	1.56326	0.00466931
Patl1	1.02888	0.00493276
Klc3	1.1697	0.00498432
Bag3	1.1047	0.00500084
Prss50	1.75943	0.00503711
Ino80b	1.14345	0.00505093
Maff	1.41276	0.00513169
Kif13a	1.1016	0.00519665
Tlcd1	1.31758	0.00523684
Pgap1	1.23851	0.00533736
Flcn	1.04101	0.00550124
Capn2	1.3545	0.00553012
Slc35f2	1.16938	0.00554697
Nol4l	1.49949	0.00555187
Per3	1.20628	0.00557233
Satb1	1.21996	0.00571404
Tbk1	1.04987	0.00584163
Gbp2	2.38226	0.00584493
Fuom	1.08677	0.00590662
Tagln	1.74718	0.00593957
Agap3	1.34523	0.00599311
Rhoq	1.13599	0.00599311
Prrg2	1.99716	0.00613623
Epb41l1	1.12771	0.00633587
Rab25	2.34316	0.00639432
Tmem63a	1.97446	0.00642331
Tmem138	1.56242	0.00642652
B3galnt2	1.75903	0.00654099
Lancl2	1.43969	0.0065496
Mindy1	1.30353	0.00659375
Snta1	1.04404	0.00673378
Gpt2	1.14609	0.00692884
Aig1	1.18924	0.00717029
Camk2n1	1.58793	0.00720528
Zfp36	1.27087	0.00783839
Donson	1.05	0.0078691
Lrp8	1.74149	0.00793329
Arhgef25	1.0648	0.0079648
Dip2c	1.17912	0.00807608
5730455P16Rik	1.32203	0.00816544
Map2k5	1.12077	0.00830698
Bcdin3d	1.02352	0.00870326
Bcl9	1.01757	0.00903263
Hmgxb3	1.22804	0.00912315
Bace1	1.21569	0.00917947
Gbp2b	2.28108	0.00919816
Zfp787	1.08978	0.00943358
Zfp62	1.06525	0.00978025
Mdfi	1.97399	0.00978025
Zswim8	1.14888	0.0102768
2510002D24Rik	1.02005	0.0103122
Bpgm	1.19242	0.0105367
Slc43a2	1.2917	0.0105579
Armcx3	1.46571	0.01085
Vcan	1.17656	0.0109503
Hacd1	1.20032	0.0112253
Cnppd1	1.13482	0.0114497
Hgh1	1.14539	0.0115245
Sall2	3.08276	0.0115737
Ptgfrn	1.06273	0.0115975
Hmbox1	1.4707	0.0116481
P3h4	1.85329	0.0116651
Wdr4	1.1296	0.0120833
Arfip2	1.05884	0.0123703
Akt1	1.04119	0.0125268
Zbtb38	1.27934	0.0125599
Dbn1	1.59321	0.0128306
Tnnt1	1.31134	0.0129443
Pacs1	1.01407	0.0129552
Gbp3	4.04633	0.0135764
Stx6	1.00149	0.0135764
Pqlc3	1.25791	0.0136114
Zfp180	2.28068	0.0140859
Scrn1	2.19361	0.0143893
Tmem37	1.94688	0.0143893
Pon2	1.99558	0.0144609
Ptgis	1.08213	0.0145059
Cdc25b	1.4577	0.0155296
Fignl2	2.43143	0.0155602
Tecpr1	1.11893	0.0156829
Limd1	1.01345	0.015947
Fam210a	1.03926	0.0163359
Usp31	1.04947	0.0165138
Fam199x	1.42842	0.0165998
Arid3a	1.42946	0.0169572
Smarcc2	1.04333	0.0170576
Rnf5	1.21384	0.017734
Slc35d1	1.0781	0.0177994
Thra	1.51773	0.0181463
Lmna	1.0355	0.0181974
Cda	2.61931	0.0189248
Apela	1.17432	0.018967
Plpp2	1.12811	0.018967
Cgrrf1	1.13774	0.0192236
Msi1	1.90785	0.0194012
Plod3	1.1769	0.019739
Slc25a38	1.42132	0.0198774
Cldn4	1.70958	0.0199901
Cers6	1.40647	0.0201033
Zbtb12	1.10102	0.0201033
Mid1ip1	1.14955	0.0207813
Spock2	2.27872	0.021279
Hoxa1	1.26483	0.0212965
Syne4	1.60195	0.0222866
Def6	1.79767	0.0226125
N4bp3	1.61739	0.0228826
Hivep2	1.40177	0.0232603
Bicdl2	2.73709	0.0238038
Gpa33	1.05296	0.0240883
Sgsm2	1.29128	0.0242198
Tet3	1.3695	0.0245249
Snapc4	1.03145	0.0258658
Hoxb2	1.70257	0.0260155
Hs6st2	1.51541	0.0260293
Apbb1	1.09261	0.0260577
Cdkl2	1.26161	0.0268881
Ppard	1.36304	0.0272301
Usp51	1.35861	0.0279857
Cradd	1.29837	0.0285462
Ncan	1.64108	0.0290897
Rhd	1.93858	0.0291525
Srf	1.36438	0.0293989
Hebp2	1.37097	0.0297594
Cacnb3	1.50114	0.0303108
Coro1a	1.58763	0.0308556
Extl3	1.44542	0.0318438
Mtrf1	1.98698	0.03204
Vwa5a	1.25595	0.0324305
As3mt	1.11739	0.0340593
Aptx	1.00871	0.0343251
Prickle1	1.87033	0.0345188
Optn	1.63734	0.0351325
Sipa1	1.21037	0.0356274
Lgalsl	1.09162	0.0359393
Pde4d	1.80101	0.0359393
Icosl	2.10737	0.0360154
Mgst1	1.63863	0.0367156
Shcbp1l	1.6077	0.0367818
Rad51d	1.00474	0.0367818
Ndst1	1.06462	0.0368756
Rps11-ps1	1.59427	0.0378785
Ccn1	1.29853	0.0382589
Qprt	1.83641	0.0388324
Zbtb2	1.22736	0.0392755
Plekhg2	1.46856	0.0408262
S1pr2	1.22318	0.0439492
Tap1	1.07011	0.0440646
Kif1c	1.26652	0.0449474
Fuca2	1.56956	0.0461898
Hsbp1l1	1.81917	0.0465764
Cdc42ep4	1.48959	0.0478271
Acsl5	1.3561	0.0483254
Pard6a	1.70726	0.0483254
Bcl11a	1.88855	0.048361
Zbp1	2.51472	0.0484354
Tfap4	1.56066	0.0492108
Letm2	1.9165	0.0509034
Efnb1	1.20689	0.0514311
Hipk2	1.10031	0.0514311
Ifi35	1.69572	0.0518816
Metrn	1.61287	0.0533709
Abcb8	1.37952	0.0535628
Ddx60	2.6512	0.0543366
Sbk1	1.35765	0.0546977
Hoxb5	2.39675	0.0548211
Nsun5	1.21525	0.0548627
Sbspon	1.518	0.0556622
0610010F05Rik	1.01146	0.0558308
Thbs3	1.74869	0.0561033
Slc6a15	1.65177	0.0563185
Plcxd1	1.39975	0.0576954
Ikbkb	1.10195	0.058583
Parp14	1.21021	0.058583
Tmem216	2.19428	0.059195
Vsig10	1.30453	0.0600239
Spry1	1.76799	0.0612345
Prom1	1.31005	0.0613897
Poglut3	1.16846	0.0616066
Snx9	1.24023	0.0630511
Tulp1	1.32606	0.0648707
Naprt	1.60923	0.065737
Cnn1	1.11351	0.0659017
Fkbp10	1.36276	0.0663162
Zfp251	1.97278	0.0669672
Tex21	1.20442	0.0671171
Prrx2	1.90205	0.0676233
Acacb	1.49631	0.0690533
Rilpl1	1.0927	0.06907
Zfp618	2.11591	0.0692068
Myl9	1.73531	0.0705705
Bag2	1.57778	0.0708336
Pcbd1	1.90673	0.0708495
Tcirg1	1.05676	0.0728869
Rccd1	1.22765	0.0752858
Gdap1l1	1.62732	0.0753593
Ebf1	1.61595	0.0783633
Gramd1a	1.26269	0.0790806
Etnk2	2.71236	0.0791385
Ovol2	1.92154	0.0792545
Tyro3	1.04647	0.0796044
Sgms1	1.02121	0.0799951
Wsb2	1.42609	0.0800525
Poc1b	1.29142	0.0804248
Usp46	1.13879	0.0804836
Ncs1	1.4643	0.0834892
Ccdc102a	1.5895	0.0856704
Tmem28	1.74772	0.0857954
Gbe1	1.77877	0.086214
Mef2b	2.37312	0.0868012
Ampd2	1.30162	0.0912602
Syt13	2.13986	0.0918342
Chkb	1.83877	0.0918559
Plag1	1.01836	0.0937329
Hps4	1.21868	0.095232
Parp10	1.51936	0.0961264
Pomt2	1.32836	0.0977746
Pxdn	1.38899	0.0983141

## Sheet: B (blue) vs F (purple)
names	log2fc	p_value
Kdm5b	2.39915	5.34773e-31
Ifitm1	5.04583	3.54266e-30
Mcl1	1.4041	3.15089e-29
Chchd10	2.0983	5.76316e-29
Olfr1388	2.62157	1.57036e-28
Tdgf1	3.91998	2.27159e-28
Ldhb	3.15995	6.85218e-28
Vmn2r97	3.34352	2.31137e-27
Nedd4	1.56826	2.73639e-26
Sinhcaf	1.95853	4.26709e-26
Cmah	2.61834	2.72915e-25
Foxp1	4.22995	3.85823e-25
Phc1	3.8524	4.3944e-25
Sox2	3.45925	6.0157e-25
Skil	2.0577	3.22989e-23
Lefty1	3.21025	6.79136e-21
Igfbp2	2.06173	5.53493e-20
Cbx1	1.40715	6.78999e-20
Pmm1	1.26876	1.67215e-19
Ifitm3	2.07955	1.81443e-19
Psip1	1.58166	2.16469e-19
Epcam	1.41762	1.00512e-18
D10Wsu102e	1.36972	2.44786e-18
Rest	1.59587	5.60291e-18
Ptprf	1.83601	3.0621e-17
Kdm1a	1.19339	1.11027e-16
Mkrn1	1.17768	2.19529e-16
Chd7	2.38273	2.99794e-16
Eif1ax	1.31691	4.09416e-16
Gtf2i	2.06721	8.00646e-16
Cbx5	1.40127	1.08815e-15
Id2	2.28295	2.09395e-15
Psme1	1.62434	2.17077e-15
Psme2	2.81208	2.19923e-15
Fundc2	1.70196	2.30464e-15
Wiz	1.54297	3.8841e-15
Sycp3	3.07269	5.99581e-15
Myo10	1.89785	1.4065e-14
Parp1	1.07631	1.41506e-14
Gsta4	1.49508	2.03587e-14
Ndufa4l2	2.91081	3.48869e-14
Rcc2	1.07271	5.13846e-14
Tfrc	2.53668	7.78801e-14
Pign	1.22369	9.36426e-14
Hells	1.16891	1.52787e-13
Pou3f1	3.39672	2.79738e-13
Chd9	2.23285	2.98028e-13
Ubr7	1.77522	3.74688e-13
Rif1	1.3	6.59331e-13
Msi2	1.76907	7.64398e-13
Ddit4	2.21891	7.64662e-13
Sms	1.7134	1.17414e-12
Snrpn	1.69851	3.00596e-12
Adarb2	1.63432	3.45916e-12
Fat1	2.61608	3.60455e-12
Ubr5	1.41834	6.52998e-12
Rara	3.19079	1.05368e-11
Pim1	1.67788	1.14967e-11
Pdzd4	5.41959	1.27881e-11
Utf1	1.28833	1.36178e-11
G2e3	2.16066	1.88428e-11
Usp28	3.09054	1.99531e-11
Prps1	1.52636	2.7954e-11
Trh	3.83909	2.83099e-11
Uchl1	2.25235	4.51685e-11
Tut4	1.63902	4.68291e-11
Gm48836	1.40039	5.04876e-11
Psme4	1.21993	5.2226e-11
Rbpms2	1.10713	5.33552e-11
Map1b	1.34789	5.40317e-11
Hook1	2.03051	5.45571e-11
Sox11	3.04653	1.03646e-10
Col18a1	1.40829	1.61544e-10
Pcmtd1	1.83898	1.94623e-10
2610528J11Rik	3.88312	2.22651e-10
Trp53inp1	1.45792	2.83871e-10
Abcc4	2.53621	2.85253e-10
Peg3	1.51947	3.15551e-10
Utp14a	1.21192	5.20686e-10
Nfyb	1.14874	7.23639e-10
Gpx4	1.26367	9.01246e-10
Zfp638	1.58742	9.55524e-10
Sept11	1.00546	1.05532e-09
Zfp644	1.1095	1.6426e-09
Ptch1	2.45096	1.70596e-09
Ogt	1.15504	1.93713e-09
Abcg1	2.90899	2.46471e-09
Cdca7	2.66057	2.83981e-09
Mcm3	1.02627	3.19831e-09
Gclm	1.29402	3.62434e-09
Kras	1.03539	3.99042e-09
Ckap5	1.20432	6.33914e-09
Plekha7	1.98263	9.04188e-09
Ski	1.34308	9.60492e-09
Kif1a	3.02558	1.01896e-08
Ndrg2	4.17505	1.02624e-08
Rlf	1.25954	1.03036e-08
Gm38393	2.12991	1.12373e-08
Klf2	1.65731	1.12373e-08
Txlng	1.40114	1.27064e-08
Pola1	1.99363	1.28352e-08
Bbc3	1.86372	1.76433e-08
Srpk2	1.13721	1.79495e-08
Phip	1.00516	1.98431e-08
Tdrd12	2.72391	2.43768e-08
Syce2	1.19425	4.3005e-08
Fn1	1.20965	4.53719e-08
Etv5	2.14461	5.34969e-08
Pla2g1b	1.8687	5.42091e-08
Nav2	3.9469	5.68821e-08
Gm42669	1.04869	7.3902e-08
Rnf10	1.07356	1.01318e-07
Tnrc6b	1.1723	1.05633e-07
Eras	5.68681	1.20066e-07
Brd3	1.00379	1.34005e-07
Kif21a	2.79226	1.36422e-07
Bub1	1.18639	1.51379e-07
Helb	2.14898	1.57877e-07
Setx	1.44991	1.73131e-07
Sap30	1.60704	1.84236e-07
Fgfr1	1.54257	2.15194e-07
Tcf15	1.79884	2.71903e-07
1700019D03Rik	2.69978	3.14105e-07
Nodal	2.61746	3.34482e-07
Tmem238	1.80689	3.85246e-07
Mbtd1	1.05428	4.4352e-07
Klf7	2.01163	4.82333e-07
Fxyd6	1.33286	4.9196e-07
Stag2	1.4199	4.92812e-07
Ankrd10	1.75029	5.97444e-07
Diaph1	1.04068	6.40943e-07
Dcaf8	1.11911	7.81062e-07
Pml	2.00317	8.76157e-07
Gm47654	1.02522	9.17792e-07
Gstt2	2.11526	1.07071e-06
Adgrl1	1.68773	1.10089e-06
Pclaf	1.1468	1.11984e-06
Pbx1	2.35845	1.13911e-06
Rarg	2.5443	1.15195e-06
Id1	1.45045	1.17912e-06
Zfhx3	1.48779	1.39754e-06
Esrp1	2.55578	1.43211e-06
Aass	4.7009	1.60999e-06
Morc3	1.08614	2.27774e-06
Arid2	1.47216	2.51992e-06
Slc30a9	1.24079	2.84632e-06
Tcf7	1.77064	2.94245e-06
Zdbf2	1.2492	3.19955e-06
Pcsk1n	2.32965	3.98308e-06
Tmem47	2.77006	4.99411e-06
Prdm5	2.57419	5.02449e-06
Psmb10	1.78957	5.03306e-06
Fnbp4	1.02178	5.39386e-06
Asxl1	1.18705	5.49269e-06
Kdm3a	1.80361	6.27709e-06
Tmsb4x	1.04391	6.68668e-06
Cbx7	1.48984	6.91225e-06
Hnrnph3	1.06433	8.255e-06
Ina	2.03043	8.57308e-06
Eml4	1.01191	8.5928e-06
Scaf4	1.79021	8.72797e-06
Braf	1.29035	8.75549e-06
Atp11b	1.402	9.77272e-06
Nusap1	1.15982	9.96052e-06
Mnat1	1.04241	1.0009e-05
Pdk1	1.48925	1.01221e-05
Pitpnc1	1.80447	1.01611e-05
Rev1	1.62927	1.29105e-05
Laptm4b	1.36351	1.30951e-05
Casp3	1.80421	1.4549e-05
Alg13	1.04369	1.69188e-05
Otx2	28.496	1.77356e-05
Gm48119	1.00286	1.96807e-05
Gm48348	3.17122	1.98373e-05
Myrf	2.97349	2.07459e-05
Hmgn5	1.32491	2.07529e-05
Nr6a1	1.22966	2.08242e-05
Cnn2	1.72344	2.20021e-05
Espn	1.63181	2.21919e-05
Vegfb	1.16329	2.2368e-05
Id3	1.24344	2.37932e-05
Fgf4	3.95566	2.51858e-05
Nfkbia	1.31608	2.7218e-05
Ckap2	1.11209	2.98404e-05
Slc7a3	2.49736	3.19283e-05
Rnf17	1.1923	3.53508e-05
Dis3	1.07791	3.57955e-05
Sfrp2	2.73796	4.44225e-05
Hsf2bp	1.62422	4.47967e-05
Pim2	2.90219	5.03304e-05
Lbr	1.24292	5.36287e-05
Hsd17b14	1.88717	5.46388e-05
Map7d2	1.36942	5.91306e-05
Zfp266	1.81927	6.0439e-05
Plk2	1.22139	6.07023e-05
Sh3bgrl	2.48816	6.85875e-05
Parp12	4.96231	6.98771e-05
Zfp365	3.43783	8.14665e-05
Zmym4	1.15655	8.32806e-05
Gng3	1.69486	9.56386e-05
Cemip2	1.11003	0.000117347
Smc1b	3.455	0.000119742
Trim37	1.52014	0.000121228
Dmd	1.95455	0.000121872
Mapk13	1.93176	0.000122806
Dmrt1	3.74639	0.000126894
Pir	1.39592	0.00013072
Cldn7	1.15247	0.000130884
Dpys	4.40742	0.000148131
Btg2	1.12643	0.000156576
Fblim1	2.0188	0.000164615
Sox4	1.48007	0.000170777
Trim12c	2.52159	0.000176464
Sntb2	1.32998	0.000176464
Crmp1	2.77108	0.000254187
Perp	1.64591	0.000292247
Arl4a	1.123	0.000301251
Zfp280d	1.10382	0.000310062
Parp9	4.62876	0.000316153
Kmt2a	1.09112	0.000320484
Spaca6	2.35967	0.000367676
Ccnd1	3.24809	0.000370296
Trp53i11	2.94734	0.000374619
Ercc5	1.31121	0.000374783
Tgif1	1.11455	0.000405116
Kdm4c	1.54692	0.000424816
Cldn6	1.04142	0.000452902
Slc20a2	1.61137	0.000469595
Tcea3	2.48527	0.00049841
Gid4	1.22877	0.000499226
Armcx4	3.24972	0.000533089
Irf1	2.2179	0.00056178
Wasf1	1.80215	0.000602529
Vcan	4.84611	0.000606645
Ptk7	1.69539	0.000606645
Rab34	1.47179	0.00065181
Fnbp1l	1.13303	0.000668127
Cdkn1a	1.01371	0.000701751
Pdk3	1.45258	0.000707341
Pcyt1b	2.63421	0.000711816
Zic2	3.83692	0.000714461
Zic5	2.34945	0.000733555
Lpar4	4.68424	0.000737142
Cd59b	4.08731	0.000773445
Sik3	2.03715	0.000789437
Mcrip1	1.06459	0.000803778
Six4	2.29553	0.000825907
Raph1	1.22518	0.000846848
Egr1	1.49116	0.000867289
Flywch2	2.55866	0.00090113
Rragb	6.56478	0.00101063
Aebp2	1.03509	0.00107501
Psmb8	3.97505	0.00110298
Mrps31	1.14094	0.00114693
Tfap2c	2.29393	0.00124356
Nbea	2.44843	0.00135201
Prps2	1.47223	0.00140309
Ago1	1.77799	0.00146435
Rnf169	1.73344	0.00157279
Crebrf	1.14374	0.0015803
Crb3	2.28729	0.0015803
Zfp281	1.17249	0.00160824
Gfpt2	2.21256	0.0016203
Plekha5	1.41876	0.00171763
Hdac4	1.35309	0.00179474
Msantd3	2.23079	0.00186153
Mbip	1.26797	0.0018695
Wt1	3.09033	0.00210336
Tspan5	1.45511	0.00216551
Meioc	3.05055	0.00222316
Mup6	4.8578	0.00232174
Pla2g10	2.16884	0.00237229
Bcl2l11	1.27964	0.00240957
Gm4631	1.08494	0.0024233
Calca	2.78864	0.00244431
Gap43	3.29853	0.00249632
Apool	1.03204	0.00265788
Dlg3	2.10971	0.0029371
Gm6477	1.511	0.00299682
Igsf9b	1.27014	0.00308202
Hltf	1.25356	0.00315477
Sulf1	2.15168	0.0033771
Tuba4a	1.01281	0.00338413
Lefty2	1.34783	0.00339809
Rnf213	2.55637	0.00363618
Apobec3	1.62798	0.00367423
Usf1	1.14099	0.00391616
Cnn1	27.5968	0.0040178
Sox12	1.45781	0.00422743
Itm2a	1.35437	0.00428282
Gse1	2.07806	0.004287
Phf6	1.85955	0.00441127
Epb41l5	1.02116	0.00463112
Inppl1	1.17038	0.00482102
Dtx3	1.80635	0.00510651
Aim2	1.58856	0.0053203
Zfp423	2.20915	0.00536143
Armcx2	1.89746	0.0056688
Wdr35	1.14954	0.00590223
Cds2	1.02025	0.00612816
Dtx1	2.71553	0.00618109
Pacsin1	2.31705	0.00645858
Liph	2.80678	0.00666039
Nes	2.44215	0.00680928
Slc7a7	1.59857	0.00706709
Zfp981	1.55852	0.00714906
Sept6	2.15141	0.00743079
Ahr	2.25987	0.00793367
Map3k20	1.57685	0.00819881
Socs2	1.46303	0.00819881
Zfp280c	2.83886	0.00877631
Shprh	1.26937	0.00888556
Ercc6l2	1.51204	0.00931771
Zfp451	1.05249	0.00980755
Pid1	1.73902	0.0101655
Ttk	1.04385	0.0105356
Ppp1r1a	1.76041	0.0105614
Ccdc136	1.30403	0.0105821
E2f7	1.51996	0.0106131
Pds5b	1.12498	0.0110089
Gm37102	1.15512	0.0110089
Stox2	1.41446	0.0111113
Prrg4	1.9604	0.0115414
Rcbtb2	1.47416	0.0117165
Gprasp1	1.13982	0.0134396
Zfp428	1.52766	0.014395
Ephx2	2.86625	0.0144571
Magi1	1.14348	0.0146802
Smagp	1.04003	0.0148285
D830030K20Rik	1.74065	0.0148997
Mapk12	2.61288	0.0149356
Rapgef5	2.40873	0.0156065
Rragd	1.75552	0.01699
Mex3a	1.94176	0.0169906
Icam1	1.41019	0.0170713
Trps1	1.70118	0.0172895
Ahdc1	1.50409	0.01752
Gm21411	1.72525	0.01811
Ttc32	2.21281	0.0181786
Utp25	1.47787	0.0185418
Rab25	27.3636	0.0193962
Fmnl2	1.31557	0.0194426
Klhl7	2.3365	0.0208128
Prkacb	1.51408	0.0209503
Lcorl	1.08378	0.0215437
Pcdh1	4.93707	0.0231883
Gm48416	1.2594	0.0239141
Cdk8	1.02165	0.0243366
Rab23	1.25905	0.0244045
Mapkapk3	1.55788	0.0247321
Fos	1.19416	0.0247666
Ank3	1.52492	0.0257051
Tfe3	1.07533	0.0266378
H2-Q4	1.9968	0.0286773
Mgme1	1.27047	0.0291913
Neurod1	5.69702	0.0303095
Ccdc191	1.53911	0.0313274
Apela	2.47173	0.0313573
Arl4c	1.14064	0.0316416
Ttf2	1.05492	0.0328896
Ier5l	1.47075	0.0332136
Dtna	2.57479	0.0334906
Slc25a33	1.48332	0.0345115
Cd276	1.52775	0.0349293
Synm	2.95684	0.0350846
Klc3	2.08095	0.035797
Ccdc88c	1.36519	0.0373149
Etv1	2.06408	0.0378971
Arhgdig	1.27871	0.038323
Syt11	1.50126	0.0384446
Nr0b1	1.89645	0.0394805
Nphs1	1.41869	0.0398282
Chic1	1.11547	0.040344
Cgn	1.58286	0.0403823
Zbtb12	2.77869	0.040995
Sema6a	3.81995	0.0424015
Gbp2	5.81859	0.0424399
Egln3	1.47484	0.0432501
Lin28b	1.76442	0.0439589
Sox13	2.38497	0.0439589
Mdc1	1.05466	0.0441691
Neb	1.526	0.0463589
Lzts2	1.54234	0.0468069
Wasf3	1.66818	0.0476272
Cdh3	3.29628	0.04822
Fign	4.28432	0.0483954
Pipox	2.4307	0.052741
Fgd1	5.60291	0.0529713
Fndc3c1	3.49845	0.0543218
Gm48082	1.90872	0.0554775
Gm40989	2.57919	0.0555062
Usp44	2.68181	0.0557654
Ankrd26	1.41454	0.056608
Clca4a	5.48291	0.0569069
Wnk3	1.42438	0.0574853
Kdm7a	1.18936	0.0591247
Cacna1a	1.23753	0.0596091
Unc5b	1.51018	0.0603629
Adgrl2	1.74648	0.0645651
Hsd17b11	1.38838	0.0650291
Cbr3	1.10338	0.0651808
Zmym3	1.23141	0.0659372
Gfra1	3.79887	0.0667417
Kif13b	1.28839	0.0677564
Tro	1.32904	0.068014
Il17rd	1.38615	0.0688092
Gli1	4.53498	0.0688921
Map7d3	3.03417	0.0691216
Klhl8	2.49664	0.0696964
Pkp2	1.21464	0.0699763
Zfp608	2.51502	0.0700127
Ammecr1	1.30566	0.0701024
Prorp	1.38977	0.070135
Nr3c1	1.35887	0.0712868
Bmerb1	3.27867	0.0713529
Ncan	3.51997	0.0719523
Gm48493	1.05975	0.0732621
Ahi1	1.14048	0.0745328
Tmem237	1.41211	0.0774279
Lef1	2.14403	0.077571
Spire1	1.10942	0.0780328
Slit3	26.9181	0.0783708
Plag1	2.80533	0.078407
Btbd2	1.03405	0.0784164
Tmem88	2.7882	0.0801076
Car13	4.05464	0.0801124
Arfgef3	3.44966	0.0818037
Gbp2b	3.45772	0.0832379
Aire	2.53251	0.0832762
Fsd1	1.85549	0.0833529
Cdc42bpa	1.19017	0.0850217
Myo5a	1.0959	0.0853716
Aktip	1.23666	0.0865374
Armc10	1.15104	0.0896612
Satb1	2.29022	0.0899868
Gm12463	2.83779	0.0899981
Notch1	1.12475	0.091513
Srcin1	4.08258	0.0916809
Smim13	1.29733	0.0919825
Rec8	1.60337	0.0929165
G6pdx	1.08551	0.0948358
Ddx4	2.14678	0.0957522
Zfp980	1.095	0.0965314
Efcab2	3.0256	0.0974752
Hmga1	1.90299	0.0976471
Morc1	1.02871	0.0997958
