# Supplementary material for: Retinoic acid signaling is critical during the totipotency window in early mammalian development
Source: Nat Struct Mol Biol. 2021 May 27;28(6):521–32. doi: 10.1038/s41594-021-00590-w (PMC8195742; doi:10.1038/s41594-021-00590-w)
Supplement: Supplementary file 6 — Genes upregulated in cluster C relative to all other clusters. Differential gene expression was found by Wilcoxon’s rank sum test and corrected for multiple testing using the Benjamini and Hochberg method. [file 41594_2021_590_MOESM6_ESM.xlsx]

## Sheet: C (red) vs A (orange)
names	log2fc	p_value
Tmem72	3.45487	< 1E-303
Olfr907	2.86591	< 1E-303
Mdk	2.82433	< 1E-303
Slc2a1	2.68283	< 1E-303
Gm21761	6.06149	< 1E-303
Gm28438	1.82644	2.46451e-302
Lars2	2.22539	1.18926e-300
Prtg	4.41837	1.55496e-284
Scd2	2.51687	3.08047e-284
Slc2a3	1.86717	7.89857e-271
Gm8300	5.8434	1.16804e-270
Igfbp2	1.7516	3.19482e-254
Peg10	2.62387	1.06864e-253
Dcdc2c	5.02394	2.86657e-242
Gm5039	5.22218	8.80615e-218
H2-Bl	2.98335	2.27048e-215
Serpinh1	2.87897	3.76638e-215
H2-K1	2.79709	8.55702e-215
Ppp1r16b	2.83214	1.08645e-210
Sec62	1.31764	2.30688e-210
Gm20767	6.45908	2.31481e-209
Pdia6	1.42778	1.9045e-197
Gm21818	6.68271	7.63838e-182
Mfge8	1.82909	8.42748e-181
Gm20594	1.60198	3.10611e-179
Dag1	1.62587	1.56616e-172
Trap1a	1.24577	1.4092e-170
Id1	2.12855	1.41932e-170
Dhtkd1	2.75108	5.63736e-170
Maged1	1.51167	1.66441e-165
Ktn1	1.22252	7.13608e-163
AW822252	2.35101	1.22396e-159
mt-Co2	1.67911	1.65459e-159
Dhrs3	3.93619	2.10462e-156
Laptm4a	1.20446	8.84227e-156
Smad7	1.55968	5.31365e-155
Hoxb2	6.24867	9.07028e-154
Hoxb1	4.91897	1.13041e-153
mt-Atp6	1.77401	1.4343e-153
Meis2	4.47133	1.02631e-150
Pola2	1.09674	1.5124e-149
Col18a1	1.2272	2.32155e-142
Olfr157	2.54162	1.74669e-139
Fstl1	2.30153	1.12616e-136
Tmem59	1.31914	2.93416e-132
Folr1	1.6801	3.44218e-127
Sec61a1	1.34737	2.55432e-125
Prkcq	2.94948	5.25623e-125
Ckap4	1.5859	2.53295e-124
Gm11225	1.15441	2.17762e-122
Pmp22	5.9547	3.07029e-122
Zfp131	1.15016	2.0683e-119
Vmn1r13	2.25661	5.73394e-119
Gm5662	5.79218	2.49885e-118
Sparc	1.50463	1.91744e-116
Limch1	4.14266	3.1574e-116
Bmt2	1.79583	4.89256e-116
Gata3	3.90255	5.13476e-116
Basp1	1.33486	1.88495e-114
Efnb1	2.9583	6.81809e-108
Epha2	2.46626	3.25266e-107
Manf	1.11247	6.71611e-103
Id3	1.5857	1.21075e-101
Lefty1	2.07403	3.1258e-101
F2r	2.8283	2.10557e-99
Clu	2.40019	2.67214e-99
Pbx1	2.04014	8.02618e-99
Gm10800	1.77338	1.52918e-98
Lrp2	2.56457	2.62733e-98
Kdelr2	1.21366	6.26777e-98
H2-Q7	2.01257	5.75246e-97
Ssr3	1.05365	8.49007e-96
Gm1673	2.58609	9.10389e-96
mt-Co3	1.39323	2.42784e-95
Stra8	1.60853	3.00343e-91
Rcn1	1.79714	2.46861e-90
Ebpl	1.1323	3.94378e-90
Surf4	1.37573	1.48619e-88
Avpi1	1.40431	1.85581e-88
Gja1	1.65262	2.20888e-88
Selenos	1.29894	2.65242e-88
Fads2	2.17559	2.75538e-87
Sox4	2.41476	6.5299e-87
Rpn2	1.03754	3.8682e-85
Pitx2	3.48378	1.14914e-84
Tspan13	1.33585	6.6041e-84
Itgb1	1.07211	1.38791e-82
Gm47924	3.60657	5.9897e-82
Ccn2	2.27374	9.78162e-82
H2-D1	1.91843	2.74541e-81
Hmga2	2.2598	2.1765e-80
Crabp2	3.64729	2.48024e-79
Ap1s2	2.03244	9.03055e-79
Dnajc1	1.49144	1.53425e-78
Npffr1	1.94813	1.74007e-78
Trim44	1.64686	2.1385e-78
Slc1a5	1.99835	1.14612e-77
Porcn	2.17366	3.53998e-76
Rpn1	1.05495	1.95341e-75
Rbms1	1.42789	4.72681e-75
Scd1	1.73616	1.27333e-73
Fgfbp1	3.39712	4.21048e-73
Gm49858	3.39424	7.69525e-73
Man2a1	2.0972	1.56294e-72
Cald1	1.17238	3.6306e-72
Stt3a	1.12312	5.89412e-72
Tmbim4	1.13938	4.40955e-71
Lamc1	1.12533	1.98021e-70
Car2	1.55347	2.43029e-70
Flnb	1.30618	3.16826e-69
Gm10653	3.6322	1.2821e-68
Zscan4-ps2	5.80648	1.87603e-68
Plagl1	2.91499	6.48274e-68
Por	1.44597	7.10721e-68
Mme	1.60535	2.07548e-67
Lgr4	1.44796	6.30144e-67
Ccn1	2.59853	8.02742e-67
B020031M17Rik	6.21344	1.08622e-65
Sfrp5	4.84437	2.48835e-65
Wls	2.81372	2.79833e-65
Atp1a1	1.01112	2.90041e-65
Yipf3	1.35705	3.94059e-64
Ebp	1.43419	1.65504e-62
Hoxb4	4.85303	2.21577e-62
Anxa3	3.14326	3.4344e-61
Olfr118	4.25037	4.12087e-61
Mpzl1	1.27272	4.81325e-61
Tmem87a	1.24129	1.29866e-60
Serinc3	1.19396	2.36769e-60
Nrip1	1.69459	3.55469e-60
Scamp1	1.81085	3.78819e-60
Lrp1	1.44603	3.89929e-60
Ncam1	2.21089	8.34117e-60
Dnajc3	1.23941	6.04035e-59
Aup1	1.32555	1.66163e-58
Usp17lc	4.64948	8.15387e-58
Steap1	2.11156	2.61481e-57
Clgn	2.04961	2.63182e-57
Amd2	1.47372	3.80927e-57
Gm2961	2.55798	3.95709e-57
Hoxb3	5.00782	8.41376e-57
Sigmar1	1.23903	1.06554e-56
Vmp1	1.1873	1.48368e-56
Myadm	1.74614	1.7321e-56
Dhcr7	1.53589	2.31301e-56
Bambi	2.10583	4.02325e-56
Amotl2	1.23268	6.04933e-56
Cntfr	3.28655	2.47013e-55
Selenot	1.13447	2.75711e-55
Gbx2	3.20622	2.89192e-55
Bmpr2	1.57781	3.91478e-55
Braf	1.11548	7.33039e-55
Marveld1	2.62097	2.79678e-54
Lefty2	1.90888	6.16319e-54
Prss50	1.84278	2.07519e-53
Ncoa7	1.73347	2.27788e-53
Lbr	1.08913	2.29171e-53
Sema3e	2.28593	3.67413e-53
Cyp51	1.11839	7.02539e-53
Ankrd44	1.78515	8.7577e-53
Zmiz1	1.51135	9.23175e-53
Lmo4	1.4499	1.00027e-52
Nptn	1.26896	1.19455e-52
Etv1	2.04321	1.7312e-52
Fkbp2	1.08639	2.67624e-52
Nenf	1.08868	5.55937e-52
Cpxm1	1.8506	1.8889e-51
Impad1	1.14055	2.56989e-51
Tapbp	1.62604	4.69018e-51
Nfat5	1.14794	8.11082e-51
Gm8994	5.50364	4.90715e-50
Stra6	3.55488	8.29728e-50
Lrrc8a	1.46243	8.41188e-50
Fgfr1	1.03927	9.21096e-50
Slc16a2	3.05678	2.75523e-49
Adgrl2	1.95702	5.18732e-49
Fbln1	1.04078	7.00829e-49
Gm2a	1.21583	1.13486e-48
Orai1	1.97521	1.93484e-48
Gm6641	2.19677	2.27447e-48
Fzd3	1.71259	8.17396e-48
Dct	1.03924	1.18533e-47
Zeb2	3.20836	3.32102e-47
Platr25	1.6796	3.44418e-47
Nelfa	1.08065	4.00886e-47
Prex2	1.27289	1.71812e-46
Sgce	1.57518	2.32625e-46
Serinc1	1.06336	2.53785e-46
Notch2	1.58035	4.20864e-46
P4ha2	1.61217	5.01457e-46
Adgra3	1.51001	5.68589e-46
Gm7389	2.83728	6.4725e-46
Nuak1	2.4823	7.29975e-46
Sypl	1.05981	5.88638e-45
Paip1	1.16274	8.63215e-45
Furin	1.26957	1.34875e-44
Tmed3	1.39693	1.83216e-44
Npr1	1.48744	3.74104e-44
Bmpr1a	1.12725	4.24049e-44
Slc39a2	1.945	4.28304e-44
Hacd2	1.12057	4.3916e-44
Lpcat1	1.13786	8.77824e-44
Abcg2	1.25646	9.13875e-44
Derl1	1.03327	2.91661e-43
Gnaz	1.29388	3.93981e-43
Lrp10	1.561	5.69105e-43
Adam10	1.47479	6.56409e-43
Tmem92	4.93876	8.09383e-43
Sos2	1.04109	8.41419e-43
Dusp6	1.45542	1.70118e-42
Zscan4d	5.12123	1.86146e-42
Agrn	1.37738	2.00976e-42
Il17rd	1.54464	2.59019e-42
Man1a	3.59005	2.83345e-42
Ebf1	2.98188	3.23139e-42
March6	1.25149	1.38397e-41
Zfp560	1.68898	1.9696e-41
Spry2	1.21592	2.43615e-41
Aard	1.30841	2.7393e-41
Junb	1.05152	9.17511e-41
Olig3	4.72614	1.22585e-40
Atraid	1.14809	1.29221e-40
Vim	1.15403	1.62645e-40
Meis1	4.50503	2.04812e-40
Txndc5	1.00955	3.02009e-40
Olfr1459	1.264	3.92107e-40
Clcn5	1.53885	4.24695e-40
F2rl1	2.22212	5.19339e-40
Sec11c	1.1886	9.04036e-40
Cers2	1.3118	1.17909e-39
Tfpi	1.05278	1.88841e-39
Itga3	1.8087	4.66001e-39
Grina	1.28734	5.38288e-39
Mmp2	1.93535	1.86509e-38
Neo1	1.36405	1.87564e-38
Tmem37	1.71678	2.87109e-38
Phc2	1.50654	4.30298e-38
Gpx7	1.39645	5.16693e-38
Arhgef26	2.9383	6.14043e-38
Dpysl2	1.42797	9.30692e-38
Mogs	1.67738	9.7359e-38
Amfr	1.65889	9.83562e-38
Rbp1	1.12766	1.48045e-37
Tmx4	1.19566	2.27346e-37
Elovl5	1.4851	3.29694e-37
Plin2	1.60717	7.99749e-37
Ahnak	1.25384	1.52217e-36
Ssh2	1.28085	1.7893e-36
Rnf103	2.19574	4.74388e-36
Gm4027	6.06761	4.92426e-36
Hoxa1	2.85679	6.32745e-36
Fndc5	1.54391	6.6323e-36
Igf1r	1.22487	6.78375e-36
Spink1	1.77013	7.10846e-36
Mest	2.30341	7.67538e-36
Zswim6	1.34886	2.2905e-35
Itm2a	1.06668	2.93286e-35
Pigt	1.01369	6.47712e-35
Fads1	1.28187	6.67016e-35
Stim2	1.51059	9.31571e-35
Dbn1	1.97339	2.55562e-34
Coch	2.51218	3.38441e-34
Spred1	1.11882	3.4545e-34
Man1a2	1.05079	4.73147e-34
Cpd	1.55591	5.44745e-34
Grifin	4.64605	6.90126e-34
Tes	1.43887	1.05239e-33
Bcam	1.17715	1.82199e-33
Wt1	3.04933	2.48483e-33
Tshz1	4.13941	3.45106e-33
Mrc2	2.52366	6.59703e-33
Zscan4c	5.1372	9.85393e-33
Pbx3	1.527	1.06137e-32
Fjx1	2.91041	2.22372e-32
B2m	1.50622	3.12217e-32
Hoxb5	4.59616	5.87789e-32
Mgat4a	1.52181	6.12543e-32
Txndc15	1.24738	7.77021e-32
Ugcg	1.2269	1.20234e-31
Maged2	1.32449	1.39942e-31
Cd74	2.83909	1.6032e-31
Prph	2.41253	2.22302e-31
Mpped2	1.52128	3.34275e-31
Ttn	1.1884	3.37741e-31
Srprb	1.18927	3.56327e-31
Gfra1	2.94132	3.8414e-31
Mxd4	1.33533	4.7115e-31
Hes1	1.35824	5.19377e-31
Zswim8	1.3663	5.34325e-31
Thbs1	3.8542	5.9956e-31
2200002D01Rik	1.85042	8.73398e-31
Ndn	1.5448	1.20513e-30
Lpcat3	1.04315	1.40705e-30
Derl2	1.09923	3.18964e-30
Rnf121	1.20819	3.29091e-30
Emp3	1.4714	3.92747e-30
Lgals4	2.75765	5.22761e-30
Itga5	1.49388	1.021e-29
Rtn1	1.28204	2.22898e-29
Cd47	1.25678	3.03134e-29
Tspan9	1.18098	3.13267e-29
Ext1	1.0042	3.5095e-29
Ppic	1.14505	9.5161e-29
Gsdme	1.18478	1.69136e-28
Serpinf1	2.54066	1.73805e-28
Cyp26a1	1.75091	2.15118e-28
Loxl2	1.19493	2.32128e-28
Hoxb8	6.31634	2.77485e-28
Prkcd	1.45118	3.45268e-28
Pax6	1.91486	9.67454e-28
Itm2c	1.21047	1.20272e-27
Pou3f1	1.52901	1.21957e-27
Atp6v0a1	1.30854	1.23418e-27
Sidt2	1.10283	1.51594e-27
Nucb2	1.89272	1.57776e-27
Gpx3	1.38425	2.35041e-27
Carmil1	1.01037	2.73948e-27
Lmbr1l	1.46674	2.83578e-27
Aak1	1.0986	1.03071e-26
Pxdn	1.81933	1.30281e-26
Rbp4	1.87121	1.63044e-26
Hspa13	1.2472	2.73541e-26
Erf	1.12076	3.65993e-26
Slc5a3	1.13194	8.63219e-26
Tspan6	1.06742	1.03768e-25
Cyp1b1	3.61624	1.52631e-25
Ly6k	2.08761	1.80841e-25
Tpbg	2.25629	1.8356e-25
Smo	1.05379	1.95977e-25
Pde6a	1.45227	2.23475e-25
Hoxb9	2.60404	2.8949e-25
Bcar3	1.35	3.23217e-25
Arxes2	1.24212	3.72815e-25
Plce1	1.71	5.50997e-25
Efnb2	1.92228	6.34015e-25
Lpl	1.17291	7.49987e-25
Calb1	2.25505	8.198e-25
Spaca6	1.20319	1.33483e-24
Fzd2	2.10779	1.36397e-24
Dnajb9	1.07218	1.54805e-24
Gm7102	4.50039	1.72043e-24
Ext2	1.15226	1.82206e-24
Cdkn1c	1.48302	2.71264e-24
Hmgn3	1.69196	3.26534e-24
Zfp398	1.32757	3.9689e-24
Catsperz	1.83878	4.43789e-24
2700081O15Rik	1.24011	6.40142e-24
Ube2j1	1.1167	6.91127e-24
Elovl1	1.3568	6.96832e-24
Greb1l	1.42239	1.62076e-23
Grip1	1.86442	1.62302e-23
Prxl2a	1.34832	1.93474e-23
Gm10717	2.11968	1.95763e-23
Nfib	1.67518	2.06429e-23
Klkb1	2.06528	2.28421e-23
Hist1h2bc	1.11746	2.28978e-23
Nucb1	1.02524	2.3405e-23
Igdcc3	2.68784	2.43544e-23
Dusp5	1.28839	2.47217e-23
Gli3	1.7174	2.58783e-23
Zfp423	1.22549	2.75556e-23
Cask	1.21698	3.91851e-23
Zfp800	1.34307	4.43063e-23
Hoxa2	5.25425	4.44264e-23
Slc27a4	1.84684	8.544e-23
Nup62cl	1.06364	2.03614e-22
Kdm2b	1.06043	2.04673e-22
Irf1	1.15755	2.09055e-22
Zscan4a	4.89438	2.10803e-22
Col4a2	1.95805	2.94203e-22
Sox3	2.79035	3.46354e-22
Hoxa3	4.98685	3.90807e-22
Gprc5c	2.33855	4.38124e-22
Gpc3	1.02745	4.80852e-22
Serping1	2.24736	5.2578e-22
Zyx	1.12452	5.29466e-22
Lpar6	1.67967	5.61505e-22
Abca3	1.9156	6.50642e-22
Gm10801	1.71425	7.47823e-22
Hoxa5	5.14488	7.68913e-22
Pigp	1.00917	8.13309e-22
Jam3	1.33192	9.12976e-22
Irs2	1.38611	9.96298e-22
Slc35b4	1.02825	1.07355e-21
Pcdh1	3.01746	1.46322e-21
Pknox2	2.91145	1.50389e-21
Itgav	1.23511	1.76934e-21
Hist3h2ba	1.32066	1.99177e-21
Pdlim3	2.46902	2.19239e-21
Lrig1	1.84147	2.33458e-21
Gm364	1.90359	5.62512e-21
Dse	1.00227	6.18428e-21
Tmem115	1.19671	6.43531e-21
Lpgat1	1.10729	6.72657e-21
Fosl2	3.17726	8.47594e-21
Ssbp2	1.75325	8.55137e-21
Tnfrsf12a	1.32791	8.85663e-21
Cers6	1.34777	9.88243e-21
Zfp503	4.05511	1.25641e-20
Elovl4	1.48602	1.3615e-20
B3gnt5	1.82903	1.52875e-20
Specc1	1.14558	2.41945e-20
Ramp3	1.37669	3.86653e-20
Timp2	1.51042	5.25178e-20
Ccdc184	2.12444	6.18402e-20
Gbp2	4.23479	6.93855e-20
Vstm2b	5.75078	7.99665e-20
Fignl2	1.53247	8.94463e-20
Tfap2a	2.82912	1.43405e-19
Gm6494	4.08807	1.74558e-19
Tmem158	1.82141	1.79967e-19
Gpx8	2.21076	2.13175e-19
Dazl	1.34538	2.50581e-19
Sema6c	2.08252	3.03941e-19
Gbp2b	4.79689	4.45364e-19
Cgrrf1	1.25167	4.63045e-19
Ifngr1	1.42956	5.26048e-19
Ptpn9	2.15048	6.0564e-19
Stk32a	2.88231	7.17401e-19
Glce	1.18484	7.46047e-19
Slc35e3	1.37687	1.00437e-18
Ier3	1.25132	1.34343e-18
Pkdcc	3.91082	1.54973e-18
Lratd1	1.76065	1.59384e-18
Usp17la	2.68121	2.42755e-18
Cdon	1.7779	2.429e-18
Col4a1	1.26657	2.49674e-18
Ubash3b	2.61335	2.62875e-18
P3h1	1.21645	2.90108e-18
Nfia	1.18788	3.09317e-18
Dipk1a	1.3805	3.3465e-18
Il23a	1.49186	4.36045e-18
Lrp4	1.28703	4.65497e-18
Pou4f1	1.67888	6.00177e-18
Bmp2k	1.31637	6.35719e-18
Caml	1.08939	7.12536e-18
Zfp608	1.94079	7.75389e-18
Mgst1	1.7222	8.57599e-18
Tmem39b	1.43763	1.01373e-17
Cpe	2.97447	1.0331e-17
Gm2016	4.32742	1.29708e-17
Reep1	1.70673	2.29702e-17
Nnat	1.4335	2.31538e-17
Gm14296	1.33411	2.58969e-17
Camk2d	1.80308	2.76158e-17
Fbn2	3.33204	3.1917e-17
Herpud1	1.05544	3.41657e-17
Cd37	1.68976	3.45865e-17
Trpm2	1.00067	4.81278e-17
Irgm1	1.89604	5.18987e-17
Pam	1.42403	6.23663e-17
Psen2	1.56953	6.31949e-17
Zfp972	2.6474	7.01318e-17
Msi1	1.35876	8.20242e-17
Ppm1h	1.20291	9.30248e-17
Igfbp3	2.02603	1.00743e-16
Rhou	1.03652	1.13388e-16
Mageh1	1.12134	1.92153e-16
Slc4a4	2.3206	1.92877e-16
Zfp703	2.99512	2.05291e-16
Cachd1	2.1064	2.61962e-16
Tenm3	1.25324	2.96093e-16
Trp53i13	1.30126	3.55414e-16
4931428L18Rik	2.07119	3.58775e-16
Moxd1	2.55848	4.0054e-16
Crct1	3.20706	4.01719e-16
Tmsb15b1	1.09808	4.92888e-16
Rhob	1.0725	5.03303e-16
Sort1	1.12746	5.44953e-16
Flnc	1.65466	7.96599e-16
Nectin1	1.41722	8.02066e-16
Adam22	1.18558	8.14189e-16
Slc7a6	1.21615	8.5236e-16
Pcdh19	3.63894	8.70869e-16
Pde3b	1.73744	1.18029e-15
Bin1	1.06736	1.2871e-15
Unc5b	1.46054	1.48176e-15
Vangl2	1.19226	1.64065e-15
Hivep1	1.49304	1.64475e-15
Cldn3	1.05081	1.71579e-15
Csn3	4.0522	4.12554e-15
Pigu	1.15109	5.17357e-15
Itgb5	1.05492	5.49176e-15
Gprc5a	2.23397	5.84887e-15
Gm10719	1.807	6.47439e-15
Lpar4	1.21772	9.41915e-15
Tchh	2.531	9.66651e-15
Gas1	3.08516	1.04508e-14
Speer6-ps1	2.40497	1.13869e-14
Ctcfl	1.44082	1.22149e-14
Tbc1d12	1.47051	1.7216e-14
Lysmd3	1.09954	2.07246e-14
Heg1	1.8038	2.13939e-14
Sp8	4.11061	2.54255e-14
H2-Q10	1.7768	2.57011e-14
Sfrp1	1.08691	2.60258e-14
Pde10a	4.42247	2.6519e-14
mt-Nd3	1.39208	2.72565e-14
Scap	1.03462	2.82582e-14
Cept1	1.27295	3.07319e-14
Tmem170b	1.28317	3.14767e-14
Prom1	1.46683	3.31603e-14
Steap2	1.52458	3.50863e-14
Cyb561d2	1.1405	3.94881e-14
Castor2	1.39287	3.94881e-14
Satb1	1.54642	4.06397e-14
Alg2	1.47486	4.53662e-14
Hivep2	2.46261	4.79249e-14
Ppm1l	1.94513	4.80358e-14
Trf	2.24568	5.51512e-14
Snx24	1.63066	5.75001e-14
Abhd2	1.23815	6.37219e-14
Tmod2	1.3438	6.60861e-14
Uxs1	1.02146	7.94946e-14
Hdgfl3	1.47156	8.37797e-14
Tcirg1	1.42367	1.09234e-13
Akt3	1.34799	1.3834e-13
Slc22a23	2.32492	1.51521e-13
Mcfd2	1.01377	1.54511e-13
Gng12	1.0718	1.60964e-13
Smad6	1.89115	1.73945e-13
Crim1	1.52933	1.82353e-13
Samd4	3.97074	2.03097e-13
Dgat1	1.25953	2.3229e-13
Inpp4a	1.02684	2.57277e-13
Slc35f5	1.63298	3.65879e-13
Dram2	1.32235	3.7822e-13
Fzd10	2.00675	5.10207e-13
Shisa3	3.89064	5.98338e-13
Tmsb15b2	1.76518	5.98338e-13
Pea15a	1.17935	6.97108e-13
Bgn	3.83193	7.03138e-13
Shisa5	1.30001	7.10416e-13
Msln	2.00948	7.51423e-13
Bmi1	2.21322	9.14499e-13
Fgfrl1	1.65216	1.0943e-12
Mc1r	1.40371	1.15179e-12
Pcyox1	1.03854	1.50349e-12
Chpf	1.24921	1.75607e-12
Sh3kbp1	1.24878	1.92019e-12
Cnnm4	1.22058	2.4986e-12
Flt4	2.08057	2.53593e-12
Zfp618	1.61593	2.54278e-12
Creb3	1.43933	2.68122e-12
Armcx3	1.07813	3.01425e-12
Zdhhc2	1.00717	3.36821e-12
Golim4	1.19356	3.83544e-12
Gm13622	2.40541	3.90569e-12
Prnp	1.05605	3.90569e-12
Hoxb6	7.16184	4.13724e-12
Sil1	1.00658	4.87038e-12
Irx3	3.63653	5.15807e-12
Zeb1	1.18245	6.15991e-12
Tram2	1.35016	7.2691e-12
Ercc4	1.15112	7.98992e-12
Tspan2	1.28029	1.61145e-11
Tbata	2.01314	1.70619e-11
Mfap5	1.46001	1.73071e-11
Arhgap42	1.3163	1.80304e-11
Acvr1	1.49968	1.93988e-11
Galnt17	1.65917	2.12163e-11
Prmt2	1.00611	2.1724e-11
Syvn1	1.16949	2.18702e-11
Hyal2	1.22279	2.20247e-11
Msx1	2.82123	2.25677e-11
Mgat1	1.73006	2.70402e-11
Cbfb	1.03552	2.91642e-11
Col4a3	1.5024	3.54681e-11
Gas7	1.08816	3.64929e-11
Gpc4	1.93531	3.85032e-11
Bhlhe41	1.14627	4.07644e-11
Pmaip1	1.08023	4.49851e-11
Fam171a2	1.4136	4.64578e-11
Lrrn4	1.83545	4.83365e-11
Gpc6	3.93468	5.15284e-11
Ntrk1	1.7945	5.25648e-11
Car4	1.38089	5.87527e-11
Mbnl1	1.3694	6.4939e-11
Arg1	2.44875	6.60129e-11
Nab2	1.65417	6.7588e-11
Ms4a4d	4.27673	6.93665e-11
Olfm1	1.09223	7.42025e-11
Erbb2	2.13687	9.19014e-11
Lipa	1.23605	9.46416e-11
Tmcc3	2.03447	9.61246e-11
Tspan12	2.4125	1.02671e-10
Sox1	3.47358	1.31988e-10
Cldn12	1.41603	1.46567e-10
Nab1	1.30327	1.52315e-10
Sdc2	1.41384	1.5773e-10
Rgma	1.75816	1.61068e-10
Col5a1	1.82992	1.64129e-10
Twist1	2.00673	2.01572e-10
Abca5	1.46209	2.1052e-10
Cacfd1	1.18787	2.15799e-10
Ptpru	1.82971	2.94101e-10
Dyrk2	1.02528	3.05682e-10
BC048679	1.84992	3.07535e-10
Pgm2l1	1.10922	3.22759e-10
Zfp457	1.21622	3.48135e-10
Dcaf12l1	1.21941	4.17016e-10
Manea	1.44198	4.29239e-10
Qsox1	1.20016	4.47698e-10
Os9	1.12953	4.741e-10
Serinc2	1.85467	5.40277e-10
8030474K03Rik	1.11809	5.4441e-10
Axin2	1.9751	5.54017e-10
Siah2	1.22614	5.70997e-10
Xylt2	1.27961	6.71374e-10
Etv6	1.19055	7.0068e-10
Rnf122	1.52081	7.70305e-10
Bcl9l	1.07476	7.94844e-10
Ctsf	1.10101	8.09854e-10
Plod1	1.31037	8.45254e-10
Arxes1	1.07673	8.99662e-10
Gpr108	1.13874	9.69462e-10
Ptges	1.47321	9.83305e-10
Gm21319	2.43381	9.99178e-10
Nxph4	2.51207	1.03019e-09
Tnfrsf21	1.45153	1.07269e-09
Spats2l	2.02555	1.21498e-09
Wfdc10	2.0069	1.21533e-09
Onecut2	1.49097	1.40174e-09
Ttyh3	1.3395	1.45693e-09
Col1a2	4.05871	1.48082e-09
Htra1	1.2159	1.70372e-09
Insr	1.02442	2.06398e-09
Jak2	1.41347	2.47122e-09
Bcorl1	1.94945	2.54497e-09
Tmem185a	1.15113	3.04858e-09
Ecscr	2.0557	3.10782e-09
Selenon	1.97816	3.79485e-09
Ror2	1.26194	3.79636e-09
Pdgfrl	2.2037	3.95866e-09
Cdh2	2.12385	4.65552e-09
Lats2	2.69617	4.87827e-09
Slc52a2	1.14418	5.54692e-09
Fhl3	1.64233	5.58035e-09
Slc35g2	4.24941	5.65215e-09
Gm13119	4.00636	6.03295e-09
Slc43a3	1.7828	6.32225e-09
Dock10	2.49551	6.92754e-09
Zfp185	1.1601	7.99877e-09
Fam189a2	2.39681	8.18636e-09
Hap1	1.08347	8.39691e-09
Tmem88	1.24201	8.56394e-09
Tmem9b	1.30372	8.70437e-09
Vmn2r52	2.73877	9.15691e-09
Adam15	1.07174	9.35754e-09
Aebp1	2.57598	9.8135e-09
Cda	1.40018	9.91098e-09
Olfr1062	1.87105	1.0103e-08
Phldb2	1.53631	1.08459e-08
Zdhhc15	1.77786	1.10194e-08
Gsn	1.32753	1.15137e-08
Clcn2	1.36348	1.23527e-08
Olfr920	1.66485	1.2981e-08
Ptn	2.87491	1.95476e-08
Slc38a5	3.75525	2.05388e-08
Atg9a	1.03884	2.47857e-08
Mmp25	1.90481	2.55884e-08
Amd1	1.00192	2.58479e-08
Lamb2	1.26927	2.65413e-08
Slc9a6	1.33318	2.72927e-08
Krt8	1.45699	3.27962e-08
Rgs10	1.0552	3.42149e-08
Sp110	3.24589	3.87252e-08
Nin	1.18763	3.90098e-08
Olfr64	2.25367	4.04437e-08
Ifnar2	1.19919	4.07656e-08
C130073F10Rik	3.26481	4.36228e-08
Pax3	2.72204	4.56068e-08
Psmb8	2.1367	4.56189e-08
Il11ra1	1.56378	4.78706e-08
Gm19368	4.41897	4.98909e-08
Nmi	2.16161	5.50431e-08
Sall2	2.15324	5.74606e-08
Gbp3	3.11378	5.8044e-08
Lonrf3	2.82141	6.06866e-08
Npnt	1.69744	6.42009e-08
Gata2	1.50216	6.61654e-08
Gm5915	1.10681	6.7281e-08
Bach2	1.46407	7.02366e-08
Clcn4	1.13922	7.21987e-08
Dqx1	1.11063	7.25656e-08
Lhfp	2.58826	7.67888e-08
Nkx6-2	1.44016	8.2855e-08
Pwwp3b	1.01905	8.99391e-08
Mpdz	1.51732	9.49364e-08
Dsc2	2.30447	9.5218e-08
Socs1	1.11912	9.84579e-08
Ctsh	1.46211	1.30928e-07
Vasn	2.14519	1.40277e-07
Barx1	2.58476	1.43457e-07
Atf3	1.20902	1.49802e-07
Fam20c	1.822	1.53345e-07
Dhrs13	1.02006	1.69716e-07
Adam9	1.4634	1.93285e-07
Fcor	1.20533	2.14082e-07
Tafa5	1.07248	2.19784e-07
Rflnb	1.13127	2.23846e-07
Dab2	1.65016	2.3946e-07
Erap1	2.40268	2.64032e-07
Tlcd2	1.29159	2.65966e-07
Hoxb7	3.89338	2.86563e-07
Nptxr	1.59644	2.97873e-07
Ccnd2	1.47991	3.02025e-07
Gm8566	2.11976	3.15307e-07
Gm50179	4.54917	3.21872e-07
Edn1	2.11169	3.4938e-07
Cyp26b1	2.63083	3.88586e-07
Card10	1.40077	3.90201e-07
Scfd2	1.07763	4.0091e-07
Zscan4-ps1	4.31713	4.86044e-07
Sowahc	1.33444	5.14376e-07
Irf2	3.15352	5.30212e-07
Psg23	1.05439	5.68854e-07
Gm4034	1.16065	6.0808e-07
Gm5854	1.34145	6.48464e-07
Cilp2	2.44505	6.98104e-07
Gm3953	2.39275	7.87215e-07
Bmp1	1.40053	8.36357e-07
Gm1995	6.12852	8.58401e-07
Lhx2	3.71834	9.00052e-07
B3galnt1	1.98533	9.02772e-07
Fam171b	1.84904	9.10088e-07
Msx2	2.19579	9.31127e-07
Cavin1	1.23809	9.91894e-07
Hecw2	1.94598	1.00729e-06
Ulk2	1.15936	1.01043e-06
Dkkl1	1.67373	1.10328e-06
Gm11546	5.91732	1.18279e-06
Vwa5a	1.0963	1.19877e-06
Plaur	1.79123	1.22882e-06
Sgcb	1.64641	1.31653e-06
Zadh2	3.26231	1.35114e-06
C2cd2	1.31497	1.50566e-06
Sema4c	1.97753	1.57236e-06
Chst15	1.50163	1.59647e-06
Zxdb	1.97538	1.617e-06
Tmem132c	2.8007	1.67425e-06
Tshz3	2.7105	1.80738e-06
Bicc1	1.2683	2.03214e-06
Metrnl	1.93249	2.03561e-06
Parm1	1.3238	2.08306e-06
Zfp362	1.29488	2.12811e-06
Dmrta2	1.15669	2.27211e-06
Parp4	1.17313	2.27232e-06
Hoxa4	4.78168	2.37214e-06
Fam43a	1.27516	2.45548e-06
Tgfbr3	2.37571	2.61441e-06
Rab11fip5	1.1565	2.62281e-06
Soga3	1.76522	2.62318e-06
Olfr295	2.27765	2.68352e-06
Lmx1a	3.15703	2.72296e-06
Podxl2	1.46285	2.72361e-06
Abcb6	1.2907	2.76846e-06
Irx5	3.00217	3.08876e-06
4930529C04Rik	2.26799	3.24047e-06
Gbp7	2.25562	3.4479e-06
Parp9	1.15371	3.58833e-06
Csf1	5.12669	3.71657e-06
Lor	3.78196	4.00731e-06
Dkk3	1.46557	4.50497e-06
Trim75	3.84339	4.52587e-06
Il17ra	1.39636	4.65296e-06
Gpat2	1.06151	4.81048e-06
Slc22a17	1.06349	5.81987e-06
Galnt12	1.28621	5.87508e-06
Gpr27	2.22711	5.89955e-06
Epha7	2.19605	6.08844e-06
Hipk3	1.07743	6.21142e-06
Sp5	3.62183	6.25608e-06
Gulo	1.25394	6.50037e-06
Creb3l2	1.37802	6.64461e-06
Hacd4	1.47985	7.28773e-06
Fads3	2.34876	7.52582e-06
Prkca	1.23995	7.53884e-06
Rnf24	1.62433	7.57031e-06
Kirrel	2.26343	7.85711e-06
Sall3	1.76314	8.36158e-06
Snx25	1.25933	9.83935e-06
Foxq1	2.74688	1.06427e-05
Stk39	1.3246	1.13397e-05
Pon2	1.09922	1.39077e-05
Tent5a	1.29532	1.46671e-05
Mafb	1.76739	1.52635e-05
Gm13228	1.01541	1.67585e-05
Tmem246	1.72578	1.68307e-05
Bdnf	1.12515	1.71246e-05
Satb2	1.84788	1.77635e-05
Ilvbl	1.09889	1.80347e-05
Cacna1s	2.34951	1.85574e-05
AA623943	4.80525	1.93672e-05
Fam102b	1.20963	2.04805e-05
Atxn1	1.1366	2.10736e-05
4930579F01Rik	5.63992	2.12572e-05
Boc	2.57777	2.23233e-05
Fbn1	2.50329	2.41201e-05
1700013H16Rik	1.47378	2.50895e-05
Kcne1l	2.69139	2.80499e-05
Emilin1	1.11352	2.85778e-05
Rab3b	1.01441	2.87583e-05
Madcam1	2.16223	2.91214e-05
Fzd4	1.90248	2.92274e-05
Tox3	1.69868	2.92556e-05
Ctsc	1.49527	2.9483e-05
Adgra2	2.23143	3.42706e-05
Gcnt1	1.33205	3.5017e-05
Rdh10	1.06421	3.55478e-05
Cebpd	1.27536	3.55726e-05
Gm18983	4.26793	3.61131e-05
Nlrc3	1.062	3.64284e-05
Nr4a2	2.95341	3.74321e-05
Mgll	2.8376	3.75304e-05
Slc46a1	1.28417	4.07157e-05
Col1a1	1.41341	4.08771e-05
Fgfr3	2.50442	4.58816e-05
Fam241a	1.59485	4.70554e-05
Ocln	1.2689	4.78235e-05
Prkd1	2.12906	4.82878e-05
Ecrg4	2.38649	4.89555e-05
AF067061	5.74948	4.93794e-05
Fam234b	1.3272	5.03031e-05
Fthl17a	1.23344	5.074e-05
Nebl	2.70985	5.44012e-05
Gm6890	2.32812	5.44643e-05
Tap1	1.04335	5.87751e-05
Cobll1	2.11651	6.05755e-05
Plat	2.69726	6.26759e-05
Maml3	1.80337	6.68263e-05
Gm45551	2.08092	7.09427e-05
Asxl3	1.90359	7.09755e-05
Mecom	2.60651	7.32275e-05
Olfr149	1.36304	7.57635e-05
Rnaset2a	1.60352	8.25681e-05
Nfil3	1.49215	8.60873e-05
Dlx2	2.83412	8.98563e-05
Sgpp1	1.12496	9.08149e-05
Naglu	1.54035	9.2011e-05
Rnf215	1.02114	9.32816e-05
Cnrip1	2.68479	9.34297e-05
C2cd2l	1.49004	9.62934e-05
Gm4971	4.12649	9.70594e-05
Ano10	1.00274	9.77908e-05
Cst13	5.72886	0.00010119
Relt	1.01456	0.000102044
Gm4707	1.11282	0.000102348
Nt5e	1.88647	0.000104279
Cited1	1.2922	0.000105383
Snx19	1.23048	0.000107687
Stom	1.4594	0.000108066
Fam124a	1.75811	0.000108507
Tap2	2.21811	0.000115172
Gdpd1	1.46738	0.000130691
Atpsckmt	1.10215	0.000146639
Gm21738	2.37486	0.000159043
Nat8l	2.42295	0.000169401
Eml1	1.05218	0.000172704
Fst	1.43466	0.000174278
Tpra1	1.29875	0.000175796
Pomgnt2	1.40825	0.000183919
Tagln	1.2241	0.000186707
Slc18b1	1.43071	0.00019084
Meox1	4.23283	0.000191951
Gm16026	5.7473	0.000193671
Sdk2	1.204	0.000198054
Dkk1	3.1297	0.000198543
Gm13868	2.23989	0.000221774
St7	1.44695	0.000224215
Ttc39c	1.06138	0.000255452
Bmp3	2.02577	0.000276419
Igtp	2.20608	0.000284657
Gm15515	1.09356	0.000315527
Zscan4-ps3	5.37011	0.000320765
Plekho1	2.07266	0.000332973
Atp1b2	1.08415	0.000340956
H2-M3	1.80735	0.000342257
Dolk	1.16202	0.000343213
Mogat2	2.27185	0.000351638
Rhobtb1	1.78925	0.000357441
Ifi27l2a	1.56116	0.000359566
Dnah14	1.44066	0.000402796
Klhdc8a	3.20993	0.000411342
Gck	2.07038	0.000494714
Purg	1.08666	0.000511016
Cxcl14	1.05957	0.000534788
Rorb	2.14859	0.000536331
Col11a1	1.8234	0.000550589
Slco3a1	2.14687	0.000550796
Gm12794	5.46593	0.000566446
Foxa1	2.11546	0.000579827
Atp6v0e2	1.28482	0.000582018
Oasl2	1.91741	0.000595718
Fgf8	2.74768	0.000599617
Nhsl2	1.31881	0.000607655
Dock3	1.08147	0.000616112
Tcstv1	6.101	0.000619513
Fam107b	1.01371	0.000624786
E130311K13Rik	1.02367	0.000629544
Rnase4	1.24888	0.000677746
Sorcs2	1.54364	0.000680548
Pxdc1	3.64906	0.000684438
Glis1	2.09049	0.000691977
Crygc	4.42376	0.000714149
Ncald	1.1399	0.00074829
Ccser1	4.32878	0.000767357
Cbx4	2.55959	0.000776855
Skida1	2.48577	0.000782361
Tlx2	4.21251	0.000855506
2210409E12Rik	1.47784	0.000855506
Gata6	1.35799	0.000889762
Col20a1	1.36248	0.000891283
Dgkg	1.00337	0.00090055
Nr2f2	2.48627	0.000912566
Thbs4	3.46502	0.000924431
Ttc28	1.10675	0.000934048
Kcnq2	1.71592	0.000935535
Fam220a-1	1.14652	0.00100135
Gsap	1.3691	0.00103384
Ntrk2	1.47385	0.00103703
Lhfpl2	1.75743	0.00103749
Megf6	2.11777	0.00106162
Hist2h3c2	1.37064	0.00108729
Nefm	1.76912	0.0011098
Nog	4.50945	0.00115189
F3	1.15533	0.00115472
Nrg1	1.13452	0.00118181
Antxr1	1.22378	0.00126063
Cybrd1	1.36835	0.00129622
Gng13	1.37825	0.00132339
Spesp1	2.65514	0.0013701
Olfr1124	1.06876	0.00148119
Mfhas1	1.23507	0.00149831
Sema6d	2.89517	0.00150671
Zswim5	1.20784	0.00152541
Hoxa7	2.80886	0.0015716
Vldlr	1.35784	0.00160841
Psd3	1.49497	0.00165896
Pacc1	1.02239	0.00169489
Inafm1	1.10197	0.00170702
Alg8	1.29223	0.00173123
Olfr881	4.11002	0.00183983
Gm21762	25.7821	0.00186688
Cacna2d2	1.30434	0.00188204
Usp26	1.17036	0.00190375
Has2	2.63194	0.00190916
Wnk2	1.30456	0.00194612
Olfr1264	1.47855	0.00196598
Dcc	2.91656	0.00200709
Mmp9	2.44746	0.00201159
Msl3l2	1.22178	0.00207448
6330403K07Rik	1.28678	0.00209507
E030024N20Rik	2.40643	0.00219912
Fgf1	2.3046	0.00223594
Fbxl7	2.05361	0.0022526
Cdh6	2.5805	0.00238624
Sptb	1.11837	0.00241022
Dmrta1	1.4963	0.00245251
Cdc42ep1	2.27889	0.00246843
Hdac7	1.27561	0.00251637
Adgrb2	1.38054	0.00251637
BC147527	6.34543	0.00256679
Olfm2	1.0299	0.002637
Il13ra1	1.67639	0.00264349
Tnfrsf11a	1.20232	0.0026629
Lix1l	1.39815	0.0026773
Tmem229b	1.43415	0.00270892
Irx2	1.78189	0.00271209
Msrb3	1.74031	0.00273482
Gm9443	2.11545	0.0028539
Car3	1.62063	0.00290307
Flvcr1	1.05236	0.00291004
Slc18a2	1.31791	0.0029257
AU022751	1.56068	0.0029723
Ifi27	2.4924	0.00301729
Gulp1	1.24689	0.00303384
Fitm1	1.40225	0.00305995
Tlr2	1.44369	0.00307022
Olfr259	1.37088	0.0032421
Hoxc4	1.6872	0.00337461
Hoxc9	1.73233	0.00339111
Gm12987	1.24067	0.00358368
Lrp12	1.37487	0.00361885
Dusp26	1.0565	0.00362527
Parp8	2.5126	0.00363683
Lama4	2.72458	0.00374523
Arhgap31	1.00387	0.00376247
Olfr506	1.02319	0.00379871
Mex3b	1.30316	0.00382173
C1ql4	2.65724	0.00388396
Lrrc73	1.18069	0.00390522
Slc25a24	1.38673	0.00391059
Cryab	1.0919	0.00399223
Chrna5	1.33251	0.00425862
Trhr	1.49447	0.00430686
Gm12959	1.40329	0.00434559
H2bfm	2.13447	0.00447389
Creg2	1.22794	0.00451929
Akr1d1	1.63314	0.00455586
Anxa1	1.39402	0.00470712
Col13a1	1.12411	0.00478491
Slc5a6	1.01416	0.00489786
Ankrd13b	1.80322	0.00497679
Dok2	1.50353	0.00497915
Ets1	1.69035	0.00498009
Gm10718	2.66584	0.00499632
Ptprz1	1.40606	0.00502465
Krt20	2.40891	0.00516348
L3mbtl3	1.20127	0.00520777
Acan	1.29686	0.00522498
Usp17le	3.36199	0.00527016
Aff3	1.29905	0.00542106
Osbpl6	1.31643	0.00560773
Camk2n2	1.42713	0.00570269
Smarca2	1.16823	0.00570269
Gm2035	5.66414	0.00570619
Cryge	2.14392	0.00586933
Foxd1	3.0284	0.00589194
Xlr	1.32185	0.00591981
Ldoc1	2.51062	0.00644599
Gpr153	1.31077	0.00659176
Apom	2.31895	0.00675456
Grb14	1.00313	0.00678456
Fat3	3.21116	0.00678778
Efna5	1.74364	0.00689454
Cxcl11	2.60432	0.00689803
Runx1	1.03955	0.00722993
Gm11168	1.70065	0.00727979
Xylt1	1.51231	0.00729348
Snai1	1.37358	0.00737513
Gm20768	1.07056	0.00757409
Stbd1	1.14762	0.00761065
Flrt3	1.21007	0.007613
Gm5315	1.85927	0.00761437
Pcdh17	2.30597	0.00766064
C1qtnf12	1.1212	0.00781174
Il33	4.16569	0.00785302
Tcstv3	5.23547	0.00824148
Gm2022	6.41339	0.00859668
St6gal1	1.20338	0.00863982
Gm10722	2.42144	0.00869708
Wdr54	1.33416	0.00879543
Ctso	2.70231	0.00909206
Ostn	1.26411	0.0097891
Unc5d	1.186	0.00993869
Neto2	1.44934	0.0101374
Kctd12	1.41695	0.0101777
Nmb	1.04088	0.0105507
Slc6a16	1.10468	0.0105657
Galns	1.36427	0.0106201
Dach1	3.05618	0.01108
Rnf217	1.49951	0.0111672
Gria3	1.3476	0.0113482
Slc1a6	1.38704	0.0115595
Cyp7b1	1.97881	0.0116403
Gm49215	1.93732	0.0119028
Chsy3	2.42982	0.0122189
Flt1	1.29101	0.0122906
Wnt8a	2.64278	0.0123799
Gm13349	1.89177	0.0125341
Nr2f1	2.51672	0.0126321
Prob1	2.78075	0.0126785
Cdx1	1.37044	0.0126877
Hspa1a	1.9839	0.0127116
Frat1	1.74015	0.0131878
Cr2	2.20071	0.0135949
Cxcl10	2.17605	0.0137395
Chrna1	1.21163	0.0138578
0610040J01Rik	2.17899	0.0141801
Bmp8a	1.35915	0.0142418
Gm13717	1.43651	0.0146077
Grin2d	1.32714	0.0147442
Ankrd22	5.34993	0.0147706
Col7a1	1.45185	0.0147722
Chst1	2.8051	0.0148046
Tmem108	1.2355	0.0150189
Il2rg	2.34835	0.0150918
Slitrk2	1.68601	0.0154872
Ago4	1.20002	0.0155289
Phox2b	5.79547	0.015845
Gm16478	5.59649	0.0167402
Mfap2	2.95653	0.0168017
Lbp	1.08409	0.0168373
Olfr898	1.12469	0.0171476
3110021N24Rik	1.30686	0.0177348
Aph1b	1.38291	0.018994
Atp1a4	3.03129	0.019379
Wfikkn1	1.54123	0.0194448
Slc13a4	1.17862	0.0195154
Ptgs1	2.44698	0.0195747
Cmbl	1.56881	0.0201804
Slc7a2	1.09881	0.0206186
Cldn2	3.37054	0.0210763
Ramp1	2.47718	0.0210853
Rcan2	1.26783	0.0214253
Adamts1	1.84571	0.0214425
Olfr291	1.59598	0.0220234
Iqsec2	1.27263	0.0221441
Brdt	1.45063	0.0236607
Slc5a4b	1.06612	0.0241571
Pygo1	1.08305	0.0245258
Cttnbp2	2.24636	0.0249743
Scarf2	2.64772	0.0249815
Eda	1.25247	0.025041
Ano1	2.84285	0.0261299
Morn3	2.27385	0.0266775
Antxr2	3.0026	0.0271323
Dbndd1	1.34628	0.0285161
Gng11	1.35055	0.028645
Clps	1.25007	0.0290563
Fzd8	1.0239	0.0295669
Plxnd1	1.61502	0.0299068
Npr2	1.52249	0.0302827
Gm47135	5.10797	0.0304295
Rhbg	1.14785	0.0305017
Matn3	1.54248	0.0305962
Gm5590	1.7224	0.0308486
Pcsk9	1.69466	0.0308773
Adcy9	1.05117	0.0320435
Prkch	1.32084	0.0321567
Tnfaip8l2	3.6437	0.0325016
Cdh4	1.57425	0.0329027
Adcy2	2.51986	0.0334662
Cpeb2	1.04037	0.0337263
Dpep3	2.08818	0.0340196
Clec2l	2.29793	0.0348803
Fam57a	1.08294	0.0362161
Rasl10b	1.02713	0.0363353
Slc9a5	1.11373	0.0365114
Mfap4	1.07627	0.0374288
Gm9043	5.78381	0.0379688
Tex101	1.97496	0.0391604
Grik5	1.06392	0.0396328
Ndnf	1.66137	0.0399341
Arg2	2.80947	0.040146
Ubtfl1	1.26582	0.0402148
Pon3	1.28823	0.0402268
Slc16a13	1.35861	0.0403034
Vmn2r105	1.29562	0.0414502
Dusp2	1.69529	0.0416965
Col4a5	2.12234	0.0423485
Casp8	1.54419	0.0424158
Eogt	1.05242	0.0424799
9330182L06Rik	1.99365	0.0425277
Prss23	3.24311	0.0429521
Angptl3	1.28429	0.0432855
Tgfbi	1.44235	0.0436307
Gm6189	3.91733	0.043907
Bche	2.28878	0.0440601
Emilin2	1.75477	0.0445675
Chrd	1.80852	0.0457775
Tmem129	1.35047	0.0463634
Pdzrn3	2.75416	0.0475973
Foxp2	1.25815	0.0481554
St8sia2	3.88513	0.0482756
Abhd3	1.43901	0.0485618
Tspyl4	1.00326	0.0487586
Arsb	2.42656	0.0491319
Olfr729	1.47414	0.0497141
Cmtm3	1.31879	0.0497141
Pcsk1	2.08585	0.0521303
Mgp	3.31465	0.0528399
Fkbp7	1.3034	0.053416
Ankrd34b	1.30484	0.0535128
Sema4f	1.22085	0.0535873
Tmsb15a	1.37367	0.0539658
Batf3	1.41329	0.0542213
Nat8f2	4.53966	0.0544239
Tmub1	1.11079	0.0556771
1700003F12Rik	1.6056	0.0558382
Pdgfra	2.61685	0.0560845
Agtr1a	3.02136	0.0565603
Tmsb15l	2.15201	0.0566668
Gata4	2.01942	0.0568675
Nts	6.67915	0.0569461
Dnajb3	1.12519	0.0580446
Cpb2	4.44572	0.0593129
Wnt5b	2.8911	0.0603183
Inpp4b	4.90355	0.060341
Il4ra	2.39231	0.060561
Hspa1b	1.85469	0.0605616
Nudt10	1.83246	0.0611299
Pard3b	1.26713	0.0613476
Cnksr2	1.20393	0.0617982
Dgat2	1.01226	0.0618278
Ghr	1.2479	0.0627867
Tmem176a	2.17432	0.0631229
Faim2	1.1464	0.0651835
Fhdc1	1.07168	0.0655785
Cntnap3	3.09667	0.0661301
Tgfb1i1	1.02613	0.066463
Sp140	3.37895	0.066846
Arhgap18	1.30493	0.0671125
Epm2a	2.45027	0.067231
Zscan4f	4.21467	0.0691085
Cox8c	1.27587	0.0692663
Zfp9	1.30428	0.0703144
Zdhhc14	1.56197	0.0703548
Mfap3l	1.50508	0.0705773
Cx3cl1	1.67028	0.0711504
Spock1	2.31037	0.0714463
Fbln2	1.06486	0.0714623
Rom1	1.35816	0.07268
Vopp1	1.14596	0.0739631
Dhrs11	1.25847	0.0753772
Syt1	2.30407	0.0754488
Casq1	1.06958	0.075842
Meis3	1.25156	0.0771558
Slitrk5	1.85129	0.0778837
Nedd9	2.22599	0.0783258
Kank4	1.21512	0.0785898
Paqr4	1.4225	0.0787406
AC125149.3	5.37414	0.0791038
Esx1	1.07009	0.0793093
Cd44	1.49154	0.0797183
Megf9	1.31113	0.0798842
Isg15	2.62739	0.0816193
Elf4	1.99018	0.0820831
Pcsk5	1.83168	0.0832604
Gm50180	6.91807	0.083533
Scube1	1.30167	0.0847614
Ppp3cc	1.30231	0.0855702
Olfr1431	1.23363	0.0861465
Maf	1.79044	0.0869775
Wfdc15a	1.80888	0.0872853
Fhl2	1.23614	0.0878906
P2ry14	1.40323	0.0891402
Gm12394	3.93602	0.0893354
Gpr161	1.64324	0.0894428
Hmcn1	1.01142	0.0894591
Gm10012	1.36569	0.0894591
Fam174b	1.54617	0.0897597
Sycp2	1.43316	0.0912368
Gm13078	5.60902	0.0914012
Esam	2.65059	0.0943405
Spns3	1.72029	0.096839
Gm8773	3.34511	0.0975088
Pam16	1.06428	0.0975247
Amigo2	1.473	0.0976109
Slc36a4	1.78164	0.0981086
Itgb3	1.48571	0.0983744
Trim62	1.45914	0.0983993
Tmem173	2.33477	0.0991366

## Sheet: C (red) vs B (blue)
names	log2fc	p_value
Tmem72	3.44587	< 1E-303
Olfr907	2.83503	< 1E-303
Gm28438	2.03292	4.48578e-259
Mdk	1.99521	4.54053e-243
Lars2	2.26681	1.74836e-238
Gm21761	6.06454	2.43624e-237
Trap1a	2.29349	5.06803e-230
Mfge8	2.68427	3.65848e-202
Scd2	2.39246	3.24697e-200
Gm8300	5.61793	6.16613e-191
Slc2a3	1.77548	6.4973e-184
Slc2a1	1.75953	7.3402e-180
Dcdc2c	5.11242	4.20815e-174
Pola2	1.49508	9.71617e-174
Gm20594	1.88387	4.7556e-172
Gm5039	5.72273	1.29146e-158
Ppp1r16b	2.92279	6.18841e-156
Gm20767	7.05694	3.16838e-151
Pdia6	1.357	1.02755e-149
Cd9	1.8375	1.22447e-141
Igfbp2	1.36327	2.19161e-132
Sec62	1.05502	7.05098e-131
Gm21818	6.64034	5.73349e-130
mt-Co2	1.7316	5.63398e-127
H2-Bl	2.42749	2.81369e-126
Peg10	1.70367	5.64443e-123
Dhtkd1	2.76745	9.22321e-122
Maged1	1.43218	3.77104e-120
Zfp131	1.31095	2.77043e-115
Col18a1	1.22725	1.52875e-114
mt-Atp6	1.74847	4.79877e-114
AW822252	2.3144	1.3018e-113
Folr1	1.92488	8.47968e-109
Dkc1	1.11484	1.40907e-104
Ankfy1	1.28323	1.09568e-103
Dag1	1.29874	5.70735e-103
Serpinh1	1.89612	1.53187e-101
Prtg	2.05503	1.66194e-101
Olfr157	2.58498	5.09456e-101
Tmem59	1.17917	1.16104e-93
Prkcq	3.16328	1.67775e-92
Gm11225	1.07437	4.36522e-92
Mme	2.51368	1.79873e-85
Vmn1r13	2.30351	5.83536e-85
Gm5662	5.83753	2.16579e-84
Limch1	4.218	6.15195e-83
Pmp22	4.7732	5.79739e-81
Gm10800	1.96814	7.59965e-80
Kdelr2	1.25624	1.46418e-79
Lamc1	1.43079	4.97436e-79
Smad7	1.1611	2.67344e-77
Fstl1	1.91866	3.59754e-77
Stra8	1.75859	6.34214e-77
Epha2	2.40149	1.46948e-73
Sec61a1	1.09958	1.78151e-73
Atp1a1	1.2681	4.48584e-72
Rbpj	1.09599	8.80471e-71
Ckap4	1.29091	3.35775e-70
H2-K1	1.4281	4.3646e-70
Porcn	2.6733	2.34338e-68
Gata3	3.13242	7.83366e-68
Aard	2.63134	8.51876e-68
Gm1673	2.57574	1.80018e-67
Sparc	1.21102	3.37101e-65
mt-Co3	1.28431	2.48928e-63
Avpi1	1.35044	1.6319e-62
Tead1	1.24289	7.74181e-62
Fam25c	1.90837	1.47888e-61
Olfr1459	1.94961	2.1339e-61
Ebp	1.75943	2.05493e-59
Hoxb2	2.44558	3.15213e-59
Bmt2	1.40419	6.05081e-59
Stt3a	1.1579	8.88416e-59
F2r	2.40104	1.24661e-57
Hmga2	2.31845	9.71421e-57
Rpn1	1.03343	3.00639e-56
Ap1s2	2.06408	6.12245e-56
Gm47924	3.56323	1.14783e-55
Pecam1	1.15902	1.30882e-55
Efnb1	2.20737	9.31298e-55
Gm49858	3.51746	5.02075e-52
Flnb	1.32054	3.25989e-51
Selenos	1.10062	4.63915e-51
Clu	1.91657	5.01118e-51
Fgfbp1	3.42549	6.73215e-51
Dct	1.3369	6.89445e-51
Gm10653	3.95114	9.14899e-51
Scd1	1.72061	1.58717e-50
Surf4	1.16755	1.99722e-50
Npffr1	1.85712	6.4282e-50
Zscan4-ps2	6.63585	1.08525e-49
Mpzl1	1.38411	1.2158e-49
Tfpi	1.47747	2.02753e-49
Tmbim4	1.08352	8.13703e-49
Npr1	2.15739	1.7486e-48
Sfrp5	4.8894	1.24564e-47
Ncam1	2.5569	1.7007e-47
Spp1	1.61801	2.06376e-47
B020031M17Rik	6.45645	3.01571e-47
Man2a1	2.00326	1.65336e-46
Dnajc1	1.33912	2.15962e-46
Nptn	1.50337	3.55791e-46
Tmem87a	1.31206	4.83219e-46
Slc1a5	1.78001	6.65091e-46
Plagl1	2.84773	7.83246e-46
Fmr1nb	1.04985	7.93866e-46
Gm49359	1.22367	9.51418e-46
Gm6641	2.87554	2.0834e-43
Meis2	1.67786	7.23718e-43
Olfr118	4.12712	2.246e-42
Nup62cl	2.25396	2.8733e-42
Socs3	1.44476	1.15896e-41
Tspan13	1.02614	4.12992e-41
Ankrd44	1.97506	8.75955e-41
Usp17lc	4.26378	5.46001e-40
H2-Q7	1.37026	1.66095e-39
Fkbp2	1.10592	1.78835e-39
Dhrs3	1.57329	3.53747e-39
Epha4	1.74009	6.76483e-39
Gm2961	2.55552	9.03523e-39
Lrp1	1.37339	2.00298e-38
Fads2	1.57375	4.07879e-38
Platr25	1.88378	4.64698e-38
Gm2a	1.30319	4.8815e-38
Steap1	2.0474	1.42309e-37
Crabp2	2.54073	3.68067e-37
Ahnak	1.62174	4.33099e-37
Ccn1	2.19713	7.27344e-37
Hoxb1	1.66622	1.79482e-36
Gm8994	5.79481	6.14624e-36
Prex2	1.39638	8.31311e-36
Spink1	2.52494	1.65497e-35
Amd2	1.36367	3.8984e-35
Sos2	1.1497	8.2847e-35
Ccn2	1.60998	9.16772e-35
Nuak1	2.72302	5.25748e-34
Nfat5	1.1143	6.14641e-34
Ttn	1.70399	7.78565e-34
Lgr4	1.19529	1.02955e-33
Scamp1	1.56515	1.79349e-33
Myadm	1.60432	2.54059e-33
Yipf3	1.11931	2.86991e-33
Kdelr1	1.05568	8.40651e-33
Gm13212	1.28157	8.45877e-33
Prss50	1.67094	9.15361e-33
Atf2	1.00094	9.56596e-33
Stra6	3.10129	1.20918e-32
Gm7389	2.78112	2.27206e-31
Bambi	1.83701	4.11786e-31
Por	1.10791	6.90588e-31
Lrpap1	1.06078	1.73436e-30
Zscan4d	5.06465	2.47098e-30
Adam10	1.53749	2.83651e-30
Aup1	1.09058	3.59677e-30
Hspg2	1.07283	6.9202e-30
Nelfa	1.00981	1.10475e-29
Orai1	1.80907	1.10593e-29
Tmem92	4.50061	1.59425e-29
Sptlc2	1.13659	2.87842e-29
Slc39a2	1.88951	4.85555e-29
Cpxm1	1.66984	5.08639e-29
Zfp57	1.3996	5.82071e-29
Tspan9	1.52623	9.10144e-29
Eea1	1.29024	9.94258e-29
Olig3	4.43702	1.10496e-28
Marveld1	2.04084	4.06059e-28
Clgn	1.57347	1.78616e-27
Furin	1.19495	3.26422e-27
Dhcr7	1.2266	4.34975e-27
Lrp2	1.30876	5.02283e-27
Anxa3	1.91905	2.34693e-26
Man1a	3.00654	6.39842e-26
Sema3e	1.74843	9.40634e-26
Gabbr1	1.69782	1.76556e-25
Gm4027	5.48829	1.77594e-25
Clstn1	1.03543	2.95198e-25
2200002D01Rik	2.14649	3.73251e-25
Jam2	1.5815	7.9432e-25
Meis1	3.35571	1.50683e-24
Sec11c	1.12889	2.06023e-24
1700029P11Rik	1.61384	3.21987e-24
Zscan4c	6.06568	4.74737e-24
Grifin	4.39225	1.25694e-23
Tbx3	1.57921	1.25811e-23
Dcbld1	1.48888	1.29227e-23
Neo1	1.31812	2.815e-23
Ncoa7	1.24946	7.37671e-23
Tshz1	3.74099	3.41493e-22
Tmed3	1.14759	3.64089e-22
Tmem37	1.46074	4.69805e-22
Itga5	1.63074	4.81859e-22
Phf11d	1.53626	7.54152e-22
Ccdc107	1.02202	9.61359e-22
H2-D1	1.0008	1.24749e-21
Agrn	1.14291	1.2753e-21
Bmpr2	1.14759	2.23803e-21
Zfp560	1.40137	2.42123e-21
Ly6k	2.4116	2.49191e-21
Cd74	2.69203	3.1977e-21
Csrnp1	1.38407	1.20895e-20
Ptprk	1.15795	1.28922e-20
Lrp10	1.25424	1.8094e-20
March6	1.05488	2.05777e-20
Zeb2	1.93956	2.36139e-20
Arhgef26	2.32024	2.85191e-20
P4ha2	1.23223	3.67965e-20
Adgra3	1.15239	3.68335e-20
Lrrc8a	1.0813	5.94397e-20
Hist1h2bc	1.35437	8.96526e-20
Zfp398	1.56281	1.39401e-19
Spry2	1.00487	1.76035e-19
Mogs	1.40927	1.93394e-19
Nfib	2.05448	2.07932e-19
Ppic	1.15426	2.09013e-19
Ext2	1.28955	3.09795e-19
Wls	1.43744	4.14545e-19
F2rl1	1.69689	4.67138e-19
Rnf103	1.73747	5.1715e-19
P3h1	1.68439	5.50116e-19
Col4a2	2.45855	7.73433e-19
Col4a1	1.99147	8.89971e-19
Rtn1	1.26827	1.06351e-18
Tm2d2	1.01741	1.42523e-18
Catsperz	2.01297	1.73048e-18
Rbp4	1.86871	3.58608e-18
Gbx2	1.57111	5.95409e-18
Htra1	2.73495	9.99873e-18
Txndc15	1.13522	1.04533e-17
Pitx2	1.28132	2.51825e-17
Hoxb3	1.60778	2.97032e-17
Creg1	1.09579	3.08815e-17
Mgat4a	1.35114	3.52856e-17
Tmem39a	1.13639	4.28687e-17
Calb1	2.24087	5.32359e-17
Gm7102	4.04834	5.41405e-17
Cd37	2.35169	6.86021e-17
Fthl17c	1.3187	8.19585e-17
Zscan4a	5.88021	1.72083e-16
Notch2	1.11733	1.81883e-16
Lpl	1.17678	2.19103e-16
Maged2	1.11239	2.77434e-16
Cyp1b1	3.16552	3.08255e-16
Hoxb9	2.50611	3.9695e-16
Pdgfa	1.25888	4.88083e-16
Dnajb9	1.08837	6.91478e-16
Mest	1.83675	7.52745e-16
Lgals4	1.92031	8.53467e-16
Nucb2	1.63417	1.09161e-15
Fads1	1.02155	1.20761e-15
Mpped2	1.28163	1.54892e-15
Gpc3	1.09906	1.95329e-15
Gm10717	2.0881	2.06906e-15
Fndc5	1.10447	2.25675e-15
Lefty2	1.2692	2.41139e-15
Dazl	1.54581	2.81202e-15
Prkcd	1.28056	3.45442e-15
Ddc	1.42876	3.72989e-15
Klkb1	2.04835	3.89637e-15
Stim2	1.20131	5.23777e-15
Sohlh2	1.32947	9.62685e-15
Tex264	1.25268	1.07925e-14
Igdcc3	2.35575	1.13306e-14
Elovl5	1.09408	1.40951e-14
Arxes2	1.163	1.55086e-14
Slc5a3	1.03322	1.69307e-14
Gm6494	4.55284	2.26667e-14
Dgke	1.02957	2.36243e-14
Hoxa2	3.33561	3.06476e-14
Coch	1.71476	3.06476e-14
Fzd3	1.02689	4.11979e-14
Gsdme	1.02521	5.48657e-14
AU015836	1.86315	5.50242e-14
Serpinf1	1.88764	5.95054e-14
Lrig1	1.8262	7.48362e-14
Lrp4	1.44616	8.25779e-14
Gprc5a	3.19412	9.04465e-14
Pde6a	1.31537	9.23786e-14
Aff1	1.23494	1.11819e-13
Hoxb8	2.53887	1.14601e-13
Rnf121	1.00768	1.33481e-13
Hoxb4	1.36315	1.35305e-13
Glce	1.28239	1.81281e-13
Gm364	1.80253	2.07366e-13
2700081O15Rik	1.15853	2.36317e-13
Slc27a4	1.71675	2.55108e-13
Thbs1	2.09339	2.5744e-13
Vstm2b	4.4559	2.73345e-13
2510039O18Rik	1.09061	3.12668e-13
Mrc2	1.58732	3.22397e-13
Pax6	1.4611	3.77479e-13
Gm2016	4.91201	4.98831e-13
Zeb1	1.88652	5.20454e-13
Plce1	1.43738	5.31041e-13
Itgav	1.19874	5.68287e-13
Greb1l	1.30275	6.71506e-13
Gm10801	1.72912	6.93462e-13
Plin2	1.06317	8.50198e-13
Msln	2.8429	1.0293e-12
Tuba3a	1.69727	1.08569e-12
Dipk1a	1.36803	1.17765e-12
Pknox2	2.25493	1.18992e-12
Ccnb1ip1	1.01046	1.28682e-12
Trpm2	1.25597	1.80294e-12
Ccdc184	2.02139	2.69138e-12
Os9	1.76653	2.801e-12
Ebf1	1.47501	3.42966e-12
Zbtb10	1.1814	7.20041e-12
Usp17la	2.49537	9.27071e-12
Ier3	1.21787	9.59071e-12
Hoxa3	2.5185	1.06985e-11
Lmbr1l	1.07239	1.10462e-11
Atp6v0a1	1.0029	1.13918e-11
Amfr	1.01031	1.33434e-11
Cntfr	1.13805	1.40289e-11
Cpd	1.03628	1.71619e-11
Serping1	1.64986	2.29898e-11
Reep1	1.66888	3.81817e-11
Lratd1	1.68937	4.38442e-11
Nab2	2.50299	4.45609e-11
Il23a	1.46743	4.91403e-11
Fbn2	2.87288	6.24814e-11
Nid1	1.40318	6.42702e-11
Abca3	1.4551	9.61317e-11
Fjx1	1.53649	1.01795e-10
Tpbg	1.5751	1.07186e-10
Zfp972	2.30412	1.10205e-10
Pcdh19	3.46998	1.14419e-10
Itga3	1.01837	1.91812e-10
Gm14296	1.33119	2.03646e-10
Cask	1.00011	2.23476e-10
4931428L18Rik	1.91189	2.55201e-10
Dnajc25	1.00457	2.64187e-10
Trp53i13	1.24698	3.10117e-10
Tspan2	1.64066	5.2375e-10
Gm10719	1.82225	7.49884e-10
Crct1	2.80079	7.92866e-10
mt-Nd3	1.48064	7.99679e-10
Gm13622	2.90615	8.53409e-10
Lpar6	1.25905	8.58186e-10
Tnfrsf19	1.48312	9.27044e-10
Tmsb15b1	1.01956	1.18904e-09
Cyb561d2	1.20026	1.32957e-09
Speer6-ps1	2.06088	1.41668e-09
Cpe	2.16426	1.52874e-09
Bmp2k	1.15304	1.6974e-09
Nfia	1.00206	2.17773e-09
Rcn3	1.00122	2.40343e-09
B3gnt5	1.39255	2.50145e-09
Timp2	1.1454	2.61859e-09
Psen2	1.30545	3.42148e-09
Wfdc10	2.74115	3.51658e-09
BC048679	2.51762	3.65408e-09
Sema6c	1.54602	3.96291e-09
Trf	2.02856	4.04462e-09
Hoxa5	2.02997	4.3563e-09
Dram2	1.34565	4.94108e-09
Slc39a6	1.07035	5.13102e-09
Siah2	1.58714	6.07789e-09
8030474K03Rik	1.36014	6.4731e-09
Tram2	1.42758	7.21906e-09
Pvr	1.21659	7.77898e-09
Pde10a	3.07296	9.15707e-09
Abcb1a	1.1647	9.40718e-09
Col5a1	2.17258	1.1217e-08
Gm13228	1.81875	1.29131e-08
Fosl2	1.71377	1.33058e-08
Apod	1.79183	1.45538e-08
Hivep1	1.32009	1.47466e-08
Ntrk1	1.97729	1.65639e-08
Smad6	1.73682	1.7526e-08
Tbc1d12	1.37282	2.25947e-08
Bgn	3.04988	2.49796e-08
Pde3b	1.42929	2.71521e-08
Gas1	2.37514	2.94471e-08
Rell1	1.04882	3.21984e-08
Galnt17	1.74626	3.74652e-08
Prph	1.02045	4.11986e-08
Fignl2	1.1674	4.52249e-08
Sfrp1	1.08849	4.57846e-08
Arl14epl	1.23955	4.8135e-08
Gng12	1.00345	5.69366e-08
Pou4f1	1.25293	5.78426e-08
Xylt2	1.48202	6.43886e-08
Mgat5	1.27695	8.15469e-08
Slc4a4	1.67874	8.41156e-08
Cers6	1.00736	8.63441e-08
Sox1	3.59093	8.8528e-08
Pxdn	1.07989	8.9353e-08
Snx24	1.44453	9.8838e-08
Stk32a	1.74645	1.15665e-07
Ctcfl	1.29136	1.17553e-07
Myof	1.15717	1.18195e-07
Tmem170b	1.12369	1.18667e-07
Esyt1	1.01723	1.26359e-07
Shisa3	3.01	1.33177e-07
Ubash3b	1.44727	1.40846e-07
Tnrc18	1.12457	1.41079e-07
Pigu	1.06456	1.44111e-07
Edn1	3.16675	1.552e-07
Lipa	1.30927	1.60439e-07
Ercc4	1.20773	1.81249e-07
Zfp503	1.79743	1.88157e-07
S100a13	1.64147	2.40704e-07
Pkdcc	1.7129	3.07278e-07
Vmn2r52	3.46448	3.146e-07
Xlr3a	1.00905	3.37621e-07
Lama1	1.88334	4.06478e-07
Cdon	1.25577	4.09054e-07
Rab11fip5	1.812	4.25694e-07
Calcoco2	1.03557	4.4342e-07
Slc35e3	1.0251	5.34002e-07
Gm21319	2.64645	5.40481e-07
H2-Q10	1.42256	5.56163e-07
Ptges	1.53354	5.81748e-07
Ssbp2	1.04269	5.84032e-07
Tfap2a	1.60271	6.31675e-07
Tmsb15b2	1.29928	6.80824e-07
Ifngr1	1.01282	7.08026e-07
Clcn2	1.59231	7.95851e-07
Gm13119	4.42311	8.27486e-07
Pcsk6	1.61498	8.45247e-07
Mc1r	1.24336	8.8977e-07
Ggh	1.16976	8.90074e-07
Abhd2	1.13843	9.46137e-07
Heg1	1.40134	9.78719e-07
Slc52a2	1.34319	9.89675e-07
Dcaf12l1	1.24649	1.04639e-06
Lamb2	1.46514	1.08983e-06
Slc35g2	4.53487	1.17192e-06
Steap2	1.21666	1.1882e-06
Tbata	1.76166	1.22574e-06
Bmi1	1.75206	1.41921e-06
Tmem158	1.07458	1.42166e-06
Sp8	2.25398	1.43815e-06
Fam189a2	2.43469	1.61777e-06
Pdgfrl	2.23821	1.62659e-06
Gpc6	2.83599	1.67046e-06
Abca5	1.46084	2.07625e-06
B4galt5	1.14472	2.18805e-06
Lpar1	1.62357	2.19081e-06
Mbnl1	1.30211	2.28714e-06
Gm8566	2.67209	2.44663e-06
1700013H16Rik	2.80132	2.53237e-06
Hap1	1.19297	2.60942e-06
Slc38a5	3.88826	2.69143e-06
Pam	1.02414	2.80609e-06
Scfd2	1.35974	2.8521e-06
Gas7	1.00538	2.94805e-06
Fam171a2	1.30032	3.33863e-06
Plod1	1.28903	3.41317e-06
Dkkl1	2.18763	3.47978e-06
Col4a3	1.3997	3.75869e-06
Gm19368	5.75559	3.75882e-06
Pomgnt1	1.10462	3.9356e-06
Mfap5	1.21696	4.47099e-06
Zfp457	1.23407	4.79898e-06
Alg2	1.10537	4.95053e-06
Bcl9l	1.09995	5.07883e-06
Adam15	1.12521	5.30315e-06
C130073F10Rik	3.35087	5.70622e-06
Gm9112	1.63313	6.23293e-06
Rhox1	1.72971	6.93123e-06
Gsn	1.14567	7.23402e-06
Cd59a	1.23438	8.09989e-06
Qsox1	1.19771	9.19135e-06
Slc22a23	1.56502	9.24001e-06
Creb3l2	1.82215	9.5601e-06
Nt5dc3	1.07124	1.01336e-05
Col1a2	2.98467	1.0612e-05
Tnfrsf21	1.36364	1.06749e-05
Dock10	2.41949	1.11275e-05
Manea	1.35239	1.31121e-05
Sp110	3.09618	1.62514e-05
Lhfp	2.61852	1.83057e-05
Irx3	2.10933	1.88069e-05
Etv6	1.1636	2.63632e-05
Fzd10	1.31442	2.92077e-05
Bicc1	1.5067	2.95121e-05
Zscan4-ps1	4.79744	2.96402e-05
Hoxb6	2.07564	3.28743e-05
Gm5915	1.20363	3.32275e-05
Emilin1	1.5901	3.41333e-05
Mgat1	1.36028	3.44994e-05
Acvr1	1.20497	3.55027e-05
B3galnt1	2.27048	3.60099e-05
Tchh	1.35361	3.97223e-05
Fgfrl1	1.07341	4.42222e-05
Fam234b	1.86382	4.43405e-05
Moxd1	1.24353	4.79728e-05
2210409E12Rik	2.93873	5.00407e-05
Gm50179	3.78904	5.11742e-05
Ms4a4d	2.11119	5.13438e-05
Olfr64	2.17645	6.20823e-05
Flt4	1.32058	6.30365e-05
Olfr1062	1.7563	6.31367e-05
Gm1995	4.80754	6.66542e-05
Msx2	2.51113	6.78645e-05
Lats2	1.85556	6.79916e-05
Prkca	1.63823	6.79916e-05
Gm3953	2.45703	6.81346e-05
Slc9a6	1.33604	7.21444e-05
Adam9	1.56444	7.75567e-05
Tmem132c	2.9174	7.89877e-05
Fam20c	1.70893	7.96733e-05
A2m	1.97813	8.22005e-05
C2cd2l	2.25256	8.62064e-05
Ppp1r9b	1.27459	8.66737e-05
Gm11546	4.94459	8.89005e-05
Lmx1a	3.40048	8.99052e-05
4930529C04Rik	2.56406	9.0129e-05
Trim75	4.91646	9.01316e-05
Kirrel	2.66626	9.40129e-05
Mfsd12	1.79289	9.42798e-05
Kalrn	1.08694	9.55949e-05
Aebp1	1.966	9.9125e-05
Gata2	1.55892	0.000101869
Atp11a	1.13213	0.000104896
Lonrf3	2.32251	0.000107422
Bmp1	1.47263	0.000109898
Snx25	1.70847	0.000131603
Il11ra1	1.28959	0.00013351
Rab3b	1.21339	0.000147864
Ecscr	1.53754	0.000149244
Olfr295	2.30188	0.000149509
Nxph4	1.53039	0.000161203
Tspan12	1.45205	0.000162367
Onecut2	1.1336	0.000163944
Abcb6	1.39221	0.000165348
Gm6890	3.4591	0.000183695
Rnf24	1.81189	0.000191288
Peg12	1.4471	0.000192746
Gpc4	1.41279	0.000197605
Dmrta2	1.2282	0.000206574
Far2	1.00905	0.000210007
Xlr3c	1.21555	0.000232272
Zxdb	1.99206	0.000235621
Lyn	1.02556	0.00026422
Ptpru	1.33689	0.000310226
Csf1	3.95339	0.000310421
Npnt	1.25477	0.000313065
Fgfr3	3.25049	0.000326589
Fam3a	1.08191	0.000344095
Hacd4	1.51865	0.000349804
Slc35f5	1.02197	0.000398694
AA623943	5.72572	0.000408153
Gpat2	1.02128	0.000415931
Boc	2.52622	0.000428369
Podxl2	1.31879	0.000432748
Satb2	2.17759	0.000435945
Gm5854	1.09625	0.000441031
Barx1	1.49488	0.000461289
Olfr506	1.55116	0.000517951
Gm4034	1.14982	0.000530731
Zadh2	2.44093	0.000539646
Slc43a3	1.26851	0.00058356
Ppm1l	1.059	0.000585879
Mgll	3.1136	0.000599756
Cavin1	1.05704	0.000666716
Parm1	1.26562	0.000672465
Hist2h3c2	2.05407	0.000680884
Erbb2	1.26591	0.00073554
Usp26	1.86253	0.000760475
Vasn	1.5697	0.000800776
Lhx2	2.46975	0.000812513
Psg23	1.07988	0.000851735
Tlcd2	1.07051	0.000865854
Selenon	1.23143	0.000877288
Ctsh	1.15247	0.000890839
Slc46a1	1.37802	0.000891667
Metrnl	1.5707	0.000919156
Atp1b2	1.45775	0.000929675
AF067061	6.51258	0.000942195
Sowahc	1.09898	0.0009973
Samd4	1.35116	0.00101338
Rflnb	1.05567	0.00102158
Bmp3	2.51514	0.00110878
Il17ra	1.40216	0.0011291
Cilp2	1.90488	0.00113681
Dkk3	1.26024	0.00115124
Hoxa4	2.55554	0.00119864
Cavin4	1.30161	0.00121785
Tgfbr3	1.71716	0.00122443
Cst13	7.92589	0.00125258
Tnfrsf22	1.2326	0.00127184
4930579F01Rik	3.71431	0.00129879
Gm18983	4.00883	0.00130259
Cited1	1.53843	0.00133803
Cacna1s	2.03885	0.00141159
Olfr1124	1.50479	0.00151383
Serinc2	1.04239	0.00157184
Dsc2	1.60579	0.00158258
Gck	2.51227	0.00163191
Gm4971	4.19472	0.00183549
Col20a1	1.83423	0.00186036
Olfr149	1.47444	0.00207695
Csn3	1.1979	0.00213875
Bach2	1.08007	0.00218968
Fads3	1.83154	0.00284061
Gata6	1.77747	0.00285446
Pax3	1.44361	0.00295511
Gm16026	5.47414	0.00299699
Kit	1.09959	0.00301087
Gulo	1.06007	0.00322437
Gm21738	2.33632	0.00339434
Irf2	1.58577	0.00359686
Cacna2d2	1.70208	0.00371472
Meox1	4.11879	0.00381028
Nlrc3	1.12424	0.00388259
Spesp1	3.40677	0.00403711
Plat	2.14101	0.00404049
Gm45268	1.03449	0.00413244
Itpka	1.67307	0.00424887
Anxa1	2.13504	0.0042777
Fam124a	1.64726	0.0045822
Crygc	5.41414	0.00500451
Zscan4-ps3	3.98407	0.00503501
Lor	2.02872	0.00503923
Zdhhc15	1.16605	0.00517012
Fbn1	1.87748	0.00569429
Ccser1	5.04679	0.00600114
Stom	1.31411	0.00630624
Foxq1	1.69467	0.00633009
Tcstv1	5.26329	0.00671818
Slc18b1	1.59487	0.00674945
Cxcl14	1.17633	0.0069311
Gm12794	4.46788	0.00702606
Gm45551	1.81806	0.00711416
Sgcb	1.20071	0.00721234
Tlx2	3.9633	0.00732179
Akr1d1	2.09879	0.00786482
Cryge	3.19105	0.00790349
Nptxr	1.03262	0.00822675
Il13ra1	2.09773	0.0084966
Klhdc8a	2.74051	0.00858145
Rnase4	1.21096	0.00890057
Ttyh2	1.03137	0.00893846
Kcne1l	1.74326	0.00948289
Col11a1	1.74962	0.0100598
Olfr881	4.71239	0.0105621
Inafm1	1.39832	0.0109925
Col13a1	1.49639	0.0112335
Lix1l	1.72986	0.0112782
Nebl	1.92263	0.0113106
Ptprj	1.25429	0.0113861
Madcam1	1.51505	0.0114545
Gm12959	1.73663	0.0114948
Hoxb7	1.29438	0.0115535
Gm21762	25.7821	0.0123041
Dlx2	1.84669	0.0123765
Rhox10	2.3136	0.0133954
H2bfm	2.54056	0.0134495
4930519F16Rik	1.30111	0.0136347
Megf6	1.85341	0.0139198
E030024N20Rik	2.79407	0.0147927
Nhsl2	1.29847	0.0149909
Gm43841	1.12928	0.0150826
Tshz3	1.50951	0.0152005
Hoxc9	2.22896	0.0155146
Dnah14	1.38963	0.0156093
Gm47816	1.64401	0.0163278
Dkk1	2.14206	0.016701
H2-M5	1.9094	0.0167776
Mecom	1.65298	0.0168163
Arhgap31	1.19486	0.0171789
Emp1	1.66397	0.0176791
Dcc	2.74669	0.0181629
Apom	2.56381	0.0187898
Gm10718	3.32288	0.0188086
Fgf1	2.39772	0.0195874
BC147527	5.4522	0.0196496
Nog	3.39861	0.0196496
Krt20	2.74035	0.0196516
Slc6a16	1.39806	0.0196802
Prkd1	1.28247	0.0197016
Acan	1.41271	0.0205845
Epas1	1.05542	0.0213907
Rnaset2a	1.28131	0.0225807
Cybrd1	1.41745	0.0242923
Cdh2	1.03677	0.0243186
Pomgnt2	1.2542	0.0243573
Esx1	2.37689	0.0244437
Skida1	2.03646	0.0244547
Kcnq2	1.48765	0.0246167
Gng13	1.23979	0.0247825
Dgkg	1.16482	0.0249358
Gm48216	1.17691	0.0251518
Nfil3	1.13698	0.0251873
Gm2035	7.55255	0.0256025
Ptn	1.09249	0.0258878
Egfl6	1.44749	0.0268823
Shtn1	1.26831	0.0270234
Eda	1.78314	0.0270942
Plaur	1.15605	0.0273846
Tmem56	1.70859	0.0284377
Sp5	1.34537	0.0285721
Xlr	1.58892	0.0286911
Sall3	1.15975	0.0291144
Gm15515	1.06578	0.0295636
Chrna1	1.53305	0.0298108
Hecw2	1.17449	0.030424
Col9a2	1.03013	0.030535
Glis1	1.60009	0.0308516
Chrna5	1.23461	0.0314402
Sema6d	2.11609	0.0317823
Creg2	1.33968	0.03241
Tcstv3	7.29968	0.0327904
F3	1.06658	0.0345176
Msx1	1.0167	0.0348252
Clps	1.9582	0.0352714
Apcdd1	1.00089	0.0358959
Cobll1	1.31962	0.0360267
Gm2022	6.41957	0.0371364
Ecrg4	1.29136	0.0387114
Prkch	1.69065	0.0394781
Nr2f2	1.75134	0.0397965
Bmp8a	1.65456	0.0401238
Thbs4	2.00442	0.0413096
Vpreb1	1.38327	0.0423403
Tmem229b	1.33839	0.0424542
Cmbl	1.82183	0.0426239
Soga3	1.0266	0.0428666
Psd3	1.33517	0.0443651
Kank4	1.82767	0.0445422
Rorb	1.51144	0.044657
Nr4a2	1.42035	0.044657
Sema4f	1.97001	0.0458179
Unc5d	1.32978	0.0470906
Gm5134	1.06127	0.0489521
Pxylp1	1.5886	0.0496271
Epha7	1.16781	0.050346
Adcy9	1.39692	0.0505102
Col7a1	1.54612	0.0511732
Apmap	1.15239	0.0526311
Dmrta1	1.36425	0.0526402
Gm12987	1.19648	0.0527345
Btbd11	1.51629	0.0529914
Ankrd22	5.49599	0.0543168
Gm10722	2.41788	0.0545328
Sorcs2	1.21148	0.054577
Nat8l	1.37529	0.0550112
Gm9443	1.73072	0.0577596
Irx5	1.04068	0.0578847
Thsd4	1.08752	0.0582801
Fgf8	1.78013	0.0592978
Sh3pxd2b	1.00419	0.0597403
Cldn2	3.89809	0.0597743
Gm5590	2.25839	0.0599372
Ngfr	2.3269	0.0604031
Gm49215	1.77728	0.0606109
Msrb3	1.31252	0.0648709
Slc18a2	1.20317	0.065438
Gm13868	1.18366	0.065495
Ldoc1	1.91487	0.0658676
Usp17le	2.6443	0.067066
Foxd1	2.15145	0.0685696
Lama4	2.04509	0.0691104
Rhbg	1.29943	0.0694369
Gm16478	4.74452	0.0699391
Xylt1	1.44217	0.0713683
Slc28a3	1.12629	0.0717769
Napsa	1.22186	0.0727856
Slco4c1	1.58151	0.0738226
Gm11168	1.77625	0.0745375
Slc7a2	1.32999	0.0745375
Olfr1264	1.23163	0.0749739
Chsy3	2.14517	0.0771453
Zfp9	1.94233	0.0793558
Phox2b	3.94095	0.0803875
Clec2l	2.96768	0.0808022
Xlr4b	1.22263	0.0813571
Tmem53	1.09853	0.0828446
Atp1a4	3.0502	0.08366
Aph1b	1.50464	0.0838648
Adgra2	1.22185	0.0839811
Ifi27	1.59779	0.0846891
Mmp17	1.06653	0.0879486
Plxnd1	1.78721	0.0893474
Cdh6	1.99759	0.0906271
Gm5315	1.70229	0.0917439
Lrp12	1.20984	0.0928718
Dpep3	2.07859	0.093117
Hoxc4	1.20811	0.0935175
Aspa	1.83336	0.0958592
Hs3st1	2.56898	0.0962274

## Sheet: C (red) vs D (dark green)
names	log2fc	p_value
Nktr	1.60809	1.15556e-80
Smad7	1.75925	5.35522e-76
Srek1	1.46374	8.3735e-57
Trap1a	1.12988	3.75167e-54
Luc7l2	1.13314	4.80947e-49
Slc3a2	1.27064	6.73807e-49
Zfp644	1.40932	3.96847e-48
Rlim	1.28444	7.10185e-48
Sinhcaf	1.40501	7.37958e-48
Phip	1.29129	2.85427e-46
Skil	1.301	1.59789e-45
Snhg11	1.22948	8.57006e-45
Mllt10	1.5816	4.46794e-44
Foxp1	1.51765	4.71402e-44
Olfr1388	1.04764	1.09064e-43
Dhrs3	1.98396	1.56166e-43
Id2	1.43135	3.10892e-43
Epha2	1.90702	3.72921e-43
Thoc1	1.31859	3.38147e-42
Klf13	1.54414	4.25669e-42
Id1	1.18392	4.59806e-41
Klf6	1.75259	5.06613e-41
Tnrc6a	1.17368	9.01914e-41
Hk2	1.25725	5.51783e-40
Mapk1ip1l	1.19218	3.64049e-39
Mtss1	1.77204	2.69923e-38
Aebp2	1.64648	4.7229e-37
Prtg	1.37135	5.34515e-37
Xbp1	1.62658	5.66915e-37
Arid5b	1.64239	7.89749e-37
Arid2	1.48418	9.09938e-37
Gdf3	1.74317	1.14418e-36
Sox2	1.50746	1.66917e-36
Msi2	1.23385	8.43561e-36
Mafg	1.42532	1.0221e-35
Folr1	1.19525	2.44675e-35
Pds5a	1.09584	1.23246e-34
Wac	1.03522	1.51961e-34
Wee1	1.548	1.90219e-34
Hmgb1	1.02993	1.12371e-33
Marcks	1.41812	1.27225e-33
Cabin1	1.45982	2.15759e-33
Clic1	1.16123	2.40372e-33
Zfp655	1.34805	2.83603e-33
Tmed2	1.05532	2.84467e-33
Abcg2	1.54435	5.01141e-33
Ubl3	1.36019	7.40718e-33
Gja1	1.28416	1.5326e-32
Nfat5	1.28321	1.65333e-32
Zdbf2	1.28499	1.81799e-32
Lbr	1.19396	1.19177e-31
Brd8	1.04667	1.47409e-31
Fkbp2	1.17392	1.97668e-31
Ankrd10	1.36865	2.04332e-31
Pbx1	1.36912	3.83176e-31
Ubald1	1.35276	9.11192e-31
Ckap4	1.04161	1.50093e-30
Ptbp3	1.26364	2.64282e-30
Trim71	1.06533	2.66565e-30
Tmem37	2.23037	2.9959e-29
Tpm1	1.33867	4.91149e-29
Ubn2	1.14794	7.64685e-29
Tle4	1.0443	1.70333e-28
Socs2	1.82965	3.83878e-28
Rbms1	1.14997	3.96405e-28
Rbpms	1.04198	8.29576e-28
BC005561	1.40252	3.63783e-27
Pigx	1.3502	4.26694e-27
Taok1	1.00328	1.25742e-26
Zfhx3	1.32306	1.30325e-26
Spred1	1.43412	1.43509e-26
Myadm	1.5171	1.69771e-26
Trim8	1.42693	2.29694e-26
Epha4	1.44886	2.52073e-26
Clock	1.32764	2.99687e-26
Pan3	1.19369	4.22785e-26
Phykpl	1.23445	5.77789e-26
Mapk6	1.24642	1.03888e-25
Pgrmc1	1.01089	1.08046e-25
Gatad2b	1.02968	1.75459e-25
Stk24	1.25462	3.1469e-25
Adgrl2	1.93125	4.24762e-25
Elf2	1.47853	4.70838e-25
Mier1	1.01217	4.9041e-25
Cdkn1a	1.27348	8.02636e-25
Csnk1g1	1.3764	1.47755e-24
Mysm1	1.00112	1.94767e-24
Spaca6	1.82173	2.38335e-24
Gnaq	1.06304	2.4918e-24
Il17rd	1.47188	3.24765e-24
Etv1	1.72522	4.51989e-24
Mecp2	1.48452	4.53056e-24
Nsd3	1.16715	8.15138e-24
Ccn1	1.83692	9.63431e-24
Irf2bp2	1.95647	1.48987e-23
Meis2	1.31199	2.72358e-23
Cldn3	1.94941	4.91692e-23
Lin28a	1.05697	5.6214e-23
Wwc2	1.00677	5.69557e-23
Pmp22	1.74629	6.01477e-23
Ago1	1.56974	7.83862e-23
Gmnn	1.00536	8.41218e-23
Atl2	1.07878	1.13273e-22
Trim35	1.24697	1.39981e-22
Ccny	1.1296	3.61815e-22
Rai14	1.20216	3.9189e-22
Ssbp3	1.03115	5.49653e-22
Gadd45a	1.20023	6.10152e-22
Smg7	1.06924	7.89894e-22
Gigyf1	1.01001	8.48366e-22
Etl4	1.0155	1.20663e-21
Cdc25a	1.13198	2.07023e-21
Stx16	1.32431	2.42478e-21
Ldlr	1.12135	2.48149e-21
Bclaf3	1.05268	3.30196e-21
Exoc5	1.01986	7.70389e-21
Mpped2	1.7331	1.73388e-20
Zfp280d	1.10911	1.90261e-20
Rnf8	1.05547	2.62164e-20
Zfp462	1.63426	2.95692e-20
Prss50	1.27254	3.58281e-20
Ankrd12	1.33811	5.38499e-20
Tgif1	1.08096	5.96413e-20
Kmt5b	1.13919	6.30675e-20
Junb	1.01397	6.61416e-20
Maz	1.1195	8.39409e-20
Dhps	1.08265	2.89483e-19
Gm42715	1.82913	3.0622e-19
Cacna1a	1.38416	4.96494e-19
Sgce	1.23483	6.60766e-19
Srcap	1.07534	1.187e-18
Igf1r	1.1391	1.2795e-18
Zfp266	1.16935	2.11549e-18
Midn	1.18223	2.41304e-18
Hes1	1.24589	3.77325e-18
Sertad2	1.05772	3.87133e-18
Zfp326	1.02434	5.98919e-18
Ptch1	1.11844	7.97978e-18
Txndc12	1.11315	1.01208e-17
Dyrk1a	1.29242	1.08676e-17
Ahnak	1.09676	1.0957e-17
Tspan9	1.14719	1.21751e-17
Pik3ca	1.03874	1.22651e-17
Ptbp2	1.0854	2.21987e-17
Shprh	1.1162	2.67915e-17
Snapc3	1.30598	2.73536e-17
Epb41l4a	1.20002	2.86908e-17
Cers2	1.05266	3.31269e-17
Slc7a7	1.74992	3.32761e-17
Zeb2	1.84001	9.16545e-17
Grina	1.03409	9.5042e-17
Pitpnc1	1.19801	1.64488e-16
Shroom3	1.67898	2.00138e-16
Rab11b	1.00917	2.17999e-16
Ccdc6	1.02155	2.33678e-16
Gpx7	1.15364	2.40413e-16
Dctn4	1.2966	3.28003e-16
Sema4b	1.58237	4.37939e-16
Gjc1	1.34117	7.03912e-16
Slc20a1	1.0408	7.03912e-16
Slc5a3	1.08596	7.85256e-16
Perp	1.04628	9.05653e-16
Jtb	1.01238	1.11291e-15
Fam160b1	1.57307	1.14851e-15
Cdk7	1.00346	1.21851e-15
Tcf15	1.33224	2.72363e-15
Ash1l	1.108	3.20472e-15
Cers5	1.03696	3.59869e-15
Zcchc8	1.05561	4.0145e-15
Tet3	2.23094	4.67105e-15
Usp36	1.20629	5.51464e-15
Zbtb38	1.59851	7.16412e-15
Nudt3	1.17439	9.77389e-15
Ap4m1	1.754	1.04305e-14
Gsdme	1.02858	1.25505e-14
Gng3	1.34209	1.29322e-14
Ccdc88c	1.58323	1.89382e-14
Vangl2	1.59335	1.96261e-14
Nradd	1.14311	1.99376e-14
Cntfr	1.50706	2.14856e-14
St6galnac2-1	1.26099	2.38031e-14
Sox4	1.05489	2.71601e-14
Il6st	1.04221	2.72604e-14
Irf1	1.15888	2.87872e-14
Ing2	1.07213	2.9199e-14
Pabpn1	1.06017	4.02602e-14
Rhou	1.4381	4.17683e-14
Gata3	1.05263	4.71721e-14
Itga5	1.18803	5.21622e-14
Arl4c	1.35907	5.60247e-14
Mmachc	1.0183	6.29606e-14
Fbxo22	1.02541	6.38284e-14
Kdm2b	1.03854	9.09212e-14
Zfp24	1.24191	1.21001e-13
Vangl1	1.24405	1.23493e-13
Utf1	1.33172	1.5226e-13
Cdk17	1.41669	1.57783e-13
Zfp532	1.82182	1.62224e-13
Mier3	1.162	1.86607e-13
Sall1	1.14324	1.87664e-13
Rab34	1.04962	2.43304e-13
Dazap2	1.08724	2.49146e-13
Brd9	1.01166	2.86951e-13
Fos	1.10535	3.27466e-13
Pafah1b2	1.0693	3.30122e-13
Camk2g	1.01608	3.39087e-13
Plekha1	1.18206	3.51874e-13
Bach1	1.11141	3.72253e-13
Mnt	1.16589	4.08306e-13
Zhx3	1.43329	4.98205e-13
Tmem39a	1.01457	5.76031e-13
Zfp871	1.10081	1.31335e-12
Pawr	1.29717	1.51736e-12
Rragd	1.46913	1.84314e-12
Cxxc5	1.15659	2.2513e-12
Pvr	1.89369	3.31614e-12
Zbtb7a	1.40784	4.59058e-12
Sc5d	1.01165	4.79841e-12
Nr3c1	1.38519	5.57034e-12
Kcnk1	1.3475	6.71008e-12
Mex3a	1.07803	7.34298e-12
Cdk6	1.89101	7.60096e-12
Zc3h7a	1.12028	8.6103e-12
Mrps31	1.20054	1.02895e-11
Olig3	2.09208	1.03173e-11
Tent4a	1.05327	1.24663e-11
Fanci	1.38666	1.37822e-11
Tmem161a	1.20862	1.62686e-11
Bbc3	1.10495	5.03283e-11
Egr1	1.23346	5.11701e-11
Bcar1	1.10876	6.34695e-11
Stra6	1.31984	7.59906e-11
Notch1	1.18136	8.24334e-11
Ammecr1l	1.49195	8.94959e-11
Bcl2l11	1.02987	9.13778e-11
Tfe3	1.08283	1.19513e-10
Mxi1	1.07262	1.74602e-10
1700019D03Rik	1.06599	2.03931e-10
Slc7a3	1.1142	2.46101e-10
Dbn1	1.22125	2.74125e-10
Slc45a4	1.05259	4.55175e-10
Ldlrad3	1.10571	4.90517e-10
Aopep	1.30732	6.51657e-10
Etv6	1.73705	7.46605e-10
Ntmt1	1.05599	8.21784e-10
Sbno2	1.18288	8.66224e-10
Rab11fip2	1.47549	9.65415e-10
Lzts2	1.43874	9.8815e-10
Prpf3	1.01555	1.17788e-09
Ikzf5	1.13672	1.18731e-09
Wt1	1.55388	1.3795e-09
Cyb561d2	1.36373	1.60175e-09
Trps1	1.37692	1.67473e-09
Tshz1	1.72805	1.76253e-09
Dsp	1.02167	2.08514e-09
Pqlc3	1.20116	2.18322e-09
Phf21a	1.01796	3.53447e-09
Ier5l	1.17413	4.05498e-09
Hivep1	1.33325	4.6276e-09
1700017B05Rik	1.00362	5.20162e-09
Zfp36l2	1.43149	6.9e-09
Tacc2	1.08174	7.80718e-09
Tpbg	1.36892	1.16068e-08
Hmgxb3	1.7309	1.17287e-08
Hsf1	1.19761	1.19608e-08
Ebf1	1.21875	1.23573e-08
Msi1	1.32812	1.24072e-08
Rab11fip4	1.08199	1.54501e-08
Plekha2	1.48113	2.14192e-08
Rnf165	1.28834	2.40134e-08
Elk3	2.56049	2.48621e-08
Rnf38	1.01861	2.53023e-08
Trp53i11	1.2404	3.36476e-08
Trh	1.03255	3.93671e-08
Yju2	1.2582	4.09705e-08
Hsd17b11	1.65029	4.18287e-08
Arl5b	1.01706	7.56737e-08
Gpa33	1.29106	7.93303e-08
Agk	1.19514	8.74056e-08
Lcor	1.17188	9.29692e-08
Zfp180	1.9362	9.86328e-08
Gfra1	1.18417	1.06858e-07
Ahr	1.82142	1.29932e-07
Rhbdf1	1.54012	1.30953e-07
Fzd2	1.15292	1.59625e-07
Bmp2k	1.01392	1.79135e-07
Pik3ip1	2.11563	1.8747e-07
Pcdh1	1.79642	1.99026e-07
Spsb1	1.09189	2.09835e-07
Vsig10	2.02496	2.94483e-07
Bhlhe40	1.81363	3.87138e-07
Rps11-ps1	1.17866	3.91949e-07
Cyp1b1	1.58411	4.08316e-07
Zfp608	1.34982	4.22551e-07
Ppp1r18	1.37117	4.98053e-07
Meaf6	1.19036	5.28186e-07
Sox13	1.32356	5.28186e-07
Nek6	1.00798	5.79154e-07
Hyal2	1.17161	6.10931e-07
Hbegf	1.2095	7.04456e-07
Slc27a3	1.2456	8.83464e-07
Pea15a	1.1997	9.38111e-07
Gm3448	1.22349	1.10168e-06
Nav2	1.22114	1.13624e-06
Zbtb2	1.05415	1.16963e-06
Dock5	1.3431	1.26882e-06
Dusp3	1.263	1.34175e-06
Rara	1.3149	1.39747e-06
Ndst1	1.09976	1.55531e-06
Cdc42ep5	1.41018	1.94032e-06
Star	1.50914	2.06082e-06
Camk2n1	1.04893	2.2276e-06
Meis1	1.20261	2.24506e-06
Ptgis	1.20653	3.6932e-06
Cspg5	1.26169	3.8012e-06
Hmbox1	1.31424	4.07406e-06
Maff	1.20443	4.13799e-06
Icosl	1.1492	4.1748e-06
Gpx8	1.39405	4.22001e-06
Mdfi	1.95695	4.7552e-06
Smad6	1.40496	5.48292e-06
Dhrs13	1.24819	5.98641e-06
Hivep2	1.53908	6.0492e-06
Arhgap32	1.04994	7.44019e-06
B3gnt5	1.04211	7.54066e-06
Sgsm2	1.18954	7.55842e-06
Zic2	1.7523	9.21357e-06
Nab2	1.53186	9.71071e-06
Htra1	1.11061	1.0241e-05
Prag1	1.55241	1.15538e-05
Zfp81	1.40341	1.18347e-05
Gprc5a	1.55803	1.21679e-05
Zc2hc1a	1.05327	1.22019e-05
Nup210	1.05468	1.24465e-05
Casz1	1.28686	1.35198e-05
Hap1	1.00019	1.43291e-05
Cavin4	1.5995	1.56402e-05
Palm3	1.067	1.75783e-05
Tnfrsf21	1.37935	2.04222e-05
Gm12504	1.72113	2.25611e-05
Zic5	1.48121	2.35051e-05
Mast4	1.24556	2.40388e-05
Ror2	1.19949	2.58466e-05
Hoxa5	1.61465	2.75109e-05
Gm5915	1.02721	2.99136e-05
Mgat1	1.44022	2.99886e-05
Hoxa2	1.36927	3.18715e-05
Camk2d	1.05647	3.22336e-05
Clcn4	1.14433	3.28244e-05
Gm13827	1.89658	3.39837e-05
Baiap2l1	1.32888	3.94226e-05
Cldn7	1.76393	4.16029e-05
Msantd3	1.1437	4.39239e-05
Zfp618	1.13334	5.17295e-05
Atg16l2	1.18509	5.26655e-05
Stk32a	1.4156	5.41972e-05
Samd4	1.95609	6.31779e-05
Tmem138	1.12325	6.69265e-05
Tfap2a	1.16629	6.8641e-05
S1pr2	1.69385	6.92179e-05
Ncs1	1.09342	7.86943e-05
Steap3	1.01243	8.14013e-05
4930519F16Rik	2.23426	8.53982e-05
Chst15	2.273	8.83317e-05
Trib1	2.25197	0.000106091
Cd302	1.07521	0.000119535
Gbp2	1.22718	0.000127105
Spon1	1.60174	0.000130508
1700109H08Rik	1.00154	0.00013266
Slc35f5	1.03784	0.000132859
1190005I06Rik	1.32143	0.000135083
Nexmif	1.10975	0.000138232
Pon2	1.73183	0.000140491
Tfap2c	1.14693	0.000161449
Gtdc1	1.11909	0.000178585
Raf1	1.11524	0.000178778
Hoxa3	1.12753	0.000202209
Spats2l	1.4887	0.000209711
Shisal2a	1.27689	0.000215086
Ptpn21	1.2126	0.000224969
Cdc42ep4	1.36652	0.000228208
Tagln	1.85465	0.000231174
Lrrtm2	1.39212	0.000236726
Crmp1	1.06041	0.000240666
Lingo1	1.11765	0.000248684
Tlnrd1	1.08714	0.000250851
Card10	1.43427	0.000297998
Src	1.01009	0.000303533
Arfgap2	1.6441	0.000305181
C77080	1.12411	0.000321639
Tmem63a	1.29208	0.000335092
Gata2	1.20551	0.000337635
Gm14853	1.63208	0.000363182
Ttll3	1.74091	0.000372313
Rskr	1.22263	0.000385373
Fut11	1.42569	0.000399859
Fosl2	1.03175	0.000407214
Zfp503	1.13579	0.000420695
Pde10a	1.61016	0.000465795
Thbs3	1.25076	0.000469844
Gripap1	1.02116	0.00049145
Kctd6	1.19126	0.000492465
Trim56	1.27767	0.000492498
Ralgps1	1.44527	0.00050107
Ecscr	1.59803	0.000508376
Phlpp2	1.13387	0.000577201
Nrp2	1.56911	0.000579569
Sun2	1.60821	0.000618863
Trpc1	1.21557	0.000624679
Mllt6	1.08906	0.000642193
Spred3	1.22546	0.000653094
Rnf170	1.00968	0.000653511
Parp9	1.16982	0.000755801
Rpgrip1	1.23034	0.000758708
Nhsl1	1.14819	0.000804779
Tlcd2	1.17941	0.000867999
Tnfsf12	1.04351	0.000873715
Iffo2	1.21735	0.000879692
March8	1.10954	0.00088761
Prr3	1.04596	0.000916188
Fam220a-1	1.85852	0.00101927
Prmt9	1.19535	0.00105704
Tmem45a	1.26828	0.00105704
Tspan12	1.34769	0.00107513
Gas1	1.33479	0.00110794
Fzd7	1.12644	0.00112352
Tmcc3	1.05596	0.00123415
B3glct	1.01752	0.00130084
Zscan10	1.37678	0.00130117
Scn1b	1.01417	0.00130707
Usp46	1.02805	0.00144314
Syt7	1.27798	0.00151485
Zdhhc17	1.1569	0.00152789
Orai3	1.27238	0.00155709
Emilin1	1.10218	0.00159575
Plaur	1.55325	0.00175379
Gm15186	1.6125	0.00176646
Gbp2b	1.04327	0.00183878
Adamts10	1.14216	0.00190174
Mmrn2	1.02697	0.00196955
Raet1e	1.04373	0.00204292
Wsb2	1.16475	0.00213401
Id4	1.48368	0.00218829
Vps9d1	1.01391	0.00219945
Wfdc10	1.41112	0.00242799
Vav2	1.16793	0.00246747
Dhx58	1.73515	0.00256358
Cdh2	1.34103	0.00261626
Plag1	1.00299	0.00291689
Pde4d	1.29769	0.00310524
Gbp3	2.03333	0.00323592
Gm49309	1.60689	0.003404
Gbp7	1.87412	0.00358227
St3gal2	1.00543	0.00372385
Ankrd52	1.08972	0.00383323
Prrg4	1.51715	0.00390476
Elk4	1.0447	0.00398298
Ets2	1.052	0.00410151
Letm2	1.74345	0.00435466
Lef1	1.84008	0.0045124
Irx3	1.23457	0.00462485
Stap1	1.1984	0.00470341
Zfp668	1.23419	0.00470928
Irf2	2.22427	0.00479226
Kirrel	2.08942	0.00485405
Tlcd1	1.18035	0.00494443
Tarbp1	1.15173	0.00520167
Gzmm	1.69278	0.00563955
Zbtb25	1.24789	0.00565716
Fosb	1.52196	0.00572778
Lyrm1	1.02086	0.00585511
Gm14861	2.43357	0.00599001
Plpp5	1.17752	0.00627973
Dclre1a	1.1971	0.00630127
Arrb1	1.21904	0.00696122
Gm12959	2.04681	0.0070559
Sall2	1.27473	0.00717143
Mob3c	1.19321	0.00719638
Tshz3	2.06384	0.00729577
Cdh24	1.176	0.00734238
Pdzd4	1.2545	0.0078894
Zfp566	1.066	0.00792619
Pard6a	1.15879	0.0081964
Prdm15	1.00446	0.00881358
Gm47816	1.84648	0.00937994
St7	1.47942	0.00958895
Fmo5	1.08972	0.0099571
Kcnmb4	1.70445	0.0103953
Slc22a15	1.0747	0.0108467
Lats2	1.04958	0.0109037
Inpp5e	1.01298	0.0115677
Gm45380	2.13673	0.0119251
Csf1	2.55002	0.0125609
Sema4c	1.11845	0.0129491
Slc25a53	1.49926	0.0130684
Dnmbp	1.07559	0.0130955
Gm12987	1.75894	0.0132589
Rai1	1.4956	0.0132701
Crat	1.12097	0.0140679
Shld2	1.04483	0.0148696
Tbc1d9	1.67648	0.0149447
Elmod3	1.04359	0.0152774
Xkr8	1.15391	0.0152879
Mief2	1.26554	0.0153424
Zbtb46	1.18684	0.0153739
Cox16	1.22656	0.0156015
Mrm3	1.33089	0.0159945
Nfil3	1.25934	0.0161307
Fst	1.01998	0.0163882
Zbtb12	1.13372	0.0165556
Vpreb1	1.65209	0.0167907
Hdac7	1.71094	0.0168349
Bmp3	1.9687	0.0168604
Setbp1	1.13881	0.0180385
Ccdc120	1.30096	0.0181225
Sbspon	1.21362	0.0181686
2210011C24Rik	1.23953	0.0186782
Tmem181b-ps	1.20099	0.0194321
Rwdd2b	1.22528	0.0199963
Thap3	1.28604	0.0200097
Prrg2	1.21342	0.021006
Sh3bp5	1.58631	0.0210138
Abhd16a	1.10372	0.0226523
Zxdb	1.07827	0.0227438
Lrfn1	1.20296	0.0227655
Ifi35	1.05263	0.0230881
Dmpk	1.08743	0.0233269
Nebl	2.14087	0.023627
Zfp523	1.04379	0.0239529
Shcbp1l	2.0367	0.0245561
Edn1	1.02633	0.024628
Sh2b2	1.81763	0.0255554
Zadh2	1.75039	0.0257014
Gm20219	1.81504	0.0258019
Emp1	1.42182	0.02595
AI467606	1.60517	0.0267652
Gli2	1.0674	0.027136
Ptges3l	1.14152	0.0273002
Znfx1	1.45998	0.0273616
St6gal1	1.22447	0.0288291
Map3k13	1.13516	0.0292321
Gjb3	1.49189	0.0301878
Angpt2	1.35295	0.0305474
Gpc6	1.05298	0.0315709
Slc35g2	1.22044	0.0325076
E030024N20Rik	2.8263	0.0325409
Prr7	1.00533	0.0344868
Ptpre	1.28958	0.0345103
Map9	1.37287	0.0351625
Cox4i2	1.03867	0.0353035
N4bp3	1.40178	0.0358942
Tmprss11d	1.88337	0.0358942
Tmem246	1.01349	0.0366207
Xndc1	1.51002	0.0369106
Ptpn6	1.01298	0.0381332
Asxl3	1.45046	0.0383852
Fam13c	1.82329	0.0388186
Parp16	1.09436	0.0390289
Ms4a4d	1.08844	0.0390536
Tmem40	1.27812	0.0393033
Apobec1	1.40959	0.0411188
Klhl42	1.09454	0.0445304
Ecm1	1.33141	0.0492262
Mrpl23	1.32465	0.0493843
Tmem185b	1.22779	0.0494528
Dffb	1.11303	0.0517753
Oasl2	1.74008	0.0525543
Kcnab1	1.03849	0.0528313
Ercc8	1.12806	0.0553527
Hoxa4	1.31432	0.0566668
Gpr27	1.20571	0.0570124
Efna2	1.26782	0.0574373
Casp2	1.51725	0.0581738
Igtp	1.41736	0.0582256
Slc18a2	1.01387	0.0587278
Stat5a	1.61815	0.0598601
Has1	2.85622	0.0604947
Gm5113	1.2501	0.0607594
Dlx2	1.59315	0.0611063
Spsb2	1.83805	0.0613973
Apbb3	1.14659	0.0624306
Meox1	2.00137	0.0632844
Gdf11	1.07577	0.0641137
P4htm	1.2034	0.0643522
Nhsl2	1.14349	0.0650319
Gpr137b-ps	1.60592	0.0651939
Cldn4	1.25349	0.0675236
Zfp651	1.15803	0.0684894
Smim22	1.16991	0.0702374
Hoxc4	1.59632	0.0712882
Plekho1	1.3693	0.0726477
Shld3	1.20637	0.0742641
Dmrta1	1.20071	0.0763898
Klhdc8a	1.80041	0.0778415
Pde4a	1.09218	0.0789868
Angptl3	2.34629	0.0796143
Ankrd23	1.09203	0.0809027
Boc	1.30755	0.0823728
Dnajc22	1.9866	0.0827362
Fgfr3	1.12374	0.0843557
Fam98c	1.13192	0.0844743
Zfp827	1.25854	0.0849712
Gm8251	1.08353	0.0853616
Vegfc	1.53123	0.0872541
Lrrc8c	1.33357	0.0887243
Cnih2	1.01476	0.0892895
Mogat2	1.92143	0.0896836
Actn2	1.00958	0.0899965
S100a1	1.59609	0.0932901
Napsa	1.05185	0.0934958
3110021N24Rik	1.58808	0.0948411
Gtf3c5	1.25737	0.0950356
Dok2	1.48571	0.096888
Isg20	1.04415	0.0973331
Casp7	1.07349	0.0986271
Tmem17	1.37081	0.0994
Ikzf4	2.45508	0.0995738
Plat	1.32111	0.0996131
Syt13	1.02658	0.0996693

## Sheet: C (red) vs E (light green)
names	log2fc	p_value
Mdk	3.03803	4.6352e-66
Scd2	3.01779	1.35847e-52
Trap1a	2.1374	1.11713e-50
Slc2a1	2.33526	3.48757e-50
Prtg	4.58673	1.30301e-46
Smad7	2.75134	9.83062e-46
Gm28438	1.79566	5.35728e-43
Col18a1	2.0426	9.66278e-43
Serpinh1	3.55496	2.57154e-41
Pdia6	1.72013	1.08241e-40
Olfr907	1.92444	2.63232e-40
Sec62	1.52743	1.20979e-39
Ckap4	2.74559	5.51022e-37
Ktn1	1.88348	8.26643e-37
Lefty1	3.42498	8.81118e-35
Peg10	2.21017	2.45846e-32
Tecr	1.77886	3.01399e-32
Ssr2	1.60311	3.04851e-32
Folr1	2.46968	3.11352e-32
Mfge8	2.0807	4.47802e-32
Kdelr2	2.04728	1.72522e-30
Cd9	1.91472	6.84222e-30
Prdx4	1.67496	2.56607e-29
Slc2a3	1.55249	3.63212e-29
Slc3a2	1.67592	2.56961e-28
Id1	2.16736	2.58714e-28
Nktr	1.54894	3.20319e-28
Hsp90b1	1.30525	1.01031e-27
Stt3a	1.97572	3.93215e-27
Dhrs3	4.385	5.99773e-27
Laptm4a	1.29597	9.88514e-27
Meis2	5.94673	1.11482e-26
Luc7l2	1.39709	1.64564e-26
Rtn4	1.23593	2.87328e-26
Hspa5	1.37927	1.09011e-25
Sec61a1	1.70345	1.32068e-25
Spcs2	1.34456	1.98654e-25
Gm20594	1.52226	3.35763e-25
H2-K1	2.03419	4.71558e-25
Slc38a4	1.91857	1.10886e-24
Fstl1	2.47657	3.50122e-24
Snhg11	1.48359	3.63186e-24
Epha2	3.25783	7.06406e-24
Dag1	1.42109	1.0823e-23
Lars2	1.40018	1.12696e-23
Ctsd	1.5937	1.86064e-23
Itgb1	1.54987	9.96481e-23
Dkc1	1.20079	1.04667e-22
mt-Co2	1.56533	3.25636e-22
Hoxb2	4.14815	4.08507e-22
Manf	1.39308	6.04588e-22
Gja1	2.19397	9.41883e-22
Junb	2.45493	1.65817e-21
Fkbp2	2.07734	1.79665e-21
Hoxb1	3.49712	2.68565e-21
mt-Atp6	1.62015	3.48401e-21
Lefty2	3.36771	3.78764e-21
Pbx1	2.62835	4.20208e-21
Tmed2	1.57844	7.20014e-21
Srek1	1.45331	1.83709e-20
Sparc	1.6172	2.13935e-20
Stra8	1.89444	2.95802e-20
Bcap31	1.47929	3.45192e-20
Basp1	1.2468	5.22975e-20
Scd1	2.53345	6.88176e-20
Efnb1	3.41426	8.24185e-20
Car2	2.27624	8.9086e-20
Pmp22	5.38741	1.0365e-19
Ssr1	1.51031	1.92625e-19
Surf4	1.70759	4.18435e-19
Tnrc6a	1.485	5.61327e-19
Gm2a	2.25594	8.22183e-19
Rpn1	1.41234	1.04666e-18
Atp2b1	1.4177	1.18408e-18
Thoc1	1.62147	1.39041e-18
Sqle	1.747	2.0923e-18
Slc38a2	1.27632	2.71759e-18
Reep5	1.39843	2.90605e-18
Tmem59	1.28105	3.31397e-18
Ebpl	1.3802	4.20654e-18
Tmed9	1.10631	4.47993e-18
Trim71	1.56082	4.47993e-18
Rbms1	1.91614	6.17617e-18
Lrp2	2.82529	1.68462e-17
F2r	3.07084	2.288e-17
Cst3	1.26703	6.22372e-17
Ebp	2.02142	7.26582e-17
Rrbp1	1.0776	7.51815e-17
Prss50	3.43037	8.35744e-17
Nenf	1.78583	1.15064e-16
Selenof	1.10511	1.40738e-16
Lbr	1.64397	2.10008e-16
Mme	2.15184	2.35035e-16
Tmed10	1.25024	2.49826e-16
Rtn3	1.28148	3.21055e-16
Wac	1.15601	3.92153e-16
Xbp1	2.13752	4.11659e-16
Gata3	3.11648	4.63268e-16
Klf13	1.75807	4.95347e-16
Hmga2	2.72599	7.14763e-16
Psma3	1.27183	7.50645e-16
Lrp1	2.00016	9.15485e-16
Vmp1	1.72056	1.05539e-15
Arid2	1.95711	1.08767e-15
Cyba	1.59855	1.19778e-15
Lamc1	1.36802	1.23035e-15
Olfr157	1.62221	2.46583e-15
Fgfr1	1.4863	6.26943e-15
Ccn1	3.49566	7.06215e-15
Tm9sf2	1.57551	9.19458e-15
Tmbim4	1.39748	9.68353e-15
Pds5a	1.21821	9.79424e-15
Lman2	1.31271	1.22338e-14
Nectin2	1.54386	1.22653e-14
Zfp644	1.28071	2.29773e-14
Myadm	2.52262	2.79375e-14
Tpm3	1.05288	2.9279e-14
Romo1	1.36631	3.03013e-14
Fads2	2.19145	3.17153e-14
Dusp6	2.55306	3.64351e-14
Abcg2	2.00674	3.80201e-14
Gnaq	1.61366	4.51796e-14
Bmpr1a	1.81027	5.03725e-14
Spred1	2.3401	5.68567e-14
Foxp1	1.57116	7.42664e-14
Etv1	3.42868	1.03855e-13
Tfpi	1.70733	1.04277e-13
Rcn1	1.68718	1.27856e-13
Rlim	1.16813	1.38473e-13
Pitx2	3.08577	1.72972e-13
Socs3	1.8389	2.08573e-13
Sox4	2.23258	2.74536e-13
mt-Co3	1.21182	3.71645e-13
Crabp2	3.79499	4.73055e-13
H2-D1	1.83428	5.66547e-13
Mapk1ip1l	1.25539	5.72988e-13
Fam25c	1.76032	5.86961e-13
Nfat5	1.50502	6.27639e-13
Flnb	1.40519	6.38458e-13
Phip	1.0652	7.50467e-13
Kdelr1	1.49487	9.19563e-13
Npr1	2.27438	1.33723e-12
Tmem37	3.40762	1.43152e-12
Marcks	1.63594	1.83457e-12
Vmn1r13	1.5001	1.94494e-12
B4galt6	1.94251	2.05696e-12
Clu	1.93989	2.18648e-12
Clgn	2.4911	2.22798e-12
Msmo1	1.39669	2.26418e-12
Hspg2	1.51585	3.11286e-12
Ptbp3	1.55504	3.14109e-12
Lpcat1	1.60456	4.45142e-12
Klf6	1.70919	6.01981e-12
Man2a1	2.0551	6.12082e-12
Rhoc	2.03992	6.2835e-12
Id2	1.34775	6.32795e-12
Fkbp9	1.44631	6.81068e-12
Lgr4	1.48824	6.81068e-12
Ccny	1.76529	6.99817e-12
Sgce	2.37752	7.42671e-12
Rbp1	1.72462	7.58736e-12
Pgrmc1	1.29295	8.2856e-12
Msi2	1.26597	9.26387e-12
AW822252	1.22314	9.92376e-12
Sptlc2	1.59084	1.13115e-11
Fam120a	1.39287	1.14787e-11
Txndc5	1.43878	1.1804e-11
Cers2	2.01616	1.2347e-11
Tm9sf3	1.32934	1.33115e-11
Alkbh1	1.17346	1.46647e-11
Fgfbp1	3.15635	1.52864e-11
Clic1	1.17996	1.53806e-11
Tapbp	2.04056	1.71418e-11
Gm1673	1.96536	1.85079e-11
H2-Q7	1.54475	2.05055e-11
Ccn2	1.84562	2.08849e-11
Sigmar1	1.40552	2.24498e-11
Ssbp3	1.46051	2.97605e-11
Amotl2	1.35338	3.61351e-11
Prkcsh	1.18442	4.33693e-11
Steap1	2.43298	4.45155e-11
Tle4	1.11032	5.60718e-11
Chd7	1.27093	5.76004e-11
Id3	1.24326	6.09929e-11
Braf	1.2622	6.12325e-11
Taok1	1.17763	7.2333e-11
Acsl3	1.29057	8.84662e-11
Notch2	2.1001	1.108e-10
Zfp229	1.33916	1.19896e-10
Epha4	1.93705	1.21131e-10
Cald1	1.11312	1.25225e-10
Slc4a7	1.3483	1.25225e-10
Cabin1	1.57476	1.27477e-10
Mtcl1	1.2949	1.28832e-10
Atp1a1	1.01098	1.51468e-10
Igf2bp2	1.25742	1.61541e-10
Ptprs	1.08302	1.79229e-10
Gsdme	2.04936	1.81567e-10
Hes1	2.21076	1.85813e-10
Slc6a6	1.46727	1.89427e-10
Ahnak	1.78913	1.96836e-10
Ppib	1.34435	2.07857e-10
Mydgf	1.29539	2.53127e-10
Cldn3	2.94261	4.07131e-10
Fn1	1.07341	4.46905e-10
Cntfr	3.79779	4.58792e-10
Tspan3	1.06706	4.69745e-10
Il17rd	1.96548	4.95039e-10
Gdf3	1.66162	5.11002e-10
Fads1	1.87039	5.70197e-10
Trim8	1.78698	6.05147e-10
Cnih1	1.08742	7.01536e-10
Nuak1	3.2975	7.29838e-10
Selenok	1.06666	7.43768e-10
Agrn	1.65945	8.11311e-10
Nfxl1	1.58842	8.19721e-10
Dse	2.12308	9.38467e-10
Ttc19	1.11908	9.63107e-10
Mecp2	1.95854	1.00133e-09
Tmed7	1.3874	1.07188e-09
Atraid	1.49348	1.12498e-09
Cpxm1	2.09352	1.21571e-09
Sypl	1.26419	1.37854e-09
Zdbf2	1.24505	1.4929e-09
Lrp10	1.90346	1.51456e-09
Tspan9	1.92114	1.53801e-09
Cfl2	1.17272	1.5538e-09
Qrich1	1.10018	1.68387e-09
Smo	1.92825	1.76467e-09
Atl2	1.37977	1.93339e-09
Sfrp5	3.73873	2.35807e-09
Rc3h2	1.12312	2.38818e-09
Igf2bp3	1.59136	2.6039e-09
Itga6	1.21583	2.66183e-09
Lrrc8a	1.46874	2.81234e-09
Ncam1	1.9694	3.0015e-09
Sec11c	1.51751	3.17363e-09
Tmem87a	1.10869	3.71252e-09
Acsl4	1.1594	3.75318e-09
Mogs	2.37953	3.77834e-09
Zdhhc20	1.39473	4.0036e-09
B4galt1	1.49653	4.31402e-09
Hnrnpul1	1.09703	4.52494e-09
Itm2b	1.00272	4.71779e-09
Pigt	1.26721	4.71779e-09
Gadd45a	1.50987	4.72559e-09
Gsk3b	1.04718	4.76522e-09
Paip1	1.29689	5.04399e-09
Dpm3	1.00291	5.3386e-09
Mbtps1	1.0641	5.51059e-09
Hoxb3	4.1276	6.2129e-09
Wrb	1.64037	7.20309e-09
Wdr1	1.31429	7.30556e-09
Lin28a	1.20938	7.43393e-09
H13	1.43355	7.64635e-09
Calu	1.03341	7.77436e-09
Tead1	1.00729	7.96991e-09
Adgrl2	2.29913	9.09618e-09
Selenot	1.08764	9.67804e-09
Ube2r2	1.08053	1.08418e-08
Ccdc50	1.29407	1.13892e-08
Tor2a	1.41704	1.23429e-08
Txndc12	1.6907	1.24551e-08
Gbx2	3.07532	1.27659e-08
Atp13a3	1.10195	1.28085e-08
Aup1	1.246	1.32789e-08
Pan3	1.23474	1.42006e-08
Cyp51	1.09159	1.58689e-08
Impad1	1.13926	1.6504e-08
Kdm6b	1.27162	1.85213e-08
Zswim8	2.05975	1.98024e-08
Ppp4r3a	1.07843	2.06727e-08
Sptan1	1.04084	2.20243e-08
Zeb2	3.53227	2.25657e-08
Ubald1	1.25506	2.26045e-08
Eva1b	1.64602	2.39971e-08
Chd2	1.14874	2.47272e-08
Ttn	1.49665	2.58977e-08
Ldlr	1.47234	2.73815e-08
Ubxn7	1.24982	2.90759e-08
Rnf149	1.00077	3.13372e-08
Cd151	2.04291	3.16181e-08
Cers5	1.68615	3.25491e-08
Sema3e	2.11725	3.3294e-08
Bmpr2	1.51664	3.85063e-08
Stra6	3.46208	3.93157e-08
Trim35	1.42666	4.13171e-08
Rai14	1.45657	4.68369e-08
Tpm1	1.27868	4.68442e-08
Sc5d	1.95312	5.07168e-08
Vim	1.28755	5.21032e-08
Yipf5	1.08385	5.3358e-08
Tpm4	1.29592	6.26332e-08
Ube2j1	1.94782	6.29395e-08
Npffr1	1.25035	6.48651e-08
Exoc5	1.19758	7.0251e-08
Spink1	2.26955	7.30063e-08
Slc39a1	1.78323	7.4009e-08
Yipf3	1.1335	7.65032e-08
Rnf121	1.6395	8.20437e-08
Erf	1.50526	8.29903e-08
March6	1.31735	8.37852e-08
Ptprk	1.43717	9.86792e-08
Cotl1	1.18636	1.04074e-07
Hs6st1	1.42571	1.20406e-07
Dhcr24	1.1269	1.20709e-07
Ago1	1.80047	1.24345e-07
Pcbp4	1.38215	1.24371e-07
Ppp1r9a	1.80327	1.26716e-07
Acvr2b	1.17204	1.28663e-07
Hyou1	1.46753	1.32606e-07
Bcam	1.42166	1.32635e-07
Hoxb4	2.63813	1.3778e-07
Mau2	1.07007	1.44632e-07
Elf2	1.57882	1.44664e-07
Ube3c	1.15235	1.47381e-07
Twsg1	1.52552	1.48046e-07
Mpped2	2.04874	1.48647e-07
Gpx7	1.63944	1.53069e-07
Amfr	1.97641	1.56694e-07
Mllt10	1.0372	1.60647e-07
Carmil1	1.4021	1.69933e-07
Wtip	1.0063	1.89224e-07
Furin	1.26159	1.98147e-07
Zfp655	1.12472	2.10912e-07
Tead2	1.20306	2.20607e-07
Phykpl	1.22277	2.21386e-07
Bcl2l1	1.55439	2.21386e-07
Itga3	1.91948	2.31023e-07
Rtn1	1.80461	2.43508e-07
Adgra3	1.47207	2.51541e-07
Ubn2	1.01995	2.51541e-07
Zfp423	2.19513	2.58722e-07
Sertad2	1.37567	2.58856e-07
Fignl2	3.59882	2.85261e-07
Ebf1	3.09096	3.14267e-07
B3gnt7	1.29483	3.347e-07
Tmem161a	2.2715	3.44532e-07
Olig3	5.58147	3.6539e-07
Soat1	1.17228	4.14808e-07
Asah1	1.02827	4.28304e-07
Ints7	1.48915	4.34829e-07
Slc1a5	1.2607	4.44078e-07
Arl4c	2.18806	4.4486e-07
Spp1	1.30351	4.45767e-07
Nptn	1.13065	4.45767e-07
Mtss1	1.23404	4.46553e-07
Grina	1.42226	4.7225e-07
Dbn1	2.557	4.7225e-07
Erg28	1.17983	4.73434e-07
Clptm1	1.05041	4.86131e-07
Nucb1	1.49641	4.8699e-07
Nfe2l1	1.0628	5.1299e-07
Zfp568	1.11772	5.17703e-07
Slc16a2	2.29822	5.22074e-07
Alpl	1.20019	5.3707e-07
Brd9	1.67397	5.54683e-07
Nxn	1.38356	6.77119e-07
Bambi	1.68817	7.29143e-07
Erp44	1.21825	8.3544e-07
Zfp57	1.27259	9.21679e-07
Cers6	2.41383	9.35028e-07
Pet100	1.28565	1.03813e-06
Dpysl2	1.50855	1.05204e-06
Kdm2b	1.33996	1.06844e-06
Gabbr1	1.66817	1.12365e-06
Syngr2	1.21177	1.20148e-06
Dpm1	1.0882	1.21926e-06
2700081O15Rik	1.98619	1.28254e-06
Irf2bp2	1.94477	1.31368e-06
Plagl1	1.86861	1.34062e-06
Wee1	1.14742	1.37848e-06
Sidt2	1.34247	1.39281e-06
Rbp4	2.83783	1.45066e-06
Tmem9	1.17561	1.55869e-06
Ddhd2	1.02969	1.59631e-06
Zfhx3	1.15264	1.61513e-06
2200002D01Rik	2.21661	1.62258e-06
Afg3l1	1.03272	1.63524e-06
Tmem214	1.44855	1.63524e-06
Ncoa7	1.38526	1.78137e-06
Etl4	1.05592	1.82419e-06
Adam10	1.44422	1.90867e-06
Meis1	4.02641	2.28038e-06
F2rl1	2.3152	2.34607e-06
Itga5	1.71771	2.41462e-06
Man1a	3.26226	2.43417e-06
Ganab	1.00409	2.50162e-06
Igf1r	1.28746	2.50162e-06
Tmem39a	1.48118	2.7748e-06
Ext1	1.20593	3.61073e-06
Itm2c	1.48535	4.06975e-06
Gm2961	1.53217	4.36041e-06
Pigx	1.09256	4.43463e-06
Tshz1	5.27871	4.57414e-06
Mapk6	1.08266	4.62792e-06
Spaca6	1.51255	4.72599e-06
Stim2	1.6727	4.7881e-06
Slc30a5	1.23823	5.78479e-06
Sulf1	2.41316	6.42922e-06
Il6st	1.50445	6.54423e-06
Dennd5b	1.09347	6.71769e-06
Ddc	2.0925	6.82579e-06
Ext2	1.46321	6.82823e-06
Fndc5	1.30345	6.84923e-06
Igsf3	1.1558	7.75352e-06
Plce1	2.3568	8.60236e-06
Nup62cl	1.40227	9.17518e-06
Socs2	1.24462	9.28383e-06
Mest	2.05859	9.41957e-06
Slc35b1	1.1628	9.55158e-06
Tmem30a	1.2538	1.0224e-05
Scamp2	1.22381	1.03654e-05
Greb1l	1.96551	1.1135e-05
Serpinf1	3.22478	1.13616e-05
Slc5a3	1.34228	1.14919e-05
Rce1	1.38744	1.15422e-05
Llgl2	1.22205	1.1748e-05
Ermp1	1.1079	1.19335e-05
Cd47	1.41464	1.21298e-05
Gpr107	1.07756	1.21425e-05
Vangl2	2.28834	1.25927e-05
Adgrl1	1.01742	1.29974e-05
Arl2bp	1.17706	1.3374e-05
Elovl4	2.41515	1.34679e-05
Ogfr	1.56034	1.36977e-05
Gfra1	3.65689	1.40528e-05
Pxdn	2.46888	1.47454e-05
Tm2d2	1.14581	1.48095e-05
Slc20a1	1.20171	1.49329e-05
Pax6	2.29026	1.51785e-05
Epb41l4a	1.15579	1.54932e-05
Jtb	1.18686	1.55666e-05
Cnnm3	1.30669	1.56755e-05
Hspa13	1.45372	1.73763e-05
Pbx3	1.60516	1.85727e-05
Perp	1.16643	1.86287e-05
Elovl1	1.7391	1.87411e-05
Agpat3	1.14302	2.14888e-05
Ap1s2	1.08454	2.28137e-05
Rnft1	1.63157	2.38762e-05
Rnf8	1.0511	2.49907e-05
Mmp2	1.56852	2.49907e-05
Slain2	1.38597	2.59396e-05
Sall1	1.50153	2.61011e-05
Mex3a	1.67483	2.62744e-05
Cyb561d2	2.14745	2.62744e-05
Zmiz1	1.09114	2.84742e-05
Slc39a7	1.04377	3.01112e-05
Alg5	1.12772	3.09575e-05
Clock	1.00818	3.30404e-05
Aard	1.11573	3.32161e-05
Slc35a1	1.45381	3.38502e-05
Ypel5	1.04093	3.3886e-05
Aff1	1.51367	3.41822e-05
Wt1	2.82567	3.43932e-05
Emp3	1.5241	3.69554e-05
Slc39a2	1.42364	4.02491e-05
Xpr1	1.35528	4.34564e-05
Ptk7	1.17363	4.40266e-05
Wls	1.4962	4.46509e-05
Limd2	1.03286	4.5113e-05
Tent4a	1.56761	4.5189e-05
Stx16	1.08547	4.61477e-05
Mrc2	2.3617	4.64003e-05
Porcn	1.1139	4.93092e-05
Dhrs7b	1.09749	5.21514e-05
Gpc3	1.1899	5.26781e-05
Lpl	1.38061	5.2932e-05
Psen2	2.64026	5.31872e-05
Tmed3	1.06713	5.43766e-05
Hoxb5	3.39281	5.85837e-05
Fzd3	1.28171	5.90005e-05
Slc7a7	1.75936	6.16096e-05
Olfr1023	1.29114	6.30849e-05
Dnajc25	1.48661	6.51696e-05
Slc27a4	2.28559	7.16501e-05
Eef1akmt3	1.71338	7.30526e-05
Tor1aip1	1.47885	7.36274e-05
Nfib	1.98806	7.5638e-05
Trh	1.91078	7.66279e-05
Pom121	1.15835	7.79939e-05
Slc39a10	1.13285	8.1435e-05
Rcn3	1.38722	8.42955e-05
Itgav	1.39359	8.65005e-05
Srprb	1.07287	8.87919e-05
Gm7389	1.31003	8.91963e-05
Tenm3	2.06818	9.182e-05
Msi1	2.48666	9.34689e-05
Metrn	2.31993	9.46093e-05
Orai1	1.29372	0.000101422
Zc3h7a	1.40744	0.000102006
Lpp	1.02223	0.000103013
Tcf12	1.03222	0.0001046
Htra1	3.01611	0.00010533
Zbtb38	1.8825	0.00010533
Hoxb9	2.83217	0.000110238
Dnajb12	1.36417	0.000110604
Cnpy3	1.35221	0.000112032
Ncoa6	1.42046	0.000112218
Mageh1	1.66172	0.00011295
Irf1	1.28262	0.000114306
Fam160b1	1.71115	0.000121103
Plod3	1.79082	0.000122978
Slc7a1	1.25919	0.00012443
P3h1	1.66153	0.00012706
Cdk17	1.51754	0.000129645
Mbd2	1.21665	0.000133178
Hoxb8	5.06358	0.000133398
Egln2	1.31864	0.00013781
B3gnt5	2.56728	0.00013781
Inpp4a	1.68643	0.000142703
Zfp532	1.97966	0.000147079
Itgb5	1.52251	0.000149337
Slc7a3	1.51494	0.000152651
Aak1	1.01368	0.000154553
Mapk3	1.04816	0.000156082
Herpud1	1.40052	0.000159989
Setd1b	1.28158	0.000170095
Specc1	1.51965	0.000171771
Nnat	1.96109	0.000178021
Ikzf5	1.61967	0.000178629
Rhou	1.51191	0.000183048
Neo1	1.0091	0.000183782
Lama5	1.06524	0.000187572
Pja1	1.20452	0.000200455
Zfp266	1.08218	0.000207237
Nsdhl	1.32491	0.000208279
Maged2	1.07652	0.000213175
Cd37	2.49348	0.000218219
Zfp398	1.3956	0.000221353
Trp53i13	1.77871	0.000228273
Cgrrf1	1.58688	0.000238488
Tbl1xr1	1.29659	0.000244105
Jam3	1.38441	0.000244644
Il23a	2.10235	0.000244897
Tcn2	1.69431	0.000251538
Golm1	1.06122	0.00025442
Manbal	1.28376	0.000262069
Plec	1.06079	0.000263257
Spcs3	1.05197	0.000275693
Clip1	1.46114	0.000275818
Tmem161b	1.0987	0.000284117
Rnf44	1.04181	0.000289155
Atp13a1	1.13417	0.000305852
Skap2	1.03381	0.000307939
Prrx2	2.5571	0.000321454
Zfp704	1.04319	0.000335268
Anxa3	1.42961	0.000338592
Mxd4	1.21181	0.000340072
Edem1	1.03715	0.000350807
Snapc3	1.01932	0.000352702
Nudt3	1.28426	0.000363279
Shroom2	1.19423	0.000374754
Txndc11	1.23975	0.000392257
Elovl5	1.1227	0.000405983
Prph	1.97837	0.000421222
P3h4	2.33123	0.000421222
Arxes2	1.20499	0.000421417
Etv6	2.03112	0.000424883
Daam1	1.09999	0.0004423
Pld3	1.69742	0.000448371
Slc38a10	1.10928	0.000458014
Cyp1b1	2.38796	0.000493441
Grifin	2.15208	0.00052054
Calcoco1	1.13891	0.000521312
Tpbg	2.13505	0.000533176
Dcun1d1	1.22866	0.000559926
Hoxa2	4.79491	0.000562382
Tmem168	1.40381	0.000563587
Ajuba	1.17144	0.000570394
Tvp23b	1.01553	0.0005738
Thbs1	2.36278	0.000584357
Rps11-ps1	2.19751	0.000616116
Nr2c2	1.03992	0.000624112
Tspan2	2.57623	0.000646517
Lemd2	1.14988	0.000647782
Gm42715	1.49967	0.00065205
Pknox2	3.32505	0.000656594
Ly6k	1.76766	0.000668592
Hoxa3	5.24065	0.000677791
Tmem39b	1.67767	0.000685592
Lmna	1.45335	0.000694128
Hoxa5	5.11166	0.000747729
Bcar1	1.31526	0.000748432
Pqlc3	1.63457	0.000760342
Rragd	1.66225	0.000803869
Ptpn9	2.71629	0.000810439
Shroom3	1.38178	0.000821287
Tnfrsf12a	1.42823	0.000838214
Pigp	1.01013	0.000849551
Rnf145	1.28866	0.000871909
Tyro3	1.60911	0.000872319
Bet1l	1.12224	0.000874636
Pcdh1	3.54957	0.000911271
Sccpdh	1.22045	0.000914049
Hebp2	1.69536	0.000979592
Pvr	1.64508	0.000980054
Lrp4	1.41467	0.000998459
Klkb1	1.86188	0.00100598
Fos	1.13628	0.001007
Glipr2	1.17732	0.00102223
Zhx3	1.37144	0.00103096
Fzd2	1.77673	0.00108672
Zyx	1.04808	0.00112179
Tet3	1.79486	0.00112353
Mgst1	2.07596	0.00114096
Tmem170b	1.77598	0.00117953
Mnt	1.09607	0.00120937
Slc35b2	1.16263	0.00128091
Gnb4	1.32266	0.00128152
Gli3	1.35138	0.00129641
Abca3	1.72295	0.00131146
Lifr	1.12804	0.00132755
B2m	1.06804	0.00133164
Glt8d1	1.77127	0.00133227
Slc35f5	2.60908	0.00141915
Ssbp2	1.96404	0.00142586
Gpx3	1.00013	0.00148949
Med16	1.09326	0.00149256
Mgat4a	1.0234	0.00151447
Mbtps2	1.03499	0.00152635
Armcx3	1.6596	0.00154059
Sppl2a	1.35559	0.00161761
Timp2	1.23118	0.00162264
Fosl2	3.03859	0.00165452
Csrp1	1.06776	0.00165878
Sema6c	2.36386	0.00167165
Pea15a	1.91522	0.00168461
Pigs	1.34273	0.0016933
Fgfr2	1.99098	0.00172885
Flnc	1.95943	0.00188498
Serping1	2.18099	0.00192413
Extl3	1.87613	0.00194291
Ppp2r3a	1.30928	0.00199552
Zfp608	2.29676	0.00205728
Mfsd10	1.01812	0.00206574
Nectin1	1.55632	0.00218482
Cacna1a	1.04484	0.00219482
Sbno2	1.32709	0.00222428
Atp2c1	1.22558	0.00239828
Sort1	1.33869	0.00241901
Icosl	2.70596	0.00246127
Nab2	3.33938	0.00255512
Moxd1	2.93427	0.00259554
Slc39a6	1.17531	0.00274409
Stk32a	2.97933	0.00274539
Aig1	1.44844	0.00283292
Tro	1.02183	0.00305219
Hoxa1	1.45686	0.00316596
Slc11a2	1.45503	0.00320429
Snx24	2.32669	0.00320903
Reep1	1.95389	0.00321845
Vezt	1.21034	0.00329148
Ldlrad3	1.12754	0.00330133
Sgms1	1.62923	0.00333765
Crtap	1.12884	0.00336936
Rab11fip4	1.43788	0.00338935
Bscl2	1.00451	0.00340289
Slc15a4	1.13446	0.00345711
Irs2	1.21604	0.00348659
Nr3c1	1.38136	0.00349524
Adam22	1.27692	0.00355318
Cdk6	1.81639	0.00357806
Smad6	3.05223	0.00377503
Wbp1l	1.14595	0.00382006
Rhd	2.40303	0.00406755
Tcf7l2	1.03683	0.00411579
Pcnx3	1.09839	0.00417672
Hyal2	1.69314	0.00423478
Lrig1	1.36017	0.00426199
Tram2	1.5591	0.00429974
Cmtm7	1.28162	0.00430589
Cdon	1.95307	0.00430589
Tmem115	1.04949	0.00434609
Zcchc14	1.37529	0.00439111
Gm5915	1.9806	0.00447813
Lpar6	1.54302	0.00461412
Prom1	1.84844	0.00465482
Bace1	1.48365	0.00473291
Alg10b	1.26254	0.00475604
Zfp618	2.49769	0.00507008
Rhob	1.17118	0.00512208
Mboat7	1.09756	0.00525835
Hsf1	1.29059	0.00539518
Pigu	1.17607	0.00566803
Lgmn	1.17446	0.00567072
Unc5b	1.55803	0.00575079
Lpar4	1.42002	0.0058038
Zdhhc2	1.31149	0.00608413
Sft2d2	1.6224	0.00621109
Spsb1	1.55445	0.00639555
Ramp3	1.25223	0.00648489
Camk2d	1.73966	0.00662919
Zbtb2	1.62002	0.00668306
Hivep1	1.53361	0.00670215
Gsn	2.2374	0.00671815
Zfp503	3.06609	0.00678568
Notch3	1.00443	0.00680182
Camk2n1	1.49089	0.00691633
Pgap1	1.54824	0.00691633
Dipk1a	1.23969	0.00693613
Ppp1r18	2.0153	0.00694601
Hacd3	1.04734	0.00696919
Dgat1	1.34193	0.007154
Sfrp1	1.14101	0.00731906
Grip1	1.23591	0.00732253
Ptpru	2.92285	0.00741695
Ncs1	1.8849	0.00775099
Dsp	1.07244	0.00778404
Apod	2.47462	0.00778773
Col4a2	1.52336	0.00779879
Heg1	2.01834	0.00779879
March9	1.07108	0.00780987
Atp6ap1	1.35547	0.00800025
Ptges	2.20549	0.0080799
Elk3	3.03144	0.00809897
Mov10	1.0988	0.00814108
Rasal2	1.00356	0.00814878
Pcnx	1.11729	0.00822207
Slc7a6	1.06343	0.00824146
Ctcfl	1.38439	0.00828429
Scarb2	1.16294	0.00833912
Pcbd1	2.20426	0.00843777
Chpf	1.68958	0.0084497
Rhbdf1	1.66603	0.00879792
Foxk2	1.16578	0.00900258
Smarcc2	1.23681	0.00939845
Ifngr1	1.10536	0.00941175
Srebf1	1.35453	0.00948677
Tfap2a	2.14634	0.00962089
Zfp180	2.41032	0.00965243
Kcnk1	1.14496	0.00979261
Gusb	1.15719	0.0099905
Pde10a	6.11972	0.010089
Ggh	1.44185	0.0101454
mt-Nd3	1.43081	0.0102407
Tmbim1	1.10341	0.010365
Spock2	2.63947	0.0103843
Rab11fip2	1.3062	0.0105152
Dram2	1.38694	0.0105299
Afap1	1.02339	0.0106674
Tnfrsf21	2.03002	0.0110638
Phactr4	1.14779	0.011343
Lmbrd2	1.24318	0.0114326
Trf	1.90271	0.0114695
Cda	2.4383	0.0116503
Tcirg1	1.49853	0.0116827
Tmco3	1.48228	0.0119383
Gpx8	1.78146	0.0119548
Npdc1	1.0035	0.0120656
Gm364	1.45554	0.0120989
Agap3	1.22767	0.0122213
Csn3	3.75587	0.0124718
Bmp2k	1.15941	0.0125294
Shisa3	5.38053	0.0127671
Ormdl1	1.20836	0.0129962
Bgn	4.86052	0.0130854
Rnf128	1.0699	0.013271
Arxes1	1.48607	0.0137254
Pou4f1	1.31168	0.0139963
Fkrp	1.23563	0.0142469
Ccdc184	1.04995	0.0144551
Mgat1	2.19012	0.0146657
Mc1r	1.17427	0.0146727
Tmod2	1.111	0.0146796
Bcr	1.00643	0.0147798
Tlcd2	1.97613	0.0149085
Rassf1	1.35914	0.0149293
Hmgxb3	1.40802	0.0157137
Lipa	1.51252	0.0158059
Fzd10	2.04478	0.0159566
BC035947	1.07519	0.0161666
Gdpd5	1.36942	0.01624
Egln3	1.00636	0.0165116
Gpa33	1.38338	0.016534
Gas1	2.70992	0.0167962
Fanci	1.15187	0.0171137
Prmt2	1.24162	0.0171764
Ap4m1	1.15957	0.0171854
Creb3	1.73992	0.0172708
Uxs1	1.02363	0.0173791
Timp1	1.44673	0.0174263
Zeb1	1.48615	0.0181112
Ccdc97	1.19979	0.018457
Akt3	1.11199	0.0188451
Rnf122	1.58281	0.0191835
Rnpepl1	1.26998	0.0191841
Gpc4	2.47983	0.0197664
Gbp2	2.30888	0.0198537
Col5a1	1.75711	0.0199083
BC048679	2.36293	0.0199818
Mindy1	1.24144	0.0202119
Cercam	1.03614	0.020275
Ror2	1.64861	0.020275
Slc2a8	1.08845	0.020391
Ppt1	1.10128	0.0205742
Mgat5	1.39049	0.0210445
Ctsf	1.43604	0.0212218
Mindy2	1.37352	0.0213164
Igdcc3	1.04793	0.0216855
Sp8	3.35103	0.0220891
Prag1	2.06087	0.0222746
Tmem120a	1.01237	0.0223139
Cdc42ep5	1.80361	0.0226287
Ptpn3	1.19537	0.0229269
Steap2	1.33016	0.023177
Suv39h2	1.07875	0.0236205
Cnpy4	1.29376	0.0236315
Gpc6	26.7291	0.0236629
Dhrs13	1.53797	0.0237573
Xxylt1	1.70754	0.0237991
Gpr180	1.29884	0.0244531
B3galnt2	1.80357	0.025195
Uqcc1	1.31221	0.0252499
Hipk2	1.32523	0.0255151
Dtx3l	1.69307	0.0257919
Mfap5	1.58717	0.0267141
Enho	2.41377	0.0267493
Fam3a	1.92536	0.0268996
Nab1	1.56991	0.0273195
Rab13	1.56783	0.0278771
Apbb1	1.11466	0.0281879
Fhod3	1.2844	0.0283948
Cmtm8	1.01748	0.0286151
Scube3	1.6687	0.0286284
B3glct	1.7792	0.0287398
Onecut2	1.8666	0.0287774
Dip2c	1.15285	0.0290115
Git1	1.00572	0.0298456
Ndst1	1.32997	0.0299878
Ms4a4d	26.7055	0.0300156
Ikbkb	1.32768	0.0305808
Tnrc18	1.1586	0.0305949
Rnf165	1.24029	0.0308968
Spats2l	2.4247	0.031097
Hap1	1.62779	0.0320181
Fjx1	1.09087	0.0330568
Samd4	3.57863	0.033296
Zfp36	1.24419	0.0340582
Sox1	5.25957	0.0353587
Phlda1	1.25771	0.03578
9530068E07Rik	1.1428	0.0358557
Gbp2b	2.20427	0.0365331
Il11ra1	2.07028	0.0365848
Abhd2	1.17001	0.0370009
Scfd2	1.41254	0.0370177
Slc22a23	1.67594	0.0371875
Ctdspl	1.67418	0.0377028
Vegfa	1.13294	0.0378148
Vsig10	1.6924	0.0380086
Entpd7	1.49529	0.0381232
Pcyox1	1.04226	0.0381736
Fktn	1.43094	0.0387365
Fam199x	1.57608	0.0389311
Hoxb6	4.53069	0.0390323
Cacnb3	1.43295	0.0395095
Msln	1.54626	0.0402454
Fbn2	1.86859	0.0407898
Gm5854	2.59327	0.0408269
Gata2	2.45668	0.0411689
Plpp2	1.10309	0.0417058
Yod1	1.02531	0.0417627
Cpe	1.3115	0.0417627
Ahr	1.64484	0.0425105
Zfp821	1.3183	0.0427375
Wnt4	1.33259	0.0431249
Cdc42se1	1.15905	0.0434907
Kif13a	1.05098	0.0436935
Tnfsf12	1.8224	0.0458626
Laptm5	1.00285	0.0477821
Klc2	1.48402	0.0479188
Tspan12	2.00104	0.0480198
Cln6	1.00449	0.0490623
Ecscr	2.33229	0.0491852
Abcb6	1.96487	0.0498706
Pfn2	1.01406	0.0499778
Dtx2	1.04764	0.0505168
Jak2	1.62146	0.0512346
Ptpn4	1.02565	0.0514852
Arl14epl	1.0431	0.0543884
Aebp1	3.64889	0.0547132
Col4a3	1.38566	0.0554208
Gprc5a	1.83756	0.0563391
Megf8	1.31297	0.0569729
Dkkl1	3.5262	0.0573282
Mapk8ip1	1.15712	0.0576507
Lrp8	1.50086	0.0591687
Clcn4	1.55419	0.0594105
Fam234a	1.07061	0.0611692
Adam9	1.95016	0.0612301
Efnb2	1.06202	0.0626225
Alg3	1.09364	0.0635054
Olfm1	1.02978	0.064278
Pcdh19	1.89649	0.064278
Rdh10	2.10936	0.0669796
Tmem184b	1.49918	0.0673872
Chst15	2.36403	0.0673872
Gm13827	2.07156	0.068779
Nhsl1	1.97895	0.0691091
Slc48a1	1.97623	0.0697774
Selenon	2.48266	0.0697813
Zfp185	1.1945	0.0701388
Rgs10	1.10487	0.0706645
Plekhg2	1.44772	0.0716441
Gprc5c	1.04107	0.0724413
Bach2	2.09757	0.0730942
Tmem63a	1.83857	0.0739705
Hmbox1	1.49392	0.0751423
Chml	1.77743	0.0760942
Tbata	1.63674	0.0761318
Zfp36l2	1.03888	0.0761318
Lats2	2.8371	0.0770363
Enpp3	1.63388	0.0770743
Irx3	2.71923	0.0771667
Xlr3a	1.0641	0.0779253
Pkd2	1.0866	0.0782098
C1galt1	1.0644	0.0786696
Gm26992	1.08721	0.0796011
Plekha2	1.25499	0.0797867
Cavin4	1.82247	0.0797913
3830406C13Rik	1.23374	0.0800912
Atg9a	1.15196	0.0801565
Rgma	1.44241	0.0807485
Zdhhc15	2.14575	0.0816878
Ubash3b	1.28501	0.0826822
Sec24d	1.24832	0.0827806
Hivep2	1.42901	0.0832546
Gm2381	1.4012	0.0845273
Sox13	1.14351	0.0846006
Chkb	2.00023	0.084902
Chd3	1.09925	0.0851724
Trps1	1.11995	0.0888876
Madcam1	26.5748	0.0904642
Casd1	1.33897	0.0915815
G6pc3	1.67344	0.0932565
Cdh2	2.46012	0.0941868
Fam189a2	2.34791	0.0949215
Smim27	1.71295	0.0950031
Tspan33	1.21315	0.0951497
Arfgef3	1.00995	0.0952668
Ptn	3.3304	0.09536
Thbs3	1.72436	0.0969831
Parp14	1.23154	0.0976652
Plaur	3.10038	0.0980382
Smpd2	1.13952	0.0985814
Wfdc10	1.99463	0.0987693
Obsl1	1.50433	0.099079
Pomt1	1.54188	0.0999522

## Sheet: C (red) vs F (purple)
names	log2fc	p_value
Trap1a	2.86844	1.71812e-30
Igfbp2	3.425	6.66483e-30
Slc2a1	2.61596	4.3971e-25
Col18a1	2.63554	1.32278e-23
Mdk	1.56733	4.38354e-23
Kdm5b	1.55549	5.9819e-15
Lefty1	3.46458	1.06761e-14
H2-Bl	2.70959	1.51628e-14
Foxp1	3.39467	1.70723e-14
Ap1s3	1.08568	1.89736e-14
Olfr1388	1.40554	3.21068e-14
Tdgf1	3.06987	3.59121e-14
Ogt	1.72806	8.15179e-14
Id1	2.21094	1.06641e-13
Olfr769	1.16814	1.28182e-13
Lars2	1.32267	1.37551e-13
Prtg	2.52649	3.76824e-13
Ubr5	1.3045	5.35079e-13
Rif1	1.23617	3.2742e-12
Stra8	2.02766	4.00226e-12
Ifitm3	1.65696	9.4818e-12
Fn1	1.7287	2.28869e-11
Gm20594	1.40289	2.84834e-11
Dag1	1.35369	3.91572e-11
Lbr	2.11591	8.89686e-11
Aplp2	1.04638	9.78283e-11
Pbx1	3.15949	1.00864e-10
Ifitm1	3.31342	1.97611e-10
Id2	2.12105	2.44061e-10
Fgfr1	2.03961	4.24625e-10
Gm42669	1.36579	5.01318e-10
Smad7	1.08284	7.71512e-10
Pign	1.18911	1.07924e-09
Pim1	1.88842	2.52148e-09
Braf	1.90806	3.2227e-09
Phip	1.19971	3.58705e-09
Skil	1.37071	4.67464e-09
Msi2	1.72188	4.99562e-09
Tut4	1.72048	5.6777e-09
Peg10	1.23781	6.22169e-09
Cmah	1.37856	6.36031e-09
Scd2	1.04449	6.42407e-09
Mfge8	1.13967	9.27548e-09
Cbx5	1.06876	1.12287e-08
Tmsb4x	1.2184	2.53704e-08
Chd7	1.88415	2.90579e-08
Dhrs3	2.65788	3.32272e-08
Adarb2	1.20275	4.16345e-08
Fstl1	1.86551	9.18971e-08
Id3	1.56562	1.03562e-07
Fat1	2.22754	1.62131e-07
Hoxb1	3.15063	1.8005e-07
Gm10800	1.76903	2.56776e-07
AC149090.1	1.25358	5.04669e-07
Peg3	1.56594	6.11432e-07
Gm48836	1.32227	8.5888e-07
Ptprf	1.29367	1.02562e-06
Pten	1.00681	1.13265e-06
Chd9	1.73319	1.33685e-06
Sox2	1.93569	1.6886e-06
Tle4	1.08801	2.43815e-06
Lefty2	2.61703	2.5226e-06
Igsf9b	1.84645	3.01845e-06
Lgr4	1.75678	3.76932e-06
Hoxb2	2.77654	3.97318e-06
Zfp644	1.03263	4.26761e-06
Gm47654	1.08527	4.31101e-06
Sema3e	3.58238	6.00993e-06
Ncam1	3.2832	6.21522e-06
Mib1	1.54944	1.06343e-05
Gata3	2.63346	1.17944e-05
Lrp1	1.74343	1.2845e-05
Ptprs	1.03347	1.56294e-05
Meis2	2.26273	1.84741e-05
Ankrd10	1.73144	2.07294e-05
Epha2	2.03211	2.12698e-05
Rc3h2	1.16784	2.31987e-05
Taok1	1.1154	2.32515e-05
Itga6	1.4031	2.7129e-05
Sox4	2.218	2.79906e-05
Etv1	3.0109	3.20022e-05
Cemip2	1.39122	3.35161e-05
Il17rd	2.38417	3.46299e-05
Plagl1	3.20785	3.68909e-05
Ccn2	2.18564	4.18686e-05
Tmem47	2.69261	4.34581e-05
Ccdc88a	1.46581	4.7601e-05
Adgrl1	1.68189	4.8504e-05
Rbms1	1.21965	6.06553e-05
Itm2a	1.74888	6.76182e-05
Spaca6	2.70804	7.28435e-05
Pitx2	2.64604	8.53866e-05
Txnip	1.11823	0.000107515
Atp11b	1.53948	0.000113222
Herc4	1.01741	0.000124208
Arid2	1.40878	0.000134466
Dcaf8	1.07472	0.000140831
Nfkbia	1.37038	0.000175616
Flna	1.20573	0.000199936
Ap1s2	1.77666	0.000207887
Armcx2	2.29691	0.00021214
Ttn	2.27922	0.000220556
Tcf4	1.26518	0.000227798
Dusp6	2.05146	0.000250395
Nfat5	1.20978	0.000309792
Fgfbp1	2.88422	0.000312174
Mtcl1	1.11468	0.0003674
Casc4	1.23909	0.000384095
Uchl1	1.55226	0.00041417
Phc1	2.04103	0.000434393
Efnb1	1.88888	0.000542788
Map7d2	1.35653	0.000543624
1700019D03Rik	2.52629	0.000565538
Zfp266	1.85081	0.000626673
Mest	3.07224	0.000698576
Ndufa4l2	1.88665	0.000765549
Crabp2	2.38638	0.000767144
Nodal	2.33113	0.000776521
Gm4631	1.35656	0.000777459
Cdca7	2.022	0.00093894
Gpx7	1.8985	0.000968018
Slc4a7	1.07068	0.00109265
Zeb2	3.71483	0.00124868
Perp	1.62873	0.00126082
Auts2	1.29821	0.00129465
Clock	1.50096	0.00142608
Alg13	1.05817	0.00160256
Lpar4	4.58742	0.00162866
Pax6	3.46675	0.00165713
Tfrc	1.78643	0.00168491
Gprasp1	1.43301	0.00174416
Zfp423	2.43581	0.00195006
Nectin3	1.26828	0.00196643
Calca	3.04568	0.0019764
Spred1	1.57434	0.00201849
Cntfr	2.82363	0.00212356
Tmem131	1.08524	0.00229088
Cldn3	1.71329	0.00230162
Sfrp5	2.22755	0.00264573
Ago1	1.90925	0.00279849
Raph1	1.3479	0.0028566
Vmn2r97	1.14919	0.00325614
Mex3a	2.15926	0.00351069
Txlng	1.03752	0.00371197
Irf1	2.1062	0.00398236
Gfra1	4.31315	0.00421865
Prss50	1.72544	0.00423491
Ptprk	1.41544	0.00439577
Bcam	1.40962	0.00452246
Steap1	1.52747	0.00533424
Eva1b	1.61328	0.00540807
Pcsk1n	1.97882	0.005648
Mmp2	2.12297	0.00582082
Bclaf3	1.01336	0.00613066
Nbea	2.51298	0.00620174
Wls	1.9655	0.00678074
Acvr2b	1.00546	0.00740986
H2-Q7	1.08189	0.00748228
Zdhhc20	1.0455	0.00793643
Six4	2.24314	0.00821795
Ptk7	1.69585	0.00835042
Igf2r	1.26187	0.00841253
Arfgef3	4.09901	0.00915327
Med13	1.0756	0.00967481
Trh	2.43894	0.0102685
Gpc3	1.32327	0.0103475
Abcg2	1.20828	0.0104421
Sox11	1.9955	0.0106069
Olig3	3.57474	0.0107195
Hoxb3	2.4802	0.0112987
Zfp981	1.7324	0.011513
Pola1	1.31157	0.0117567
Notch2	1.46261	0.011919
Tapbp	1.31973	0.0125083
Cdc42bpa	1.45968	0.0129004
Smo	1.44999	0.0131948
Gdf3	1.31295	0.0138814
Nanog	1.51699	0.0151386
Jam2	1.88554	0.0154633
Neo1	1.51314	0.015595
Sort1	2.06013	0.016104
Cd47	1.5008	0.0185853
Adgra3	1.30085	0.019486
Chic1	1.34815	0.0196016
Bambi	1.75129	0.022556
Tro	1.56849	0.02268
BC035947	2.5519	0.0230717
Wt1	3.02172	0.0232303
Coch	2.22519	0.0233654
Adgrl2	1.79011	0.0238969
Mup6	4.52557	0.0241177
Pcdh1	5.20259	0.0249272
Rbp1	1.08871	0.025004
Mgst1	3.07635	0.0250893
Sh3bgrl	1.96552	0.0251244
Lrp6	1.16184	0.0256928
Slc7a3	2.07045	0.0257975
Rnf121	1.29184	0.0268207
Lrch2	3.1148	0.0269296
Shroom2	1.62115	0.0270128
Aff1	1.71516	0.0283922
Tmcc1	1.01002	0.0295462
Pou3f1	1.9047	0.0314293
2700081O15Rik	1.77571	0.0315443
Mrc2	2.38099	0.0324595
Dusp5	1.75761	0.0328612
Gabbr1	1.43168	0.0348072
Etv5	1.38546	0.0351081
Armcx4	2.78004	0.0351081
Nuak1	1.70464	0.0363915
Olfr1385	1.00694	0.0369811
Meioc	2.68857	0.0394567
Cacna1a	1.45097	0.0404119
Igf1r	1.20313	0.0410247
Ptch1	1.54981	0.0416976
Hook1	1.01314	0.0426129
Cd74	2.50571	0.0461909
Ramp3	1.92713	0.0493628
Trp53i11	2.4302	0.0494441
Gfpt2	1.86463	0.0501142
Prom1	2.76652	0.051786
Rnf128	1.82861	0.0527152
Nav2	2.76757	0.0530871
Grifin	3.05289	0.0534406
Wfdc2	1.29181	0.0538172
Hdac4	1.32606	0.0539881
Shprh	1.22784	0.0540583
Trps1	1.84525	0.0546087
Gsdme	1.44247	0.056255
Gbp2	5.74521	0.0571109
Gadd45a	1.03919	0.0596985
Ranbp17	1.42528	0.0598693
Fzd3	1.34519	0.0602797
Tab3	1.732	0.0609854
Hoxb4	1.52898	0.0623489
Hoxa2	4.47989	0.0628797
Tshz1	2.95627	0.0645638
Gbx2	1.79134	0.0645638
Dbn1	1.75091	0.064607
Xpr1	1.39517	0.0657717
Pcyt1b	2.11125	0.0678178
Rab11fip2	2.26458	0.0695306
Tmem88	2.85532	0.069577
Nfib	2.06001	0.0720165
Cyp1b1	3.55038	0.0749759
Pla2g1b	1.02493	0.0760558
Akt3	2.42426	0.0772305
Gm38393	1.42476	0.0812858
Porcn	1.05009	0.0831422
Notch3	1.62439	0.0832187
Marveld1	1.57071	0.0845467
Twsg1	1.18513	0.0847355
Phactr2	1.50184	0.0908965
Man2a1	1.13499	0.0925901
