# Supplementary material for: Retinoic acid signaling is critical during the totipotency window in early mammalian development
Source: Nat Struct Mol Biol. 2021 May 27;28(6):521–32. doi: 10.1038/s41594-021-00590-w (PMC8195742; doi:10.1038/s41594-021-00590-w)
Supplement: Supplementary file 7 — Genes upregulated in cluster D relative to all other clusters. Differential gene expression was found by Wilcoxon’s rank sum test and corrected for multiple testing using the Benjamini and Hochberg method. [file 41594_2021_590_MOESM7_ESM.xlsx]

## Sheet: D (dark green) vs A (orange)
names	log2fc	p_value
Tmem72	8.47275	< 1E-306
Olfr907	4.32428	< 1E-306
Dcdc2c	9.44841	< 1E-306
Gm21761	10.2279	< 1E-306
Gm5039	9.24005	< 1E-306
Gm8300	9.61099	< 1E-306
Gm47924	9.28103	< 1E-306
Dhtkd1	7.63228	< 1E-306
Gm49858	8.6598	< 1E-306
Prkcq	7.48586	< 1E-306
Gm20767	10.3347	< 1E-306
Limch1	8.33514	< 1E-306
Olfr118	9.37587	< 1E-306
Gm10653	8.26297	< 1E-306
Gm21818	10.5646	< 1E-306
Platr25	5.73679	< 1E-306
Gm5662	9.68287	< 1E-306
Pola2	3.07063	< 1E-306
Nelfa	4.6409	< 1E-306
Lars2	3.29628	< 1E-306
Rbm25	2.39211	< 1E-306
Gm10800	4.92635	< 1E-306
Tbc1d23	4.59961	< 1E-306
Scamp1	5.45382	< 1E-306
Atf2	3.72361	< 1E-306
Zfp131	3.13909	< 1E-306
Zfp560	5.7221	< 1E-306
Gm8994	9.69827	< 1E-306
Tmem92	9.20428	< 1E-306
Ppp1r16b	4.42287	< 1E-306
Zscan4-ps2	9.55389	< 1E-306
Mdk	2.80514	< 1E-306
Ankfy1	3.0851	< 1E-306
Gm7102	9.15047	5.5703e-306
Tsen2	4.61694	1.69779e-300
Gm28438	2.1504	1.50316e-290
Gm13228	5.50895	1.07342e-283
Vmn2r52	7.43722	6.08881e-280
P4ha2	4.47441	1.51302e-279
Igfbp2	2.67488	3.74672e-278
Avpi1	2.93691	3.1146e-271
Zscan4d	9.11912	1.56607e-269
Olfr1372-ps1	3.24611	3.92967e-263
Gm4027	9.88001	4.231e-263
Gm20594	2.60384	8.3369e-262
Gm6494	8.6029	1.33421e-261
Gm11225	2.24385	1.11531e-258
Usp17lc	7.9167	1.82409e-256
Zscan4c	9.24524	2.45191e-256
Bcar3	4.95907	3.51252e-254
AW822252	3.74559	3.67848e-254
Olfr1459	3.15983	5.83918e-254
Dst	2.60993	3.66013e-251
Olfr157	4.07496	2.59812e-248
Aqr	3.06673	3.25362e-247
Ercc4	5.21019	9.76731e-247
Cwc22	4.01065	1.29041e-246
H2-Bl	4.1141	1.29041e-246
B020031M17Rik	9.89034	3.65624e-244
mt-Nd4	1.19376	3.32465e-242
Lgals4	6.4842	5.19755e-241
mt-Cytb	1.25717	1.34079e-239
Arhgef26	6.23306	8.04794e-238
Prex2	3.83079	1.85019e-236
Gm19368	9.43632	4.75172e-232
Slc2a1	2.26432	1.91704e-228
Lonp2	4.19509	1.28285e-226
Zfp809	3.59026	4.94809e-225
Gm14296	4.78707	2.85857e-224
Dhcr7	3.70419	7.31332e-224
Glrx2	2.89378	4.47466e-220
Dct	3.34755	1.51861e-219
Gm2016	8.38063	8.22678e-219
Slc35e3	4.55899	1.04059e-218
Scd2	2.59538	1.54977e-218
Slc25a20	4.25396	1.92892e-217
Gm10717	5.48494	3.81004e-217
mt-Atp6	2.52096	2.146e-216
Gm10801	4.98947	2.68416e-214
mt-Nd6	1.27274	1.96202e-213
Gm49359	2.98738	3.34446e-212
Trim75	8.91516	1.54905e-210
mt-Co2	2.31623	1.63743e-210
Vmn1r13	3.54416	3.30284e-202
Peg10	2.56209	7.78162e-199
Slc2a3	1.78119	4.91507e-196
Zfp972	6.38962	1.74339e-194
Gm10719	5.11631	3.2945e-193
Mgll	7.72807	8.94169e-190
Ppig	2.04988	8.40879e-189
Tmem132c	7.1612	6.44023e-187
Eci2	2.96375	5.07272e-186
AA623943	9.88088	5.53432e-186
Olfr769	1.38754	9.54599e-184
mt-Co3	2.31984	4.191e-181
Zfp738	1.50599	1.3326e-178
Olfr64	5.78811	4.0813e-178
mt-Co1	1.04171	2.08772e-175
Cacna1s	6.88351	7.24978e-175
Bmt2	2.72469	2.96158e-172
Ipmk	2.83213	1.12663e-171
Zfp516	3.86695	1.15643e-170
Maged1	1.78799	6.49921e-170
Ctsl	1.57086	3.87362e-169
D10Wsu102e	1.57063	8.43035e-164
2810004N23Rik	2.03277	1.29825e-163
mt-Atp8	1.54493	6.41517e-163
Gm50179	8.71938	8.66931e-160
Gm45551	6.11156	4.35371e-159
Zscan4a	8.52571	1.19119e-158
Tmed5	1.94386	2.18049e-158
Pecam1	2.03223	8.48249e-158
Ctf2	3.61377	3.14388e-157
Tnfrsf22	4.70077	4.62688e-156
Tbc1d12	4.6471	7.50666e-151
Gm11546	10.3045	2.84446e-150
Marveld1	4.4777	3.03169e-150
Os9	4.09073	8.1201e-148
Gm18983	8.77753	2.10862e-147
Ap1s3	1.11642	2.89399e-147
Gm21319	6.10777	4.04316e-147
Gm12794	10.128	8.86048e-143
Speer6-ps1	5.71423	8.18389e-141
Dcbld1	3.03315	1.29807e-138
Usp17la	5.57887	6.81219e-138
Gm1995	10.5467	3.81483e-137
Sp110	7.73948	1.09518e-135
Slc27a2	3.76352	2.10191e-135
Xaf1	2.70269	2.87231e-135
Cox14	1.79936	4.84512e-135
Gm8566	4.87392	7.97732e-135
Vmn1r88	4.1026	8.64184e-135
H2-K1	2.64074	1.73031e-134
Kdm5d	3.6966	6.48513e-134
Spesp1	7.1348	6.6729e-134
Npffr1	3.146	3.13425e-133
Gm13119	7.56534	1.22005e-132
Robo1	3.62394	1.99405e-132
Dennd4c	3.34933	3.31482e-130
Ctr9	1.68968	5.13966e-130
Psg16	2.40753	1.78153e-129
Gm4971	8.48212	3.00038e-125
Vmn1r55	2.2497	1.59909e-124
Alms1	2.70902	1.94653e-124
Ppp2r5a	1.55282	1.99335e-124
Vmn2r114	2.52726	1.47463e-123
Sdhaf3	3.36645	5.61935e-123
Mecom	6.37751	4.9595e-122
Gm11168	5.71695	7.71131e-117
Ankrd22	9.88964	1.49337e-116
Vmn1r46	2.35494	8.05922e-116
Igfbp3	4.24028	9.30825e-116
Lrrn4	5.00705	1.70457e-115
Lamc1	1.71391	3.24025e-110
Gm2961	3.8896	7.24114e-110
Olfr881	8.73093	1.44672e-109
Fgf1	6.18286	4.44002e-108
Rpn2	1.35396	2.09132e-107
Vmn2r24	3.2891	2.22104e-107
Gm6641	3.59177	3.64564e-107
Cd63	1.50444	8.52855e-107
Hoxb1	5.12143	1.44724e-106
Dnajb14	2.65654	2.90577e-106
Gm13622	4.95412	6.32578e-105
Csnk2a1	1.63789	1.44111e-104
Sec61a1	1.40331	1.92188e-104
Fundc1	3.91023	1.96928e-102
Ric3	4.70366	3.81511e-102
Porcn	3.09526	2.91335e-101
Gm13226	5.86608	5.20574e-101
Tmem189	2.72583	9.94874e-101
E030030I06Rik	2.95152	9.79887e-100
Trpm2	3.13788	2.37083e-99
Zscan4f	8.82635	5.30432e-99
Gm7389	4.22234	9.56799e-99
Hoxb2	6.3432	1.98806e-98
Ppil4	1.71816	3.11395e-98
Lmx1a	6.93116	2.235e-97
Srpk2	1.56513	3.3519e-97
Gnaz	2.30344	9.56944e-97
Nfam1	4.375	3.05485e-96
Psg23	3.91105	3.91914e-96
Zscan4-ps3	9.45634	4.91227e-96
Fbxo15	1.78653	1.21703e-95
Gm2035	10.1727	3.16243e-95
Ankrd44	2.83096	6.60805e-95
Dhx33	2.7734	2.17597e-94
Pdia6	1.00096	2.40055e-93
Fam124a	5.02014	2.58631e-93
Noct	1.21302	4.73918e-93
Ddit4l	2.46316	8.46277e-93
Cand1	1.54027	1.60649e-92
Ccser1	8.32751	2.56042e-92
Xdh	1.62337	3.07661e-91
Gm16026	9.78314	1.3814e-89
Fbln1	1.71232	3.13252e-89
Dag1	1.41721	8.00286e-89
Mbd5	2.91786	1.26676e-88
Gm21738	5.90441	4.22623e-88
Gpbp1l1	2.04914	7.29014e-88
Olfr328	6.10187	7.88873e-88
Map1b	1.28578	9.02754e-88
Sh3kbp1	3.46554	2.06096e-87
Sos2	1.88862	2.17398e-87
Etv3	3.58092	2.77314e-87
Stra8	1.74082	6.17058e-87
Pdgfrl	5.11264	8.49755e-87
Gm47135	9.35413	1.42773e-86
Ptprg	2.70873	2.62033e-86
Tmem87a	1.89424	3.98096e-86
9030025P20Rik	1.72313	7.3173e-86
Gm12394	8.51731	1.00071e-85
Caprin2	2.42798	3.55709e-85
Iars	1.53755	1.32436e-84
Exosc2	1.94732	5.66685e-84
Gm16478	9.4267	1.05452e-83
Chpt1	1.59794	1.59376e-83
Rxra	3.29179	1.75537e-82
D130040H23Rik	2.76301	5.18441e-82
Mpzl1	1.80809	5.22279e-82
AC149090.1	1.43405	4.49833e-81
Cd209c	3.96701	3.36543e-80
Pde6a	2.93387	3.87621e-80
Gm3052	1.98601	6.45188e-80
Ssh2	2.30687	7.52508e-80
Gm12790	8.1638	1.19069e-79
Gm2022	10.7068	2.55815e-79
Spz1	9.65104	2.97892e-79
Dcc	6.91222	5.22464e-79
Rpia	3.17148	7.0121e-79
Zscan4-ps1	7.48911	1.09015e-78
Wdtc1	1.54066	6.87683e-78
Slc38a1	1.5606	8.61995e-78
Dnajc1	1.82773	8.92574e-78
Prtg	3.04702	1.13495e-77
Zscan4e	9.50603	2.5252e-77
Neto2	4.62963	1.03617e-76
Slc39a2	3.07982	2.27719e-76
Gm29666	2.2634	2.77574e-76
Antxr1	4.37275	2.82502e-76
Cpb2	8.8522	3.29398e-76
Uap1	2.30882	4.02666e-76
Gm6189	8.26225	6.01841e-76
Zfp988	1.84402	1.52997e-75
Lmo4	2.05639	2.43069e-75
Ccpg1os	3.50962	1.83974e-74
Snrpc	1.1249	1.9663e-74
Chrm3	9.03674	6.13672e-74
Trak2	2.81133	1.2269e-73
Gm15280	4.42262	8.48971e-73
P4hb	1.00188	1.03029e-72
0610040J01Rik	6.29934	1.61933e-72
Atp1a1	1.15412	4.19766e-72
Tmc5	6.21993	6.38792e-72
Gm19428	3.8557	1.02152e-71
Gm2099	4.64928	1.75608e-71
AF067061	9.25982	2.13456e-71
Gm48388	11.0961	8.95167e-71
Gas2l3	1.62564	1.98291e-70
Tmem59	1.08258	2.13647e-70
Papss1	2.75129	2.30912e-70
Col4a3bp	2.12829	3.74177e-70
Gm4349	2.84571	5.99128e-70
4931428L18Rik	4.07586	1.30967e-69
Gm18517	2.79572	3.70567e-69
H1fx	1.27918	2.01129e-68
Amd2	2.12724	3.85169e-68
Atpsckmt	4.02018	5.695e-68
Snai1	4.64791	1.20881e-67
Arg2	6.60532	1.28301e-67
Gm10499	2.39273	1.81571e-67
Olfr374	2.70479	3.09265e-67
Paip1	1.82452	3.93104e-67
Arsk	4.37559	4.63476e-67
Gm50180	11.0884	1.677e-66
Prkch	4.53286	4.13761e-66
Tspan13	1.44928	4.4977e-66
Cenpw	1.12066	8.14147e-66
Dock9	2.76552	9.03039e-66
Adcy2	6.51211	9.47172e-66
Ak4	2.00169	2.22275e-65
Gm16368	10.3684	3.83725e-65
Snw1	1.40241	3.96287e-65
Gm21358	9.75829	2.83528e-64
Gm10718	6.04381	9.46468e-64
Lonrf3	5.24278	2.24731e-63
Hmgn3	2.97372	3.93779e-63
Gm10722	5.85551	6.34669e-63
Ergic2	1.24302	7.27321e-63
4930579F01Rik	9.17666	8.15457e-63
Spry2	1.9273	9.44389e-63
Tcstv1	9.49	1.59212e-62
Gm43960	2.64782	3.34232e-62
Katnbl1	1.7072	2.20984e-61
Clu	2.42708	5.33224e-61
Cep57l1	2.06319	1.30346e-60
Ddx23	1.36542	2.98544e-60
Gm2027	6.37025	3.9069e-60
Serpinh1	2.04329	6.3941e-60
Olfr787	7.31688	6.6982e-60
Por	1.66378	1.00304e-59
Olfr624	3.73859	1.28608e-59
Dppa2	1.61774	2.44722e-59
Hist1h4i	2.71733	1.03283e-58
Gm7957	10.3396	1.26969e-58
Nat8f2	9.09316	2.73878e-58
Gm9043	9.97782	7.62507e-58
Cycs	1.10951	8.58995e-58
Gm4858	9.01708	1.6707e-57
Pdzd2	2.23099	1.71877e-57
Fndc5	2.51591	2.42335e-57
BC147527	10.3032	4.93597e-57
Cntnap3	7.19988	6.00717e-57
Olfr1385	1.36329	7.28191e-57
Inpp4b	9.14318	9.62877e-57
Gm8332	10.7038	9.99149e-57
Me3	3.15212	1.02092e-56
Mfge8	1.21992	3.55972e-56
Fthl17c	2.02699	3.7831e-55
Tmprss11a	2.76579	5.271e-55
Dact3	2.48744	1.19468e-54
Cpd	2.31084	1.30739e-54
Cyp26a1	2.89794	1.32849e-54
Olfr288	9.22125	1.7046e-54
Derl2	1.6923	2.18164e-54
Atp6v1e1	1.06662	2.31562e-54
AA684185	10.1429	2.53473e-54
Gm13024	3.34164	2.7433e-54
Odc1	1.01427	2.86806e-54
Ap2a2	1.01065	5.52766e-54
Gm38153	7.34963	2.68274e-53
Fbxo34	2.14411	4.97447e-53
Speer4e	8.02231	5.34417e-53
Dnajb9	1.92078	9.11586e-53
4932438A13Rik	1.25114	1.033e-52
Stk31	2.33166	1.62733e-52
Olfr1224-ps1	3.60063	1.19245e-51
Calb1	3.58474	2.14558e-51
Ugcg	2.07536	2.59892e-51
Selenos	1.38427	4.73421e-51
Flt4	3.61759	1.18535e-50
2210409E12Rik	4.49833	6.33776e-50
Gm1673	2.39537	6.3522e-50
Micu1	2.42632	1.04455e-49
Fmr1nb	1.07352	2.06746e-49
Vmn2r115	1.35023	3.45993e-49
Phf11a	7.95353	8.19767e-49
Zfp101	1.02834	8.28849e-49
Il23a	2.80981	1.08811e-48
Gm48931	11.8849	1.72902e-48
Sparc	1.24849	1.99037e-48
Polr2l	1.69639	5.32871e-48
Gm13078	9.44063	7.05839e-48
Slc16a6	2.92569	7.42788e-48
Gm21762	29.2824	8.23193e-48
Gm9973	2.25922	8.47527e-48
Rdh1	2.94324	9.23079e-48
Hsd17b12	1.17714	1.83716e-47
Abcb5	8.36024	2.9629e-47
Gm47056	2.27735	3.62299e-47
Gprc5c	4.0053	4.15961e-47
Tmsb15b1	2.1298	7.5308e-47
C1d	1.63656	9.40919e-47
Tcstv3	9.1109	9.51147e-47
Dnajc3	1.34594	1.44874e-46
Gm12800	9.03211	4.47535e-46
Lrpap1	1.21676	5.72557e-46
Usp17le	6.37222	1.00307e-45
Klkb1	3.24247	2.16944e-45
Gm12183	7.3812	2.42292e-45
Arnt	1.49818	2.66095e-45
Gm10721	6.07859	3.18313e-45
AC125149.3	9.55218	1.00522e-44
Zfp352	8.61784	1.22952e-44
Hoxb4	5.39814	1.36951e-44
Ccdc184	3.3823	3.77243e-44
Usp26	3.10704	1.8241e-43
Gm48165	3.92657	2.53196e-43
Babam2	1.58461	3.24232e-43
Lmbr1l	2.16462	3.72775e-43
Vstm2b	6.95617	6.50886e-43
Olfr815	29.1465	1.40645e-42
Gm20472	5.2005	1.75388e-42
Tmsb15b2	3.07756	2.82525e-42
Epm2a	6.35242	6.57765e-42
Vmn1r81	1.65718	9.12088e-42
Gm5788	9.5769	1.25279e-41
Uimc1	1.86169	1.42244e-41
Gm17895	28.9412	1.44878e-41
Popdc3	6.97973	1.95783e-41
Coch	3.38879	4.56529e-41
Olfr506	2.73104	1.25768e-40
Wdr27	4.19466	1.25768e-40
BC025920	4.3005	1.5055e-40
Nagk	1.8652	1.7323e-40
Ap1s2	1.84522	1.81195e-40
Olfr975	2.56041	2.00995e-40
Olfr1307	1.59282	3.55969e-40
Ube2w	1.92155	9.72763e-40
Bcam	1.60135	1.20412e-39
Hist3h2ba	2.17919	1.68036e-39
Fam172a	2.02796	1.71304e-39
Rcn1	1.63735	1.95461e-39
H2-Q7	1.78453	2.01221e-39
Itm2a	1.39741	2.09046e-39
Ccdc18	1.35428	2.47285e-39
C130026I21Rik	7.63884	3.57599e-39
Gm2056	8.31126	6.68424e-39
Cflar	1.65614	7.77601e-39
AC139347.1	4.68816	7.88488e-39
Zfp51	3.13841	8.87699e-39
Olfr1330	3.04597	1.23747e-38
Ddhd1	1.60118	1.45426e-38
C4bp	5.65821	2.85655e-38
Gm48244	1.45324	4.93113e-38
Vmn2r11	1.91783	6.39764e-38
Ggps1	1.46859	6.92432e-38
Gabra1	9.37116	8.46713e-38
Gm5580	10.8366	1.40914e-37
Ccn2	2.13024	1.7762e-37
Nfia	2.1111	3.09583e-37
Vmn1r191	4.48222	3.62243e-37
Cd200r1	5.85144	5.96582e-37
H2-D1	1.71932	8.09646e-37
Gtf2b	1.17342	1.67454e-36
Gm6909	8.21194	3.07174e-36
Gm48498	2.24531	4.03283e-36
Pclo	3.22153	4.2134e-36
Bicc1	3.05236	6.21192e-36
Gm48541	2.31269	7.60828e-36
Csrnp3	3.72568	1.11738e-35
Il1f9	4.09188	1.37984e-35
Atrn	1.83129	2.48578e-35
1810062G17Rik	7.91141	2.93902e-35
Dpysl5	2.17742	3.88969e-35
Aard	1.53396	4.22583e-35
Znhit3	1.20003	5.00846e-35
Gm47611	2.01192	5.29175e-35
Lratd1	2.76106	1.36879e-34
Gm5837	9.52406	2.33644e-34
Sox3	3.70938	2.61429e-34
Spink1	2.16169	4.05827e-34
Id3	1.07369	4.54316e-34
Olfr656	2.68361	5.01294e-34
Cd163	7.34977	5.66809e-34
Slfn5	1.37484	8.06631e-34
Dnah7c	8.12222	1.59673e-33
Olfr735	1.42634	2.31219e-33
Clec10a	7.74557	2.72678e-33
Vmn1r202	3.00061	2.90429e-33
Fads2	1.94717	3.49256e-33
Lrrc8a	1.57911	4.52114e-33
Zfp950	1.75543	7.06824e-33
Prnp	2.02379	7.96215e-33
Clp1	1.49609	1.01323e-32
Vmn1r183	1.91651	1.43909e-32
B020004J07Rik	10.2727	4.46899e-32
Cask	1.86381	8.5509e-32
Arl15	1.86965	9.1072e-32
Vmn1r188	4.13656	9.20361e-32
Gm13212	1.15787	1.1567e-31
Flnb	1.10847	1.35248e-31
Pnpla8	1.01193	1.51083e-31
Calca	1.74833	1.53337e-31
Slc4a4	3.56529	3.70753e-31
Atg2b	1.44835	3.96125e-31
Lefty1	1.37301	4.50318e-31
Vmn2r59	1.70199	4.69686e-31
Prl8a1	1.80388	4.84813e-31
Ro60	1.38751	5.69335e-31
Plin2	1.88702	7.60407e-31
Kcnn2	3.53685	7.82139e-31
AL627257.1	8.92677	7.91646e-31
Traf1	4.09799	1.3349e-30
Mcm9	1.75313	1.33508e-30
Tfcp2	1.72682	1.39919e-30
Meis2	3.15934	1.49966e-30
Agap2	5.404	1.77126e-30
Kctd14	5.09356	1.92419e-30
Gm21036	8.7954	1.98537e-30
Gm5941	8.44202	2.36904e-30
Vmn1r59	3.36677	3.081e-30
Ppm1h	2.12268	3.93949e-30
Sp140	7.05477	4.55832e-30
Btbd1	1.27904	4.85208e-30
Serinc3	1.04473	5.75054e-30
Olfr839-ps1	1.91327	6.01961e-30
Olfr46	1.0711	9.45382e-30
Gm10033	1.11832	1.28446e-29
Gm10696	12.4356	1.5329e-29
Phc2	1.84974	1.72272e-29
AA792892	11.7188	2.93826e-29
Lrp2	2.00053	4.01844e-29
Senp7	1.61492	7.42551e-29
Wls	2.50238	7.63522e-29
Ubtfl1	3.87702	1.02607e-28
Kif14	1.53204	1.04173e-28
Gbp5	2.90225	1.43724e-28
Pdlim3	3.01103	1.5292e-28
Phldb2	3.09546	1.74851e-28
Gm44578	2.50105	1.88521e-28
Mrgprx2	8.24508	2.18235e-28
Lrp6	1.24584	2.82222e-28
Olfr699	4.3153	2.85544e-28
Fstl1	1.46758	2.99371e-28
Hist1h2bc	1.58459	3.15436e-28
Gata3	2.84992	5.77425e-28
Dazl	1.90959	9.62843e-28
Rfwd3	1.16761	1.22452e-27
Defb25	10.087	1.54346e-27
Bhlhe41	2.28238	1.58878e-27
Olfr954	3.81513	1.7263e-27
Focad	1.11234	1.84652e-27
C130073F10Rik	4.74529	3.12556e-27
Olfr1062	3.34871	3.19823e-27
Cd74	3.08867	3.19823e-27
Anxa3	2.63078	3.97513e-27
Grifin	5.27473	4.90084e-27
Echdc3	5.07904	6.84503e-27
Mc1r	2.40316	6.94529e-27
Fgfbp1	3.0594	7.71016e-27
Tmx4	1.30857	9.32737e-27
1700025G04Rik	2.27927	9.46214e-27
Reg2	1.17919	1.4794e-26
Gm5590	4.67959	1.51886e-26
Gm10715	5.59365	1.87467e-26
Tmem69	2.53906	2.10816e-26
Wdfy2	1.77824	2.61813e-26
Gm9621	9.30485	3.2132e-26
Cdkn1c	1.88309	5.07318e-26
Cldnd1	1.39659	5.51e-26
Pglyrp1	4.62022	6.46097e-26
Cr2	4.14225	6.54481e-26
Olfr1033	2.68625	6.65939e-26
Ccdc62	1.77882	8.61858e-26
Gm45598	3.81458	9.01967e-26
Erf	1.48192	9.64849e-26
Scd1	1.6968	1.02248e-25
Lpgat1	1.56306	1.04217e-25
Man1a2	1.19304	1.1949e-25
March6	1.27893	2.11961e-25
4932415D10Rik	5.6255	3.16811e-25
Trim44	1.25965	3.42666e-25
Tchh	3.48474	7.5607e-25
Olfr243	3.60514	7.70844e-25
Rpl28-ps3	4.90977	8.38595e-25
Pitx2	2.91853	8.54357e-25
Cdh16	3.88388	1.79853e-24
Cab39	1.22358	2.55226e-24
Vmn1r227	1.82273	2.69173e-24
Amer1	1.31702	3.42138e-24
Galnt17	2.77235	3.55164e-24
Ccl3	28.1972	5.64113e-24
Gpr182	4.9358	7.96327e-24
Clcn5	1.55678	1.07554e-23
Man2a1	1.57273	1.29587e-23
Olfr635	1.43766	1.41409e-23
Olfr344	1.5678	1.62922e-23
Plxna2	1.90236	1.72029e-23
Gm13360	10.4784	1.95198e-23
Tmem158	2.15763	2.0564e-23
Ifi203	2.34017	2.15495e-23
Il6ra	2.92796	2.88008e-23
Yipf3	1.04565	3.3424e-23
Naip2	4.61464	6.48932e-23
Sord	1.27303	7.02831e-23
Usp17lb	7.75211	7.296e-23
Cxcr2	1.7338	9.84184e-23
Gm48240	2.73551	1.18354e-22
Zswim6	1.46109	1.24641e-22
Gm21542	8.87543	1.35237e-22
Kalrn	1.92079	1.40398e-22
Pam	2.11538	1.4207e-22
AC168977.1	2.44435	1.42643e-22
Prdm11	1.42608	1.47833e-22
Gm4782	7.06417	1.70631e-22
Stox1	4.14529	2.10999e-22
Vmn1r16	3.81295	3.09259e-22
Gm13034	1.53721	3.11269e-22
F2r	1.99732	4.12625e-22
Hdc	3.34355	4.35273e-22
Grk4	1.79312	5.18739e-22
Synrg	1.45228	6.21245e-22
Bambi	1.83572	8.80818e-22
Mfap3	1.31301	9.81699e-22
Pphln1	1.22274	9.88208e-22
Vmn1r213	3.06992	1.33017e-21
Hmga2	1.59431	1.35166e-21
Bcat2	1.36166	1.46077e-21
Cenpq	1.25676	1.53157e-21
Olfr376	11.7111	1.72232e-21
Abhd5	1.48559	1.80634e-21
Pdia4	1.00285	1.82138e-21
2410004P03Rik	2.84822	1.87154e-21
Vmn2r94	3.4624	1.98387e-21
Dcaf12l1	1.96253	2.09764e-21
Zfp296	1.62955	2.68027e-21
Tc2n	2.19368	2.70852e-21
Vim	1.10991	2.79097e-21
Hoxb3	4.68197	3.27488e-21
4921507P07Rik	4.59657	3.30266e-21
Zbtb45	1.49568	3.67336e-21
Catsperz	2.16312	4.12713e-21
9930111J21Rik2	2.06389	5.15426e-21
Tbata	2.99643	7.19171e-21
Mrgprc2-ps	2.15163	7.90371e-21
Rnpc3	1.16227	7.93201e-21
H2-Q4	1.48684	8.62815e-21
Olfr607	1.4057	1.24068e-20
Rnf103	2.14692	1.27459e-20
Gm11281	6.15061	1.29926e-20
Gm5628	5.75457	1.32108e-20
Zfp398	1.61582	1.3377e-20
Crabp2	2.80397	1.45117e-20
Zfp773	1.77887	1.68782e-20
Inpp5a	2.32261	1.70964e-20
Pmp22	4.20841	1.73724e-20
Tspan18	2.13875	2.02609e-20
Hoxa1	2.88355	2.06384e-20
Slc1a5	1.57576	2.20639e-20
Hexdc	2.25348	2.45954e-20
Ate1	1.11998	2.64997e-20
Dqx1	2.3449	3.02154e-20
Pou6f2	5.00718	3.44939e-20
Nrip1	1.30893	3.53763e-20
Efnb1	2.04632	3.71611e-20
Crct1	3.8878	5.2314e-20
Smim4	1.37792	7.00686e-20
Zmiz1	1.33947	9.45026e-20
Csrnp1	1.41677	9.56014e-20
Ppic	1.22081	1.25893e-19
Ctcfl	2.08777	1.38135e-19
Adgra3	1.39493	1.92949e-19
Fbxo33	1.19706	2.14319e-19
Gm38699	3.20578	2.21518e-19
Ttc30b	5.78115	3.47077e-19
Cpxm1	1.51751	4.52704e-19
4930578G10Rik	6.3771	1.06434e-18
Yae1d1	1.03014	1.27123e-18
Tspan6	1.20297	1.34235e-18
Olfr161	1.97703	1.40027e-18
Unc13d	2.31807	1.53817e-18
Gm47678	1.66278	1.57153e-18
Lrig1	2.1266	1.60393e-18
Acer3	1.38917	1.61116e-18
Olfr1175-ps	2.71417	1.84136e-18
Hspa1b	4.68624	1.89756e-18
Olfr1425	4.72527	1.90254e-18
Vmn1r87	1.86274	2.0329e-18
Gm13498	9.09062	2.14579e-18
Sergef	1.93091	2.54949e-18
Gm47951	1.16681	3.03997e-18
Tulp3	1.3205	3.21244e-18
Tigd2	1.15084	3.43082e-18
Olfr639	1.77363	3.79735e-18
Vmn2r120	1.14178	4.35689e-18
Vmn1r-ps144	1.91658	6.46033e-18
Olfr1277	2.69855	7.43111e-18
Lrguk	3.80664	9.20158e-18
Mfsd11	1.74026	9.49439e-18
Mfsd12	2.40702	1.09965e-17
Olfr851	1.98432	1.2117e-17
Klhdc7a	2.65306	1.32198e-17
Gm5286	10.0788	1.32198e-17
Sox4	1.35987	1.32526e-17
Sfrp5	3.97947	1.38438e-17
Lair1	2.0651	1.41439e-17
Inpp5f	1.12	1.43658e-17
Gm11238	9.05731	1.50708e-17
Mme	1.13238	1.55545e-17
Mbnl3	2.01338	1.71747e-17
Cldn34c1	3.42739	2.01918e-17
Gm8947	7.33141	2.43468e-17
Zfp410	1.26858	2.58117e-17
Bdnf	2.05438	2.74729e-17
Cln8	1.1906	2.96246e-17
Saraf	1.15586	3.54107e-17
Gm12136	8.05581	4.91784e-17
Rps2-ps10	1.19233	4.91872e-17
Bbof1	2.22353	5.42081e-17
Clgn	1.62381	6.04586e-17
Loxl2	1.36711	6.09499e-17
Gm47853	2.17466	7.82799e-17
Pde3b	2.12432	8.20296e-17
Tax1bp3	1.58631	9.77968e-17
Neo1	1.24478	1.02918e-16
Cfh	7.21307	1.1222e-16
Olfr802	2.53516	1.28372e-16
Olfr889	2.21788	1.80021e-16
Col4a3	2.22815	1.91512e-16
Olfr718-ps1	1.13406	2.34952e-16
Gm9472	10.2554	3.71809e-16
Steap1	1.55617	4.04603e-16
Mlxip	1.50143	4.52487e-16
4932414N04Rik	1.78338	4.97395e-16
Cnksr2	3.27882	5.98083e-16
Vmn2r108	1.9911	7.22453e-16
Col4a2	2.36793	7.26173e-16
Gm16332	8.35675	7.6728e-16
3000002C10Rik	2.57529	8.57919e-16
Akap10	1.88273	9.70551e-16
4632415L05Rik	1.24706	1.09822e-15
Ccnb1ip1	1.06892	1.28374e-15
Slc52a2	1.70728	1.83978e-15
Gm47626	1.159	1.96029e-15
Trabd2b	4.6105	2.072e-15
Mogs	1.47993	2.20577e-15
Usp17ld	7.23447	2.58012e-15
Khdrbs2	2.3609	2.76641e-15
Serping1	2.38144	2.91253e-15
Gm48113	6.71361	3.06054e-15
Ly6k	1.99951	3.09307e-15
Vmn2r79	1.03051	3.57126e-15
Cog5	1.49839	3.9134e-15
Exoc1	1.14062	5.22624e-15
Samd12	2.21025	5.28675e-15
Vmn2r72	5.06899	5.44651e-15
Itga3	1.55516	5.79162e-15
Crim1	1.91069	8.19799e-15
Mfsd4b5	3.53186	8.27765e-15
Gm47933	1.88235	1.05216e-14
Jakmip2	1.78888	1.11751e-14
Arrdc3	1.31242	1.14515e-14
Adh7	7.93182	1.36648e-14
Sfi1	1.40946	1.3792e-14
Tdpoz1	27.7364	2.18511e-14
Prph	2.14899	2.34263e-14
Naalad2	4.00401	2.55803e-14
Zmym6	1.52216	2.67645e-14
Lefty2	1.21561	2.7558e-14
Mettl3	1.26101	3.32916e-14
C2cd2l	2.85082	3.45784e-14
Atp6v0a1	1.31496	3.5097e-14
Gm6264	6.68058	3.76542e-14
Mfap3l	3.50266	3.84354e-14
Hspa1a	4.52987	3.87078e-14
Gm21833	2.9605	4.57637e-14
Gm5373	3.25608	5.04654e-14
A2m	2.23163	5.16594e-14
Mapkapk2	1.22711	5.46228e-14
Gm3953	3.59764	5.63481e-14
Vmn1r58	1.4925	7.2601e-14
Lgr6	2.61437	7.75898e-14
Fto	1.07461	8.35634e-14
Ndn	1.52467	8.42577e-14
Gm20768	3.01419	8.52493e-14
Anxa5	1.48767	8.85722e-14
Sik2	1.25067	1.36323e-13
Slco2a1	2.45118	1.40306e-13
Vmn1r76	1.65963	1.4297e-13
Gm13323	1.52168	1.43443e-13
AF366264	2.78353	1.54945e-13
Zfp217	1.38127	1.83415e-13
Rnd3	1.09503	2.05324e-13
Igdcc3	2.79591	2.08398e-13
Dhrs3	1.95223	2.09786e-13
Plagl1	1.96506	2.20315e-13
Olfr354	2.87538	2.26939e-13
Pemt	3.00438	2.32163e-13
Fzd4	2.95499	2.3699e-13
Asb18	3.39368	2.60537e-13
Gm15304	4.41751	2.6056e-13
Rimklb	1.51818	2.64236e-13
Zkscan1	1.55558	2.77933e-13
Slc16a2	2.392	2.85347e-13
Ttc41	3.38158	2.92563e-13
Olfr259	2.97245	3.14209e-13
Terb1	2.54902	3.44391e-13
4930529C04Rik	3.48782	3.5629e-13
Gbx2	2.58494	3.76108e-13
Vmn2r-ps104	1.1362	3.77733e-13
Pkdcc	4.06154	3.9297e-13
Slc29a3	1.31536	4.19532e-13
Pwwp3b	1.73431	4.74477e-13
Rorb	3.59888	4.84524e-13
Gm10324	1.90882	4.85025e-13
Plod1	1.82969	5.20897e-13
Olfr804	1.52572	5.52619e-13
Vmn2r95	1.63313	5.87797e-13
2200002D01Rik	1.65452	6.25768e-13
Pcdh19	3.83416	7.02179e-13
Gm5939	9.77765	8.1801e-13
A530064D06Rik	3.3259	8.76174e-13
Baz1a	1.06125	8.97542e-13
Nlrc3	2.06958	1.31976e-12
1600012H06Rik	1.59431	1.38555e-12
Gm44715	1.85988	1.5845e-12
Zfyve16	1.54155	1.60941e-12
Zcchc24	1.9191	1.63771e-12
Gm14496	2.24443	1.72855e-12
Rem1	6.35188	1.73179e-12
Iqcc	1.9996	2.01538e-12
Gm13135	1.63357	2.03003e-12
Olfr984	3.63509	2.22909e-12
Ccdc60	2.28556	2.76546e-12
Vps39	1.36788	2.84561e-12
Sema3e	1.58575	3.28064e-12
Ctsc	2.32855	3.2962e-12
Gm48501	1.54452	3.38881e-12
Vmn1r68	2.28114	4.0815e-12
Tes	1.16427	5.07309e-12
Gm8113	2.90566	5.08159e-12
Vmn1r218	1.39131	5.71455e-12
Gm4034	1.92884	5.82771e-12
Serpinf1	2.17386	5.84581e-12
Clcc1	1.33781	6.13657e-12
Prob1	4.74165	6.81245e-12
Mxd4	1.17349	7.04245e-12
Armh4	1.33849	8.43423e-12
Gm4840	6.24706	8.75922e-12
Nepro	1.34306	8.96524e-12
Axin2	2.60734	9.04081e-12
Cnnm4	1.59166	1.1104e-11
Dgkz	1.24997	1.21433e-11
Pomgnt1	1.56433	1.23907e-11
Prkcd	1.29857	1.28054e-11
Wdcp	1.29615	1.28809e-11
Agrn	1.05001	1.36378e-11
Pmaip1	1.45968	1.43577e-11
Zswim2	9.07341	1.51125e-11
Gm20763	2.48377	1.72039e-11
Thbs1	3.42577	1.78925e-11
App	1.29263	2.06736e-11
Gm12230	4.91189	2.24544e-11
Ormdl3	1.12338	2.29649e-11
Armcx2	1.0417	2.35071e-11
Gm48391	1.36795	2.50395e-11
Zswim9	1.99338	2.52871e-11
Trmt5	1.42117	2.54327e-11
Kdm4d	5.65661	2.59639e-11
Kctd12	2.80763	2.62508e-11
Agl	1.19482	2.72735e-11
Gm48786	1.81085	2.94526e-11
Vmn1r14	3.3968	2.97577e-11
Gm6802	1.01668	3.00769e-11
Gm15515	2.16166	3.04888e-11
Omd	1.88255	3.07532e-11
Tcirg1	1.65755	3.11178e-11
Zfp264	2.67772	3.12438e-11
Zscan4b	8.18504	3.19635e-11
Pik3c3	1.16217	3.61987e-11
Samd8	1.02696	3.62889e-11
Elovl5	1.09463	4.10752e-11
Ttn	1.05671	4.2285e-11
Rpl31-ps7	5.37623	4.47248e-11
Taf7l	1.44769	4.69933e-11
Ankef1	2.77438	5.63439e-11
Abca3	1.85366	6.09253e-11
Klhl6	11.1084	6.16767e-11
Olfr295	3.24839	6.35339e-11
Ptprd	2.49355	6.7895e-11
Gm18805	7.95482	6.99315e-11
Pdia5	1.33511	7.40134e-11
AC133103.1	9.83485	9.58505e-11
Nrsn1	2.36875	9.98314e-11
Satb2	2.62377	1.04989e-10
Tmed3	1.00756	1.1122e-10
Vmn2r112	1.69687	1.59428e-10
Msmb	6.56446	1.74643e-10
Olfr709-ps1	1.93147	2.0467e-10
Col4a1	1.69916	2.13852e-10
Meak7	1.64348	2.1545e-10
Olfr1152	1.56416	2.20908e-10
Rims3	1.46067	2.52074e-10
mt-Nd3	1.65174	2.58493e-10
Gm47355	1.87147	2.63384e-10
Tacr3	11.2963	2.81858e-10
Usp9y	7.43344	2.91984e-10
Elmod2	1.84377	3.04279e-10
Prkx	1.10172	3.21455e-10
Gm6502	8.25051	3.32612e-10
Rbmx	1.52325	3.36658e-10
Gm47184	7.04241	3.42339e-10
Olfr147	1.8478	3.43224e-10
Amot	2.25456	3.62728e-10
Olfr420	1.5465	3.77191e-10
Tanc2	1.28791	3.89239e-10
D430042O09Rik	1.11828	4.2011e-10
C330022B21Rik	1.18794	4.48591e-10
Dock10	3.0597	4.54825e-10
Ccng2	1.4118	4.65879e-10
AC158774.1	2.81517	5.20996e-10
Dpysl2	1.02142	6.16631e-10
Olfr1489	1.48968	6.36511e-10
Lrp4	1.33992	7.08125e-10
Man1a	2.66235	7.08125e-10
Cachd1	2.2236	7.29987e-10
Adamts2	1.96901	7.81185e-10
Plce1	1.44391	8.04195e-10
Gm21731	10.6994	8.57953e-10
Gm48418	1.27122	8.71833e-10
Epha5	2.12733	9.45775e-10
Rcn3	1.06248	9.84268e-10
Sgk3	1.55899	1.01492e-09
Vmn2r26	1.87145	1.01839e-09
Gm32742	1.42742	1.10981e-09
Pts	1.41621	1.15672e-09
Cpe	2.86238	1.19053e-09
Gm5117	8.03979	1.20747e-09
Gm48793	1.44206	1.25516e-09
Nxph4	2.98881	1.26247e-09
Olfr149	2.13971	1.49745e-09
Axdnd1	2.93307	1.50139e-09
H2-Q10	1.95584	1.72188e-09
Gm5576	11.1462	1.76531e-09
Olfm1	1.39972	1.79545e-09
Sult5a1	2.04205	1.99258e-09
Dcdc5	5.04941	2.10217e-09
Ikbkg	1.33122	2.18231e-09
Ninj2	3.88598	2.19212e-09
Adgra2	3.06574	2.3199e-09
Olfr1247	1.08746	2.54334e-09
Prxl2a	1.17733	2.55893e-09
Apol7b	9.02211	2.78549e-09
Slc25a14	2.22243	2.87551e-09
Gm9006	5.20709	3.23665e-09
Nucb2	1.53624	3.47459e-09
Xylt2	1.52922	3.52202e-09
Pigl	1.47783	3.53627e-09
Lpl	1.10225	3.93119e-09
Msra	1.90261	3.96489e-09
Gpcpd1	1.08432	4.07254e-09
Osbpl11	1.16527	4.35751e-09
Gm9894	2.15678	5.03484e-09
Gpx3	1.13776	5.26111e-09
Mpv17l	1.05482	5.59926e-09
Mmp2	1.36129	5.61537e-09
Dgat1	1.50566	5.61837e-09
Gm364	1.56958	5.84481e-09
Gm5053	6.79214	6.13989e-09
Gm11545	7.88567	6.23764e-09
Ncam1	1.239	6.31591e-09
Nmrk2	1.97621	6.50875e-09
Hoxb8	5.62466	6.56947e-09
Gm13722	1.57038	6.69906e-09
Orai1	1.28941	6.7035e-09
Fgfrl1	2.14372	6.83414e-09
Itga2b	2.01338	6.93144e-09
Uxs1	1.15834	7.81353e-09
Tfr2	2.82008	7.91089e-09
Lztr1	1.21028	7.96288e-09
Shisa3	3.94969	8.33612e-09
Gm42785	1.4519	8.622e-09
Vmn1r6	1.86318	9.59398e-09
B3gat3	1.19028	1.05289e-08
Gm428	9.73498	1.06607e-08
Mgat4a	1.20535	1.07198e-08
C2cd4b	2.71365	1.09539e-08
Meis1	3.30242	1.13297e-08
Pkib	1.23213	1.22382e-08
Gm11549	2.53194	1.22438e-08
Dgkg	2.05853	1.3219e-08
Mef2d	1.18331	1.33046e-08
Olfr898	2.1209	1.36735e-08
Krt8	2.19721	1.50428e-08
Pik3r1	1.11161	1.55343e-08
Bmi1	2.26049	1.60785e-08
Pcyox1	1.22063	1.65432e-08
Zfp607a	1.47603	1.68158e-08
Foxa1	3.07723	1.84733e-08
Gucy1a2	1.88699	1.85213e-08
Vmn2r89	1.53997	2.0018e-08
Aqp7	1.28954	2.11791e-08
Fbn1	3.36007	2.24634e-08
Olfr1336	1.0022	2.2662e-08
Cfhr1	4.60814	2.57067e-08
Tdpoz3	10.1757	2.81853e-08
Zfp345	1.19295	2.92599e-08
Olfr338	1.63737	2.95893e-08
2410137M14Rik	2.61705	3.12886e-08
Ncoa7	1.07605	3.22796e-08
Ssbp2	1.66393	3.29091e-08
Tmem203	1.53672	3.30701e-08
Slc34a2	9.89986	3.92941e-08
Cebpa	3.52204	4.19176e-08
Gm9476	8.53988	4.49525e-08
Nova1	1.26544	4.6392e-08
Ceacam19	2.40942	4.68545e-08
Them4	1.50447	4.69942e-08
Shisa5	1.44827	5.3104e-08
Olfr775	1.96226	5.32617e-08
Gm15303	11.2839	5.43528e-08
Trf	2.30661	6.16091e-08
Pax6	1.54626	6.21645e-08
B2m	1.0295	6.67074e-08
Ano10	1.66062	7.01565e-08
Zfp820	1.00186	8.38568e-08
Igsf6	3.73927	8.74487e-08
Gla	1.09036	8.85331e-08
Magel2	4.47721	9.34523e-08
Gm47842	1.30875	9.54904e-08
Zfp457	1.27528	9.72355e-08
Gm4778	11.4498	1.0401e-07
Gm21037	8.90659	1.09324e-07
Mcfd2	1.0858	1.23845e-07
Gm13083	3.59261	1.33772e-07
Vmn1r17	3.27627	1.35092e-07
Hyi	1.08674	1.36031e-07
Gm3442	27.1684	1.37368e-07
Olfr653	4.32918	1.49703e-07
Simc1	1.17685	1.51543e-07
Gng12	1.07912	1.55677e-07
Car4	1.82374	1.60388e-07
Samd15	1.55513	1.6578e-07
Gm10720	4.94429	1.68526e-07
Glb1l2	2.44379	1.75321e-07
Prkn	1.20384	1.81801e-07
Farp1	1.98877	1.99428e-07
Olfr76	3.47281	2.00774e-07
Prune2	1.04961	2.06557e-07
Hs3st5	6.65778	2.13412e-07
BC107364	2.50198	2.2759e-07
Castor2	1.49309	2.29496e-07
Olfr117	2.99169	2.54173e-07
Olfr329-ps	3.00665	2.57713e-07
Cd8a	2.91058	2.58849e-07
Adamts1	3.16516	3.1544e-07
Fjx1	2.31687	3.23546e-07
Taf6l	1.1958	3.25778e-07
Msx1	2.78055	3.36743e-07
Dhh	3.92861	3.39805e-07
Siglec1	1.74677	3.40756e-07
Mest	1.49944	3.46565e-07
Parm1	1.52892	3.49626e-07
Pcdhga1	3.36616	3.86918e-07
Ddr2	3.32103	3.98494e-07
Gm17177	7.68751	4.37147e-07
Peli2	1.82287	4.55908e-07
Ubash3b	2.42344	4.62031e-07
Zswim5	1.92795	4.7952e-07
Gm46223	1.94611	4.89559e-07
Tmsb15l	3.63825	5.07068e-07
Col5a1	1.97203	5.40149e-07
Zfp977	1.08271	5.94623e-07
Vmn1r65	3.29374	6.06682e-07
Hist1h3a	1.42325	6.25669e-07
Thnsl2	1.66719	6.29865e-07
Olfr1271	1.92038	6.42396e-07
Vmn2r117	1.31659	6.89234e-07
Stk35	1.09041	7.03214e-07
Gm18283	3.99188	7.62139e-07
Tbl2	1.04444	8.37511e-07
Gm5244	1.35991	8.63383e-07
Trpm3	1.10998	8.86423e-07
Hist4h4	1.37067	9.05076e-07
Gm12475	10.4961	9.10488e-07
Olfr676	2.12788	9.40506e-07
Abhd2	1.20116	9.56028e-07
Dlgap2	5.82599	9.56028e-07
Vmn2r60	1.22647	9.80233e-07
Gm44821	2.27723	9.95974e-07
Chst7	4.62522	1.05152e-06
Hoxb5	3.9136	1.06956e-06
Gm48841	1.16228	1.11545e-06
BB287469	26.8669	1.17714e-06
Sirt5	1.23998	1.2556e-06
Slc43a3	2.07034	1.25784e-06
Gabrb1	1.66443	1.27749e-06
Slc9a6	1.57749	1.27814e-06
Nuak1	1.55185	1.28485e-06
Gm17841	3.72857	1.38275e-06
Gm47932	1.41714	1.43334e-06
Ccdc71l	1.28674	1.45768e-06
Cracr2a	2.43698	1.51124e-06
Timp2	1.26121	1.6662e-06
Gpr137c	1.89321	1.73189e-06
Stom	2.04821	1.75648e-06
Stra6	2.23504	1.77699e-06
Nts	8.1352	1.79392e-06
AC132444.1	6.67852	1.85156e-06
Plcb1	3.11887	1.93401e-06
Vmn2r92	2.48394	1.99148e-06
Zfp617	1.47153	2.06118e-06
Nnat	1.48274	2.086e-06
Fam234b	1.83459	2.09117e-06
Rcsd1	1.87386	2.10954e-06
Hist2h3c2	2.18473	2.14244e-06
Gm7002	7.03898	2.5561e-06
Gm47102	1.32611	2.57616e-06
Arg1	2.61017	2.59837e-06
Ebf1	1.76312	2.69185e-06
9930111J21Rik1	3.63887	2.79573e-06
Cacfd1	1.18959	2.79818e-06
Acox1	1.10366	2.82799e-06
Scml2	1.4601	2.87453e-06
Etfbkmt	2.08432	3.20816e-06
Cdon	1.56662	3.20816e-06
Hs3st1	2.8049	3.2738e-06
Sag	1.22344	3.37128e-06
1700013H16Rik	1.7316	3.37863e-06
Gm28330	7.71826	3.44898e-06
Gm6890	2.9442	3.52305e-06
Kcne1l	3.10834	3.57903e-06
Dner	2.68428	3.67651e-06
Olfr1012	3.77018	4.0155e-06
Tmem185a	1.17529	4.07821e-06
Gm13081	5.58626	4.15568e-06
Upb1	1.63603	4.20133e-06
Klrb1	8.58796	4.22647e-06
AU022751	2.29061	4.27991e-06
Olfr648	1.99505	4.35898e-06
Gm1821	1.18245	4.36181e-06
Pbld1	1.83468	4.4131e-06
Mkrn2os	2.58571	4.5194e-06
Bin1	1.035	4.62727e-06
Col13a1	1.92731	4.63002e-06
Lyn	1.48545	4.67146e-06
Ptpn3	1.06862	4.69806e-06
Hist2h3c1	2.49666	5.06861e-06
Dusp28	1.99727	5.11847e-06
Nxf7	2.71087	5.18359e-06
Olfr90	1.04631	5.18529e-06
Vmn2r20	1.28496	5.20727e-06
Pih1d2	1.87791	5.33264e-06
Foxo4	1.06826	5.97352e-06
Olfr1254	1.75839	6.13604e-06
Txndc16	1.26604	6.22466e-06
Csrnp2	1.50179	6.27186e-06
Ntrk1	1.69157	6.57471e-06
Hectd2	1.25903	6.69266e-06
Pcdhga2	3.53468	7.10945e-06
Olfr967	2.43689	7.19082e-06
Lipa	1.29747	7.22401e-06
Bhmt2	2.70328	7.53764e-06
Lypd5	4.01156	7.78085e-06
Gm37515	1.27831	8.84899e-06
Gm10784	8.59149	9.41661e-06
Bgn	3.25429	9.43322e-06
Rbp4	1.22884	1.038e-05
Fgf15	2.82154	1.08536e-05
Cul9	1.87648	1.12795e-05
Olfr740	1.88208	1.15237e-05
Lrp5	1.09023	1.16067e-05
Mrc2	1.67548	1.20214e-05
Vmn2r101	2.27806	1.22459e-05
Hoxb6	6.99857	1.2276e-05
Lepr	2.26112	1.23326e-05
Zfp707	1.34529	1.25726e-05
Slc16a10	1.58738	1.34279e-05
Cubn	4.8761	1.39848e-05
Olfr1426	4.04551	1.45527e-05
Bcorl1	1.90663	1.46797e-05
Cdk14	1.54553	1.47372e-05
Tmem212	26.6317	1.49234e-05
Fthl17a	1.51639	1.50129e-05
Cpxcr1	11.1156	1.54835e-05
Amigo2	3.1383	1.57617e-05
Trim52	1.75322	1.58033e-05
Pcdh17	3.21487	1.58853e-05
Efna5	2.69654	1.60387e-05
Vmn1r236	1.24512	1.63074e-05
Ifngr1	1.17049	1.66162e-05
Twist1	1.75632	1.69285e-05
Snai2	3.20044	1.8034e-05
Lrrc74b	2.54051	1.88894e-05
Atp13a2	1.0682	1.93179e-05
Lpcat4	2.87961	1.99008e-05
Sdc2	1.35194	2.00971e-05
Olfr57	1.26568	2.0354e-05
F2rl1	1.35331	2.11544e-05
Macrod2	1.02084	2.12308e-05
Olfr250	2.83574	2.19689e-05
Cntfr	1.77949	2.21734e-05
Pgm2l1	1.07061	2.30659e-05
Fbn2	2.7296	2.35103e-05
Olfr873	3.46474	2.39588e-05
Serinc2	1.65172	2.4276e-05
Olfr1122	1.22028	2.58882e-05
Epha7	2.44832	2.63605e-05
Gm8624	1.44514	2.67083e-05
Ulk4	2.69176	2.70476e-05
Ramp1	3.42594	2.89945e-05
Lhfp	2.48503	3.03525e-05
Hoxb9	1.87231	3.03587e-05
Sec22c	1.34926	3.04742e-05
Olfr63	1.13645	3.06606e-05
Fam171b	2.03242	3.06713e-05
AC133095.2	26.5441	3.28691e-05
Gm48443	1.33048	3.32164e-05
Gm14121	3.45747	3.48714e-05
Zmat1	1.48841	3.58241e-05
Gm11875	7.51015	3.69022e-05
Csn3	3.47039	3.69387e-05
Svopl	1.63075	3.83528e-05
Sema6c	1.74101	3.89377e-05
Tspan1	3.85936	3.90311e-05
Shb	1.1258	4.08173e-05
Manea	1.40498	4.10278e-05
AF067063	26.9823	4.24876e-05
Zfp353-ps	27.0931	4.24876e-05
Gm20449	2.35946	4.45629e-05
Moxd1	2.11644	4.57022e-05
Tcaf1	1.17117	4.59102e-05
Alg2	1.28075	4.8594e-05
1700007E05Rik	3.03565	4.86528e-05
Mlf1	1.06789	4.99332e-05
Acss3	1.08168	5.15551e-05
Fam171a2	1.32268	5.17347e-05
Dll1	1.48314	5.28516e-05
Crabp1	1.05248	5.31571e-05
Gm5315	2.78443	5.56719e-05
Pcdh8	4.6562	5.72621e-05
4931440P22Rik	1.1027	5.86798e-05
Hsd3b2	1.93755	5.94351e-05
Gas7	1.12938	5.99022e-05
Olfr646	1.63852	6.04884e-05
Gm11984	8.49401	6.0859e-05
Kdm4dl	8.05532	6.10684e-05
Gm17555	1.76258	6.20302e-05
Pou4f1	1.24007	6.26233e-05
Nrxn3	4.40281	6.6323e-05
Dnah7b	2.16479	7.05454e-05
Mafb	2.01801	7.20149e-05
Ppm1k	1.16437	7.25273e-05
D6Wsu163e	1.27941	7.27782e-05
Cd37	1.34252	7.30521e-05
Irx2	2.49267	7.41595e-05
Gm9443	3.17888	7.57378e-05
Vmn1r18	1.33967	7.70859e-05
Olfr716	1.67891	7.72753e-05
Slamf1	1.47245	7.73887e-05
C2cd2	1.37462	7.90818e-05
March4	4.45747	7.97281e-05
Nkx6-2	1.71266	7.98599e-05
Vmn1r9	2.05043	8.20587e-05
Msln	1.74963	8.21209e-05
Cybrd1	1.84953	8.66926e-05
Apmap	1.42684	8.80154e-05
Fam20b	1.08368	9.11306e-05
Gm9586	8.66643	9.37411e-05
Gm10040	2.49333	9.42897e-05
Fam107b	1.38008	9.56836e-05
Spr-ps1	1.72374	9.58226e-05
Shoc1	3.53708	9.60391e-05
Matn2	1.30135	9.72763e-05
Steap2	1.1486	9.76945e-05
Olfr31	1.57369	0.000100063
1700084M14Rik	6.34719	0.000100595
Gm15276	3.96256	0.000110814
Lclat1	2.26801	0.000110923
Adamts5	3.98147	0.000114052
Gm12731	26.5047	0.000115042
Efnb2	1.35378	0.00011524
Smim40-ps	9.7821	0.000119152
Gm47476	1.09203	0.000121193
Vmn2r86	1.81551	0.000121699
Gm30531	3.60299	0.000122374
Srgap1	1.0022	0.000124756
Vmn2r99	1.30278	0.000125332
Gm14895	8.58706	0.000127368
Gm45861	5.60103	0.000127814
Pm20d1	1.40764	0.000129552
Cryzl2	1.19839	0.00013099
Milr1	1.48739	0.000133568
Col1a1	1.65271	0.000133955
Abca5	1.29892	0.000134972
Tmem215	3.97948	0.000138913
Cfap46	3.09223	0.000140038
Klf12	1.57973	0.000156036
Gm18147	7.69034	0.000167928
Irgm1	1.75639	0.0001743
Ttc39c	1.44084	0.000176458
Gm15455	4.26126	0.000183657
Olfr882-ps1	26.7306	0.000186277
Ccdc82	1.16157	0.000202092
Olfr729	2.67109	0.000204098
Slc27a4	1.24658	0.00020546
Amd1	1.03922	0.000208078
H2bfm	2.83376	0.000215081
Gsn	1.3193	0.000217638
Tub	1.52321	0.000218498
Gm5380	1.15997	0.00023582
Fam53c	1.15679	0.000244616
Gm14401	1.08319	0.00024653
Sp8	3.66216	0.000250006
Vmn2r63	1.22828	0.000254495
Duox2	5.4132	0.000255185
Tmem119	4.15871	0.000255992
Atp6v0e2	1.86557	0.000258249
B3gntl1	1.56452	0.000265838
Olfr1116	1.18899	0.000265863
H2-Q6	1.57733	0.000271881
Gm5989	6.2711	0.000278817
Olfr976	2.51742	0.000280002
Olfr704	3.18952	0.000285472
Gm19174	6.49647	0.00029082
Slc38a5	3.55615	0.000294806
Psen2	1.0444	0.000299184
Madd	1.43055	0.000302503
Gabre	2.64544	0.000312223
Sgcb	1.60746	0.000315753
Cxcl14	1.38016	0.000322721
Lama1	1.52833	0.000322765
Spock3	4.8012	0.000325647
Gm48976	2.11026	0.000329807
Gm8038	8.03389	0.000329838
Gria1	7.76873	0.000329926
Pknox2	2.05677	0.00033493
Unc5b	1.14359	0.000345554
Barx1	2.55749	0.000358618
Dkk1	3.4302	0.000374811
Ret	3.29402	0.000376069
Nfatc4	1.00742	0.000379927
Tdrkh	1.5303	0.000383607
Areg	3.81384	0.000398344
Fam20c	1.77132	0.000416722
Zfp605	1.24061	0.000422797
Tapbpl	1.55961	0.000433812
Vmn1r60	1.6419	0.000435125
Prodh2	1.88039	0.00044246
Gnat1	1.43817	0.000464195
H2-Q5	3.43295	0.000466272
Nin	1.29161	0.000467436
Slc24a4	4.64027	0.000473369
Gm12792	1.659	0.000474711
Ccno	1.93619	0.000482234
Snx25	1.52362	0.000489206
Purg	1.35838	0.000503132
Siah2	1.13097	0.000513464
Gm49713	4.34756	0.000514255
Ddo	1.70961	0.000516148
Akr1cl	3.36018	0.000520548
Slc7a11	1.16373	0.000523886
Irf2bp1	1.05847	0.000534868
Olfr1120	1.13924	0.000565116
Gm11879	2.78307	0.000567115
Rsph3b	2.41821	0.000571388
Ctsh	1.32804	0.000572558
Slc18b1	1.69755	0.0005793
Stab1	1.26528	0.000579499
Grip1	1.12579	0.000580729
Olfr847	3.0833	0.000582851
Slc10a2	2.84497	0.000586614
Sfta2	4.61486	0.000587614
Gm45015	3.37792	0.000594398
Nyx	1.85961	0.000602425
Calhm3	9.18605	0.000606619
Abhd3	2.11023	0.000630958
Olfr1427	3.29806	0.00064047
Ednrb	3.46565	0.000651133
Gm10769	4.30982	0.000660472
Cldn12	1.2394	0.000671815
Mgst1	1.1914	0.000672268
Olfr77	1.19903	0.000726569
Rspo1	1.56665	0.000745147
Slfn4	3.45904	0.000757498
Zfp709	1.20407	0.000774931
Col11a1	2.08479	0.000780858
Gbp2b	3.75362	0.000804827
Rab33b	1.10894	0.000806669
Cilp2	2.51257	0.000873663
Hoxa3	3.85932	0.000874532
Hdgfl3	1.00266	0.000898489
Insl6	1.2921	0.000900648
Olfr95	1.33401	0.000902658
Dgat2	1.85143	0.000914194
Ccnd2	1.44978	0.000937501
Gm5698	9.53008	0.000937851
Pramef25	9.61685	0.000938162
Sowahc	1.42446	0.000946262
Foxg1	3.18857	0.000989548
Hist1h4n	1.43461	0.000993697
Olfr1264	1.94528	0.00100089
M1ap	1.17321	0.00101731
Arhgef6	2.6279	0.00105319
Gm8773	4.21345	0.0010604
Zfp503	2.91931	0.00106123
Fosl2	2.14551	0.0010744
Gm12106	2.54999	0.00121236
Gm12091	2.02636	0.00126505
Gm14295	1.28528	0.00127944
Col1a2	3.44966	0.00130376
Hist1h4b	2.36626	0.0013085
Elobl	3.76031	0.00130993
Erbb2	1.61167	0.00131548
Olig3	2.63406	0.00131554
Hist1h4a	1.21234	0.0013702
Fam181b	1.65367	0.00140372
Serpinb1a	2.74768	0.0014279
Vmn2r113	1.21153	0.00144204
Olfr1167	2.10055	0.00147778
Gimap6	1.49487	0.00149077
Trim12a	1.35525	0.00149125
Cst13	6.06819	0.00149465
Esp24	6.861	0.00153626
Fahd2a	1.36212	0.00156749
Rdh12	1.72401	0.00160134
Cobll1	2.05541	0.00162468
Gfra1	1.75714	0.00164063
4932411N23Rik	4.69516	0.00165823
Ccdc63	1.67164	0.00166146
Gm7682	6.50605	0.00172614
Olfr1260	1.6494	0.00180387
Ptpru	1.57932	0.00181565
Gm11331	4.70648	0.00183782
Olfr1505	1.66968	0.00187953
Dtwd2	1.04358	0.00188887
Prss23	4.10386	0.00196537
Fam43a	1.1805	0.00196977
Olfr509	1.09625	0.00197921
Npnt	1.56551	0.00198007
Frmpd1	2.38828	0.00198886
Nav3	3.86036	0.00200497
Olfr1219	2.92541	0.0020494
Esr1	4.29378	0.00205493
Vmn1r61	1.55723	0.00205799
Hist1h2bh	1.47277	0.00209359
Skap1	1.20332	0.00212123
Ttll7	2.42026	0.00215021
Gm46136	1.49763	0.00216433
Chrna1	2.11681	0.00217803
Gm4131	6.4511	0.00217871
Pcdhb22	2.09778	0.00220087
Gm48260	1.26699	0.00220087
Mblac2	2.2146	0.00220996
Gm44052	2.62899	0.00222246
Pex3	1.13153	0.00223086
Arid5a	1.10713	0.00226264
Chodl	2.24888	0.00231037
Hoxa2	3.88497	0.00248013
Tram2	1.06453	0.00248013
Gm48497	3.89795	0.00250658
Gm13349	2.28945	0.00251878
Fam189a2	2.02624	0.00253632
Dnajb3	2.11806	0.00253788
Tnfrsf11a	1.67357	0.00253876
Sycp1	1.39564	0.00255908
Gpr135	2.02672	0.00256638
Exoc3l	1.49766	0.00257102
Olfr1048	2.02302	0.00257617
Zfp599	1.00336	0.00261079
Snx19	1.28404	0.00262982
Spock1	2.90731	0.00262982
D630045J12Rik	1.12074	0.00273972
Tll1	3.59996	0.00274686
Tnfaip8l2	4.72969	0.00275741
Ephb1	6.10245	0.00282263
Paqr3	1.14265	0.00297355
Rbms3	6.05718	0.0029891
Vmn2r55	4.5779	0.003014
Olfr1310	1.00632	0.00304338
Gimap8	1.7482	0.00306241
Satb1	1.00448	0.00308389
Vmn2r67	1.75041	0.00316078
Atg9a	1.01297	0.00317387
Ptges	1.03464	0.00318857
Flrt2	4.33687	0.00323247
Mgst2	2.84273	0.00323945
Ptcra	1.54167	0.00325924
Megf9	1.89644	0.00326121
Piezo2	2.15287	0.0033089
Endod1	1.98916	0.00332055
Gm9214	6.43604	0.00333967
Ranbp6	1.70384	0.00340764
Olfr1276	2.34782	0.00344133
Fhl3	1.48722	0.00345392
Gm48132	1.29979	0.00347217
Osbpl6	1.64495	0.00350738
Pi15	1.72386	0.00380332
Adora2b	1.58878	0.00380644
Chsy3	3.32588	0.00381399
Pla2g15	1.34627	0.00388026
Rfpl4b	7.45557	0.00395423
Fam90a1a	8.538	0.00405479
Rnf122	1.27082	0.00406505
Olfr1118	2.45648	0.00408277
Cpxm2	4.75588	0.00409935
Ceacam12	4.31876	0.00414439
Cebpd	1.10188	0.00416275
Tmprss11b	2.59353	0.00417125
Podxl2	1.58586	0.00417528
Ccdc173	1.06296	0.00428733
Tpo	5.83116	0.00430069
Cd200r2	1.81678	0.00431088
Hlcs	1.01247	0.00435546
Ifi213	2.54673	0.00442887
6330403K07Rik	1.73345	0.00446337
Cypt3	3.50948	0.00460233
Csmd1	4.81934	0.00469738
Prmt6	1.09357	0.00473172
Tsga8	4.46339	0.00473589
Rin1	1.47733	0.00475018
Sva	8.7915	0.00478347
Gm48401	1.18417	0.00479103
Synb	3.14714	0.00479243
Aldh1a2	2.64784	0.00488713
Tmtc2	2.69069	0.00501115
Rln1	1.63546	0.00505297
Srgn	2.26285	0.00512347
Zfp119a	1.60987	0.00523811
Klhdc1	2.91916	0.00531586
Hist1h3g	1.3565	0.005398
Prkd1	2.39502	0.00551579
Gm17535	5.37903	0.0055268
Gbp2	3.00761	0.00553242
Gm18204	26.184	0.00562189
Icmt	1.01119	0.00572968
Gm14735	1.54008	0.00573299
Rtn2	1.15767	0.00575065
Col22a1	1.75552	0.00578931
Ngly1	1.0752	0.00579035
Olfr1369-ps1	2.33181	0.00592994
Hoxa5	3.53023	0.00603883
Gm5401	5.48318	0.00616705
Gpc4	1.35894	0.00645815
Vmn1r38	1.71872	0.00654151
Mob3b	1.18067	0.00657321
Gnrhr	5.83597	0.00661974
Gm21960	3.91817	0.00682264
Thbs4	3.83052	0.0068404
Gm3854	1.11633	0.0068404
Olfr39	1.15039	0.006871
Cx3cl1	2.19648	0.00691198
Alg8	1.20792	0.0069791
Stambpl1	1.28473	0.00710546
Olfr1322	1.18773	0.0072401
Vmn2r102	1.34465	0.0073078
Metrnl	1.57211	0.00755219
Tmem18	1.08769	0.00758597
Gm14226	1.6292	0.00761333
Ero1lb	1.12825	0.00774044
Zfp703	2.03821	0.00778212
Ppm1l	1.24538	0.00800967
Vmn2r25	1.54178	0.00803536
Nt5e	1.94787	0.0080444
Slc22a28	26.6221	0.00816131
Tshz1	2.41136	0.00824556
Cryge	2.42853	0.00827339
Zcchc12	2.69105	0.00830333
Gm7942	9.81359	0.00837271
Lamb3	1.55125	0.00871852
Tcta	1.77077	0.0087451
Gm5309	7.03346	0.00886138
Wt1	1.49545	0.0091828
Gm11487	4.90067	0.00918405
Olfr1278	1.48806	0.00921316
Aebp1	2.19759	0.00930431
Olfr484	2.10442	0.00935097
Adam9	1.27591	0.00943643
Parp4	1.18727	0.00945147
Pdha2	2.51458	0.00948758
Zfp488	1.18562	0.00963122
Frat1	2.05544	0.00965018
Olfr825	1.94622	0.00971058
Fam50b	6.22932	0.00982489
Tmem200a	1.60983	0.00985107
Plau	2.968	0.00990404
Gm8711	9.4864	0.0100265
Tmem229b	1.95188	0.0101533
Pip4k2a	1.00672	0.0102518
Olfr801	4.17713	0.0102712
Gm18186	2.29935	0.0104315
Acan	1.49899	0.0107593
Vmn2r5	1.85339	0.0113785
Cyp27a1	1.88159	0.0114687
Glis1	2.48117	0.0116617
Gpr50	4.14625	0.0116859
Penk	2.83863	0.0117209
Fbln2	1.55593	0.0117822
Heg1	1.10895	0.0119508
Olfr848-ps1	9.64355	0.0119818
Olfr1256	2.11515	0.0120935
Cyp1b1	2.03213	0.0122752
Phox2b	6.38234	0.0123286
Pomgnt2	1.37567	0.0123679
Olfr794	1.86605	0.0123691
Lratd2	2.52435	0.0127386
Ecm2	1.22622	0.0127402
Nmi	1.54083	0.0133628
Recql	1.08704	0.0134328
Dab2	1.68115	0.0136387
Btbd16	1.7754	0.0137448
6720489N17Rik	1.37629	0.0137763
Fat3	3.38342	0.0138259
Olfr1217	2.33803	0.0138603
Gm48269	1.57283	0.0139532
Tafa5	1.03618	0.0139972
Gm6089	5.0868	0.014071
Ids	1.21972	0.0141802
Prima1	2.6101	0.0142592
Gm11543	9.54477	0.0142696
Gm10247	5.2184	0.0142952
Tfap2a	1.66284	0.0146735
Nefm	1.74501	0.0146939
Fads3	1.99822	0.0148646
Grp	3.9627	0.0150735
Wnt8a	2.87554	0.0151625
Lor	3.58756	0.0151923
Mov10l1	1.04809	0.0152428
Gm11564	6.88998	0.0154037
Rpl23a-ps4	6.67558	0.0161701
Olfr1124	1.41342	0.016281
BC051019	2.14085	0.0164731
Olfr450	26.2503	0.0165221
Gm4847	5.34883	0.0166324
Gpr161	2.31435	0.0166411
Tmem88b	1.75798	0.0168736
Ms4a4d	3.1883	0.0168819
Gm48216	1.18895	0.0174749
Gm7384	3.30525	0.0175438
Clps	1.63812	0.017662
Stk39	1.0292	0.0177404
Tcf23	5.84207	0.0178559
Olfr853	2.08574	0.0182842
Nrg1	1.08244	0.018345
Gpc6	2.8817	0.0187088
Gm33700	6.13125	0.018782
Rtp3	1.79144	0.0188548
Gm47321	6.58777	0.0191284
Cpm	1.144	0.0191556
Trmt2b	1.00091	0.0193665
Nek10	1.89918	0.0194599
BC048679	1.51206	0.0195393
Gm3631	26.0546	0.0195519
Rgs2	2.01547	0.0196414
Pld1	1.38041	0.019791
Ptprz1	1.29038	0.0200769
Olfr784	2.19491	0.0201745
Ccr9	1.37389	0.0202018
Slc25a18	2.11392	0.0202448
Slc46a1	1.17112	0.0202572
Gng13	1.53336	0.0202669
Rexo5	1.05209	0.0203655
Crygc	4.40864	0.0204273
Gm6916	2.5432	0.0204415
Olfr1216	3.35593	0.0206804
Dact1	1.02939	0.02114
Slc5a6	1.34536	0.0211426
Lemd1	2.6751	0.0212353
Fam241a	1.0699	0.0212353
Foxq1	2.48232	0.0214314
Lhcgr	1.13866	0.0214851
Chrna5	1.60444	0.022583
Bean1	1.64298	0.0227286
Mylk4	1.4131	0.0229143
Tmem176a	2.75142	0.0230522
Igkv13-78-1	25.9884	0.0230695
Vcam1	1.62924	0.0231002
1700010N08Rik	5.50682	0.0231547
Opcml	1.53149	0.0234327
Hapln1	3.01185	0.0235074
1110032F04Rik	4.1119	0.0235958
Vldlr	1.4851	0.02411
Gm15460	4.07831	0.0244113
Rep15	1.48753	0.0246259
Cnrip1	2.58171	0.0246769
Tgfbr3	1.91023	0.0250001
Stk32a	1.46671	0.0250687
B3galt1	1.86467	0.0250818
Cyp26b1	2.21599	0.0251635
Hoxb7	3.32623	0.0253293
Xylt1	1.6694	0.0254575
Vmn2r73	1.07999	0.0256416
Runx2	2.40402	0.025946
Kctd8	2.51257	0.0261021
Selenon	1.21433	0.0265111
Idua	1.20309	0.0265165
Mlc1	6.12902	0.0266522
Vmn2r17	1.0007	0.0266745
Defb13	25.9769	0.027126
Cacna2d1	1.16876	0.0273643
Fthl17f	2.52135	0.0276301
Lrmda	4.95206	0.0280552
Lin7a	4.61282	0.0282202
Tcp11l2	1.04855	0.0286702
Ptgs1	2.42796	0.0289844
Gm48561	7.62282	0.029078
Cox8c	1.6463	0.0291592
Slc22a23	1.44182	0.0296602
Pramef6	7.1803	0.0297588
Vmn1r233	1.76712	0.0298577
Olfr1109	1.84947	0.0305695
Psmb8	1.40841	0.0311963
Nat8l	2.31146	0.0312229
Dusp4	1.04083	0.0313812
Olfr45	1.09502	0.0317661
Gm10436	25.8847	0.0318158
Gm18914	4.32375	0.0323895
Frg2f4	9.94139	0.0325657
Snai3	1.18251	0.0330852
Arhgap36	4.27484	0.0331793
Vmn2r111	1.99804	0.0333543
Vmn2r7	3.41209	0.0333712
Pak3	1.35513	0.0337266
Col20a1	1.32549	0.0339475
CAAA01077340.1	7.04818	0.0341286
Olfr341	1.82526	0.034934
Obox6	2.9488	0.0349658
Dkkl1	1.29799	0.0350234
Zfp697	1.36489	0.0351003
Hist1h4j	1.63139	0.0353302
Gas1	1.75037	0.0356204
Capn6	1.83067	0.0357839
Pdzrn3	2.85551	0.0359026
Tmsb15a	1.78909	0.0361097
Ccnb2-ps	1.09846	0.0365297
7420426K07Rik	6.00793	0.0365608
Vmn1r15	4.45697	0.0370263
Gm21680	6.16384	0.0373413
Gm48054	1.82197	0.0377156
Gm5435	4.57167	0.0379923
Ldoc1	2.53232	0.0383495
Pag1	1.52757	0.0388889
Gm16459	1.47546	0.0392478
Lhfpl2	1.96642	0.0399361
P4ha3	2.25622	0.0405642
Cplane2	1.57972	0.0406939
Slc9a9	5.38099	0.0407917
Vmn1r214	1.06518	0.0410441
H2-M3	1.5306	0.0411113
Gm47967	1.12544	0.0413168
Col2a1	1.03817	0.0414205
1600029O15Rik	1.51535	0.0416305
Gm5854	1.00992	0.0417436
Gm12789	2.19839	0.0421902
Zfp943	1.41035	0.0425688
Trim38	4.6459	0.0429857
AC132444.6	1.56354	0.043191
Fitm1	1.4943	0.0432423
Flrt3	1.33842	0.0434087
Osr2	1.88996	0.0434238
Csta2	2.09906	0.0436649
Eaf2	1.27094	0.0439504
Gm8182	9.93483	0.0442929
Oog1	9.065	0.044311
Erap1	1.79112	0.0443789
Sprr2e	6.98406	0.0443838
Lama4	2.52	0.0445066
Aldh1a3	1.33734	0.0446112
Gpc5	4.66489	0.0468001
Cpeb2	1.48232	0.0474139
Slitrk2	2.1203	0.0479588
Gm7993	1.75717	0.0483131
Ifi27l2a	1.39242	0.0484606
Lhx1	4.07385	0.0492664
Dpf3	3.11515	0.0494426
Dnah14	1.35841	0.049669
Jcad	1.02713	0.0496875
Agtr1a	3.30631	0.0497217
Crygd	2.2685	0.0500716
Tmem129	1.65324	0.0502317
Tlx2	3.7878	0.0505196
Gm49044	2.88477	0.0513919
Gm6509	8.83447	0.0514998
Il18rap	1.23554	0.0519711
Zmat4	1.5483	0.052489
Hecw2	1.42013	0.0530476
Cndp1	1.49837	0.0531668
Olfr715	1.57918	0.0532324
Cd33	1.85212	0.0536253
D3Ertd751e	1.06133	0.05395
Olfr1406	3.33815	0.0541865
Hoxd11	4.2765	0.0545348
Gm4930	4.53177	0.0556092
Atf3	1.00638	0.0556199
Ppp1r14c	1.41276	0.0558504
Il17ra	1.2748	0.0560465
Ms4a12	1.76999	0.0562742
Hist1h4f	2.44873	0.0564569
Gm48040	1.57702	0.0565915
Rab38	2.24122	0.0566024
Olfr371	4.31765	0.0566215
Olfr613	1.7656	0.0566766
Gal3st2c	1.34022	0.0572105
Alpk2	2.03439	0.0575769
Gm47968	1.04569	0.058297
Cmbl	1.92405	0.0588582
Agbl3	1.05453	0.0590742
Hmcn1	1.32893	0.059111
Olfr324	2.18751	0.0592625
Vmn1r24	2.35029	0.059586
Ecrg4	1.82745	0.0610819
Gprc5b	1.1919	0.0617808
Galnt10	1.38155	0.0624413
Rgma	1.23938	0.062614
Mrgprb1	2.54184	0.0628055
Olfr1173	1.83471	0.0631693
Dsc2	1.38736	0.063287
Il2ra	1.90253	0.0637822
Kat2b-ps	6.21397	0.0638488
Adra1a	3.50134	0.0646126
Pcdhga3	3.69592	0.065074
Cyp7b1	2.16095	0.0661029
Zeb2	1.36836	0.0661709
Ptpn9	1.18819	0.0664949
Rasgef1b	1.7003	0.0679173
Cd3d	1.89152	0.0681351
Fzd10	1.27656	0.0692139
Nostrin	3.24091	0.0692893
Gm16223	1.90807	0.0699599
Gm29761	1.34776	0.070287
Ptger4	2.09907	0.0711425
Foxr1	1.0416	0.0719262
Olfr905	1.41043	0.0720459
Lhx2	3.06991	0.0732556
Rpl30-ps9	1.24761	0.0733246
Cfap97d2	1.82358	0.0733771
Rnaset2a	1.33912	0.0736483
Olfr66	1.1471	0.0744895
Trhr	1.34487	0.0745095
Pax3	2.27434	0.0748132
Bex6	6.74165	0.0750006
Tmem9b	1.11442	0.0753866
Irx3	2.40197	0.0755773
Elovl2	1.06016	0.0759338
Gm14057	1.62738	0.076073
Sox1	2.61312	0.0763762
Spdye4b	6.29345	0.0781487
Slco3a1	1.69971	0.0784005
1810024B03Rik	1.12494	0.0787453
Klhl31	1.51294	0.078868
Gm14419	1.7892	0.0792133
Gm11544	9.29139	0.0795801
Olfr1220	1.14699	0.0805393
Cfap53	1.68485	0.0811205
A530032D15Rik	7.81294	0.081316
Myo1d	1.10315	0.0821132
Nedd9	2.52397	0.0831966
Vmn1r86	1.27355	0.0846121
Grik2	1.29989	0.0847802
Casp8	1.85745	0.0854161
Wnk2	1.29154	0.0859702
Slc28a3	1.38306	0.0867172
Rgs9bp	1.59836	0.0867351
Brinp1	2.71157	0.0876027
Syt17	1.69248	0.0889756
Vasn	1.51061	0.0897975
Lix1l	1.22782	0.0898013
Spin2c	1.1704	0.0914101
Olfr126	4.17041	0.0929706
Vmn1r12	1.35174	0.0934598
Reln	1.9807	0.0961599
Sgpp1	1.06804	0.0961639
Cited1	1.12718	0.096528
Fbp2	1.37332	0.0972494
Arsb	2.73579	0.0979727
T2	1.69907	0.098081
Olfr1221	1.89026	0.0984606
Svep1	1.56949	0.0988866

## Sheet: D (dark green) vs B (blue)
names	log2fc	p_value
Tmem72	3.44587	< 1E-306
Olfr907	2.83503	< 1E-306
Gm28438	2.03292	4.48578e-259
Mdk	1.99521	4.54053e-243
Lars2	2.26681	1.74836e-238
Gm21761	6.06454	2.43624e-237
Trap1a	2.29349	5.06803e-230
Mfge8	2.68427	3.65848e-202
Scd2	2.39246	3.24697e-200
Gm8300	5.61793	6.16613e-191
Slc2a3	1.77548	6.4973e-184
Slc2a1	1.75953	7.3402e-180
Dcdc2c	5.11242	4.20815e-174
Pola2	1.49508	9.71617e-174
Gm20594	1.88387	4.7556e-172
Gm5039	5.72273	1.29146e-158
Ppp1r16b	2.92279	6.18841e-156
Gm20767	7.05694	3.16838e-151
Pdia6	1.357	1.02755e-149
Cd9	1.8375	1.22447e-141
Igfbp2	1.36327	2.19161e-132
Sec62	1.05502	7.05098e-131
Gm21818	6.64034	5.73349e-130
mt-Co2	1.7316	5.63398e-127
H2-Bl	2.42749	2.81369e-126
Peg10	1.70367	5.64443e-123
Dhtkd1	2.76745	9.22321e-122
Maged1	1.43218	3.77104e-120
Zfp131	1.31095	2.77043e-115
Col18a1	1.22725	1.52875e-114
mt-Atp6	1.74847	4.79877e-114
AW822252	2.3144	1.3018e-113
Folr1	1.92488	8.47968e-109
Dkc1	1.11484	1.40907e-104
Ankfy1	1.28323	1.09568e-103
Dag1	1.29874	5.70735e-103
Serpinh1	1.89612	1.53187e-101
Prtg	2.05503	1.66194e-101
Olfr157	2.58498	5.09456e-101
Tmem59	1.17917	1.16104e-93
Prkcq	3.16328	1.67775e-92
Gm11225	1.07437	4.36522e-92
Mme	2.51368	1.79873e-85
Vmn1r13	2.30351	5.83536e-85
Gm5662	5.83753	2.16579e-84
Limch1	4.218	6.15195e-83
Pmp22	4.7732	5.79739e-81
Gm10800	1.96814	7.59965e-80
Kdelr2	1.25624	1.46418e-79
Lamc1	1.43079	4.97436e-79
Smad7	1.1611	2.67344e-77
Fstl1	1.91866	3.59754e-77
Stra8	1.75859	6.34214e-77
Epha2	2.40149	1.46948e-73
Sec61a1	1.09958	1.78151e-73
Atp1a1	1.2681	4.48584e-72
Rbpj	1.09599	8.80471e-71
Ckap4	1.29091	3.35775e-70
H2-K1	1.4281	4.3646e-70
Porcn	2.6733	2.34338e-68
Gata3	3.13242	7.83366e-68
Aard	2.63134	8.51876e-68
Gm1673	2.57574	1.80018e-67
Sparc	1.21102	3.37101e-65
mt-Co3	1.28431	2.48928e-63
Avpi1	1.35044	1.6319e-62
Tead1	1.24289	7.74181e-62
Fam25c	1.90837	1.47888e-61
Olfr1459	1.94961	2.1339e-61
Ebp	1.75943	2.05493e-59
Hoxb2	2.44558	3.15213e-59
Bmt2	1.40419	6.05081e-59
Stt3a	1.1579	8.88416e-59
F2r	2.40104	1.24661e-57
Hmga2	2.31845	9.71421e-57
Rpn1	1.03343	3.00639e-56
Ap1s2	2.06408	6.12245e-56
Gm47924	3.56323	1.14783e-55
Pecam1	1.15902	1.30882e-55
Efnb1	2.20737	9.31298e-55
Gm49858	3.51746	5.02075e-52
Flnb	1.32054	3.25989e-51
Selenos	1.10062	4.63915e-51
Clu	1.91657	5.01118e-51
Fgfbp1	3.42549	6.73215e-51
Dct	1.3369	6.89445e-51
Gm10653	3.95114	9.14899e-51
Scd1	1.72061	1.58717e-50
Surf4	1.16755	1.99722e-50
Npffr1	1.85712	6.4282e-50
Zscan4-ps2	6.63585	1.08525e-49
Mpzl1	1.38411	1.2158e-49
Tfpi	1.47747	2.02753e-49
Tmbim4	1.08352	8.13703e-49
Npr1	2.15739	1.7486e-48
Sfrp5	4.8894	1.24564e-47
Ncam1	2.5569	1.7007e-47
Spp1	1.61801	2.06376e-47
B020031M17Rik	6.45645	3.01571e-47
Man2a1	2.00326	1.65336e-46
Dnajc1	1.33912	2.15962e-46
Nptn	1.50337	3.55791e-46
Tmem87a	1.31206	4.83219e-46
Slc1a5	1.78001	6.65091e-46
Plagl1	2.84773	7.83246e-46
Fmr1nb	1.04985	7.93866e-46
Gm49359	1.22367	9.51418e-46
Gm6641	2.87554	2.0834e-43
Meis2	1.67786	7.23718e-43
Olfr118	4.12712	2.246e-42
Nup62cl	2.25396	2.8733e-42
Socs3	1.44476	1.15896e-41
Tspan13	1.02614	4.12992e-41
Ankrd44	1.97506	8.75955e-41
Usp17lc	4.26378	5.46001e-40
H2-Q7	1.37026	1.66095e-39
Fkbp2	1.10592	1.78835e-39
Dhrs3	1.57329	3.53747e-39
Epha4	1.74009	6.76483e-39
Gm2961	2.55552	9.03523e-39
Lrp1	1.37339	2.00298e-38
Fads2	1.57375	4.07879e-38
Platr25	1.88378	4.64698e-38
Gm2a	1.30319	4.8815e-38
Steap1	2.0474	1.42309e-37
Crabp2	2.54073	3.68067e-37
Ahnak	1.62174	4.33099e-37
Ccn1	2.19713	7.27344e-37
Hoxb1	1.66622	1.79482e-36
Gm8994	5.79481	6.14624e-36
Prex2	1.39638	8.31311e-36
Spink1	2.52494	1.65497e-35
Amd2	1.36367	3.8984e-35
Sos2	1.1497	8.2847e-35
Ccn2	1.60998	9.16772e-35
Nuak1	2.72302	5.25748e-34
Nfat5	1.1143	6.14641e-34
Ttn	1.70399	7.78565e-34
Lgr4	1.19529	1.02955e-33
Scamp1	1.56515	1.79349e-33
Myadm	1.60432	2.54059e-33
Yipf3	1.11931	2.86991e-33
Kdelr1	1.05568	8.40651e-33
Gm13212	1.28157	8.45877e-33
Prss50	1.67094	9.15361e-33
Atf2	1.00094	9.56596e-33
Stra6	3.10129	1.20918e-32
Gm7389	2.78112	2.27206e-31
Bambi	1.83701	4.11786e-31
Por	1.10791	6.90588e-31
Lrpap1	1.06078	1.73436e-30
Zscan4d	5.06465	2.47098e-30
Adam10	1.53749	2.83651e-30
Aup1	1.09058	3.59677e-30
Hspg2	1.07283	6.9202e-30
Nelfa	1.00981	1.10475e-29
Orai1	1.80907	1.10593e-29
Tmem92	4.50061	1.59425e-29
Sptlc2	1.13659	2.87842e-29
Slc39a2	1.88951	4.85555e-29
Cpxm1	1.66984	5.08639e-29
Zfp57	1.3996	5.82071e-29
Tspan9	1.52623	9.10144e-29
Eea1	1.29024	9.94258e-29
Olig3	4.43702	1.10496e-28
Marveld1	2.04084	4.06059e-28
Clgn	1.57347	1.78616e-27
Furin	1.19495	3.26422e-27
Dhcr7	1.2266	4.34975e-27
Lrp2	1.30876	5.02283e-27
Anxa3	1.91905	2.34693e-26
Man1a	3.00654	6.39842e-26
Sema3e	1.74843	9.40634e-26
Gabbr1	1.69782	1.76556e-25
Gm4027	5.48829	1.77594e-25
Clstn1	1.03543	2.95198e-25
2200002D01Rik	2.14649	3.73251e-25
Jam2	1.5815	7.9432e-25
Meis1	3.35571	1.50683e-24
Sec11c	1.12889	2.06023e-24
1700029P11Rik	1.61384	3.21987e-24
Zscan4c	6.06568	4.74737e-24
Grifin	4.39225	1.25694e-23
Tbx3	1.57921	1.25811e-23
Dcbld1	1.48888	1.29227e-23
Neo1	1.31812	2.815e-23
Ncoa7	1.24946	7.37671e-23
Tshz1	3.74099	3.41493e-22
Tmed3	1.14759	3.64089e-22
Tmem37	1.46074	4.69805e-22
Itga5	1.63074	4.81859e-22
Phf11d	1.53626	7.54152e-22
Ccdc107	1.02202	9.61359e-22
H2-D1	1.0008	1.24749e-21
Agrn	1.14291	1.2753e-21
Bmpr2	1.14759	2.23803e-21
Zfp560	1.40137	2.42123e-21
Ly6k	2.4116	2.49191e-21
Cd74	2.69203	3.1977e-21
Csrnp1	1.38407	1.20895e-20
Ptprk	1.15795	1.28922e-20
Lrp10	1.25424	1.8094e-20
March6	1.05488	2.05777e-20
Zeb2	1.93956	2.36139e-20
Arhgef26	2.32024	2.85191e-20
P4ha2	1.23223	3.67965e-20
Adgra3	1.15239	3.68335e-20
Lrrc8a	1.0813	5.94397e-20
Hist1h2bc	1.35437	8.96526e-20
Zfp398	1.56281	1.39401e-19
Spry2	1.00487	1.76035e-19
Mogs	1.40927	1.93394e-19
Nfib	2.05448	2.07932e-19
Ppic	1.15426	2.09013e-19
Ext2	1.28955	3.09795e-19
Wls	1.43744	4.14545e-19
F2rl1	1.69689	4.67138e-19
Rnf103	1.73747	5.1715e-19
P3h1	1.68439	5.50116e-19
Col4a2	2.45855	7.73433e-19
Col4a1	1.99147	8.89971e-19
Rtn1	1.26827	1.06351e-18
Tm2d2	1.01741	1.42523e-18
Catsperz	2.01297	1.73048e-18
Rbp4	1.86871	3.58608e-18
Gbx2	1.57111	5.95409e-18
Htra1	2.73495	9.99873e-18
Txndc15	1.13522	1.04533e-17
Pitx2	1.28132	2.51825e-17
Hoxb3	1.60778	2.97032e-17
Creg1	1.09579	3.08815e-17
Mgat4a	1.35114	3.52856e-17
Tmem39a	1.13639	4.28687e-17
Calb1	2.24087	5.32359e-17
Gm7102	4.04834	5.41405e-17
Cd37	2.35169	6.86021e-17
Fthl17c	1.3187	8.19585e-17
Zscan4a	5.88021	1.72083e-16
Notch2	1.11733	1.81883e-16
Lpl	1.17678	2.19103e-16
Maged2	1.11239	2.77434e-16
Cyp1b1	3.16552	3.08255e-16
Hoxb9	2.50611	3.9695e-16
Pdgfa	1.25888	4.88083e-16
Dnajb9	1.08837	6.91478e-16
Mest	1.83675	7.52745e-16
Lgals4	1.92031	8.53467e-16
Nucb2	1.63417	1.09161e-15
Fads1	1.02155	1.20761e-15
Mpped2	1.28163	1.54892e-15
Gpc3	1.09906	1.95329e-15
Gm10717	2.0881	2.06906e-15
Fndc5	1.10447	2.25675e-15
Lefty2	1.2692	2.41139e-15
Dazl	1.54581	2.81202e-15
Prkcd	1.28056	3.45442e-15
Ddc	1.42876	3.72989e-15
Klkb1	2.04835	3.89637e-15
Stim2	1.20131	5.23777e-15
Sohlh2	1.32947	9.62685e-15
Tex264	1.25268	1.07925e-14
Igdcc3	2.35575	1.13306e-14
Elovl5	1.09408	1.40951e-14
Arxes2	1.163	1.55086e-14
Slc5a3	1.03322	1.69307e-14
Gm6494	4.55284	2.26667e-14
Dgke	1.02957	2.36243e-14
Hoxa2	3.33561	3.06476e-14
Coch	1.71476	3.06476e-14
Fzd3	1.02689	4.11979e-14
Gsdme	1.02521	5.48657e-14
AU015836	1.86315	5.50242e-14
Serpinf1	1.88764	5.95054e-14
Lrig1	1.8262	7.48362e-14
Lrp4	1.44616	8.25779e-14
Gprc5a	3.19412	9.04465e-14
Pde6a	1.31537	9.23786e-14
Aff1	1.23494	1.11819e-13
Hoxb8	2.53887	1.14601e-13
Rnf121	1.00768	1.33481e-13
Hoxb4	1.36315	1.35305e-13
Glce	1.28239	1.81281e-13
Gm364	1.80253	2.07366e-13
2700081O15Rik	1.15853	2.36317e-13
Slc27a4	1.71675	2.55108e-13
Thbs1	2.09339	2.5744e-13
Vstm2b	4.4559	2.73345e-13
2510039O18Rik	1.09061	3.12668e-13
Mrc2	1.58732	3.22397e-13
Pax6	1.4611	3.77479e-13
Gm2016	4.91201	4.98831e-13
Zeb1	1.88652	5.20454e-13
Plce1	1.43738	5.31041e-13
Itgav	1.19874	5.68287e-13
Greb1l	1.30275	6.71506e-13
Gm10801	1.72912	6.93462e-13
Plin2	1.06317	8.50198e-13
Msln	2.8429	1.0293e-12
Tuba3a	1.69727	1.08569e-12
Dipk1a	1.36803	1.17765e-12
Pknox2	2.25493	1.18992e-12
Ccnb1ip1	1.01046	1.28682e-12
Trpm2	1.25597	1.80294e-12
Ccdc184	2.02139	2.69138e-12
Os9	1.76653	2.801e-12
Ebf1	1.47501	3.42966e-12
Zbtb10	1.1814	7.20041e-12
Usp17la	2.49537	9.27071e-12
Ier3	1.21787	9.59071e-12
Hoxa3	2.5185	1.06985e-11
Lmbr1l	1.07239	1.10462e-11
Atp6v0a1	1.0029	1.13918e-11
Amfr	1.01031	1.33434e-11
Cntfr	1.13805	1.40289e-11
Cpd	1.03628	1.71619e-11
Serping1	1.64986	2.29898e-11
Reep1	1.66888	3.81817e-11
Lratd1	1.68937	4.38442e-11
Nab2	2.50299	4.45609e-11
Il23a	1.46743	4.91403e-11
Fbn2	2.87288	6.24814e-11
Nid1	1.40318	6.42702e-11
Abca3	1.4551	9.61317e-11
Fjx1	1.53649	1.01795e-10
Tpbg	1.5751	1.07186e-10
Zfp972	2.30412	1.10205e-10
Pcdh19	3.46998	1.14419e-10
Itga3	1.01837	1.91812e-10
Gm14296	1.33119	2.03646e-10
Cask	1.00011	2.23476e-10
4931428L18Rik	1.91189	2.55201e-10
Dnajc25	1.00457	2.64187e-10
Trp53i13	1.24698	3.10117e-10
Tspan2	1.64066	5.2375e-10
Gm10719	1.82225	7.49884e-10
Crct1	2.80079	7.92866e-10
mt-Nd3	1.48064	7.99679e-10
Gm13622	2.90615	8.53409e-10
Lpar6	1.25905	8.58186e-10
Tnfrsf19	1.48312	9.27044e-10
Tmsb15b1	1.01956	1.18904e-09
Cyb561d2	1.20026	1.32957e-09
Speer6-ps1	2.06088	1.41668e-09
Cpe	2.16426	1.52874e-09
Bmp2k	1.15304	1.6974e-09
Nfia	1.00206	2.17773e-09
Rcn3	1.00122	2.40343e-09
B3gnt5	1.39255	2.50145e-09
Timp2	1.1454	2.61859e-09
Psen2	1.30545	3.42148e-09
Wfdc10	2.74115	3.51658e-09
BC048679	2.51762	3.65408e-09
Sema6c	1.54602	3.96291e-09
Trf	2.02856	4.04462e-09
Hoxa5	2.02997	4.3563e-09
Dram2	1.34565	4.94108e-09
Slc39a6	1.07035	5.13102e-09
Siah2	1.58714	6.07789e-09
8030474K03Rik	1.36014	6.4731e-09
Tram2	1.42758	7.21906e-09
Pvr	1.21659	7.77898e-09
Pde10a	3.07296	9.15707e-09
Abcb1a	1.1647	9.40718e-09
Col5a1	2.17258	1.1217e-08
Gm13228	1.81875	1.29131e-08
Fosl2	1.71377	1.33058e-08
Apod	1.79183	1.45538e-08
Hivep1	1.32009	1.47466e-08
Ntrk1	1.97729	1.65639e-08
Smad6	1.73682	1.7526e-08
Tbc1d12	1.37282	2.25947e-08
Bgn	3.04988	2.49796e-08
Pde3b	1.42929	2.71521e-08
Gas1	2.37514	2.94471e-08
Rell1	1.04882	3.21984e-08
Galnt17	1.74626	3.74652e-08
Prph	1.02045	4.11986e-08
Fignl2	1.1674	4.52249e-08
Sfrp1	1.08849	4.57846e-08
Arl14epl	1.23955	4.8135e-08
Gng12	1.00345	5.69366e-08
Pou4f1	1.25293	5.78426e-08
Xylt2	1.48202	6.43886e-08
Mgat5	1.27695	8.15469e-08
Slc4a4	1.67874	8.41156e-08
Cers6	1.00736	8.63441e-08
Sox1	3.59093	8.8528e-08
Pxdn	1.07989	8.9353e-08
Snx24	1.44453	9.8838e-08
Stk32a	1.74645	1.15665e-07
Ctcfl	1.29136	1.17553e-07
Myof	1.15717	1.18195e-07
Tmem170b	1.12369	1.18667e-07
Esyt1	1.01723	1.26359e-07
Shisa3	3.01	1.33177e-07
Ubash3b	1.44727	1.40846e-07
Tnrc18	1.12457	1.41079e-07
Pigu	1.06456	1.44111e-07
Edn1	3.16675	1.552e-07
Lipa	1.30927	1.60439e-07
Ercc4	1.20773	1.81249e-07
Zfp503	1.79743	1.88157e-07
S100a13	1.64147	2.40704e-07
Pkdcc	1.7129	3.07278e-07
Vmn2r52	3.46448	3.146e-07
Xlr3a	1.00905	3.37621e-07
Lama1	1.88334	4.06478e-07
Cdon	1.25577	4.09054e-07
Rab11fip5	1.812	4.25694e-07
Calcoco2	1.03557	4.4342e-07
Slc35e3	1.0251	5.34002e-07
Gm21319	2.64645	5.40481e-07
H2-Q10	1.42256	5.56163e-07
Ptges	1.53354	5.81748e-07
Ssbp2	1.04269	5.84032e-07
Tfap2a	1.60271	6.31675e-07
Tmsb15b2	1.29928	6.80824e-07
Ifngr1	1.01282	7.08026e-07
Clcn2	1.59231	7.95851e-07
Gm13119	4.42311	8.27486e-07
Pcsk6	1.61498	8.45247e-07
Mc1r	1.24336	8.8977e-07
Ggh	1.16976	8.90074e-07
Abhd2	1.13843	9.46137e-07
Heg1	1.40134	9.78719e-07
Slc52a2	1.34319	9.89675e-07
Dcaf12l1	1.24649	1.04639e-06
Lamb2	1.46514	1.08983e-06
Slc35g2	4.53487	1.17192e-06
Steap2	1.21666	1.1882e-06
Tbata	1.76166	1.22574e-06
Bmi1	1.75206	1.41921e-06
Tmem158	1.07458	1.42166e-06
Sp8	2.25398	1.43815e-06
Fam189a2	2.43469	1.61777e-06
Pdgfrl	2.23821	1.62659e-06
Gpc6	2.83599	1.67046e-06
Abca5	1.46084	2.07625e-06
B4galt5	1.14472	2.18805e-06
Lpar1	1.62357	2.19081e-06
Mbnl1	1.30211	2.28714e-06
Gm8566	2.67209	2.44663e-06
1700013H16Rik	2.80132	2.53237e-06
Hap1	1.19297	2.60942e-06
Slc38a5	3.88826	2.69143e-06
Pam	1.02414	2.80609e-06
Scfd2	1.35974	2.8521e-06
Gas7	1.00538	2.94805e-06
Fam171a2	1.30032	3.33863e-06
Plod1	1.28903	3.41317e-06
Dkkl1	2.18763	3.47978e-06
Col4a3	1.3997	3.75869e-06
Gm19368	5.75559	3.75882e-06
Pomgnt1	1.10462	3.9356e-06
Mfap5	1.21696	4.47099e-06
Zfp457	1.23407	4.79898e-06
Alg2	1.10537	4.95053e-06
Bcl9l	1.09995	5.07883e-06
Adam15	1.12521	5.30315e-06
C130073F10Rik	3.35087	5.70622e-06
Gm9112	1.63313	6.23293e-06
Rhox1	1.72971	6.93123e-06
Gsn	1.14567	7.23402e-06
Cd59a	1.23438	8.09989e-06
Qsox1	1.19771	9.19135e-06
Slc22a23	1.56502	9.24001e-06
Creb3l2	1.82215	9.5601e-06
Nt5dc3	1.07124	1.01336e-05
Col1a2	2.98467	1.0612e-05
Tnfrsf21	1.36364	1.06749e-05
Dock10	2.41949	1.11275e-05
Manea	1.35239	1.31121e-05
Sp110	3.09618	1.62514e-05
Lhfp	2.61852	1.83057e-05
Irx3	2.10933	1.88069e-05
Etv6	1.1636	2.63632e-05
Fzd10	1.31442	2.92077e-05
Bicc1	1.5067	2.95121e-05
Zscan4-ps1	4.79744	2.96402e-05
Hoxb6	2.07564	3.28743e-05
Gm5915	1.20363	3.32275e-05
Emilin1	1.5901	3.41333e-05
Mgat1	1.36028	3.44994e-05
Acvr1	1.20497	3.55027e-05
B3galnt1	2.27048	3.60099e-05
Tchh	1.35361	3.97223e-05
Fgfrl1	1.07341	4.42222e-05
Fam234b	1.86382	4.43405e-05
Moxd1	1.24353	4.79728e-05
2210409E12Rik	2.93873	5.00407e-05
Gm50179	3.78904	5.11742e-05
Ms4a4d	2.11119	5.13438e-05
Olfr64	2.17645	6.20823e-05
Flt4	1.32058	6.30365e-05
Olfr1062	1.7563	6.31367e-05
Gm1995	4.80754	6.66542e-05
Msx2	2.51113	6.78645e-05
Lats2	1.85556	6.79916e-05
Prkca	1.63823	6.79916e-05
Gm3953	2.45703	6.81346e-05
Slc9a6	1.33604	7.21444e-05
Adam9	1.56444	7.75567e-05
Tmem132c	2.9174	7.89877e-05
Fam20c	1.70893	7.96733e-05
A2m	1.97813	8.22005e-05
C2cd2l	2.25256	8.62064e-05
Ppp1r9b	1.27459	8.66737e-05
Gm11546	4.94459	8.89005e-05
Lmx1a	3.40048	8.99052e-05
4930529C04Rik	2.56406	9.0129e-05
Trim75	4.91646	9.01316e-05
Kirrel	2.66626	9.40129e-05
Mfsd12	1.79289	9.42798e-05
Kalrn	1.08694	9.55949e-05
Aebp1	1.966	9.9125e-05
Gata2	1.55892	0.000101869
Atp11a	1.13213	0.000104896
Lonrf3	2.32251	0.000107422
Bmp1	1.47263	0.000109898
Snx25	1.70847	0.000131603
Il11ra1	1.28959	0.00013351
Rab3b	1.21339	0.000147864
Ecscr	1.53754	0.000149244
Olfr295	2.30188	0.000149509
Nxph4	1.53039	0.000161203
Tspan12	1.45205	0.000162367
Onecut2	1.1336	0.000163944
Abcb6	1.39221	0.000165348
Gm6890	3.4591	0.000183695
Rnf24	1.81189	0.000191288
Peg12	1.4471	0.000192746
Gpc4	1.41279	0.000197605
Dmrta2	1.2282	0.000206574
Far2	1.00905	0.000210007
Xlr3c	1.21555	0.000232272
Zxdb	1.99206	0.000235621
Lyn	1.02556	0.00026422
Ptpru	1.33689	0.000310226
Csf1	3.95339	0.000310421
Npnt	1.25477	0.000313065
Fgfr3	3.25049	0.000326589
Fam3a	1.08191	0.000344095
Hacd4	1.51865	0.000349804
Slc35f5	1.02197	0.000398694
AA623943	5.72572	0.000408153
Gpat2	1.02128	0.000415931
Boc	2.52622	0.000428369
Podxl2	1.31879	0.000432748
Satb2	2.17759	0.000435945
Gm5854	1.09625	0.000441031
Barx1	1.49488	0.000461289
Olfr506	1.55116	0.000517951
Gm4034	1.14982	0.000530731
Zadh2	2.44093	0.000539646
Slc43a3	1.26851	0.00058356
Ppm1l	1.059	0.000585879
Mgll	3.1136	0.000599756
Cavin1	1.05704	0.000666716
Parm1	1.26562	0.000672465
Hist2h3c2	2.05407	0.000680884
Erbb2	1.26591	0.00073554
Usp26	1.86253	0.000760475
Vasn	1.5697	0.000800776
Lhx2	2.46975	0.000812513
Psg23	1.07988	0.000851735
Tlcd2	1.07051	0.000865854
Selenon	1.23143	0.000877288
Ctsh	1.15247	0.000890839
Slc46a1	1.37802	0.000891667
Metrnl	1.5707	0.000919156
Atp1b2	1.45775	0.000929675
AF067061	6.51258	0.000942195
Sowahc	1.09898	0.0009973
Samd4	1.35116	0.00101338
Rflnb	1.05567	0.00102158
Bmp3	2.51514	0.00110878
Il17ra	1.40216	0.0011291
Cilp2	1.90488	0.00113681
Dkk3	1.26024	0.00115124
Hoxa4	2.55554	0.00119864
Cavin4	1.30161	0.00121785
Tgfbr3	1.71716	0.00122443
Cst13	7.92589	0.00125258
Tnfrsf22	1.2326	0.00127184
4930579F01Rik	3.71431	0.00129879
Gm18983	4.00883	0.00130259
Cited1	1.53843	0.00133803
Cacna1s	2.03885	0.00141159
Olfr1124	1.50479	0.00151383
Serinc2	1.04239	0.00157184
Dsc2	1.60579	0.00158258
Gck	2.51227	0.00163191
Gm4971	4.19472	0.00183549
Col20a1	1.83423	0.00186036
Olfr149	1.47444	0.00207695
Csn3	1.1979	0.00213875
Bach2	1.08007	0.00218968
Fads3	1.83154	0.00284061
Gata6	1.77747	0.00285446
Pax3	1.44361	0.00295511
Gm16026	5.47414	0.00299699
Kit	1.09959	0.00301087
Gulo	1.06007	0.00322437
Gm21738	2.33632	0.00339434
Irf2	1.58577	0.00359686
Cacna2d2	1.70208	0.00371472
Meox1	4.11879	0.00381028
Nlrc3	1.12424	0.00388259
Spesp1	3.40677	0.00403711
Plat	2.14101	0.00404049
Gm45268	1.03449	0.00413244
Itpka	1.67307	0.00424887
Anxa1	2.13504	0.0042777
Fam124a	1.64726	0.0045822
Crygc	5.41414	0.00500451
Zscan4-ps3	3.98407	0.00503501
Lor	2.02872	0.00503923
Zdhhc15	1.16605	0.00517012
Fbn1	1.87748	0.00569429
Ccser1	5.04679	0.00600114
Stom	1.31411	0.00630624
Foxq1	1.69467	0.00633009
Tcstv1	5.26329	0.00671818
Slc18b1	1.59487	0.00674945
Cxcl14	1.17633	0.0069311
Gm12794	4.46788	0.00702606
Gm45551	1.81806	0.00711416
Sgcb	1.20071	0.00721234
Tlx2	3.9633	0.00732179
Akr1d1	2.09879	0.00786482
Cryge	3.19105	0.00790349
Nptxr	1.03262	0.00822675
Il13ra1	2.09773	0.0084966
Klhdc8a	2.74051	0.00858145
Rnase4	1.21096	0.00890057
Ttyh2	1.03137	0.00893846
Kcne1l	1.74326	0.00948289
Col11a1	1.74962	0.0100598
Olfr881	4.71239	0.0105621
Inafm1	1.39832	0.0109925
Col13a1	1.49639	0.0112335
Lix1l	1.72986	0.0112782
Nebl	1.92263	0.0113106
Ptprj	1.25429	0.0113861
Madcam1	1.51505	0.0114545
Gm12959	1.73663	0.0114948
Hoxb7	1.29438	0.0115535
Gm21762	25.7821	0.0123041
Dlx2	1.84669	0.0123765
Rhox10	2.3136	0.0133954
H2bfm	2.54056	0.0134495
4930519F16Rik	1.30111	0.0136347
Megf6	1.85341	0.0139198
E030024N20Rik	2.79407	0.0147927
Nhsl2	1.29847	0.0149909
Gm43841	1.12928	0.0150826
Tshz3	1.50951	0.0152005
Hoxc9	2.22896	0.0155146
Dnah14	1.38963	0.0156093
Gm47816	1.64401	0.0163278
Dkk1	2.14206	0.016701
H2-M5	1.9094	0.0167776
Mecom	1.65298	0.0168163
Arhgap31	1.19486	0.0171789
Emp1	1.66397	0.0176791
Dcc	2.74669	0.0181629
Apom	2.56381	0.0187898
Gm10718	3.32288	0.0188086
Fgf1	2.39772	0.0195874
BC147527	5.4522	0.0196496
Nog	3.39861	0.0196496
Krt20	2.74035	0.0196516
Slc6a16	1.39806	0.0196802
Prkd1	1.28247	0.0197016
Acan	1.41271	0.0205845
Epas1	1.05542	0.0213907
Rnaset2a	1.28131	0.0225807
Cybrd1	1.41745	0.0242923
Cdh2	1.03677	0.0243186
Pomgnt2	1.2542	0.0243573
Esx1	2.37689	0.0244437
Skida1	2.03646	0.0244547
Kcnq2	1.48765	0.0246167
Gng13	1.23979	0.0247825
Dgkg	1.16482	0.0249358
Gm48216	1.17691	0.0251518
Nfil3	1.13698	0.0251873
Gm2035	7.55255	0.0256025
Ptn	1.09249	0.0258878
Egfl6	1.44749	0.0268823
Shtn1	1.26831	0.0270234
Eda	1.78314	0.0270942
Plaur	1.15605	0.0273846
Tmem56	1.70859	0.0284377
Sp5	1.34537	0.0285721
Xlr	1.58892	0.0286911
Sall3	1.15975	0.0291144
Gm15515	1.06578	0.0295636
Chrna1	1.53305	0.0298108
Hecw2	1.17449	0.030424
Col9a2	1.03013	0.030535
Glis1	1.60009	0.0308516
Chrna5	1.23461	0.0314402
Sema6d	2.11609	0.0317823
Creg2	1.33968	0.03241
Tcstv3	7.29968	0.0327904
F3	1.06658	0.0345176
Msx1	1.0167	0.0348252
Clps	1.9582	0.0352714
Apcdd1	1.00089	0.0358959
Cobll1	1.31962	0.0360267
Gm2022	6.41957	0.0371364
Ecrg4	1.29136	0.0387114
Prkch	1.69065	0.0394781
Nr2f2	1.75134	0.0397965
Bmp8a	1.65456	0.0401238
Thbs4	2.00442	0.0413096
Vpreb1	1.38327	0.0423403
Tmem229b	1.33839	0.0424542
Cmbl	1.82183	0.0426239
Soga3	1.0266	0.0428666
Psd3	1.33517	0.0443651
Kank4	1.82767	0.0445422
Rorb	1.51144	0.044657
Nr4a2	1.42035	0.044657
Sema4f	1.97001	0.0458179
Unc5d	1.32978	0.0470906
Gm5134	1.06127	0.0489521
Pxylp1	1.5886	0.0496271
Epha7	1.16781	0.050346
Adcy9	1.39692	0.0505102
Col7a1	1.54612	0.0511732
Apmap	1.15239	0.0526311
Dmrta1	1.36425	0.0526402
Gm12987	1.19648	0.0527345
Btbd11	1.51629	0.0529914
Ankrd22	5.49599	0.0543168
Gm10722	2.41788	0.0545328
Sorcs2	1.21148	0.054577
Nat8l	1.37529	0.0550112
Gm9443	1.73072	0.0577596
Irx5	1.04068	0.0578847
Thsd4	1.08752	0.0582801
Fgf8	1.78013	0.0592978
Sh3pxd2b	1.00419	0.0597403
Cldn2	3.89809	0.0597743
Gm5590	2.25839	0.0599372
Ngfr	2.3269	0.0604031
Gm49215	1.77728	0.0606109
Msrb3	1.31252	0.0648709
Slc18a2	1.20317	0.065438
Gm13868	1.18366	0.065495
Ldoc1	1.91487	0.0658676
Usp17le	2.6443	0.067066
Foxd1	2.15145	0.0685696
Lama4	2.04509	0.0691104
Rhbg	1.29943	0.0694369
Gm16478	4.74452	0.0699391
Xylt1	1.44217	0.0713683
Slc28a3	1.12629	0.0717769
Napsa	1.22186	0.0727856
Slco4c1	1.58151	0.0738226
Gm11168	1.77625	0.0745375
Slc7a2	1.32999	0.0745375
Olfr1264	1.23163	0.0749739
Chsy3	2.14517	0.0771453
Zfp9	1.94233	0.0793558
Phox2b	3.94095	0.0803875
Clec2l	2.96768	0.0808022
Xlr4b	1.22263	0.0813571
Tmem53	1.09853	0.0828446
Atp1a4	3.0502	0.08366
Aph1b	1.50464	0.0838648
Adgra2	1.22185	0.0839811
Ifi27	1.59779	0.0846891
Mmp17	1.06653	0.0879486
Plxnd1	1.78721	0.0893474
Cdh6	1.99759	0.0906271
Gm5315	1.70229	0.0917439
Lrp12	1.20984	0.0928718
Dpep3	2.07859	0.093117
Hoxc4	1.20811	0.0935175
Aspa	1.83336	0.0958592
Hs3st1	2.56898	0.0962274

## Sheet: D (dark green) vs C (red)
names	log2fc	p_value
Tmem72	5.01788	2.21639e-260
Gm47924	5.67446	2.28953e-244
Gm49858	5.26556	1.90066e-232
Dcdc2c	4.42447	3.62612e-231
Dhtkd1	4.8812	1.84387e-225
Prkcq	4.53638	4.5581e-223
Olfr118	5.1255	1.20837e-210
Gm10653	4.63077	3.95334e-206
Limch1	4.19248	3.20828e-205
Gm5039	4.01787	3.60156e-204
Gm21761	4.16637	5.11769e-199
Platr25	4.05719	1.12624e-197
Gm8300	3.7676	2.2907e-195
Gm20767	3.87558	7.4718e-185
Tbc1d23	3.63016	1.22571e-184
Nelfa	3.56025	1.06297e-183
D10Wsu102e	2.08584	9.81266e-181
Rbm25	2.09258	1.37638e-180
Gm21818	3.88192	8.16166e-171
Tsen2	3.76736	1.26043e-165
Aqr	3.2545	2.93764e-165
Scamp1	3.64297	1.29258e-162
Atf2	2.85478	7.11721e-162
Zfp560	4.03313	3.81576e-161
Gm13228	4.49354	5.55487e-161
Gm7102	4.65008	6.60696e-160
Gm5662	3.89069	2.46911e-158
Vmn2r52	4.69845	2.30279e-152
Tmem92	4.26552	5.18053e-150
Gm8994	4.19464	2.18705e-148
Pola2	1.9739	2.44005e-142
Ppig	2.32788	2.99088e-140
Olfr907	1.45836	3.03246e-140
Gm10800	3.15298	3.61963e-140
Olfr1372-ps1	2.83289	2.23278e-139
Zscan4-ps2	3.7474	1.38215e-138
Dst	2.23207	1.64989e-138
2810004N23Rik	2.63341	3.07171e-137
Ercc4	4.05906	5.69039e-132
Gm6494	4.51483	7.51729e-132
Glrx2	2.78408	1.34934e-130
Slc25a20	3.95123	3.90753e-129
Zfp809	3.23223	2.44558e-127
Ankfy1	2.12293	8.36532e-126
Bcar3	3.60908	3.76508e-125
Gm19368	5.01734	6.51214e-125
P4ha2	2.86224	9.73492e-124
Cwc22	3.21491	1.62007e-122
Lonp2	3.52318	1.81956e-122
Zscan4d	3.99789	6.20058e-122
Zscan4c	4.10804	3.7913e-120
Gm4027	3.8124	1.04989e-116
Trim75	5.07177	3.78211e-114
Zfp131	1.98893	6.17746e-114
Ipmk	2.95017	3.42556e-111
Lgals4	3.72654	7.2822e-111
Gm14296	3.45296	1.50145e-109
Slc35e3	3.18212	1.30214e-104
Map1b	2.07084	2.75071e-104
Mgll	4.89047	9.19116e-103
Gm2016	4.05321	9.3282e-103
Arhgef26	3.29475	3.45444e-101
AA623943	5.07562	2.30813e-99
Usp17lc	3.26722	3.98542e-99
Prex2	2.5579	5.87028e-99
Tmem132c	4.3605	1.22319e-97
Gm10717	3.36526	1.19461e-94
Gm10801	3.27522	2.10915e-94
Fbxo15	2.48041	4.94841e-94
Iars	2.24905	9.40012e-93
Cacna1s	4.534	1.79999e-92
Zfp972	3.74222	4.22362e-90
Dct	2.3083	5.20186e-87
Gm10719	3.30931	5.20186e-87
B020031M17Rik	3.6769	1.74879e-86
Tnfrsf22	3.89395	2.05344e-85
Olfr64	3.53444	2.9859e-85
Odc1	1.62988	9.09645e-84
Zfp516	3.05213	2.17959e-82
Gm45551	4.03064	5.36388e-82
Gm50179	4.17021	8.08117e-80
Gm49359	2.00909	1.03424e-78
Olfr1459	1.89583	1.96997e-78
Snrpc	1.65568	3.58588e-78
Slc27a2	3.38992	1.01267e-77
Robo1	3.36679	1.29809e-77
Vmn2r114	2.54155	2.01151e-77
Dhcr7	2.1683	2.53867e-77
Eci2	2.05359	6.78957e-77
Gm18983	4.5096	2.60386e-75
Gm12794	4.66205	7.06877e-75
Ctf2	2.73587	1.64016e-74
Vmn1r55	2.19281	2.76518e-74
Cox14	1.6883	5.43361e-74
Gm11546	4.38717	7.13414e-74
Csnk2a1	1.81436	2.81144e-73
Alms1	2.57817	3.949e-73
Ppp1r16b	1.59073	6.95326e-73
Ppp2r5a	1.46339	5.17068e-71
Kdm5d	3.09665	1.19262e-70
Spesp1	4.47966	1.39286e-70
Dennd4c	2.87781	7.12438e-70
Vmn1r88	3.29234	9.53075e-70
Tbc1d12	3.17659	1.03507e-68
Psg16	2.15362	1.59695e-68
Avpi1	1.53261	1.9004e-68
Vmn1r46	2.29019	2.44581e-68
Ddit4l	2.82312	3.68061e-68
Gm21319	3.67397	4.84976e-68
Os9	2.9612	4.92679e-68
Sdhaf3	3.06062	8.15845e-68
Gm11225	1.08944	5.61122e-67
Gm1995	4.41819	6.22394e-67
Srpk2	1.65439	7.21641e-67
Sp110	4.49359	1.24995e-65
Zscan4a	3.63133	2.19385e-63
Gm4971	4.35563	2.94187e-63
Ppil4	1.71713	6.7995e-63
Vmn2r24	3.11855	6.7995e-63
Ankrd22	4.53971	6.67672e-62
Gm11168	4.0163	9.86617e-62
Speer6-ps1	3.30926	1.93155e-60
Mecom	3.771	8.85991e-60
Gm13119	3.55898	9.60851e-60
Tmed5	1.40891	5.76991e-59
Nfam1	4.05999	3.66287e-58
Ric3	3.94318	1.70622e-57
Cep57l1	2.83289	2.57939e-57
Gm8566	2.75416	5.74975e-57
Atp6v1e1	1.5441	1.91596e-56
Olfr157	1.53335	2.29409e-56
Olfr881	4.62091	6.24095e-56
Gm13226	4.23095	2.37819e-55
Gpbp1l1	2.0762	4.47527e-55
Dcbld1	2.08635	1.51345e-54
Fgf1	3.87827	3.47402e-54
Prps1	1.6304	1.9459e-53
AW822252	1.39458	2.6119e-53
Zscan4f	4.61168	3.60581e-53
Usp17la	2.89766	3.78933e-53
Snw1	1.66257	1.19272e-52
Xaf1	1.94487	1.14554e-50
E030030I06Rik	2.52788	1.80029e-50
Xpnpep1	1.46418	3.63916e-50
Rxra	3.1734	3.89269e-49
Lrrn4	3.1716	1.53168e-48
Gm2035	4.50854	1.64024e-48
Fundc1	3.12132	1.71091e-48
Rpia	3.14583	6.69497e-48
Olfr328	4.37107	1.52723e-47
Exosc2	1.83878	2.09621e-47
Pecam1	1.20651	2.14826e-47
Dhx33	2.31298	9.41412e-47
Lars2	1.07089	1.53791e-46
Zscan4-ps3	4.08622	2.42203e-46
Gm12394	4.58129	1.34721e-45
Cand1	1.31662	5.47612e-45
Ccser1	3.99874	1.20012e-44
Gm47135	4.24616	1.93087e-44
Cd209c	3.30477	4.17112e-44
Xdh	1.38999	4.69073e-44
Lmx1a	3.77412	5.14424e-44
Ctr9	1.04236	2.5463e-43
Etv3	2.94803	2.63645e-43
Gm12790	4.6492	3.39679e-43
Fam124a	3.26204	3.46369e-43
Spz1	4.48267	1.70302e-42
Psg23	2.85666	2.04757e-42
Gm19428	3.64493	2.4721e-42
D130040H23Rik	2.28529	2.81644e-42
Ccpg1os	3.2381	4.30452e-42
Gm16026	4.03584	6.82489e-42
Gm16478	3.83021	2.60444e-41
Tmem189	2.01917	2.7276e-41
Polr2a	1.12183	4.02188e-41
Zscan4e	4.37254	9.73234e-41
Chrm3	5.05758	1.11179e-40
Gm21738	3.52955	2.11918e-40
Iqgap1	1.0822	2.31516e-40
Papss1	2.68051	2.50244e-40
Tmc5	4.61257	3.67904e-40
Cenpw	1.14983	7.59719e-40
Gm15280	3.74012	8.40392e-40
Mbd5	2.30548	8.40392e-40
Igfbp3	2.21425	8.96955e-40
Cpb2	4.40648	1.75226e-39
Gm2022	4.29342	2.02125e-39
Gm6189	4.34492	5.28909e-39
Gm2099	3.76004	5.64182e-39
Cycs	1.19816	5.84581e-39
Ccdc18	1.89058	8.10562e-39
Dcc	3.99566	6.9612e-38
Gm13622	2.54871	8.52469e-38
Trak2	2.40346	3.30394e-37
Gm48388	4.67417	3.37256e-37
C1d	1.87498	4.54668e-37
Ak4	1.91112	4.84261e-37
Neto2	3.1803	5.25293e-37
Dnajb14	1.81813	8.02263e-37
Marveld1	1.85673	1.5323e-36
Vmn1r13	1.28755	1.88741e-36
Antxr1	3.14897	1.92418e-36
0610040J01Rik	4.12034	3.96993e-36
Arsk	3.42155	6.57903e-36
Col4a3bp	1.83137	4.64529e-35
Gm16368	4.75071	6.59192e-35
Uap1	1.87069	1.05877e-34
Olfr624	3.5824	2.32419e-34
Pdgfrl	2.90894	2.59472e-34
Gm21358	4.49582	8.15018e-34
Gm50180	4.17035	8.38953e-34
Trpm2	2.13721	9.17808e-34
Gas2l3	1.4208	9.26835e-34
Arg2	3.79585	1.0355e-33
Gm4349	2.37066	1.70164e-33
Gm18517	2.33415	1.76333e-33
Stk31	2.48712	2.82479e-33
Olfr787	4.80089	3.08838e-33
Ptprg	1.92857	3.51699e-33
Me3	2.89846	5.04654e-33
Gm8332	5.68775	6.44695e-33
Gm13024	3.25638	6.47433e-33
Olfr374	2.25799	7.64834e-33
Adcy2	3.99225	8.38113e-33
Babam2	1.78793	2.51698e-32
Prkch	3.21203	2.6113e-32
Dock9	2.35546	2.69575e-32
Snai1	3.27433	2.71178e-32
Gm2027	4.47716	2.75817e-32
H2-Bl	1.13075	4.41171e-32
Gm7957	5.02143	6.44693e-32
Wdtc1	1.16766	2.45009e-31
Sh3kbp1	2.21677	2.49295e-31
Zscan4-ps1	3.17198	3.15291e-31
Atf7ip	1.00088	4.65309e-31
AF067061	3.51034	6.87487e-31
Katnbl1	1.50934	2.30003e-30
Atpsckmt	2.91803	8.66334e-30
Gm20594	1.00186	8.6915e-30
Gm10499	1.94431	9.35175e-30
Gm10722	3.43407	1.23395e-29
Gm10718	3.37797	1.55517e-29
Olfr288	4.51398	1.73305e-29
Gm43960	2.167	1.85737e-29
Gm4858	4.55004	1.95704e-29
Nat8f2	4.5535	2.42202e-29
Speer4e	4.50149	6.32306e-29
Gm38153	4.23978	1.4884e-28
Cntnap3	4.10321	2.1094e-28
AA684185	4.43848	2.22398e-28
Gm9043	4.194	3.45582e-28
Inpp4b	4.23963	3.67682e-28
Olfr1224-ps1	3.07417	3.97145e-28
Tcstv1	3.389	2.83095e-27
Bcat2	2.09632	2.90716e-27
Fbxo34	1.9238	4.4485e-27
Olfr539	1.42106	5.92633e-27
Caprin2	1.52545	8.83912e-27
Phf11a	4.60101	1.43618e-26
Hdgfl2	1.22351	1.47001e-26
Gm48165	3.73071	2.05917e-26
Chpt1	1.03482	2.34839e-26
Gm29666	1.57639	2.97587e-26
4930579F01Rik	3.53674	5.48352e-26
Gm9973	2.06415	6.21954e-26
Mreg	1.70682	1.16562e-25
BC147527	3.95778	1.22838e-25
9030025P20Rik	1.08401	1.36548e-25
Sord	1.90073	3.80687e-25
Abcb5	4.69695	4.54618e-25
Gm48931	4.09598	7.8949e-25
Olfr815	5.63619	2.18627e-24
Gm3052	1.25441	2.77808e-24
Zfp988	1.2193	3.7343e-24
Gm12800	4.54236	4.60539e-24
Gm47611	2.18268	4.97434e-24
Gm48498	2.38487	6.87233e-24
Gm47056	1.91167	7.45988e-24
Kif14	1.87652	9.00804e-24
Atg2b	1.62337	1.04412e-23
Gm12183	4.49613	1.13846e-23
Uimc1	1.83262	1.52468e-23
Hist1h4i	2.03208	1.87658e-23
Gm13078	3.8316	2.77491e-23
Gm20472	3.98465	3.2973e-23
Gm17895	5.10405	3.9757e-23
BC025920	3.68744	6.27351e-23
Zfp51	3.17042	7.33933e-23
Zfp352	4.53581	9.56565e-23
Slc38a1	1.00151	1.09562e-22
AC139347.1	4.21691	1.2097e-22
Gm48541	2.32848	1.26071e-22
Gm10721	3.61945	2.25041e-22
Gm5788	4.76829	3.23176e-22
C4bp	4.62359	3.29988e-22
Gm2056	5.24722	6.54056e-22
Zfp296	2.2974	9.02696e-22
Pdzd2	1.66602	9.92958e-22
Lonrf3	2.42136	1.05684e-21
AC125149.3	4.17804	1.53862e-21
Olfr1307	1.46473	1.76829e-21
Pnp	1.15917	2.12026e-21
Rdh1	2.23055	2.13983e-21
Micu1	1.93228	4.06975e-21
2210409E12Rik	3.02049	5.89093e-21
Popdc3	3.8712	5.91587e-21
Ube2w	1.76919	8.00487e-21
Tcstv3	3.87544	8.42917e-21
Gm5580	4.90158	9.27154e-21
Hadha	1.03621	1.15688e-20
Cd200r1	4.34981	1.15688e-20
Ggps1	1.37261	1.45458e-20
Gabra1	4.60532	2.66022e-20
Npffr1	1.19787	2.8502e-20
Gm6909	4.53258	4.75025e-20
Gm21762	3.50033	4.79524e-20
Arnt	1.22198	5.36991e-20
Epm2a	3.90215	6.03126e-20
Arl15	1.93541	7.33712e-20
Usp17le	3.01023	1.21128e-19
Wdr27	3.17776	1.37911e-19
Tmprss11a	1.94866	1.77214e-19
Dnah7c	5.2837	2.12169e-19
Cd163	5.00287	2.34452e-19
Vmn1r191	3.35091	2.34452e-19
Gm5837	5.33915	2.3524e-19
4931428L18Rik	2.00466	3.32398e-19
Traf1	4.0723	4.70291e-19
Cln8	1.68979	4.78921e-19
Grb2	1.16492	5.93995e-19
Pde6a	1.4816	6.23833e-19
C130026I21Rik	3.99264	7.77955e-19
Olfr975	2.02156	9.06486e-19
Pnpla8	1.00085	1.72462e-18
1810062G17Rik	4.43524	1.73468e-18
Vmn1r81	1.3483	1.7448e-18
Clec10a	5.16	2.12634e-18
Vmn1r59	3.40408	2.15483e-18
Ccna2	1.03712	2.28321e-18
Vmn2r59	1.60431	2.44552e-18
Ube2t	1.1209	3.50089e-18
Gm6641	1.395	3.77653e-18
Gm48240	3.3693	5.44773e-18
Focad	1.13184	7.85954e-18
Olfr1330	2.19093	8.45862e-18
Gm44578	2.64651	8.70521e-18
Il1f9	3.04003	1.08503e-17
Usp24	1.41453	1.30825e-17
Dact3	1.56776	1.30825e-17
Gm13034	1.76611	2.13488e-17
Csrnp3	2.86827	2.4762e-17
Znhit3	1.05141	4.69975e-17
Vmn1r202	2.48773	4.9042e-17
Pclo	2.56035	4.97375e-17
Fam172a	1.60906	6.15177e-17
Slc16a6	2.01852	6.665e-17
Vmn1r188	3.31996	1.0626e-16
Gnaz	1.00956	1.19053e-16
Dpysl5	1.92952	1.28295e-16
Gm45598	3.98046	1.41726e-16
Usp26	1.93667	1.52451e-16
Tfcp2	1.59329	1.88747e-16
B020004J07Rik	4.28309	2.0394e-16
Olfr46	1.00438	2.16367e-16
Agap2	4.07992	2.18354e-16
Kctd14	3.82943	2.33019e-16
Olfr954	3.66681	2.53886e-16
Gm2961	1.33162	2.98166e-16
AL627257.1	4.30066	3.48355e-16
Mrgprx2	5.06145	7.12917e-16
Rpl28-ps3	4.80892	1.12427e-15
Gm7389	1.38506	1.16539e-15
Olfr735	1.23589	1.18909e-15
Atg14	1.40615	2.08253e-15
Clp1	1.29421	2.09957e-15
Tmem69	2.32653	2.40307e-15
Olfr506	1.70786	2.43137e-15
Naa25	1.03388	2.52069e-15
AA792892	4.13784	2.54845e-15
Reg2	1.12529	2.83134e-15
Dbr1	1.10696	3.57816e-15
Yae1d1	1.1491	3.79849e-15
Gm21036	3.59242	4.10849e-15
Gm5941	3.90577	4.52441e-15
4932415D10Rik	4.80701	5.31692e-15
Gm9621	5.10766	5.37217e-15
Rfwd3	1.09178	6.21004e-15
Cdh16	3.94246	6.3218e-15
Olfr699	3.15336	7.29728e-15
Cenpq	1.35711	1.02171e-14
Synrg	1.54345	3.56276e-14
Ifi203	2.2899	4.9434e-14
Kcnn2	2.67333	5.46979e-14
Olfr839-ps1	1.52369	6.73942e-14
Ssh2	1.02602	7.1684e-14
Olfr161	2.31719	8.37167e-14
Fthl17c	1.15742	1.13078e-13
Ate1	1.20113	1.33603e-13
2410004P03Rik	3.01996	1.3484e-13
Gm10696	4.03908	1.58305e-13
Pglyrp1	3.37437	1.73995e-13
Prl8a1	1.45949	1.8366e-13
Sp140	3.67581	2.19037e-13
Cxcr2	1.70935	2.29096e-13
Echdc3	3.62457	2.42887e-13
Lactb2	1.07447	2.83038e-13
Gm10715	3.82414	3.02422e-13
Zfp950	1.37476	3.29573e-13
Vmn2r94	3.32518	4.07485e-13
Gm48244	1.04696	4.50658e-13
Vmn1r183	1.50224	4.69422e-13
Olfr639	1.96288	4.88052e-13
Gm13360	4.92661	5.75911e-13
Olfr656	1.87274	6.03038e-13
Gbp5	2.30264	7.75733e-13
Defb25	3.67705	8.59419e-13
Vmn1r16	3.48604	8.65079e-13
Ccl3	4.66895	1.08305e-12
Stox1	3.68898	1.13199e-12
Ankrd44	1.04581	1.24624e-12
Olfr1033	2.20362	1.78549e-12
Gm4782	4.55307	2.17194e-12
Hmgn3	1.28176	2.56417e-12
Slfn5	1.01733	2.88601e-12
Gpr182	3.47049	3.81912e-12
Flt4	1.53702	3.83987e-12
Polr2l	1.05667	4.55825e-12
Gm21542	4.20352	5.47413e-12
Rbmx2	1.22384	5.98675e-12
Ubtfl1	2.6112	6.1499e-12
9930111J21Rik2	1.84775	7.58458e-12
Usp17lb	3.78959	1.23767e-11
Mrgprc2-ps	2.02392	1.28963e-11
Hexdc	2.11686	1.48805e-11
Naip2	3.47183	1.71461e-11
Prdm11	1.25672	1.85038e-11
Vmn1r213	2.54718	2.19279e-11
Lrguk	4.21863	2.37797e-11
Olfr376	4.1641	3.89284e-11
Gm13498	5.69056	4.70196e-11
AC168977.1	2.17183	4.81e-11
4921507P07Rik	3.49128	4.94916e-11
Il6ra	2.44201	5.08546e-11
Olfr635	1.21685	5.39028e-11
Gm11281	3.65916	5.57098e-11
Olfr243	2.4253	7.64441e-11
Atrn	1.30508	8.36917e-11
Gm5590	2.95719	8.63032e-11
Lair1	2.10556	1.06659e-10
Sergef	2.00831	1.14351e-10
Bicc1	1.78406	1.18882e-10
Gm47678	1.59891	1.20179e-10
Grk4	1.51142	1.35188e-10
Mcm9	1.33448	1.59936e-10
Gm38699	2.8867	2.13422e-10
Ttc30b	4.25254	2.68295e-10
Cab39	1.03078	3.4071e-10
Nmrk2	2.97081	3.88036e-10
Gm5628	3.57155	4.20472e-10
Vmn1r218	1.67817	4.35312e-10
Zswim9	2.77715	4.61574e-10
Tulp3	1.29106	4.99435e-10
Olfr1175-ps	2.18072	5.1044e-10
Bbof1	2.06508	6.32239e-10
Gm12136	5.14274	6.572e-10
Gm47626	1.21025	7.44283e-10
Pou6f2	3.502	1.0222e-09
Vmn2r11	1.12014	1.14876e-09
Ccdc62	1.38388	1.15689e-09
Gm16332	6.29644	1.30297e-09
Gm5286	4.64399	1.38319e-09
Gm10324	2.32334	1.49841e-09
Slc39a2	1.13482	1.52215e-09
Tmsb15b1	1.03172	1.59499e-09
Hdc	2.47386	1.81508e-09
Gm5373	3.66137	2.05617e-09
Cr2	1.94154	2.74393e-09
Cfh	4.42612	2.80091e-09
Gm9472	5.20842	2.81535e-09
Olfr1425	3.04954	3.80597e-09
Gm8947	4.04956	3.94165e-09
Zmym6	1.51539	4.54981e-09
Il23a	1.31796	4.75373e-09
Olfr344	1.18517	5.13834e-09
Olfr607	1.18058	5.50014e-09
Pphln1	1.04938	5.51202e-09
Olfr147	2.31849	5.76939e-09
Pik3c3	1.45341	6.10028e-09
Nagk	1.0684	6.2156e-09
Exoc1	1.12501	6.66638e-09
Vmn2r120	1.00499	7.71833e-09
Klhdc7a	2.22021	8.40631e-09
Gm47951	1.015	9.87436e-09
Gm48113	4.83032	1.08451e-08
Tmsb15b2	1.31239	1.20629e-08
Vmn1r87	1.70619	1.25548e-08
Gm47853	1.93215	1.44881e-08
3000002C10Rik	2.16062	1.53593e-08
4930578G10Rik	3.29853	1.64417e-08
Abhd5	1.23481	1.69505e-08
Gm42785	2.01653	1.81066e-08
Naalad2	3.79837	1.97368e-08
Cep290	1.14743	2.19535e-08
Senp7	1.05126	2.23905e-08
Tdpoz1	5.51917	2.60809e-08
Vmn1r-ps144	1.66168	2.62505e-08
Nepro	1.48946	3.27949e-08
Mfsd4b5	3.16021	3.44266e-08
Sgk3	1.91184	3.91073e-08
Gm11238	3.77009	4.19143e-08
Cldn34c1	2.63447	4.33785e-08
Vmn1r227	1.30367	4.43693e-08
Gm13135	1.7045	4.46592e-08
AF366264	2.39588	4.77346e-08
Jakmip2	1.74758	4.80006e-08
Gm48501	1.6212	5.30401e-08
Adh7	4.71544	5.54296e-08
Gm6264	4.54246	5.58757e-08
Vmn1r76	1.62917	5.7066e-08
Terb1	2.44354	5.74052e-08
Olfr1277	2.25515	6.2393e-08
Vmn2r72	3.48543	6.58368e-08
Khdrbs2	1.89679	6.69841e-08
Calca	1.01766	6.74913e-08
Nrsn1	2.98259	7.53761e-08
Bud13	1.42808	8.26609e-08
Trabd2b	3.3487	8.87183e-08
Usp17ld	4.14557	9.00246e-08
Wdfy2	1.13668	9.3425e-08
Tc2n	1.68218	1.12291e-07
Pigl	1.64822	1.17799e-07
Gprc5c	1.66675	1.26498e-07
Gm47933	1.56304	1.35301e-07
Hist1h3c	1.31532	1.46568e-07
Gm5939	5.46471	1.49695e-07
Mbnl3	1.56003	1.75434e-07
Calb1	1.32969	1.82728e-07
Olfr802	2.03397	2.09933e-07
Akap10	1.65107	2.78202e-07
Lgr6	2.19868	2.78327e-07
Gm15304	3.69274	2.88564e-07
Nabp1	1.12375	3.28239e-07
Zfp951	1.0184	3.3209e-07
Ccdc60	2.41658	3.37981e-07
Hspa1b	2.83155	4.77069e-07
Kifc5b	1.42019	4.79752e-07
Cpt1a	1.49052	5.43464e-07
Iqcc	1.99848	6.05885e-07
Olfr354	2.30722	6.31866e-07
Inpp5a	1.68826	6.49025e-07
Olfr804	1.39569	6.66601e-07
Gm21833	2.51025	7.3823e-07
Cyp26a1	1.14704	7.88854e-07
Vmn1r14	3.35842	7.92986e-07
Msra	2.3938	8.52628e-07
Gm47355	1.94045	9.68005e-07
A530064D06Rik	2.67938	9.73691e-07
Olfr984	3.09149	1.00683e-06
Gm48786	1.80722	1.04543e-06
Gm48418	1.32705	1.04591e-06
Zscan4b	5.89259	1.0575e-06
Zswim2	4.99224	1.16273e-06
Arhgap8	1.90227	1.16531e-06
Ttc41	2.68981	1.20794e-06
Arap2	1.12552	1.30774e-06
Cog5	1.34505	1.32924e-06
Gm44715	1.72247	1.36565e-06
Mpv17l	1.15043	1.40501e-06
Gm5380	2.08322	1.54487e-06
Ccdc184	1.25785	1.79938e-06
Unc13d	1.63256	1.80951e-06
Gm4840	4.60165	1.81699e-06
Vmn2r108	1.52053	1.89354e-06
AC133103.1	6.14323	2.4425e-06
Pemt	2.56557	2.62649e-06
Gm12230	3.91961	2.7412e-06
Phldb2	1.55916	2.90373e-06
Ankef1	2.4567	2.93128e-06
Trmt5	1.30932	3.00735e-06
Kdm4d	3.79428	3.17309e-06
Gm18805	4.58576	4.81751e-06
Wdcp	1.29501	4.8959e-06
Klhl6	4.3139	5.04224e-06
Olfr851	1.34518	5.23238e-06
Zfp977	1.49562	5.41279e-06
Gm14496	1.77483	5.44227e-06
Gm14401	2.02626	5.57278e-06
Ninj2	4.22802	6.50293e-06
Kalrn	1.16402	6.50293e-06
Gm47842	1.54099	6.53668e-06
Efcc1	1.65305	6.64058e-06
1700025G04Rik	1.3187	7.51434e-06
Cnksr2	2.07488	7.52841e-06
Msmb	3.98945	7.64031e-06
Hist4h4	1.82872	7.85244e-06
Vmn1r68	1.9788	9.18483e-06
Frrs1	1.11444	9.44467e-06
Klkb1	1.17719	9.44904e-06
Slc29a3	1.02758	1.02389e-05
Olfr709-ps1	1.68939	1.04957e-05
Sirt5	1.4389	1.12521e-05
Rem1	2.88806	1.16995e-05
Gm5576	4.27119	1.27837e-05
Plxna2	1.05153	1.32257e-05
Vmn1r58	1.18111	1.32349e-05
Epha5	1.93242	1.32349e-05
Vstm2b	1.20539	1.34216e-05
Vmn2r20	1.64037	1.3502e-05
Olfr889	1.65735	1.57632e-05
Zfp264	2.43534	1.67286e-05
Sik2	1.02898	1.69469e-05
Tacr3	4.72428	1.73165e-05
Olfr1062	1.47766	1.73405e-05
Rpl31-ps7	3.10883	1.86801e-05
C130073F10Rik	1.48048	2.11372e-05
Meak7	1.51176	2.34787e-05
Zfp345	1.22783	2.35956e-05
Apol7b	5.74107	2.36384e-05
Stk35	1.23496	2.37673e-05
Gm46223	2.09201	2.45158e-05
Usp9y	4.3192	2.57007e-05
Gm47184	4.06196	2.76543e-05
Vmn1r6	1.73537	2.79268e-05
Gm37515	1.66514	2.90786e-05
Zbtb45	1.03242	2.93199e-05
C330022B21Rik	1.08152	3.47464e-05
Hist1h2bj	1.7314	3.62672e-05
Asb18	2.13449	3.69145e-05
Mettl3	1.05965	3.73179e-05
Tspan18	1.27945	4.03049e-05
Dcdc5	3.40088	4.45441e-05
Gm44821	2.82412	4.68991e-05
Vmn2r95	1.35345	5.27308e-05
Mfap3l	1.99758	5.34712e-05
Zfp978	1.37147	5.49071e-05
Gm11545	4.64175	5.9157e-05
Slco2a1	1.60832	7.2238e-05
Tdpoz3	5.08908	7.59716e-05
Gm428	4.60585	7.66466e-05
Mfsd12	1.4281	7.69103e-05
Gm8113	2.16157	8.20416e-05
Gm21731	3.79865	8.41614e-05
Olfr1152	1.37702	8.54863e-05
Rbmx	1.20879	8.94325e-05
Gm5117	3.78577	8.96653e-05
Samd12	1.64517	9.20874e-05
Bhlhe41	1.13611	9.84379e-05
Gm6502	3.08546	0.000112674
Olfr1336	1.00171	0.000122586
Tanc2	1.09872	0.000124361
A2m	1.4402	0.000126769
Axdnd1	2.406	0.000133497
Gm48391	1.04282	0.000139121
Gm5053	3.45353	0.000152278
Gm13323	1.07918	0.000168083
Gm9006	3.00968	0.000168545
Depdc7	1.22168	0.000168813
Vps39	1.00409	0.000169312
Gm4778	4.97486	0.000188821
Cfhr1	3.17166	0.000190111
Hspa1a	2.54597	0.000209321
Igsf6	3.10854	0.000212708
Gm15303	4.67759	0.000223384
Vmn2r112	1.41847	0.000234075
Dlgap2	6.65626	0.00026481
Olfr117	2.7574	0.000275296
2410137M14Rik	2.32477	0.000306274
Sult5a1	1.69034	0.000332641
Gm21037	4.30607	0.000335199
Zkscan1	1.06045	0.000377057
Gm3442	4.41253	0.000394599
Gm17841	3.3121	0.000419076
Gm20768	1.94364	0.000420347
4932414N04Rik	1.12203	0.000433367
Hist1h3a	1.57968	0.000446508
Lratd1	1.00041	0.000463011
Olfr1489	1.0249	0.000463777
Slc34a2	3.30785	0.000485637
Gm9476	3.8274	0.000504139
Gm12475	5.52764	0.000508277
Olfr1271	1.9676	0.000508499
Gm47932	1.40921	0.000551066
Hs3st5	3.97373	0.000592293
AC158774.1	1.79457	0.000604338
Tfr2	1.77767	0.000611039
Nefh	1.5911	0.000673792
Gm13083	3.11268	0.000679104
Gm20763	1.69491	0.000690518
Slc4a4	1.24468	0.00070356
Hist1h3e	1.07422	0.000705202
BB287469	4.811	0.000708094
Gucy1a2	1.48179	0.000753372
Gm17177	4.28881	0.000762891
Calcoco2	1.00243	0.000781744
9930111J21Rik1	3.65775	0.000813913
Vmn1r17	2.25643	0.000828567
Olfr740	1.93061	0.000850993
Them4	1.33498	0.000901598
Zfyve16	1.06021	0.000920279
Olfr716	1.9286	0.000926404
Gm18283	2.84631	0.000926856
Olfr676	1.8988	0.000992408
Klf12	1.97376	0.00103289
Gm7002	4.88706	0.00106159
Vmn2r26	1.28886	0.00106644
Olfr653	3.25181	0.00111394
Dtwd2	1.43418	0.00112295
AC132444.1	4.5993	0.00114868
Stat2	1.3744	0.0011571
Thumpd2	1.25644	0.00121189
Olfr76	2.1595	0.0013022
Mkrn2os	2.44833	0.00134686
Omd	1.41211	0.00134965
Klrb1	5.12803	0.00135113
Olfr648	1.94399	0.00138251
Dqx1	1.23428	0.00144788
Olfr329-ps	2.54094	0.00155159
Zfp707	1.49303	0.00156946
Ddr2	2.57875	0.00165586
BC107364	1.89918	0.00173215
A630089N07Rik	1.34584	0.00179784
Olfr259	1.60156	0.00180258
Gm13081	4.00776	0.00188537
Vmn2r101	2.22085	0.00193779
Ptprd	1.50235	0.00204319
Gm11549	1.76821	0.00205986
Cpxcr1	6.98369	0.00207777
Gm28330	4.483	0.00211737
Lztr1	1.04713	0.00220727
Mfsd11	1.07169	0.00226554
Itga2b	1.34541	0.00233951
Cd8a	2.09032	0.00236312
Galnt17	1.11318	0.00237801
Tmem212	5.47825	0.00239525
Olfr1012	3.06677	0.00239525
Vmn2r89	1.06209	0.00248509
Svopl	1.61945	0.00248786
Gm10784	4.83632	0.0024978
Prob1	1.9609	0.00251249
Matn2	1.3734	0.00256658
Dner	2.1113	0.00261051
Bhmt2	2.52967	0.00262159
Olfr420	1.24644	0.0026236
Slc25a14	1.59862	0.00266932
Elmod2	1.25666	0.00277149
Ulk4	2.536	0.00278091
Gm11875	8.80746	0.00293476
Plekhg1	1.83185	0.00309765
Adamts2	1.35589	0.0032155
Trim52	1.76994	0.00338489
Magel2	2.3982	0.00353457
Lrrc74b	2.41554	0.00368184
Gm48793	1.06057	0.00389203
Lypd5	3.1809	0.00403449
Hist1h4n	1.8738	0.00412397
Zfp599	1.21182	0.00424385
Vmn1r65	2.28533	0.00432917
Dhh	2.43682	0.00440151
Cracr2a	1.94841	0.004425
Zfp353-ps	4.91066	0.00466762
Vmn2r117	1.14303	0.00499135
Kdm4dl	5.04312	0.0051539
Kctd12	1.39067	0.00558611
Gm17555	1.92373	0.00566558
Amot	1.48894	0.00583893
AC133095.2	4.11135	0.00617901
Pcdhga1	1.9628	0.00655808
C2cd2l	1.36079	0.00672905
Plcb1	2.34325	0.00683664
Gm14895	5.99472	0.00707087
Gm47476	1.15208	0.00714419
Olfr1254	1.53248	0.00715216
Vmn1r9	2.10508	0.00720602
Gm11984	4.30543	0.00734093
Vmn2r92	1.52363	0.00757017
Rorb	1.45029	0.00766897
Gm48443	1.25636	0.00812756
C2cd4b	1.62652	0.00835847
Gm12091	2.55388	0.00851676
AF067063	4.37998	0.0086772
Gm12731	5.09524	0.00893607
Vmn1r236	1.14036	0.00920571
Ceacam19	1.42388	0.00935595
Gm10720	2.19801	0.0095331
Gm9586	4.56976	0.00968005
Duox2	5.23366	0.0102172
Hist2h3c1	1.98054	0.0108493
Smim40-ps	4.4553	0.0112208
March4	3.26325	0.0113523
Olfr882-ps1	5.44659	0.0116867
Olfr1116	1.21775	0.0119004
Mtfmt	1.3529	0.0121537
Olfr1048	2.47023	0.0121753
Dnah7b	1.9914	0.0124681
Gm18147	4.50127	0.0127776
Olfr1426	2.63034	0.0130545
Olfr775	1.14462	0.0131743
Gm14121	2.65273	0.0133297
Gm10769	4.50004	0.0141488
Hist1h3g	1.80559	0.0149085
Gm30531	3.07887	0.0153456
Gm48976	2.13633	0.0154847
Gria1	5.25079	0.0154858
Gm48260	1.40749	0.0160179
Sfta2	4.54774	0.0162345
Shoc1	2.70414	0.0163326
Cebpa	1.56037	0.0171448
Gm8038	4.44	0.017536
Cubn	2.85936	0.0175793
Ccno	1.87471	0.0177725
Slfn4	3.79241	0.0178123
1700084M14Rik	3.37631	0.0183784
Thap6	1.50189	0.0186615
Snai3	2.37854	0.0187673
Glb1l2	1.32088	0.0188384
Cfap46	2.62798	0.0193348
Slc10a2	2.30036	0.0200468
Slc24a4	3.51728	0.0201418
Gm5989	4.01897	0.0202253
Gm9894	1.40806	0.0205186
Ypel2	1.20353	0.0208001
Gm10040	1.98265	0.0214891
Gm45861	3.23019	0.0220127
Olfr704	2.54909	0.0228936
Gm19174	3.69866	0.0234038
Vmn1r18	1.17571	0.023945
Snai2	1.93489	0.0241899
Olfr250	2.04937	0.0243786
Tmprss11b	3.14612	0.0246578
Olfr976	2.3311	0.0261024
Wdr31	1.27075	0.0262382
Siglec1	1.24683	0.0262382
Lclat1	1.87811	0.0265578
Gm48132	1.4606	0.0265635
Pramef25	5.91295	0.0268172
Upb1	1.32767	0.0276585
Fzd4	1.05251	0.0280258
Gm15455	3.05914	0.0280559
4932411N23Rik	4.66839	0.028068
Spr-ps1	1.36228	0.028068
1700007E05Rik	2.18706	0.028074
Gm11879	2.47993	0.0280982
Gm47968	1.39574	0.0287324
Zfp605	1.16193	0.0287653
Calhm3	3.8382	0.0288436
Olfr1427	2.28917	0.0300507
Pcdhga2	1.85954	0.0304053
Samd15	1.0634	0.0306134
Olfr873	2.22727	0.0313541
Frmpd1	2.68523	0.031481
Med27	1.041	0.0333808
Prodh2	1.56676	0.0342102
Adamts5	2.68567	0.0342728
Nlrc3	1.00758	0.0343763
Mep1b	1.32204	0.0349845
Olfr1219	2.64963	0.0353934
Gm15515	1.0681	0.0356569
Gm11331	3.69324	0.0358468
Nyx	1.57326	0.0359447
Gm15276	2.75588	0.0368716
Chst7	1.57047	0.038957
Vmn1r60	1.436	0.0391029
Gm48401	1.28316	0.0393748
Gm48497	3.95712	0.0413074
Esp24	4.73439	0.0418104
Slc16a10	1.1788	0.0418311
Olfr31	1.27652	0.0428228
Fbp2	2.11727	0.0436611
Exoc3l	1.59898	0.0437839
Cd200r2	1.8979	0.0449233
Dll1	1.00366	0.0452802
Polg2	1.14091	0.0465148
Gm5698	4.15642	0.047353
Gnat1	1.32155	0.0480391
Pbld1	1.28515	0.0486086
Esr1	3.40555	0.0490407
Vmn2r55	4.35861	0.0499214
Olfr646	1.1241	0.0501371
Gm4131	4.26762	0.0516867
Tspan1	1.77955	0.0521216
Scml2	1.01906	0.0529964
Vmn2r67	1.67474	0.0533243
Gm9214	6.0076	0.0535001
Gm3953	1.20489	0.0553681
Olfr847	2.23224	0.0556062
Mgst2	2.81049	0.0558891
Gm44052	1.85619	0.0563739
4930529C04Rik	1.21982	0.0582631
Dusp28	1.3596	0.0585875
Gm46136	1.5922	0.0589565
Zfp709	1.10568	0.0592976
Olfr1256	2.53622	0.0605352
Sva	5.99736	0.0637007
Gnrhr	5.31111	0.0639688
Hmgcl	1.07699	0.0640196
Tmsb15l	1.48624	0.0651767
Olfr967	1.53794	0.0670486
Gm45015	2.52737	0.0680778
Ceacam12	3.63441	0.0683756
Cypt3	3.35946	0.0695255
Fgf15	1.53111	0.0696701
Hist1h4j	2.16463	0.0696798
Cul9	1.56041	0.0699617
Farp1	1.27338	0.0707759
Lhcgr	1.10009	0.0709228
Lepr	1.68805	0.0716093
Gm21960	3.88182	0.0718517
Olfr341	2.28049	0.071993
Rfpl4b	4.5355	0.074529
Rsph3b	1.88889	0.0765762
Snap29	1.05128	0.0773416
Hist1h2be	1.2833	0.0784723
Nxf7	1.5391	0.078765
Hist1h4b	2.2742	0.0790769
Zfp937	1.05079	0.0804631
Flrt2	3.1567	0.0809318
Olfr1217	2.86131	0.0821733
Cux2	1.12539	0.0821733
Ifi213	2.24669	0.0835579
Rbms3	3.31676	0.0842215
Rcsd1	1.16673	0.0856684
Areg	1.95709	0.0860375
Ddo	1.19761	0.0863862
Hsd3b2	1.22862	0.0864572
Olfr1167	1.48259	0.0872502
Olfr801	3.64996	0.0876031
Serpinb1a	1.90229	0.0876042
Gm49713	1.87545	0.0904493
Csmd1	3.83675	0.0914876
Ephb1	3.1402	0.092217
Pcdhb22	1.9657	0.0925782
Gm18204	4.14813	0.0932868
Pm20d1	1.04588	0.0932868
Lpcat4	1.562	0.0934052
Hs3st1	1.33884	0.0941829
Fam90a1a	4.45061	0.0952516
Vmn2r25	1.58187	0.0953185
Gm7682	3.01894	0.095896
Tsga8	3.5881	0.0995872

## Sheet: D (dark green) vs E (light)
names	log2fc	p_value
Olfr907	3.38281	1.7848e-65
Mdk	3.01885	1.08523e-55
Gm28438	2.11962	3.10112e-48
Scd2	3.0963	2.84166e-46
Lars2	2.47107	6.66541e-45
Gm20594	2.52412	3.98517e-44
mt-Cytb	1.12195	4.82027e-37
Olfr157	3.15556	6.25357e-37
mt-Atp6	2.3671	3.37983e-35
mt-Co2	2.20245	4.98722e-35
Gm11225	1.78252	1.02799e-33
AW822252	2.61772	4.81612e-33
Slc2a1	1.91675	1.15305e-32
Ppp1r16b	2.49859	1.14101e-31
mt-Nd6	1.11349	9.23118e-31
Pecam1	2.13132	4.05865e-30
Vmn1r13	2.78765	1.68236e-29
mt-Co3	2.13843	3.29681e-29
Peg10	2.14838	2.44483e-28
Limch1	2.17022	5.18225e-24
Pdia6	1.2933	8.23764e-24
Sec61a1	1.75939	2.04393e-23
Slc2a3	1.46651	2.84804e-23
Lamc1	1.9566	3.5407e-23
Dcdc2c	2.16944	6.48399e-23
Prkcq	2.13872	7.91338e-22
Lefty1	2.72396	7.99939e-22
Col18a1	1.56852	8.15346e-22
Platr25	1.91285	1.16938e-21
Stra8	2.02672	3.02835e-21
mt-Atp8	1.27125	1.56831e-20
Tbc1d23	1.84735	5.87016e-20
Igfbp2	1.52008	1.91142e-19
Olfr118	2.07277	3.04474e-19
Pola2	1.51513	6.08856e-19
Scamp1	1.8886	6.32821e-19
Cd63	1.52825	6.48375e-19
Dkc1	1.10237	6.6351e-19
Npffr1	2.44822	1.10312e-18
Gm7102	1.97303	4.1125e-18
Rbm25	1.01025	7.4789e-18
H2-Bl	1.88001	7.90825e-18
Dhtkd1	2.01777	7.62841e-17
P4ha2	1.58465	7.62841e-17
H2-K1	1.87784	1.31329e-16
Hoxb1	3.69959	2.05627e-16
Bmt2	1.65385	2.62252e-16
Olfr1459	1.45079	6.59083e-16
Bcar3	1.87627	8.07859e-16
Ctsl	1.01604	8.73044e-16
Gm2961	2.86379	9.1134e-16
Hoxb2	4.24268	1.22872e-15
Serpinh1	2.71928	1.30308e-15
Rpn2	1.16236	1.30308e-15
Ktn1	1.39122	1.49169e-15
Ddx23	1.7059	1.74625e-15
Zfp560	1.7302	2.83753e-15
Tsen2	1.52627	5.03698e-15
Atf2	1.34115	7.14404e-15
Gm10653	1.69042	7.14404e-15
Chpt1	1.59222	1.40335e-14
Prdx4	1.27738	1.4446e-14
Prtg	3.21538	1.82617e-14
Dhcr7	1.64092	2.56687e-14
Prex2	1.58079	3.71493e-14
Tmem132c	2.08278	4.11912e-14
Tmem87a	1.76164	4.17847e-14
Dag1	1.21244	9.72543e-14
Paip1	1.95867	1.00136e-13
Gm7389	2.69509	1.17077e-13
Gm49858	1.59036	7.20595e-13
D10Wsu102e	1.02324	8.82178e-13
Vmn2r52	1.56629	9.48101e-13
Tmem72	1.70234	1.02876e-12
Atp1a1	1.15398	1.05871e-12
Eci2	1.45206	1.30279e-12
Mfge8	1.47153	1.51665e-12
Zfp131	1.28022	2.23148e-12
Fam25c	2.01685	4.33562e-12
Manf	1.06825	6.6274e-12
Slc39a2	2.55846	2.27596e-11
Ankfy1	1.18514	2.38313e-11
Spp1	1.5794	2.88263e-11
Ankrd44	1.90485	3.17266e-11
Porcn	2.0355	3.73245e-11
Trap1a	1.00752	4.31538e-11
Tmem59	1.04449	8.01994e-11
Lefty2	2.67444	8.55293e-11
Gm47924	1.41014	1.15043e-10
Arhgef26	1.54374	1.17315e-10
Trim75	1.69344	1.71516e-10
Lrrn4	2.05028	2.04158e-10
Il23a	3.4203	2.56227e-10
Nelfa	1.33943	2.57087e-10
Gm20767	1.54476	2.74166e-10
Sparc	1.36105	4.95376e-10
Cacna1s	1.7176	6.08665e-10
Gm21818	1.50194	6.08665e-10
Fndc5	2.27545	9.57571e-10
Gm13228	1.36579	9.57571e-10
Igf2bp2	1.42484	1.07289e-09
Ckap4	1.70398	1.92997e-09
Scd1	2.49409	5.05596e-09
Ctf2	1.40714	6.45447e-09
Bcam	1.84585	7.45774e-09
Tbc1d12	1.59078	9.48645e-09
Dcbld1	1.36129	1.33816e-08
Gnaz	1.35209	1.95248e-08
Gm8566	1.73892	2.18067e-08
Mpzl1	1.24139	2.70767e-08
Ercc4	1.26958	2.82146e-08
Ipmk	1.13148	2.98606e-08
Gm49359	1.09015	3.78257e-08
Clu	1.96678	4.01011e-08
Car2	1.66615	4.80862e-08
Mgll	1.58611	6.37046e-08
Gm13622	1.98482	6.6399e-08
Xaf1	1.28655	8.17623e-08
Marveld1	1.46078	8.19279e-08
Gm19368	1.3467	8.64919e-08
Spink1	2.66111	8.64919e-08
Klkb1	3.03907	8.66731e-08
Fbln1	1.08067	9.94484e-08
Pde6a	1.6436	1.23923e-07
Erf	1.86642	1.72907e-07
Vmn2r114	1.17593	1.85058e-07
Lrpap1	1.11883	4.76892e-07
Gm6641	1.55466	8.51122e-07
Lonp2	1.11579	9.02645e-07
Dnajc1	1.12189	9.06355e-07
Etv3	1.73727	9.75869e-07
Sqle	1.31815	1.10028e-06
Flnb	1.20748	1.13193e-06
Meis2	4.63474	1.31109e-06
Rpia	1.56088	1.56526e-06
Rcn1	1.5274	1.66215e-06
H2-D1	1.63518	1.911e-06
Lrrc8a	1.58542	1.9173e-06
Gm47135	1.93991	1.927e-06
Zfp516	1.17614	1.98947e-06
Kdm5d	1.3352	2.02729e-06
Ccdc184	2.30781	2.02729e-06
Zscan4-ps2	1.08293	2.09606e-06
Gm4027	1.13897	2.42492e-06
Hspg2	1.36477	2.47736e-06
Fstl1	1.64262	2.65425e-06
Dct	1.02357	2.71872e-06
Gm1673	1.77464	3.16528e-06
Alms1	1.13203	3.76184e-06
Gm13226	1.69744	4.05135e-06
Mme	1.67886	4.36653e-06
Olfr64	1.21646	4.3853e-06
Por	1.1471	4.79092e-06
Rbp1	1.41719	5.18849e-06
Hoxb4	3.18325	5.29616e-06
Lrp2	2.26125	5.37378e-06
Fads2	1.96304	5.41603e-06
Ugcg	1.37061	5.9571e-06
Gprc5c	2.70782	7.68603e-06
Dhcr24	1.24655	7.68603e-06
Spry2	1.22361	8.78439e-06
Sdhaf3	1.2341	9.80668e-06
Txndc5	1.27783	1.14607e-05
Ccn2	1.70212	1.6333e-05
Slfn5	1.13753	2.28384e-05
Hmga2	2.0605	2.39475e-05
Folr1	1.27443	2.7308e-05
Cyp26a1	1.73098	2.74854e-05
Slc38a4	1.04839	2.79296e-05
Nfia	1.68152	3.00944e-05
March6	1.3448	3.25966e-05
Kdelr2	1.07078	3.8825e-05
Cflar	1.24922	3.90978e-05
Surf4	1.09036	4.44903e-05
Spz1	1.50738	4.44903e-05
Mc1r	2.17373	4.64369e-05
Zfp972	1.03239	4.77192e-05
AA623943	1.1914	4.98056e-05
Stt3a	1.03839	5.91831e-05
Gm2a	1.56262	6.16256e-05
Junb	1.44096	6.39304e-05
Aard	1.34128	7.04425e-05
Olfr881	1.48354	7.14871e-05
Tnfrsf22	1.05204	8.47399e-05
Clgn	2.0653	0.000102329
Vim	1.24344	0.000107781
Efnb1	2.50228	0.000110246
Fundc1	1.27703	0.000115194
H2-Q7	1.31671	0.000116036
Sigmar1	1.13818	0.000121944
Cpb2	1.72135	0.000123293
Fgfbp1	2.81864	0.000136959
F2r	2.23985	0.000140721
Prkch	1.59476	0.000151964
Mogs	2.18209	0.000160532
Lratd1	1.92494	0.000178442
Lrp1	1.41085	0.000178682
Pitx2	2.52052	0.000183657
Gm19428	1.40664	0.000199843
E030030I06Rik	1.07864	0.000215093
Man2a1	1.53063	0.000217587
Pigt	1.09125	0.000244004
Olfr328	1.33018	0.000259333
Cpd	1.21721	0.000264763
Lmx1a	1.26822	0.000309345
Olfr506	1.7127	0.000348545
Bhlhe41	1.80863	0.000364701
Coch	1.81559	0.000407138
Cpxm1	1.76043	0.000413201
Olfr1062	2.71744	0.000447945
Sp110	1.06276	0.000576864
Lpcat1	1.16934	0.000665442
Arsk	1.21821	0.000695913
Ppib	1.03443	0.00070122
Tmprss11a	1.30853	0.000748601
Steap1	1.87758	0.000800657
Ttn	1.36496	0.000826422
Zfp398	1.68385	0.0008697
Sptlc2	1.19224	0.000929447
Agrn	1.33208	0.000977306
Ctcfl	2.03134	0.0010077
Crabp2	2.95167	0.00108847
Gm17895	1.91975	0.00110039
Pmp22	3.64112	0.00111552
Mbd5	1.11497	0.00118916
Hoxb3	3.80175	0.00138982
Calb1	1.42921	0.00141216
Gata3	2.06385	0.00158073
Gm21358	1.42695	0.00162438
Npr1	1.60192	0.0016894
Grifin	2.78076	0.00170762
Galnt17	2.08331	0.00174891
C130073F10Rik	2.49647	0.00183228
Rcn3	1.471	0.00188468
C4bp	1.85835	0.00192572
Tbata	2.62004	0.00204457
Vstm2b	1.97941	0.0021218
Lgr4	1.03875	0.00215945
Gm12790	1.16126	0.002164
Antxr1	1.18441	0.00240985
Chrm3	1.22909	0.00253061
Fam172a	1.24462	0.00258115
Sec11c	1.22976	0.00269361
Tpm4	1.0877	0.00282662
Psg23	1.18824	0.00303125
Itga3	1.66594	0.00305547
2200002D01Rik	2.02071	0.00316346
Adgra3	1.35699	0.00355649
Tor2a	1.08684	0.00362888
Ccnb1ip1	1.07144	0.00388887
Dusp6	1.74953	0.00414782
Rps2-ps10	1.16245	0.00445147
Lama5	1.18841	0.00466671
Pam	1.65184	0.0047704
Gm43960	1.06122	0.00486503
Dhrs3	2.40104	0.00524943
Olfr259	3.82422	0.00568334
Vmp1	1.01894	0.0059064
Nenf	1.01076	0.00633921
Ebp	1.20809	0.00647446
Speer4e	1.3174	0.00674912
Col4a3	2.1114	0.00726726
Ptprk	1.11549	0.00762873
Lrig1	1.6453	0.00773064
4930579F01Rik	1.19333	0.00784714
Tmc5	1.08188	0.00811378
Sass6	1.06123	0.00827999
Llgl2	1.21902	0.00873512
Sox4	1.17769	0.0090041
Rdh1	1.16567	0.00903474
Olfr344	1.17047	0.00907375
Ppm1h	1.35161	0.00931193
Plce1	2.09071	0.0093253
D430042O09Rik	1.3124	0.00936011
Serpinf1	2.85798	0.00959639
Gm21738	1.02667	0.0114138
Snai1	1.18929	0.0114632
Rhoc	1.25639	0.0121552
Gm9043	1.21489	0.012341
Atpsckmt	1.10281	0.0126332
Me3	1.18923	0.0129108
H13	1.01267	0.0141795
2410004P03Rik	1.57881	0.0141999
Prss50	2.15783	0.0148683
Bambi	1.41806	0.0148814
Plxna2	1.3097	0.0149291
0610040J01Rik	1.16826	0.0160936
Serping1	2.31507	0.016907
Olfr815	1.48374	0.0170994
Sfrp5	2.87383	0.0186059
Nup62cl	1.14128	0.0190417
Ly6k	1.67955	0.0194289
Olfr787	1.1549	0.0214344
Cask	1.02737	0.0219345
Epm2a	1.54706	0.0228684
Il1f9	1.44447	0.0229383
Nat8f2	1.18229	0.0243103
Gm48541	1.05087	0.0246211
Gm44578	1.3957	0.0247625
AL627257.1	1.37453	0.0274593
Nuak1	2.36706	0.0286936
Gm6909	1.44992	0.0289179
Tcirg1	1.73241	0.0307939
Slc39a1	1.27015	0.0312914
Lrp4	1.46755	0.0312914
2210409E12Rik	1.36582	0.031529
Fads1	1.23664	0.0359569
Tapbp	1.34167	0.0360576
Gm3953	2.61955	0.036234
Olfr656	1.10907	0.0373955
Gm21762	1.13282	0.0375778
Gbx2	2.45404	0.038045
Rbp4	2.19546	0.0419872
Col4a2	1.93324	0.0430347
Rpl28-ps3	1.78915	0.0436392
Nnat	2.01034	0.0447749
Notch2	1.2924	0.0448599
Cd200r1	1.32986	0.0465922
Lpl	1.30994	0.0470717
Dpysl2	1.10201	0.0489988
mt-Nd3	1.69047	0.0494326
Dgat1	1.58806	0.0504496
B020004J07Rik	1.16926	0.0513804
Lrp10	1.24865	0.0537096
Pck2	1.19846	0.05463
Vmn2r-ps104	1.0051	0.0559618
AA792892	1.35118	0.0590052
Bicc1	1.18088	0.0590052
Pbx1	1.25922	0.0592842
Sema3e	1.41707	0.0592842
Cd74	1.24413	0.0601424
Clec10a	1.66573	0.0603666
Psen2	2.11513	0.0606905
Kcnn2	1.19405	0.0614088
Abca3	1.66102	0.0636426
Phf11a	1.1593	0.0659334
Lrp5	1.29974	0.0659334
Pax6	1.92167	0.0665786
Gpr182	1.75939	0.0669163
Epha2	1.35081	0.0685784
Plod1	1.35755	0.0691874
Slc16a2	1.63344	0.0695571
Shisa3	5.43958	0.0700032
Ext2	1.18833	0.0701938
Mapkapk2	1.07341	0.0703711
Prph	1.71483	0.0741974
4930578G10Rik	1.84451	0.0755875
Gm20472	1.05321	0.0774164
Ormdl3	1.02435	0.079993
Wls	1.18486	0.0817365
Nmrk2	1.41171	0.0817941
Ccn1	1.65874	0.0823934
Olfr295	2.47829	0.0828525
4930529C04Rik	2.1319	0.0869737
Gm15515	1.54858	0.0873601
Hoxa1	1.48362	0.0879977
Vmn1r213	1.36878	0.0930699
Gsn	2.22917	0.0938975
Cd151	1.32834	0.0953671
Hyou1	1.01439	0.0980155
Gabrb1	2.04584	0.0988165
Col5a1	1.89923	0.0996637

## Sheet: D (dark green) vs F (purple)
names	log2fc	p_value
Tmem72	5.62041	1.83351e-35
D10Wsu102e	2.79057	7.85123e-34
Gm47924	5.84227	8.18073e-33
Dcdc2c	4.50602	4.29915e-32
Gm10800	4.922	1.09708e-31
Rbm25	2.51567	1.54805e-31
Gm49858	5.19714	2.46296e-31
Dhtkd1	4.96211	2.46296e-31
Igfbp2	4.34828	2.46296e-31
Prkcq	4.59802	3.46482e-31
Gm21761	4.79186	4.57489e-31
Gm5039	4.4329	1.46153e-30
Gm8300	4.41043	2.48298e-30
Gm10653	4.79242	1.43876e-28
Limch1	4.00274	1.10632e-27
Olfr118	4.84147	2.64029e-27
Gm21818	4.51452	2.29234e-26
Lars2	2.39355	2.64636e-26
Nelfa	3.61692	2.9953e-26
Atf2	3.49809	5.3326e-26
Gm20767	3.95469	6.51601e-26
Platr25	3.96331	7.00979e-26
Tbc1d23	3.37494	3.63687e-25
Olfr769	1.97512	9.89814e-25
Dst	2.72178	1.67723e-24
Pola2	2.32422	3.2833e-24
Gm5662	4.33727	7.95584e-24
Scamp1	3.90762	1.39534e-23
Olfr907	1.76525	2.34205e-23
Ap1s3	1.65707	2.83712e-23
mt-Nd4	1.32454	3.59141e-23
Ankfy1	2.41834	1.67762e-22
Tmem92	5.04108	1.93188e-22
Zfp131	2.44568	1.98888e-22
Gm7102	5.03322	3.77744e-22
Gm13228	4.74158	4.57781e-22
Tmed5	2.26431	1.01778e-21
mt-Cytb	1.28813	1.01778e-21
mt-Nd6	1.40798	1.52444e-21
Olfr1372-ps1	2.82782	2.48115e-21
Aqr	2.88476	6.49971e-21
Gm8994	4.58913	7.31298e-21
Gm20594	2.40475	8.37168e-21
Zscan4-ps2	4.33949	1.2066e-20
Zfp560	3.73873	1.86451e-20
Cwc22	3.79955	3.05905e-20
Ppig	2.13723	6.74301e-20
Vmn2r52	4.41097	8.26475e-20
H2-Bl	3.84034	9.62545e-20
Zscan4d	5.27902	1.88641e-19
Map1b	2.53789	5.38131e-19
Gm42669	2.09267	5.49605e-19
mt-Co1	1.24984	1.36381e-18
Gm10717	5.4783	1.85577e-18
Slc2a1	2.19745	2.47442e-18
Mdk	1.54815	4.65268e-18
Bcar3	3.89325	4.80937e-18
mt-Nd5	1.20993	6.65857e-18
Gm6494	4.94254	6.6826e-18
Gm10801	4.82529	8.03847e-18
Zscan4c	4.60552	1.75969e-17
Tsen2	2.97588	1.77493e-17
Srpk2	2.4805	2.85921e-17
Gm19368	5.28712	5.16782e-17
mt-Nd2	1.10564	7.09589e-17
Prex2	3.03952	8.39575e-17
Gm49359	2.55402	9.19802e-17
Gm10719	5.17931	3.68822e-16
Gm2016	5.30055	5.31077e-16
Zfp809	2.88492	8.87273e-16
Tdgf1	3.65239	1.15747e-15
Gm4027	3.87853	1.56904e-15
Ercc4	3.423	5.48093e-15
Zfp738	1.19181	5.5449e-15
Dhcr7	2.79932	5.63136e-15
Slc25a20	3.44291	5.63136e-15
Lonp2	3.24447	6.58456e-15
Zfp972	5.05055	6.6086e-15
Trim75	4.80467	8.59048e-15
Gm28438	1.21763	1.47503e-14
Arhgef26	3.52139	2.18525e-14
Slc35e3	3.33658	2.33815e-14
Col18a1	2.16146	2.44564e-14
Usp17lc	3.61588	2.44606e-14
Glrx2	2.10652	2.86796e-14
Avpi1	1.56839	3.00636e-14
Vmn1r55	2.9568	3.01932e-14
mt-Atp8	1.32248	3.20948e-14
Tnfrsf22	5.42382	5.80933e-14
Gm11225	1.22645	7.81061e-14
Ppp2r5a	1.61683	7.98811e-14
Dct	2.39917	1.7237e-13
Vmn2r114	3.30682	1.97809e-13
Olfr64	4.17417	1.97917e-13
AA623943	5.25891	2.01171e-13
2810004N23Rik	1.80684	2.40394e-13
Trap1a	1.73857	3.28971e-13
Kdm5b	1.57207	6.19661e-13
Stra8	2.15995	1.10833e-12
Gm8566	6.23484	1.53328e-12
B020031M17Rik	4.01994	2.64879e-12
Psg16	2.63704	5.84759e-12
Slc27a2	4.17804	5.92648e-12
Vmn1r88	3.98452	9.62351e-12
Robo1	3.95665	1.00094e-11
Vmn2r53	1.55455	1.10005e-11
Alms1	3.18368	1.2208e-11
Gm14296	2.77241	1.69909e-11
mt-Atp6	1.40536	2.34515e-11
Ipmk	2.21002	2.99969e-11
Xdh	2.09786	3.27222e-11
Tmem132c	3.62939	3.32294e-11
mt-Co2	1.3008	4.0927e-11
Kdm5d	3.9629	4.59036e-11
Gm50179	4.34818	5.22763e-11
Vmn1r46	2.74797	6.0089e-11
Gm47654	1.56412	6.0089e-11
Ppp1r16b	1.50863	6.06064e-11
Cacna1s	3.78316	6.77742e-11
Mgll	3.51616	7.03707e-11
Maged1	1.08848	1.45356e-10
Pecam1	1.4665	1.80031e-10
Ctf2	2.95973	1.9091e-10
Rif1	1.25072	2.1951e-10
Ctr9	1.44384	2.35159e-10
Gm11546	4.3074	2.80633e-10
mt-Co3	1.41231	3.04707e-10
Prps1	2.05759	3.22975e-10
Eci2	1.85307	4.62226e-10
Cox14	1.39752	4.73387e-10
Marveld1	3.42744	4.74203e-10
Gm18983	5.01411	5.89434e-10
Zfp516	2.93506	7.72525e-10
Iars	1.60761	9.18686e-10
Cand1	1.43231	9.71423e-10
Gas2l3	1.94788	1.08554e-09
Xaf1	2.33294	1.22694e-09
Pign	1.1281	1.41195e-09
Lgals4	2.51912	1.48494e-09
Lefty1	2.76357	1.54558e-09
Gm11168	5.07731	1.66974e-09
Bmt2	1.62786	1.80054e-09
AC149090.1	1.8221	1.9078e-09
Gm21319	4.07737	2.49645e-09
Os9	3.29974	3.15984e-09
Gm45551	3.43668	3.21759e-09
Igfbp3	4.18369	3.36892e-09
Spesp1	4.1029	3.90922e-09
Zscan4a	4.34616	4.84371e-09
Gm12794	3.78989	6.77236e-09
AW822252	1.40581	8.04195e-09
Sp110	4.40377	1.11975e-08
Cmah	1.4729	1.18665e-08
Fgf1	4.98549	1.31421e-08
Iqgap1	1.15039	1.34433e-08
Dennd4c	2.90909	1.42711e-08
Ankrd22	4.99716	1.42711e-08
Gm4971	4.88604	1.495e-08
Adarb2	1.36613	1.71343e-08
Speer6-ps1	3.67248	1.71525e-08
Scd2	1.123	1.74681e-08
Olfr157	1.51321	1.80907e-08
Vmn2r24	3.15235	2.09321e-08
Csnk2a1	1.30188	2.64305e-08
Gm1995	4.50356	2.79929e-08
Gm13119	3.89076	3.00708e-08
Zscan4f	5.9213	3.03267e-08
Usp17la	3.83213	3.07613e-08
Gpbp1l1	2.21871	6.75938e-08
Peg10	1.17602	1.0748e-07
Olfr881	4.65393	1.2822e-07
Sdhaf3	2.84579	1.53908e-07
Gm21738	5.7022	1.5757e-07
Ptprg	2.74448	1.998e-07
Gm13622	3.76338	2.3914e-07
Caprin2	2.54693	3.02104e-07
Atf7ip	1.12623	3.15193e-07
Olfr1385	1.79891	3.80172e-07
Gm13226	4.38372	3.88274e-07
Gm2035	5.44841	4.06233e-07
Tlk2	1.19559	4.10174e-07
Zfp988	2.00223	4.3035e-07
Fn1	1.52808	4.45897e-07
Gm12394	5.06076	5.08276e-07
Exosc2	1.83502	5.79472e-07
Fam124a	3.74904	8.2284e-07
Tbc1d12	2.57058	9.62443e-07
Mecom	3.25622	1.25909e-06
Nfam1	3.00489	1.32506e-06
Ccser1	4.5814	1.32951e-06
Mbd5	2.97778	1.40353e-06
Calca	4.06335	1.42959e-06
Ccdc18	2.1664	1.58411e-06
Ric3	3.34819	2.0066e-06
Tmsb4x	1.01046	2.02146e-06
Dag1	1.14503	2.32285e-06
P4ha2	1.11168	2.41601e-06
Pnpla8	1.6545	2.60273e-06
D130040H23Rik	2.63327	2.68162e-06
Lmx1a	3.88043	2.89633e-06
Fbln1	1.3875	3.36162e-06
Cd209c	3.28831	3.44255e-06
Olfr624	5.28419	3.59841e-06
Pim1	1.8768	3.7579e-06
Gm4349	3.03969	4.22773e-06
H1fx	1.18888	5.16653e-06
Ddit4l	2.11891	5.61735e-06
Rxra	3.47855	6.25892e-06
Zscan4e	5.16189	6.66565e-06
Sos2	1.53567	7.67214e-06
Vmn1r13	1.24663	8.14807e-06
Hoxb1	3.35309	8.41004e-06
Gm2022	4.71082	8.72998e-06
Col4a3bp	2.24493	9.25712e-06
Ccpg1os	3.34422	1.01315e-05
0610040J01Rik	4.51839	1.02039e-05
Olfr328	3.73581	1.11174e-05
Gm48388	6.0752	1.15433e-05
Gm16026	4.60224	1.19736e-05
Cpb2	4.87241	1.36788e-05
Tmc5	4.7439	1.48531e-05
Gm6641	2.48451	1.5547e-05
Dhx33	2.26381	1.66001e-05
Etv3	2.99774	1.66945e-05
Dnajb14	1.97638	1.67477e-05
Gm19428	3.81635	1.76313e-05
Ppil4	1.02767	1.85652e-05
Dcc	4.22908	2.02645e-05
9030025P20Rik	1.33492	2.14978e-05
Gm16478	3.50489	2.18248e-05
Psg23	3.28526	2.32963e-05
Snw1	1.18073	2.40598e-05
Gm6189	4.31169	2.5043e-05
Gm10722	5.10119	2.53423e-05
Gm47135	3.06612	2.56138e-05
Gm12790	3.91048	2.60425e-05
Sh3kbp1	2.76071	2.66028e-05
Arsk	3.35623	3.12199e-05
Gm16368	5.83851	3.28404e-05
Itm2a	2.07961	3.41617e-05
Gm50180	4.40544	3.53763e-05
Ergic2	1.02638	3.54438e-05
Gm21358	5.7192	3.79951e-05
Zscan4-ps1	4.37005	3.9603e-05
Cep57l1	2.04841	4.0181e-05
Vmn2r115	1.4255	4.19781e-05
Olfr374	2.86893	4.3081e-05
Gm10718	4.45902	4.75105e-05
AA684185	6.33629	4.75105e-05
Spz1	3.49949	4.88154e-05
Gm2099	3.29595	4.98924e-05
Phc1	2.75602	5.28732e-05
Gm8332	5.89445	5.438e-05
Fbxo34	2.46355	7.25261e-05
E030030I06Rik	2.2174	7.81083e-05
Gm48244	2.16177	7.95207e-05
Gm43960	2.92601	7.95391e-05
Me3	2.96644	9.10376e-05
Olfr46	1.61012	9.5675e-05
Gm29666	1.8838	9.87464e-05
Neto2	3.35036	9.93637e-05
Dpysl5	3.71468	0.000101448
Dock9	2.32598	0.000105669
Reg2	1.90356	0.000111373
Olfr539	1.81407	0.000132759
Porcn	1.97169	0.00013459
Gm4858	5.31432	0.000136815
Antxr1	2.93134	0.000149693
BC147527	5.35254	0.000154657
Olfr787	3.74103	0.000156248
Gm15280	3.2175	0.000158211
Adcy2	4.50858	0.000158857
Usp34	1.04097	0.000163167
Ggps1	1.73644	0.000168559
Usp26	4.37333	0.00016948
Gm13024	2.92484	0.0001711
Arnt	1.73307	0.000190067
Slc38a1	1.04918	0.000191529
Ptprf	1.21658	0.000191662
Olfr735	2.0554	0.000197017
Chrm3	3.26625	0.000198172
Gm2027	4.26676	0.00020438
Hmgn3	2.51659	0.00023867
Chpt1	1.01333	0.000238836
Ifitm1	2.64342	0.000245
Zscan4-ps3	3.09778	0.000246522
Cntnap3	4.33134	0.000248742
AF067061	4.36315	0.0002713
AC125149.3	7.70003	0.000286178
Gm10721	6.10292	0.000291153
Uchl1	1.74823	0.000291153
Abcb5	5.65836	0.000299391
Olfr288	4.27366	0.000299925
Tcstv1	4.3181	0.000304617
Vmn2r59	2.65294	0.000314583
Speer4e	4.66476	0.000317859
Id1	1.02702	0.000322533
Gm48119	1.30442	0.000324382
Hoxb2	2.87108	0.000334042
4931428L18Rik	3.09833	0.000334866
Gm47056	2.47893	0.00033981
Gm38153	4.17513	0.000352043
Nat8f2	4.32716	0.000354054
Gm20472	5.60155	0.000389118
Vmn2r97	1.49591	0.000411534
Pclo	4.27859	0.000431907
Gm18517	2.52251	0.000472806
Lrrn4	2.52161	0.000486079
Gm10499	2.09164	0.000492081
Arg2	3.27125	0.000518443
Tcstv3	6.17416	0.00056614
Gm17895	5.86232	0.000579733
Bcam	1.83382	0.000619302
Olfr975	3.13637	0.000619497
Gm48541	3.22872	0.000706398
Gm9043	4.25376	0.000739984
Gm10033	1.49912	0.000794373
Olfr1307	1.86961	0.000801742
Lonrf3	3.18723	0.000848419
Fthl17c	1.77506	0.000859479
Jam2	2.3614	0.000863567
Trpm2	2.16985	0.000984489
Gm48165	3.3827	0.00102387
Mpzl1	1.12195	0.00102593
BC025920	4.65542	0.00103077
Katnbl1	1.41227	0.00103077
Stk31	2.30427	0.00105431
Nanog	2.02159	0.00111633
Gm47626	2.06531	0.00130412
Prkch	2.68771	0.00132952
C130026I21Rik	5.55022	0.00134597
Gm9973	2.29542	0.00136715
Olfr635	2.22387	0.00143353
Csrnp3	4.2316	0.0014464
Dact3	2.18256	0.00148419
Gm2056	6.02844	0.00148468
Atpsckmt	3.102	0.0015099
Trak2	2.09897	0.0015462
Gm47678	2.98714	0.00156105
Gm47611	2.69003	0.00156415
AC139347.1	4.68816	0.00159591
Gm48498	2.45764	0.00176056
Vmn1r188	5.02665	0.0018666
Gabra1	5.63557	0.00191522
Gm7957	3.49856	0.00197086
Gm5580	6.02402	0.00198764
Coch	3.1018	0.00203136
Cd163	6.47524	0.00204793
Tmem189	1.53172	0.00206524
Papss1	2.00761	0.0021638
Gm12183	4.03354	0.00217786
Inpp4b	3.90841	0.00219345
Vmn1r81	1.67216	0.00230081
Gm13078	4.1565	0.00233144
Focad	1.36238	0.00239771
Lrp6	1.69784	0.00243663
Olfr815	4.50312	0.00248319
Olfr1330	3.05609	0.00251119
Zfp352	4.31259	0.00260136
Gm12800	3.33976	0.00286546
Arl15	2.39459	0.00286918
Gm5788	3.96296	0.0030273
Gnaz	1.13848	0.00310015
Armcx2	2.43781	0.00324358
Pdgfrl	2.2402	0.00354971
Clcn3	1.17034	0.00359552
Id3	1.05361	0.00363299
Olfr656	3.04133	0.00365484
Gm5837	5.17885	0.0037642
Gm13034	2.28964	0.00387478
Dppa2	1.08575	0.00387478
Phf11a	3.28931	0.00395075
Tmsb15b2	2.67796	0.00395214
Gm6909	5.03923	0.00395467
Klf2	1.20779	0.00400277
Mrgprx2	28.4814	0.00405169
Ccdc88a	1.3195	0.00412748
Tnrc6b	1.0796	0.00412892
Olfr839-ps1	2.22505	0.00451456
Gm5941	6.93477	0.00454521
Gm45598	5.10779	0.00476426
Dnah7c	4.01806	0.00481069
Ube2w	1.88834	0.00490475
Popdc3	3.26967	0.00495975
Gm48240	3.22011	0.00533707
Tab3	2.25681	0.00534234
Tmem131	1.26502	0.00544992
Prdm11	2.23906	0.00572614
Npffr1	1.19218	0.00582528
Pcsk1n	2.20166	0.00623039
H2-Q4	2.57983	0.00664389
Vmn2r76	1.48034	0.00670619
Gm10715	5.96624	0.00678286
Olfr954	3.5945	0.00685125
Lefty2	1.92376	0.00739999
Atg2b	1.56821	0.00757277
Gm21762	3.44107	0.00772977
Bdnf	3.84672	0.00775292
Plxna2	2.67309	0.00787169
Casc4	1.25241	0.00810852
Tut4	1.19881	0.00868203
Fundc1	2.11549	0.00956392
Olfr243	4.71981	0.00958627
4932415D10Rik	6.23552	0.0101584
Il1f9	3.04774	0.0104158
Clec10a	4.77908	0.0107548
Cdh16	4.8725	0.0107716
Rpia	1.74512	0.0107716
Wdr27	3.14333	0.0108493
Pikfyve	1.01772	0.0109765
Agap2	4.56895	0.0111457
Kctd14	3.86154	0.0118348
Ubtfl1	3.40114	0.0119857
Atp11b	1.48328	0.012244
Gm48931	2.29329	0.0129642
Vmn1r59	3.50368	0.0130016
1810062G17Rik	3.68593	0.0133101
Cr2	4.14939	0.0133101
Flna	1.1804	0.0139059
Sox3	2.95939	0.0152815
Vmn1r191	3.21964	0.0154412
Ssh2	1.33856	0.0154887
Hook1	1.38216	0.0156762
Rdh1	2.30792	0.0157244
Gm13135	2.87848	0.0161827
Vstm2b	2.7421	0.0170041
Usp17le	3.22943	0.017148
C4bp	2.86849	0.0174554
Zfp981	1.84864	0.0175535
Gm9621	4.66758	0.0181318
Sema3e	2.8822	0.0182546
Sp140	4.1692	0.0185327
Epm2a	3.45807	0.0185887
Gm13360	5.80208	0.0187796
Pdzd2	1.57065	0.0189461
Tfcp2	1.96468	0.0189989
Tmem69	2.69482	0.0194396
Zfp950	1.77273	0.0200139
9930111J21Rik2	2.34446	0.0202438
Cldn34c1	4.36463	0.020637
Sik2	2.07365	0.0207226
Ndufa4l2	1.74798	0.0208709
Gm47933	3.0626	0.0211268
Gm48391	3.07539	0.021368
Vmn1r213	3.59174	0.0214049
Ccn2	2.04215	0.0214295
2410004P03Rik	3.68929	0.0215235
Fgfr1	1.38654	0.0217019
Pola1	1.52127	0.0218439
Mcm9	1.82475	0.0221433
Gm48416	1.66471	0.022156
Zfp51	2.3866	0.0236238
AA792892	4.96634	0.0236777
Gm21542	4.33627	0.0239997
Ro60	1.4056	0.025256
Vmn1r-ps144	2.53432	0.0257388
Vmn1r202	2.86155	0.0257477
Ap1s2	1.58944	0.0267427
Slfn5	1.26833	0.0271479
Gm10696	3.73206	0.0271845
Il6ra	3.44028	0.0274975
AL627257.1	4.20208	0.0275595
Cd200r1	3.04522	0.0291487
A2m	3.84828	0.0294099
Babam2	1.23335	0.0296005
Inpp5f	1.3697	0.0297461
Pde6a	1.45015	0.0303667
Ifi203	2.8839	0.0306378
Usp17lb	5.49636	0.0306588
Cdkn2aip	1.36174	0.0309801
Ccdc62	2.04182	0.0324966
Gm4782	5.0967	0.0326328
Cd74	2.75529	0.0327262
Gbp5	2.19934	0.033411
AC168977.1	2.94804	0.0355419
Gm47951	1.44892	0.0355419
Flt4	1.91356	0.0356203
Vmn1r87	2.50859	0.0357138
Samd12	3.44655	0.0359881
Foxp1	1.87702	0.0363773
Olfr639	2.57858	0.0364526
Gm7389	1.62856	0.0390388
4632415L05Rik	2.06631	0.0400728
Pdlim3	2.65789	0.0402975
Fat1	1.64764	0.0404899
Ddit4	1.59382	0.0404899
Rimklb	2.45089	0.0408304
Nrsn1	6.0528	0.0413133
C330022B21Rik	2.48657	0.0415667
Tmsb15b1	1.55393	0.0455394
Ttn	2.14754	0.0458125
Vmn1r58	2.49827	0.0462855
Rpl28-ps3	4.14309	0.0468445
Uimc1	1.56942	0.0497937
Prl8a1	1.8782	0.0499198
Naip2	4.89042	0.0523563
Vmn2r120	1.53246	0.0524118
Ttc30b	4.34982	0.0529206
B020004J07Rik	3.52419	0.0533878
Cxcr2	2.10913	0.0534548
Gm13230	2.02417	0.0535786
Grifin	3.68157	0.0539262
Gm16332	27.8041	0.0541759
4921507P07Rik	2.87999	0.0551519
Gm48113	27.825	0.0565278
Mbnl3	2.55452	0.0587231
Cdkn1c	1.82137	0.0597158
Traf1	2.63953	0.0604326
Ankrd44	1.19726	0.0624319
AF366264	4.12224	0.0629314
Dbr1	1.11025	0.064033
Tfrc	1.74196	0.064336
Gm8113	3.86364	0.066181
Cfh	7.11788	0.066493
Arfgef3	3.86329	0.0669698
Lrguk	3.27049	0.0675138
Kit	3.12551	0.0728716
Nmrk2	3.7653	0.0736272
4930579F01Rik	1.51538	0.0738191
Gm13498	5.72807	0.0741764
Olfr804	2.14052	0.0752958
Tdpoz1	27.7364	0.075712
Pou6f2	4.17837	0.0779272
Olfr1175-ps	2.93409	0.0795089
2410141K09Rik	1.08222	0.0802433
Kif14	1.44484	0.0803393
Lrch2	3.15867	0.0808055
Hoxb4	2.0741	0.0812181
Gm38699	3.47731	0.0815243
Pglyrp1	3.33621	0.0816326
Olfr344	1.54139	0.0822336
Olfr699	3.23323	0.0827815
Clp1	1.18724	0.0828232
Kcnn2	2.58572	0.0829218
Cgn	1.86113	0.0860691
Rabgap1	1.03164	0.0860691
Gm5286	5.17962	0.0886103
Plaat3	1.35132	0.0903459
Cnksr2	3.70148	0.0909527
Pax6	3.09816	0.0910432
Trabd2b	4.26028	0.0918862
R3hdm2	1.08919	0.092427
Olfr354	3.5574	0.0953182
Zup1	1.34243	0.095941
Gm12136	4.51531	0.0961954
Defb25	2.51913	0.0965153
Atrn	1.54925	0.0973062
Olfr376	3.85256	0.0993034
