# Supplementary material for: Retinoic acid signaling is critical during the totipotency window in early mammalian development
Source: Nat Struct Mol Biol. 2021 May 27;28(6):521–32. doi: 10.1038/s41594-021-00590-w (PMC8195742; doi:10.1038/s41594-021-00590-w)
Supplement: Supplementary file 8 — Genes upregulated in cluster E relative to all other clusters. Differential gene expression was found by Wilcoxon’s rank sum test and corrected for multiple testing using the Benjamini and Hochberg method. [file 41594_2021_590_MOESM8_ESM.xlsx]

## Sheet: E (light green) vs A (orange)
names	log2fc	p_value
Tmem72	6.77041	1.16632e-92
Gm21761	9.65528	4.92142e-85
Gm8300	9.16118	3.82911e-84
Gm5039	8.74899	7.19854e-84
Gm47924	7.87089	5.20167e-83
Gm5662	9.50508	5.5807e-77
Dhtkd1	5.6145	6.60018e-74
Gm49858	7.06944	8.00396e-69
Dcdc2c	7.27897	2.23297e-67
Gm10800	4.37582	1.55684e-65
Gm6494	8.57012	2.93561e-64
Gm2016	9.02526	1.65161e-61
Zscan4c	8.96356	5.57347e-53
Prkcq	5.34714	8.65737e-53
Tmem92	8.22671	8.7934e-52
Gm10653	6.57255	1.77143e-49
Gm20767	8.7899	4.36198e-49
Olfr1372-ps1	2.56024	1.38547e-47
Olfr118	7.3031	2.02458e-47
Lgals4	5.8185	6.29025e-46
Gm13119	8.19229	4.41749e-45
Avpi1	2.18941	1.15391e-44
Gm8994	8.72874	2.81477e-44
Gm21818	9.06269	2.96994e-44
Ddit4l	3.01149	6.29579e-43
Limch1	6.16491	2.238e-42
Ctr9	2.03647	2.58096e-42
Zscan4-ps2	8.47096	7.42479e-42
Nelfa	3.30147	3.33154e-41
Usp17lc	7.2751	2.98469e-40
Zscan4d	8.42982	3.26264e-40
Platr25	3.82394	5.79173e-40
Zfp809	2.88424	6.85277e-40
Aqr	2.32522	1.23417e-39
Gm2027	7.6869	2.94498e-39
Usp17la	5.99594	1.04089e-38
Rbm25	1.38186	1.32919e-38
Psg16	2.4675	1.65693e-38
Gm10801	4.56627	1.01309e-37
Dst	2.09403	1.25042e-37
Gm18983	9.06417	1.8777e-37
Gm50179	8.5754	1.15953e-36
Vmn1r46	2.48731	1.69461e-36
Atf2	2.38247	2.1141e-36
Olfr769	1.26114	1.2231e-35
Zfp560	3.9919	4.5358e-35
Glrx2	2.27217	2.76916e-34
Gm21319	6.14797	1.08589e-33
Prps1	1.69546	2.03369e-33
Scamp1	3.56522	2.39434e-33
Gm10717	4.66945	1.61935e-32
Slc35e3	3.75913	1.89762e-32
Tsen2	3.09067	2.35811e-32
Gm14296	3.84337	2.40673e-32
Gm4027	8.74104	1.23229e-31
Cwc22	3.21827	1.76502e-31
Gm4971	8.61443	7.38245e-31
Gm13228	4.14316	6.74044e-30
Slc25a20	3.34606	9.67763e-30
P4ha2	2.88976	1.07466e-29
Tbc1d23	2.75226	3.00182e-29
Fbxo15	2.25328	4.17284e-29
Zscan4a	8.41411	4.46096e-28
Gm16478	9.96419	9.89958e-28
Hmgn3	3.4467	3.62516e-27
Vmn2r52	5.87093	3.75309e-27
4931428L18Rik	4.89701	3.90579e-27
Lonp2	3.0793	5.62674e-27
Snw1	1.58491	1.14424e-26
Gm12794	10.0071	1.90795e-26
Dbr1	1.89078	3.74333e-26
Gm19368	8.08962	4.28931e-26
Dct	2.32398	1.04555e-25
Atp6v1e1	1.41306	2.97239e-25
Ankfy1	1.89996	4.85988e-25
Gm10719	4.12277	6.03483e-25
Zfp131	1.85887	9.98205e-25
Polr2a	1.18715	1.01505e-24
Ercc4	3.94061	1.28346e-24
Robo1	3.08683	2.15504e-24
Olfr64	4.57165	2.47838e-23
Ppig	1.50883	2.72509e-23
Clp1	2.21353	5.18519e-23
Xdh	1.49881	6.65114e-23
Gm7102	7.17744	9.1859e-23
Ube2t	1.47739	3.16453e-22
Pola2	1.5555	3.16453e-22
Sord	2.00568	4.65309e-22
Gm2022	10.7473	1.11859e-21
Arhgef26	4.68931	1.18597e-21
Gm5590	5.84625	1.75373e-21
Zfp296	2.71039	2.01241e-21
B020031M17Rik	8.97423	2.10932e-21
Cox6b2	1.60154	2.78279e-21
Lonrf3	5.05851	1.79302e-20
Gm11546	9.55102	1.90995e-20
AA623943	8.68947	2.07636e-20
Wdtc1	1.47681	2.24743e-20
Dppa2	1.95896	6.68811e-20
C1d	1.98981	8.6831e-20
Igfbp2	1.1548	1.87318e-19
Slc27a2	2.96181	2.94728e-19
Mgll	6.14196	6.79596e-19
Bcar3	3.0828	1.15577e-18
Zfp972	5.35723	1.64268e-18
Olfr1459	1.70905	1.64268e-18
Usp17le	7.34763	1.74164e-18
Gm45551	5.17105	2.55699e-18
Vmn1r88	3.36225	6.43706e-18
Gm49359	1.89723	7.06001e-18
Prex2	2.25	7.29744e-18
H1fx	1.24189	2.19984e-17
Gm7957	10.6933	2.66408e-17
Vmn2r24	2.79819	3.43385e-17
2810004N23Rik	1.15539	3.92715e-17
Ric3	3.93214	3.95252e-17
Os9	3.4885	4.51957e-17
Cab39	1.81378	4.77569e-17
Hist1h4i	3.01153	7.27205e-17
AC149090.1	1.30713	7.87774e-17
Gtf2b	1.53821	7.87774e-17
Ccpg1os	3.252	1.93181e-16
Col4a3bp	1.86587	2.25286e-16
Gemin7	1.46403	2.90924e-16
Zfp516	2.69081	5.42176e-16
Spesp1	6.20649	6.43603e-16
Uap1	2.35962	6.43603e-16
Ppp2r5a	1.12174	1.27867e-15
Gm12183	7.77379	1.42531e-15
Gm2099	4.3941	1.48662e-15
Gm11168	5.02953	1.71058e-15
Dnajb14	2.10931	1.93533e-15
Trim75	7.22173	2.05628e-15
H2-Bl	2.23409	2.25671e-15
Mreg	1.68031	2.90029e-15
Gm6189	8.2034	3.29052e-15
Dact3	2.45863	4.64132e-15
Gm48388	10.8866	7.20664e-15
Maged1	1.04374	7.22738e-15
Igfbp3	3.45047	1.05558e-14
Calca	1.88579	1.16646e-14
Speer6-ps1	4.74856	1.27366e-14
Hadha	1.13012	1.33444e-14
Caprin2	1.93478	1.46998e-14
Dennd4c	2.64293	1.70556e-14
Gm1995	9.65129	2.47243e-14
Zscan4f	8.30652	2.56188e-14
Ipmk	1.70065	3.86061e-14
Tnfrsf22	3.64874	6.07943e-14
Gm16368	10.0773	6.22532e-14
Gm2035	9.73854	6.50673e-14
Mecom	5.40326	1.1005e-13
Ddit4	1.49761	1.28522e-13
Ubtfl1	4.5459	1.63755e-13
Ankrd22	8.97374	2.07338e-13
Arg2	6.28303	5.27069e-13
Gm12800	9.32918	5.27069e-13
Dhcr7	2.06327	1.499e-12
Babam2	1.40937	1.66338e-12
Nfam1	3.59517	1.88812e-12
Sp110	6.67672	2.31921e-12
Zscan4-ps1	7.21624	2.66566e-12
Lmo4	1.55694	4.77717e-12
Dnajb9	1.85597	4.92777e-12
Pmaip1	2.45827	4.9963e-12
Map1b	1.0427	5.43594e-12
Ccser1	7.79207	5.67134e-12
Gm3052	1.54503	6.37391e-12
Fthl17c	1.89331	6.79966e-12
Kif14	1.68098	7.66241e-12
Cacna1s	5.16591	9.01831e-12
Pdlim3	3.59237	1.02741e-11
Tmed5	1.08709	1.08368e-11
Zscan4-ps3	9.09087	1.10539e-11
Arl13b	1.64098	1.80104e-11
Arnt	1.33004	2.32281e-11
Mef2d	2.15388	2.51288e-11
Gm13078	9.30204	2.54466e-11
Cenpq	1.47543	4.34482e-11
Ddhd1	1.61776	4.66435e-11
Znhit3	1.2541	5.0908e-11
Marveld1	3.01692	5.15784e-11
Zscan4e	9.15854	6.52121e-11
Usp17lb	8.62642	7.14881e-11
Usp26	3.28565	7.63044e-11
Dhx33	2.11145	9.22975e-11
Sdhaf3	2.13235	1.0854e-10
Fam124a	4.25552	1.15402e-10
Kdm5d	2.3614	1.32881e-10
Alms1	1.57699	1.34591e-10
Gm10499	2.00996	1.38645e-10
Psg23	2.72281	1.3903e-10
Cdkn2aip	1.32663	1.44277e-10
Hist3h2ba	2.3766	1.66497e-10
Gm4782	7.6263	1.97517e-10
Gm12394	7.55074	2.03977e-10
Pdgfrl	4.24647	2.07827e-10
Gpbp1l1	1.41823	2.13986e-10
Uimc1	1.67747	2.24158e-10
Gm10721	5.70582	2.42315e-10
Tigd2	1.53841	2.706e-10
Trak2	2.04915	3.13e-10
Fgf1	5.23073	3.43081e-10
Gm15280	3.83921	5.24618e-10
Dpysl5	2.32394	5.44982e-10
Tacc3	1.01273	6.84079e-10
Vmn1r55	1.29639	6.93903e-10
Cd209c	3.09798	7.99681e-10
Gm8566	3.135	8.4424e-10
Gm5788	9.37887	9.51685e-10
Gm16026	9.20362	9.98279e-10
Cirbp	1.06769	1.00219e-09
Ctf2	2.20663	1.13006e-09
Spty2d1	1.15157	1.3332e-09
Snai3	3.32968	1.58012e-09
Ppp1r15a	1.10626	1.71166e-09
Dazl	2.09501	2.79945e-09
Vmn2r11	1.81774	4.62773e-09
AF067061	8.76523	5.44649e-09
Gm4349	2.3132	5.47512e-09
Derl2	1.39618	6.4101e-09
Gm18517	2.08349	7.7012e-09
Olfr1307	1.37239	9.41168e-09
Katnbl1	1.27054	1.11946e-08
AA684185	9.74952	1.15164e-08
Gm10718	5.49945	1.19744e-08
Tmem189	1.81811	1.38402e-08
Dcbld1	1.67186	1.42164e-08
Hdc	3.69997	1.63296e-08
Axin2	3.52753	1.63529e-08
Tmem132c	5.07842	1.65245e-08
E030030I06Rik	1.87288	1.80323e-08
Man1a2	1.19503	1.81324e-08
Rxra	2.30995	1.87932e-08
Neto2	3.66341	2.1559e-08
Gm50180	10.3761	2.4951e-08
Gm2056	7.91389	2.84207e-08
Gas2l3	1.26175	2.86553e-08
Gm21738	4.87774	2.87421e-08
Zfp217	1.56555	3.30145e-08
Ak4	1.4513	3.73195e-08
D130040H23Rik	1.79347	4.36521e-08
Papss1	2.09228	4.84435e-08
Inpp4b	8.63064	6.2673e-08
Abcb5	7.97232	6.52559e-08
Slc16a6	2.38717	6.60734e-08
Ppp1r16b	1.92427	7.42942e-08
Prnp	2.03934	7.96731e-08
Adcy2	5.82712	7.99795e-08
Olfr881	7.24739	8.57592e-08
Mbd5	1.80289	8.59245e-08
Tbc1d12	3.05631	8.74771e-08
Olfr374	1.91712	1.01324e-07
A2m	2.50165	1.19746e-07
Lmbr1l	1.85294	1.21602e-07
Ppil4	1.01103	1.23302e-07
Gm4858	8.51844	1.34199e-07
Tmsb15b2	2.82991	1.44636e-07
Mbnl3	2.20821	1.46512e-07
Ptprg	1.80907	1.69101e-07
Dcc	6.00232	1.74241e-07
Vmn2r114	1.35133	2.13219e-07
Vps39	1.68521	2.35171e-07
Tcstv1	8.76774	2.6366e-07
Rimklb	2.07338	2.737e-07
Usp17ld	8.01037	2.73924e-07
Gm4840	6.94777	3.1323e-07
Gm47611	1.96563	3.34678e-07
Dock9	1.85925	3.63214e-07
Cntnap3	6.51378	4.15795e-07
Olfr1385	1.00004	4.21481e-07
Sh3kbp1	2.66961	4.87009e-07
Gm5580	10.798	5.01765e-07
Zfp988	1.05284	5.31447e-07
Nabp1	1.18093	5.8685e-07
Fundc1	2.6332	6.21432e-07
Cep57l1	1.47069	7.16058e-07
Tmsb15b1	1.7892	7.2217e-07
Olfr1224-ps1	2.92555	7.97034e-07
Pnp	1.01571	7.99279e-07
Kdm4d	6.42438	8.1432e-07
Pdcl	1.08204	9.33144e-07
Trpm2	2.2475	9.86675e-07
Xaf1	1.41615	1.07773e-06
AC125149.3	9.07255	1.11384e-06
Sos2	1.0494	1.12214e-06
0610040J01Rik	5.13107	1.19366e-06
Gm48165	3.27559	1.22737e-06
Gm10722	5.04901	1.2972e-06
Lmx1a	5.66293	1.90716e-06
Pclo	2.85743	2.0597e-06
Gm13024	2.60876	2.21851e-06
Gm5617	1.00273	2.32475e-06
Gm14124	1.35505	2.7038e-06
Ccng2	1.91379	2.81096e-06
Bcat2	1.35653	2.96249e-06
Olfr1330	2.51192	2.99677e-06
Ssh2	1.35693	3.80633e-06
Gm8332	9.67126	4.24975e-06
Gm21036	8.69767	4.69282e-06
Antxr1	3.18833	5.11858e-06
Rhebl1	1.15496	5.19082e-06
Cln8	1.2132	5.20853e-06
Gm48498	1.89168	5.21557e-06
1700025G04Rik	2.08721	5.44571e-06
Olfr624	2.87262	6.0958e-06
Eci2	1.51169	6.6693e-06
Gm6641	2.03711	6.85932e-06
Atpsckmt	2.91737	7.26577e-06
Ddr2	4.13017	7.43338e-06
Arrdc3	1.42579	7.68979e-06
Gm21037	10.0933	8.23315e-06
Gm21542	8.97333	8.54233e-06
Ccdc117	1.0888	8.56793e-06
Wdr27	3.59101	9.07282e-06
Snai1	3.45862	9.67786e-06
Gm38153	6.75034	1.05612e-05
C130026I21Rik	7.22019	1.08687e-05
Smim4	1.32958	1.15903e-05
Mcm9	1.53269	1.23422e-05
Gm13226	4.16864	1.40135e-05
Frat2	1.90018	1.53525e-05
Gm48931	11.1816	1.55089e-05
Polr2l	1.12716	1.57255e-05
Olfr288	8.44217	1.7702e-05
Tmc5	5.13805	1.92658e-05
Gm12790	7.00254	1.93644e-05
AC139347.1	4.31191	2.09819e-05
Olfr328	4.77169	2.24908e-05
Crot	1.14563	2.38062e-05
Rhox13	1.60892	2.45014e-05
Cxcr2	1.50278	2.57292e-05
Slc25a14	2.96892	2.96278e-05
BC147527	9.73894	3.10013e-05
Bmt2	1.07084	3.18413e-05
Ube2w	1.57753	3.30083e-05
Stk35	1.3368	3.46219e-05
Chrm3	7.80765	3.47099e-05
Amd2	1.19295	3.64784e-05
Exoc1	1.11291	4.52707e-05
Gm43960	1.5866	4.67498e-05
Fbxo33	1.28777	5.20179e-05
Orc1	1.00464	5.96645e-05
Atrn	1.54349	7.5104e-05
Tfcp2	1.34591	8.65043e-05
Rbmx	1.81105	8.73593e-05
Arhgap10	1.4337	9.12567e-05
Zfp977	1.54159	0.00010276
Gm13622	2.9693	0.000116437
Stk31	1.555	0.000124069
Me3	1.96289	0.000125063
Abhd5	1.33281	0.000131761
Tmem158	2.11274	0.000144949
Sirt4	2.58746	0.000151702
Zswim5	2.54744	0.000154163
Mlf1	1.87784	0.000163038
Simc1	1.48574	0.000165744
Phc2	1.49452	0.000165744
Zfp951	1.03013	0.000174903
Olfr787	6.16198	0.000181416
Gm29666	1.35146	0.000183443
Zfp950	1.38989	0.000184211
D230025D16Rik	1.31194	0.000185921
4921507P07Rik	4.29787	0.000191279
Zfp345	1.57429	0.000191461
Dcaf12l1	1.33861	0.00020506
Cpb2	7.13085	0.000210873
Nat8f2	7.91087	0.00021376
Nefh	1.57585	0.000214518
Senp7	1.42731	0.000221817
Naip2	4.29456	0.000222922
Vmn2r59	1.1496	0.000224726
Tspan18	1.84391	0.000251151
Thnsl2	2.40764	0.000265823
BC025920	3.4276	0.000270923
Khdrbs2	2.57839	0.000288978
Rnd3	1.20561	0.000295972
Vmn1r87	1.78974	0.000295985
Flt4	2.74485	0.000309558
Nrip1	1.17487	0.000314602
Gabra1	8.45582	0.000332011
Zfp352	7.75196	0.000348946
Zfp599	1.53535	0.000350703
Wasf1	1.1575	0.000365192
Gm5053	7.56408	0.000367378
Cdc42ep3	1.13842	0.000372121
Prl8a1	1.32262	0.000376168
Ifi203	1.9604	0.000377534
Atg2b	1.03029	0.00039568
Phf11a	6.79423	0.000410722
Baz1a	1.05589	0.000418476
Gm45598	3.28308	0.000441464
Papolg	1.15314	0.000455816
Them4	2.02162	0.000468227
Zcchc24	2.03968	0.000547778
2210409E12Rik	3.13251	0.000564495
Pou3f1	1.11545	0.000564968
Fam222b	1.37381	0.000585938
Tcstv3	8.44387	0.000602041
4930579F01Rik	7.98333	0.00062235
Arl15	1.41561	0.000659355
Cd163	6.52325	0.00075325
Foxa1	3.59331	0.000772764
Vmn1r191	3.80999	0.000781042
Sh3bp4	1.26855	0.000781042
Hist1h3a	1.63495	0.000842831
Olfr607	1.04769	0.00086427
Cdkn1c	1.4072	0.000893187
Mbd4	1.20012	0.000925992
Gm5660	9.9944	0.000947128
Gm9043	8.76293	0.000951548
Gm11238	9.1772	0.000960354
Etv3	1.84365	0.000975929
Acer3	1.21347	0.00101914
Arsk	3.15738	0.00104904
Grk4	1.39225	0.00108057
Acad11	1.35155	0.0011409
Micu1	1.6022	0.0012171
Pde6d	1.06727	0.00121838
Fam83d	1.14413	0.00122312
Gm48418	1.18415	0.00140121
Sox3	3.00196	0.00141349
Depdc7	1.36487	0.00141835
Olfr975	1.80284	0.00156618
Gm21358	8.33134	0.00164194
Gm47056	1.46036	0.00170425
Zfyve16	1.47443	0.00176982
Gm47135	7.41422	0.00178588
4632415L05Rik	1.00342	0.00179454
Tulp3	1.00099	0.00180143
Scml2	2.01032	0.00189025
Pik3r1	1.41367	0.00190347
Fbxo34	1.33955	0.00190876
Clcn5	1.09791	0.00190939
Gm47933	1.68815	0.00197377
Kctd14	4.44252	0.00200334
Bud13	1.05952	0.00200334
Gm21833	3.01595	0.00203477
Vmn1r81	1.05941	0.00204185
Tmem69	1.72511	0.00206108
Popdc3	5.93987	0.00218612
Phldb2	2.36526	0.00223274
Mlxip	1.28684	0.00223274
Rapgef2	1.04527	0.00235882
Gbp5	2.34076	0.00237078
Gm19428	2.44906	0.0024067
Gm5576	11.6765	0.00251875
Gm428	10.3925	0.0025493
Wdr31	1.34917	0.00259529
Spz1	8.14366	0.00262382
Zswim6	1.21091	0.00281359
Zkscan1	1.41854	0.0028357
Ttc41	3.30415	0.00285219
Axdnd1	3.02402	0.00301669
Gm6264	6.99729	0.00303857
Gm13034	1.19709	0.00304324
Gm20472	4.14729	0.00306601
Olfr851	1.75053	0.0033142
AW822252	1.12787	0.00350521
Crabp1	1.08079	0.00357063
Gm11281	5.91713	0.00359624
Shb	1.38091	0.00366867
Vmn1r59	2.93259	0.00386279
Traf1	3.3541	0.00386789
Gm21762	28.1496	0.00401674
Gm9973	1.27326	0.00406581
Zscan4b	8.62162	0.00418082
Gm13498	8.58365	0.00428158
Gm16332	8.16804	0.00429218
Gm15455	4.94584	0.00433318
Sergef	1.68452	0.00461595
9930111J21Rik2	1.68809	0.00461712
Dnah7c	7.35479	0.00462451
Olfr699	3.72186	0.00477079
Zfp773	1.45569	0.00484416
Gm38699	2.77931	0.00485301
Gm48786	1.63225	0.00513963
Zfp820	1.02441	0.00519683
2310039H08Rik	1.12894	0.00544405
Sp140	6.18054	0.00552929
Slc4a4	2.3961	0.00561804
Hectd2	1.40816	0.00566454
Vmn1r183	1.30732	0.00571124
Fam222a	1.5305	0.00604864
Trim52	1.96323	0.00606826
Sgk3	1.52268	0.00618915
Zfp51	2.37355	0.00623694
Epha5	2.04454	0.00624738
Fan1	1.64101	0.00641648
Gm5837	8.442	0.00680358
Azin2	1.09031	0.00704751
Sfi1	1.13962	0.00710451
Gm5989	7.10493	0.00742201
Cfh	6.70315	0.00745482
Efcc1	1.13372	0.00766871
Speer4e	6.70491	0.00775982
BC107364	2.74686	0.00787292
Gm48113	6.38953	0.00814029
Zfp937	1.45359	0.00814922
Unc13b	1.10348	0.00835708
Prkch	2.9381	0.00848376
1600012H06Rik	1.37189	0.00864948
C2cd4b	2.73293	0.00894916
Nrsn1	2.29586	0.00969033
Olfr39	1.63229	0.0100324
Gm10696	11.4227	0.0101143
Gm18805	7.98528	0.0104002
Fam122b	1.14919	0.0105118
Olfr161	1.71619	0.0108848
Hyi	1.2614	0.0110716
Pdzd2	1.27264	0.0117174
Vmn1r58	1.19511	0.0121664
Ctsc	2.1375	0.0123926
Ccno	2.21901	0.0127688
Epm2a	4.80536	0.0128499
Mrgprc2-ps	1.48388	0.0136824
Il6ra	2.13082	0.014236
Vmn1r188	3.08138	0.0143231
Gm37515	1.44204	0.0145927
Acox1	1.10796	0.0153116
Vmn2r108	1.73607	0.0154686
Bbof1	1.95019	0.0156495
Hist1h2bc	1.06545	0.0157102
Gm5939	9.75745	0.0158598
Hdgfl3	1.36567	0.0160417
Olfr1247	1.02981	0.0161221
Rdh1	1.77757	0.0162231
Zfp869	1.18561	0.0163601
Foxk1	1.38099	0.0166257
Cyct	1.66172	0.0166636
Hspa1b	3.74575	0.0166929
Tchh	2.22859	0.0169933
Olfr889	1.6647	0.0173756
Gm8947	6.7814	0.0174078
1810062G17Rik	6.71871	0.0177645
Agap2	4.15513	0.0178326
Depdc1a	1.19828	0.0186676
Rad51b	1.10177	0.0196525
Anxa3	1.71365	0.0216211
Cog5	1.07827	0.0220476
Gm47476	1.15173	0.0221157
Vmn1r-ps144	1.38489	0.0221524
Piezo2	3.11207	0.0222973
Gm13323	1.31479	0.0224686
Cstf2t	1.02941	0.0228212
Olfr815	27.6628	0.0230937
Olfr1277	1.84389	0.0231908
Vmn2r60	1.06506	0.0235877
Fkbp6	1.04123	0.0236807
Pwwp3b	1.5168	0.0247686
Cpd	1.09364	0.0252246
Des	1.00001	0.0254072
A530064D06Rik	2.9707	0.0255653
Bicc1	1.87148	0.0257018
Mrgprx2	7.06545	0.0258521
Srp54a	1.0525	0.0259882
Gm47184	7.37232	0.0263018
Ccdc60	2.10538	0.0265738
Tmprss11a	1.45726	0.0266035
Terb1	2.09533	0.0268956
Arhgap28	1.34292	0.0276104
Gm45861	6.29679	0.0278547
Cebpa	3.93986	0.0281384
Taf7l	1.66112	0.028453
Sh3bgrl2	1.03096	0.0286266
Porcn	1.05977	0.0295815
Vmn1r202	2.17991	0.0299789
Ubash3a	1.01607	0.0300444
Lrrn4	2.95677	0.0303543
Gng12	1.07636	0.0303778
Gm47853	1.31626	0.0308055
Ikbkg	1.30428	0.0316083
Cd200r1	4.52158	0.0321193
Cyp2s1	1.71299	0.0334401
Tc2n	1.55111	0.0335217
Csrnp2	1.47828	0.0335217
Calb1	2.15553	0.0337356
Olfr954	2.63934	0.0338069
Gm5286	9.29768	0.0347715
Rpia	1.61061	0.0348763
Gm9476	8.6293	0.0354641
Gm33700	7.66091	0.0359059
Srgap1	1.22097	0.0384791
Cfhr1	4.55597	0.0392769
Cdh16	2.88517	0.0402865
Clec10a	6.07984	0.0409602
Zfp709	1.52218	0.0410755
Vmn1r16	2.71282	0.041518
Pdia5	1.14232	0.0417048
Gm47331	1.39432	0.0417367
Jakmip2	1.21112	0.0445107
App	1.01606	0.0447316
Tspan1	3.97175	0.0449285
Olfr1489	1.2728	0.0462034
Irf2bp1	1.06564	0.0465151
Crct1	3.12534	0.0465836
C330022B21Rik	1.11383	0.0474434
Kctd12	2.74152	0.0483764
Echdc3	4.06258	0.0491527
Bdnf	1.5235	0.0498238
Spr-ps1	1.66303	0.0500562
Gm8038	8.31487	0.0509533
4931440P22Rik	1.32881	0.052266
Arl4d	2.19297	0.0523475
Gm13135	1.34143	0.0535178
Stox1	3.02625	0.0535456
Csrnp3	2.82379	0.0535525
Usp9y	7.18551	0.0540008
Naalad2	3.36683	0.0541552
Gm5941	7.31682	0.0544864
1700013H16Rik	2.08387	0.0549363
Cldn34c1	2.86042	0.0565751
Msmb	6.0399	0.0566454
Tex15	1.11029	0.0584572
Olfr45	1.39371	0.0596485
Gm48793	1.09889	0.0602711
Wdcp	1.07781	0.0614841
Pcdhga1	3.46577	0.0616564
Mad2l1bp	1.13888	0.0617426
Lamb3	1.97195	0.0619548
Ccdc71l	1.24971	0.0623261
Osr2	3.05259	0.0650903
Lrguk	3.13013	0.0661094
Gm10715	4.51591	0.0664719
Slx4	1.16153	0.0677672
Gm10720	5.05264	0.0683295
Trim32	1.47554	0.0684528
Olfr1160	1.69703	0.0686481
Catsperz	1.47788	0.0695225
Wls	1.31752	0.0695225
Pde6a	1.29027	0.0698831
Olfr376	10.6456	0.0707295
4932415D10Rik	4.41271	0.071718
Kdm4dl	8.70279	0.0720689
Defb25	8.67215	0.0720689
Gm6502	8.31499	0.0726019
Anxa5	1.12803	0.0726749
Zfand2a	1.76185	0.0745635
Gm20541	1.63182	0.0754247
Hexdc	1.75608	0.0754247
Rwdd2a	1.17314	0.075673
Gm6909	6.76203	0.0783119
Rasgef1b	2.48087	0.0786008
Ufsp1	2.03936	0.0786008
Lgr6	2.29237	0.0790734
Olfr1425	3.70844	0.0810409
Adgrv1	1.00211	0.0810999
Gm47932	1.08636	0.0842347
Gm48541	1.26182	0.0850654
Vmn1r6	1.57667	0.085642
Olfr839-ps1	1.07713	0.0862918
Obox6	4.2488	0.086406
Vstm2b	4.97676	0.0878903
Il1f9	2.6474	0.0882251
Gm48501	1.22467	0.0888549
Gm48054	2.10588	0.0894698
Olfr1271	1.81585	0.089476
Polg2	1.06969	0.0909558
Galnt3	2.03774	0.0926716
Zswim3	2.00749	0.093214
Mkrn2os	2.65465	0.093214
Gm42785	1.3188	0.0943907
Spata24	1.33045	0.0947068
Nin	1.31166	0.0948377
Taf6l	1.16157	0.0949827
Olfr656	1.57454	0.0964878
Dusp28	2.0168	0.0970994
Gm9006	4.86918	0.0971628
Tmem212	27.0219	0.0976153
Olfr1175-ps	1.91143	0.0979134
Crim1	1.2998	0.0981053
Efna5	2.70955	0.0981408
Gm13360	9.20433	0.0986691
AC133103.1	9.50568	0.0994589

## Sheet: E (light green) vs B (blue)
names	log2fc	p_value
Tmem72	6.7614	8.18987e-86
Gm21761	9.65833	5.92092e-79
Gm5039	9.24955	3.02005e-78
Gm8300	8.93572	3.76209e-78
Gm47924	7.82755	2.91741e-77
Gm5662	9.55043	1.40501e-71
Dhtkd1	5.63087	4.2156e-69
Gm49858	7.19265	3.41643e-64
Gm10800	4.57058	4.03463e-64
Dcdc2c	7.36745	8.25304e-63
Gm6494	9.03489	6.21019e-60
Gm2016	9.60986	2.41619e-57
Prkcq	5.56094	8.91921e-50
Zscan4c	9.89203	1.85432e-49
Tmem92	7.78855	9.8453e-48
Fbxo15	3.78512	1.81876e-47
Gm10653	6.89149	1.82317e-46
Gm20767	9.38776	7.48385e-46
Prps1	2.10821	8.18052e-45
Olfr118	7.17985	1.01534e-43
Gm13119	8.60904	4.72818e-42
Psg16	2.75527	2.03924e-41
Gm8994	9.01991	3.13586e-41
Gm21818	9.02032	3.85786e-41
Avpi1	2.13555	8.86026e-41
Olfr769	1.38014	1.1397e-40
Lgals4	4.98116	3.72309e-40
Dst	2.2024	1.8275e-39
Olfr1372-ps1	2.35006	1.8275e-39
Limch1	6.24025	2.03491e-39
Platr25	4.02813	2.10663e-39
Zscan4-ps2	9.30032	3.75505e-39
Rbm25	1.3815	7.39369e-39
Vmn1r46	2.77111	9.48526e-39
Nelfa	3.23062	6.28987e-38
Zscan4d	8.37324	2.16893e-37
Usp17lc	6.8894	4.61218e-37
Atf2	2.51457	4.67664e-37
Ctr9	1.811	6.94813e-37
Gm2027	8.29733	9.63101e-37
Usp17la	5.8101	1.70802e-35
Zfp809	2.73283	2.51421e-35
Gm10801	4.58114	2.86276e-35
Gm18983	8.80506	1.01772e-34
Gm50179	7.81528	7.87208e-34
Pola2	1.95385	2.87479e-33
Ankfy1	2.22102	4.696e-33
Slc25a20	3.96918	2.38912e-32
Gm21319	6.36061	1.92372e-31
Ddit4l	2.47875	2.71187e-31
Gm13228	4.9465	3.28248e-31
Mreg	3.17294	5.00982e-31
Zfp560	3.7043	1.36188e-30
Gm10717	4.63786	1.91689e-30
Dct	2.62163	2.44626e-29
Gm4027	8.16172	2.62055e-29
Gm14296	3.84045	5.3365e-29
Zfp131	2.01965	7.25481e-29
Olfr1459	2.39465	8.40859e-29
Aqr	1.88015	8.40859e-29
Gm4971	8.68266	1.01015e-28
Cwc22	3.10735	1.74206e-28
Scamp1	3.31953	1.92222e-28
Mtf2	1.19487	1.99224e-28
Polr2a	1.24455	5.57776e-28
Gm42669	1.41069	6.01176e-28
Tsen2	2.86938	1.32221e-27
Slc35e3	3.40736	4.04171e-27
Wdtc1	1.85427	1.14924e-26
Zscan4a	9.39994	2.26728e-26
Vmn2r52	6.59664	5.18424e-26
Gm16478	9.11221	7.75764e-26
Tbc1d23	2.69024	8.50025e-26
Glrx2	1.86536	9.6415e-26
Ppig	1.54437	9.6549e-25
4931428L18Rik	4.7377	1.24622e-24
Gm12794	9.00906	1.40629e-24
Lonp2	3.08878	1.43129e-24
Gm19368	9.42624	1.47021e-24
Dbr1	1.87955	2.40078e-24
P4ha2	2.50982	1.50778e-23
Robo1	3.33938	2.39708e-23
Gm10719	4.13802	4.64762e-23
Zfp296	3.13437	1.03349e-22
Ercc4	3.99721	1.0955e-22
Clp1	2.32451	1.21119e-22
Dppa2	2.21584	3.99061e-22
Gm49359	2.14262	6.62047e-22
Atp6v1e1	1.26465	8.273e-22
Sord	2.03465	1.97101e-21
Olfr64	4.49443	2.89429e-21
Gm7102	6.72539	5.27962e-21
Gm47654	1.15768	1.31034e-20
Gm5590	6.38224	2.00414e-20
Snw1	1.31587	2.70209e-20
Gm2022	10.7535	2.90355e-20
B020031M17Rik	9.21724	5.38967e-20
Xdh	1.31976	1.92949e-19
Ube2t	1.31052	2.44749e-19
AA623943	9.60994	4.08788e-19
Gm11546	8.57829	5.5792e-19
Os9	4.1255	2.13964e-18
Lonrf3	4.55961	2.72235e-18
Arhgef26	4.07125	5.45592e-18
Hmgn3	2.43657	6.98868e-18
Mgll	6.41796	8.24482e-18
Prex2	2.37349	1.04781e-17
Vmn1r88	3.52109	2.57162e-17
Vmn2r24	2.94925	4.49636e-17
Usp17le	6.62994	6.34172e-17
Zfp972	5.01395	1.10411e-16
Gm45551	4.90819	1.50806e-16
Gm7957	11.3382	3.08197e-16
Jam2	2.29038	3.7382e-16
Cox6b2	1.30789	7.49709e-16
Gtf2b	1.50026	1.27383e-15
Spesp1	6.95812	2.83847e-15
Tmed5	1.23817	5.0236e-15
Gm12183	8.49223	1.15272e-14
Trim75	8.29479	1.23765e-14
Gm2099	4.36993	2.07986e-14
Gm6189	8.74816	2.60906e-14
Gm11168	5.10514	2.71257e-14
Ric3	3.4103	4.35501e-14
Uap1	2.25986	4.99994e-14
Tnfrsf22	4.07451	6.424e-14
Gm48388	8.96247	6.76414e-14
Ccpg1os	3.05568	7.33645e-14
Fthl17c	2.34244	8.5675e-14
C1d	1.72088	8.5675e-14
Zscan4f	9.57057	1.78632e-13
Hist1h4i	2.69218	1.78725e-13
Ipmk	1.73103	2.19819e-13
Cab39	1.57448	2.2027e-13
Gm1995	8.3303	2.4025e-13
Col4a3bp	1.67529	2.7545e-13
Speer6-ps1	4.40448	3.42494e-13
Dennd4c	2.65939	3.4484e-13
Hadha	1.00716	4.2526e-13
Gm2035	11.6269	4.27308e-13
Gm16368	11.0577	4.27646e-13
Slc27a2	2.22099	5.96906e-13
Zfp516	2.46574	1.11012e-12
Ankrd22	9.1198	1.32365e-12
Spty2d1	1.40705	1.33884e-12
Nfam1	3.99183	1.79463e-12
Gm12800	9.77839	3.14282e-12
Arg2	5.76018	4.87602e-12
Ubtfl1	4.57094	5.07423e-12
Mecom	4.44973	7.47984e-12
Zscan4-ps1	7.69655	1.32377e-11
Caprin2	1.74032	1.39833e-11
Dcbld1	2.21394	2.07073e-11
Sp110	6.52701	2.20107e-11
AC149090.1	1.01777	2.2077e-11
Kif14	1.71087	2.2877e-11
Ccser1	8.51009	2.58826e-11
Usp26	3.97781	5.41586e-11
Alms1	1.70874	5.53739e-11
Dnajb9	1.87216	6.65816e-11
Zscan4-ps3	7.70482	7.23252e-11
Dnajb14	1.85009	7.95802e-11
Cacna1s	4.85525	9.77771e-11
Arl13b	1.67474	1.26121e-10
Xpnpep1	1.04255	1.38063e-10
Klhl13	1.18048	1.43781e-10
Gm3052	1.5071	1.52578e-10
Gm13078	7.38884	1.61295e-10
Kdm5d	2.49868	1.94204e-10
Zscan4e	8.46472	3.10566e-10
Usp17lb	8.03845	3.68037e-10
Cox14	1.15606	4.07503e-10
Gm10499	2.10096	5.06998e-10
Babam2	1.2501	5.166e-10
Gm8566	3.68733	5.726e-10
Gm4782	9.44877	6.56821e-10
Rxra	2.82119	6.71767e-10
Bcar3	2.10639	8.34347e-10
Fam124a	4.14468	9.27747e-10
Olfr1307	1.60356	9.8722e-10
Pdgfrl	4.28098	9.92742e-10
Cd209c	3.30457	9.97143e-10
Gm10721	5.752	1.21321e-09
Cdc5l	1.00515	1.22844e-09
Ak4	1.72456	1.23602e-09
D130040H23Rik	2.28244	1.25468e-09
Arnt	1.26101	1.25953e-09
A2m	3.68835	1.31939e-09
Fgf1	5.32385	1.54261e-09
Vmn1r55	1.31907	1.56659e-09
Gm12394	6.00849	1.78265e-09
Trak2	2.09472	2.22286e-09
Dhx33	2.09956	2.25439e-09
Psg23	2.7483	2.31592e-09
Dazl	2.29545	2.73255e-09
Gm5788	28.8496	2.90921e-09
Tigd2	1.53275	3.74187e-09
Gm16026	8.93047	4.00802e-09
Cdkn2aip	1.2533	4.20005e-09
H2-Bl	1.67823	5.91183e-09
Calca	1.41217	6.24515e-09
Nabp1	1.5042	6.70698e-09
Dhcr7	1.75398	7.52837e-09
Diaph3	1.26054	7.5825e-09
Gm4349	2.49844	7.81612e-09
Znhit3	1.11154	9.12907e-09
Gm15280	3.63388	1.01833e-08
Rbmx2	1.09641	1.16202e-08
Gas2l3	1.35168	1.40157e-08
Cep57l1	1.76577	1.59521e-08
AF067061	9.52833	1.6843e-08
9030025P20Rik	1.14238	1.76272e-08
Ppp1r15a	1.08615	1.91687e-08
Ddhd1	1.44097	1.92656e-08
Gm10718	6.1565	2.4757e-08
Dact3	1.58148	2.60957e-08
Ccdc117	1.52822	2.6225e-08
Uimc1	1.63367	2.64821e-08
Gpbp1l1	1.29799	2.68851e-08
Mpc2	1.06021	3.3493e-08
Pmaip1	1.86038	3.86924e-08
AA684185	7.7991	4.29991e-08
Tmem132c	5.19513	4.53519e-08
Igfbp3	2.05322	4.96687e-08
Marveld1	2.43679	6.57349e-08
Vmn2r11	1.77693	6.65196e-08
Gm2056	10.7387	6.69286e-08
Gm50180	7.85493	7.48873e-08
Nanog	1.45649	7.61515e-08
Sdhaf3	1.86742	9.56603e-08
Gm21738	4.8392	1.01234e-07
Xaf1	1.6307	1.12443e-07
Katnbl1	1.22953	1.59087e-07
Abcb5	7.6041	1.83412e-07
Olfr881	7.84976	1.9207e-07
Ctf2	1.95294	2.12627e-07
Inpp4b	7.61849	2.15547e-07
Snai3	2.57778	2.88818e-07
Gm13024	3.21099	3.60746e-07
Adcy2	5.39998	3.69956e-07
Gm4858	8.03117	3.72459e-07
Gm6641	2.71588	3.74901e-07
Acp6	1.09024	3.93964e-07
Hdc	3.1323	4.22006e-07
Olfr1385	1.06298	4.54362e-07
Ppp1r16b	2.01493	4.61649e-07
Zfp217	1.45685	4.72069e-07
Vmn2r114	1.38356	5.12862e-07
Dcc	5.83245	5.20557e-07
Sos2	1.15801	6.1974e-07
Tcstv1	7.93003	7.00329e-07
Kif2c	1.05472	7.78233e-07
D230025D16Rik	2.00343	8.42932e-07
Papss1	1.93862	8.43228e-07
Usp17ld	6.80304	8.43933e-07
Gm4840	6.51451	8.98436e-07
Gm47611	2.05853	1.03621e-06
Neto2	3.10329	1.06488e-06
Mbd5	1.89167	1.13539e-06
Cntnap3	6.81238	1.14169e-06
Gm5580	9.56087	1.14199e-06
Tbc1d12	2.95862	1.16887e-06
Olfr374	1.88679	1.24432e-06
Gm48416	1.14336	1.26143e-06
Man1a2	1.04392	1.32399e-06
Trpm2	2.50281	1.61167e-06
E030030I06Rik	1.80621	1.69231e-06
Gm48165	3.52259	1.74554e-06
Derl2	1.1803	1.88353e-06
Gm10722	5.04545	1.91728e-06
Lmx1a	5.90638	1.93043e-06
Kdm4d	5.94435	2.04889e-06
Mms22l	1.044	2.15592e-06
AC125149.3	9.0076	2.38108e-06
Tex19.1	1.20683	2.41441e-06
Gm18517	1.8741	2.78817e-06
Olfr1330	2.74939	4.33452e-06
Tmsb15b1	1.71068	4.54438e-06
Ddr2	5.19662	5.25452e-06
Dock9	1.74168	5.40193e-06
Mef2d	1.4018	6.06801e-06
Vps39	1.59725	6.21229e-06
Gm48244	1.14435	6.25144e-06
Stk31	2.00628	6.25144e-06
Gm48498	1.98224	7.11142e-06
Tmsb15b2	2.36402	7.14666e-06
Gm21036	28.2528	7.68963e-06
Gm8332	8.99192	8.21324e-06
Pclo	2.92001	9.81421e-06
Me3	2.4744	1.06036e-05
0610040J01Rik	4.15344	1.08079e-05
Cenpq	1.02842	1.33334e-05
Slc16a6	2.05422	1.34993e-05
Exoc1	1.24551	1.41564e-05
Dpysl5	1.63226	1.4219e-05
Ncoa4	1.02719	1.50274e-05
Gm21037	9.97505	1.51466e-05
Gm21542	9.52937	1.59364e-05
Exosc2	1.13259	1.63325e-05
Rimklb	1.88223	1.65208e-05
Rhox13	1.83193	1.91138e-05
Calcoco2	2.08143	1.93822e-05
Cxcr2	1.67042	2.19809e-05
Axin2	2.2299	2.20787e-05
Gm38153	6.76702	2.23092e-05
Mylpf	1.50967	2.28656e-05
Slc25a14	3.33707	2.57253e-05
Stk35	1.48748	2.57377e-05
Gm48931	9.94182	2.77169e-05
Cep55	1.22578	2.86459e-05
Gm13226	4.13162	3.06105e-05
Olfr288	7.98118	3.23583e-05
Gm12790	7.54162	3.28365e-05
C130026I21Rik	5.51726	3.54944e-05
Zfp951	1.19002	3.58686e-05
Mbnl3	1.88667	3.86113e-05
Wdr27	3.4322	4.1973e-05
Olfr624	2.82623	4.65502e-05
Fundc1	2.33748	4.79305e-05
Snai1	3.19568	4.84815e-05
Vmn2r59	1.42331	4.96639e-05
Gm14124	1.29334	5.04437e-05
Lmbr1l	1.45859	5.39697e-05
Olfr328	4.61399	5.46657e-05
BC147527	8.84571	5.70835e-05
Chrm3	7.56309	5.79784e-05
Tmc5	4.77443	6.14385e-05
Olfr1224-ps1	2.47972	7.08059e-05
2210409E12Rik	4.5934	7.13611e-05
Gm13622	3.47003	8.17866e-05
Prl8a1	1.59493	8.26269e-05
Adgre5	1.73993	8.46287e-05
Atpsckmt	2.69648	9.28697e-05
Klf4	1.04978	9.39335e-05
Cln8	1.1919	9.53339e-05
Pdlim3	1.60617	9.74949e-05
Hist3h2ba	1.52003	0.0001059
Frat2	1.85746	0.000113114
Crot	1.15562	0.000116641
Mcm9	1.49543	0.00011703
1700025G04Rik	1.83839	0.000121705
Papolg	1.38715	0.000124591
Arih2	1.10631	0.000125773
Antxr1	2.71119	0.000149582
Gm45598	4.16741	0.000168228
Sh3kbp1	2.11306	0.000185678
Tmem191c	1.60049	0.000186141
Eci2	1.345	0.000187191
AC139347.1	3.65186	0.000193763
Gm43960	1.66554	0.00019577
Aard	1.51561	0.000230754
Olfr787	6.56689	0.000239417
Ube2w	1.49927	0.000242506
Cdc42ep3	1.27897	0.000274566
Cpb2	7.83769	0.000289477
Csrnp1	1.49706	0.000293969
Tmem189	1.3097	0.000299949
Prnp	1.41803	0.000299949
Arrdc3	1.28766	0.000301929
Naip2	4.61962	0.000326863
Gm29666	1.41276	0.000328087
Nedd4l	1.17582	0.000329642
Zfp977	1.56063	0.000340537
Nat8f2	7.13398	0.000363425
Gm13034	1.55444	0.000387611
Efcc1	1.70483	0.000389854
Dcaf12l1	1.36569	0.000396039
Ccng2	1.4992	0.000430468
Ticrr	1.06055	0.000457262
Zfp352	9.08081	0.000461101
Gabra1	8.39437	0.000461179
Zfp820	1.45319	0.000468443
Phf11a	6.99174	0.00049446
Atrn	1.493	0.000502975
Amd2	1.0829	0.00057038
Tfcp2	1.32241	0.000596744
Gm5053	5.91039	0.000603799
Sirt4	2.36715	0.000625489
Zfp599	1.60003	0.000645406
4921507P07Rik	3.80324	0.000670084
Thnsl2	2.44518	0.000682461
Scml2	2.40301	0.000699901
Tcstv3	10.5081	0.000734153
Slc6a8	1.06089	0.000744248
Vmn1r87	1.75573	0.000770836
Kmt5c	1.02902	0.000852717
Rbmx	1.67072	0.000854724
BC025920	3.08334	0.00091292
Gm6802	1.10622	0.000962669
Simc1	1.46484	0.000968929
Cox7a1	1.06303	0.000998761
Cd163	6.2479	0.00106885
1700029P11Rik	1.36542	0.00113852
Gm9043	28.3013	0.00115587
Gm47933	1.89618	0.00116372
Gm5660	9.29247	0.00120736
Fbxo33	1.17293	0.00121167
4930579F01Rik	6.05771	0.00121921
Vmn1r191	3.78135	0.00124961
Gm11238	8.60902	0.00126079
Dppa3	3.12156	0.00126573
Porcn	1.5594	0.00133633
Gm19428	3.00533	0.00139391
Zswim5	2.1154	0.00143578
Tspan18	1.65372	0.0015228
Grk4	1.52153	0.00163052
Traf1	4.45367	0.00173696
Etv3	1.87101	0.00175613
Zfp950	1.35704	0.00179321
Sergef	1.88634	0.00201028
Gm21358	8.65849	0.00202979
Khdrbs2	2.29611	0.00209668
Ptprg	1.1652	0.00222501
Gm47135	6.8332	0.002344
Sh3bp4	1.20728	0.00247181
Nefh	1.41218	0.00250822
Kctd14	4.58456	0.00268715
Gm48415	1.07947	0.00271498
Gm20472	4.70832	0.00296257
Gm5576	27.8161	0.00298307
Gm428	10.2162	0.00310721
Olfr607	1.04383	0.00341747
Eea1	1.00916	0.00341816
Spz1	8.06714	0.00352728
Popdc3	4.80168	0.00372008
Olfr975	1.86645	0.00380673
Gm6264	6.42659	0.00389145
Gm11281	6.54369	0.00404557
Gm21833	2.94886	0.00411904
Crabp1	1.19913	0.00465916
Zscan4b	27.9744	0.00468705
Gm21762	28.1496	0.00468705
Gm16332	27.6154	0.00468705
Phf11d	1.45961	0.00481026
Unc13b	1.34264	0.00490166
Dnah7c	8.0451	0.00492013
Pdzd2	1.49527	0.00517373
Nr5a2	1.35348	0.00527544
Zfp345	1.33545	0.00539561
Prkch	3.30792	0.00546635
Olfr699	3.91628	0.00552732
Gm13498	6.86256	0.00554204
Gm15455	4.62882	0.00570011
Depdc7	1.28269	0.00589304
Arl15	1.30086	0.00589615
Gm38699	2.91348	0.00606738
Zkscan1	1.43744	0.00611642
Kit	1.14914	0.00615411
Foxa1	2.48577	0.00616454
Vmn1r59	3.04108	0.00623674
Senp7	1.22217	0.00642344
Axdnd1	2.98362	0.00642344
Arsk	2.67565	0.00657224
Hist1h2bc	1.30236	0.00697558
Ttc41	3.01366	0.00701229
Fam83d	1.10532	0.00713851
Flt4	1.98486	0.00758663
Gm5989	8.81485	0.00774843
Gm48786	1.75853	0.00779465
Gbp5	2.32061	0.00781825
Gm5837	7.44028	0.00781991
Morc4	1.02993	0.00787223
Cfh	7.52198	0.00838743
Zfp51	2.56166	0.00839623
Gm48113	6.81468	0.00874383
Fam222b	1.20148	0.00984455
Rpp25	1.11822	0.00999952
Zcchc24	1.64979	0.0103875
Gm48418	1.15699	0.0104578
1700013H16Rik	3.4114	0.0104687
Speer4e	5.65983	0.0106998
Gm18805	27.5906	0.0108712
Myof	1.70083	0.0112232
Cyct	1.91579	0.0113576
Them4	1.59838	0.0114533
Il6ra	2.309	0.011494
Pik3r1	1.29058	0.0117334
Pdia5	1.43055	0.0121276
Gm10696	8.27252	0.0121412
Zfp74	1.39906	0.0123802
Tmem158	1.36591	0.0124053
Olfr161	1.82543	0.0126047
Bicc1	2.10987	0.0131231
Tmem69	1.60039	0.0137182
Mbd4	1.01299	0.0149157
Fam222a	1.50832	0.0152371
Gm47476	1.40446	0.0156514
Trim52	1.9226	0.0159455
Gm5939	28.2513	0.016101
Hist1h3a	1.44326	0.0173844
Zfp773	1.39687	0.0173844
Cyp2s1	2.09706	0.0174404
Gm8947	7.2506	0.0174519
Vmn1r183	1.33468	0.0175426
Fan1	1.65323	0.0181057
Gm9973	1.24955	0.0185608
Epha5	1.90585	0.0197199
Epm2a	4.15193	0.0208774
Elavl3	1.04653	0.0215684
Xlr3c	1.58389	0.0217259
Gm47056	1.2998	0.0225061
AW822252	1.09126	0.0225061
1810062G17Rik	5.24563	0.0228738
Micu1	1.32725	0.0229964
Olfr889	1.74815	0.0231555
Ifi203	1.53709	0.0233606
Vmn1r58	1.3267	0.023436
Vmn1r188	2.79977	0.0241554
Wdr31	1.16533	0.0242362
Olfr815	8.67863	0.0244685
Mrgprx2	8.36414	0.0244685
Olfr851	1.60196	0.0250391
Sgk3	1.53049	0.0259723
Agap2	3.78334	0.0262831
Fkbp6	1.1815	0.0265406
Slfn9	1.09034	0.0265614
Gm47184	7.55828	0.027136
Ypel2	1.41504	0.0278025
Mrgprc2-ps	1.4992	0.0281147
Gm45861	6.06954	0.0293334
BC107364	2.17082	0.0294053
Cd200r1	4.68351	0.0312708
Cebpa	4.03967	0.031321
9930111J21Rik2	1.40498	0.0321845
Rdh1	1.78729	0.0322629
Vmn1r16	3.00481	0.0329942
Gm13135	1.57909	0.0333132
Olfr39	1.4088	0.0338818
Zfp937	1.33602	0.0342086
Pigl	1.4682	0.0349609
Gm9476	9.29867	0.0351949
Gm5286	8.48286	0.0352185
Mfsd12	2.21306	0.0353321
AU015836	1.63723	0.0364991
Rad51b	1.09385	0.0369206
Cpt1a	1.17723	0.0386618
Sp140	3.10071	0.0388496
Clec10a	6.69161	0.0392034
Csrnp2	1.5396	0.0403634
Gm33700	6.58972	0.0404465
Ccdc60	2.03379	0.0407426
Depdc1a	1.12425	0.0439111
Olfr1160	1.94445	0.0450638
Arl4d	2.31073	0.0452658
Hspa1b	3.06383	0.0455051
Zfp709	1.65525	0.0461395
Zswim3	2.28499	0.0466111
Cdh16	2.92103	0.0472928
C2cd4b	2.00633	0.0487453
Olfr954	2.77677	0.0491367
Catsperz	1.65206	0.049786
Usp9y	9.05678	0.0499897
Gm8038	8.4836	0.0500796
Calb1	2.14135	0.0504389
Stox1	3.3221	0.0516836
Ankmy2	1.04264	0.053202
Fbxo34	1.14291	0.053446
Obox6	6.73433	0.0538334
Msmb	6.01591	0.0542874
Slc4a4	1.75423	0.0549875
Gm5941	7.03221	0.0553638
Acad11	1.02775	0.0557025
A530064D06Rik	2.71606	0.0560914
Synrg	1.08368	0.0561474
Bbof1	1.72224	0.0570985
Echdc3	3.79663	0.0573014
Olfr1489	1.42393	0.0576219
Ccno	1.72061	0.0588957
Sohlh2	1.03286	0.059087
Gm48541	1.45194	0.0592962
Vmn1r202	2.16867	0.0593094
Gm37515	1.41215	0.0600825
Slc29a3	1.01197	0.0631778
Hectd2	1.15448	0.0633536
Zfand2a	2.0796	0.0653068
Cfhr1	3.55766	0.0672404
Gm6502	27.0938	0.0678836
Rpia	1.6041	0.0700419
Gm6909	6.96995	0.0706367
Naalad2	3.36112	0.0707415
Olfr376	7.6462	0.0726308
Tspan1	2.91086	0.0727174
Defb25	7.03831	0.0727883
Gm10720	5.22682	0.0738323
Lrguk	3.26008	0.0738993
Olfr1425	3.75784	0.0749683
Gm47853	1.35666	0.075114
Foxk1	1.32003	0.0764033
Gm10715	4.32462	0.0766114
Gng12	1.00801	0.078644
Kdm4dl	5.9533	0.0798505
Pglyrp1	5.16945	0.080199
Vmn2r60	1.11036	0.080199
Fam122b	1.02103	0.0810965
AF366264	2.60127	0.082533
Gpcpd1	1.1583	0.082533
Gm42785	1.50308	0.0831337
Olfr1277	1.77346	0.0837566
Rwdd2a	1.31144	0.0847829
Spats1	1.00721	0.0860085
Gm47331	1.34337	0.0869495
Il1f9	2.80131	0.0874495
Cog5	1.05568	0.0875497
Vmn2r108	1.3837	0.0890673
Zfp689	1.01344	0.0912362
Nrsn1	1.58266	0.0924131
AC133103.1	27.0488	0.0936738
4932415D10Rik	3.89593	0.0940144
Spr-ps1	1.56621	0.0948987
Tmem212	9.21713	0.0965094
Gm9006	4.9452	0.0968355
Csrnp3	2.64606	0.0974117
Gm13360	7.4902	0.0997043
Gm19174	7.54669	0.0997043

## Sheet: E (light green) vs C (red)
names	log2fc	p_value
Eef2	1.4005	2.83751e-60
Prps1	3.20738	3.12131e-59
Rps5	1.43388	4.00539e-55
Gm47924	4.26432	8.20507e-55
Rpl8	1.30694	2.22693e-54
Eef1b2	1.22825	2.39801e-53
Tmem72	3.31554	3.26557e-52
Rack1	1.19877	1.13189e-51
Rpl23	1.23336	1.75783e-50
Rplp0	1.70756	5.32692e-50
Hsp90ab1	1.22778	6.69863e-50
Rps18	1.13355	1.12731e-48
Rps24	1.18767	2.84031e-48
Gm6494	4.48205	8.34553e-47
Rpl4	1.05201	4.04108e-45
Gm5039	3.52682	9.57104e-45
Gm2016	4.69785	1.57407e-44
Rps3	1.14297	5.2267e-44
Gm5662	3.7129	9.53949e-44
Ddit4l	3.37145	2.51111e-43
Gm8300	3.31779	6.7492e-42
Rps14	1.17201	1.22351e-41
Aqr	2.51298	1.94406e-40
Rps11	1.1446	5.3686e-40
Gm49858	3.6752	6.62939e-40
Gm21761	3.59379	8.07756e-40
Rpl26	1.12061	2.19158e-39
Rps4x	1.34248	7.74791e-39
Rpl14	1.09395	1.30219e-37
Rps9	1.24641	1.42649e-37
Ube2s	1.40871	1.13895e-36
Eif4a2	1.69223	2.29539e-35
Fbxo15	2.94717	2.7029e-35
Gm8730	1.59475	3.30726e-34
Rpl32	1.09506	3.84575e-34
Rplp1	1.02598	4.45848e-34
Slc25a5	1.44786	5.36877e-33
Mtf2	1.60155	5.46467e-33
Atp6v1e1	1.89054	6.2549e-33
Mcl1	1.3528	8.50501e-33
Parp1	1.62115	1.09407e-32
Zscan4c	3.82636	1.17246e-32
Gm2027	5.7938	1.26671e-32
Gm13119	4.18593	3.58e-32
Gm11478	1.41056	5.28131e-32
Olfr1372-ps1	2.14701	2.20383e-31
Dhtkd1	2.86342	2.94417e-31
Gpx4	1.89607	4.58146e-31
Polr2a	1.62839	7.07737e-31
Rps3a3	1.04447	8.81835e-31
Hnrnpc	1.16791	1.09378e-30
Vmn1r46	2.42256	1.83888e-30
Chchd10	1.54459	4.21688e-30
2810004N23Rik	1.75603	4.21982e-30
Cox6b2	2.29975	1.06312e-29
Zfp809	2.52621	1.84868e-29
Gm10800	2.60245	2.188e-29
Cenpe	1.90742	2.28431e-29
Ube2t	2.07982	2.28431e-29
Ybx1	1.17699	6.88355e-29
Snw1	1.84507	1.0822e-28
Ppig	1.78683	2.16834e-28
Psg16	2.2136	2.76409e-28
Kdm5b	1.26819	4.09934e-28
Tmem92	3.28795	5.17724e-28
Glrx2	2.16247	7.90349e-28
Smc2	1.36794	9.10789e-28
Gm18983	4.79624	9.21042e-28
Ldhb	2.17185	1.11991e-27
Eif3h	1.2495	2.1092e-27
Dst	1.71617	5.20035e-27
Tubb4b	1.58866	8.08998e-27
Hmmr	1.59291	9.50683e-27
Map1b	1.82775	2.77609e-26
Sord	2.63338	3.06203e-26
Gm50179	4.02624	3.67558e-26
Lgals4	3.06085	7.30536e-26
Dbr1	2.01155	1.2952e-24
Slc25a20	3.04333	1.50536e-24
G3bp1	1.21721	3.67645e-24
Olfr118	3.05273	2.31057e-23
Usp17la	3.31473	2.85296e-23
Zfp296	3.37824	2.99412e-23
Gm10653	2.94035	3.30519e-23
Gm4971	4.48794	6.99912e-23
Plk2	2.44445	7.76168e-23
Ctr9	1.38916	1.00272e-22
Mreg	2.54389	1.48479e-22
Gm8994	3.2251	4.20884e-22
Gm21319	3.71416	6.51803e-22
Rbm25	1.08233	9.69426e-22
Sephs2	1.8294	1.05098e-21
Gm10801	2.85202	1.20564e-21
Bnip3	1.68151	1.30025e-21
Nolc1	1.5616	1.79989e-21
Phc1	1.98498	2.55379e-21
Gm13228	3.12775	3.95571e-21
D10Wsu102e	1.0626	7.06315e-21
Gm16478	4.36769	8.06409e-21
Eif3f	1.00869	8.85477e-21
Stip1	1.14616	9.1398e-21
C1d	2.22823	1.28371e-20
Dppa5a	1.16653	1.40635e-20
Nelfa	2.22082	2.31139e-20
Tsen2	2.24108	4.08033e-20
Robo1	2.82968	4.40244e-20
Zscan4d	3.30859	5.06526e-20
Prkcq	2.39766	5.6567e-20
Zfp106	1.02307	1.02596e-19
Dcdc2c	2.25503	1.08482e-19
Hadha	1.53331	1.43063e-19
Mis18bp1	1.68219	2.28513e-19
Rdm1	1.97814	3.45524e-19
Gm12794	4.54118	3.96736e-19
Pttg1	1.60021	4.37338e-19
Nop14	1.37715	4.51105e-19
Eno1	1.18796	6.13086e-19
Cwc22	2.42253	1.04081e-18
Odc1	1.25716	1.73463e-18
Klf2	1.66995	1.74055e-18
Snx5	1.14128	3.49853e-18
Cox7a2l	1.05215	7.48199e-18
Tdh	4.64765	7.51664e-18
Platr25	2.14434	1.12242e-17
Ube2c	1.3648	1.29353e-17
Clp1	2.01166	1.31484e-17
Cdc5l	1.46391	1.82392e-17
Lonp2	2.40739	2.91274e-17
Slc35e3	2.38226	4.00906e-17
Eef1d	1.03927	4.39429e-17
Gm14296	2.50927	4.61149e-17
Ddit4	1.87307	5.3263e-17
Mkrn1	1.14809	7.63576e-17
Esco2	1.50818	8.58027e-17
Gemin7	1.65217	1.32097e-16
Mphosph10	1.13108	1.84365e-16
Mybl2	1.74197	1.89473e-16
Gm10717	2.54976	2.12047e-16
Sall4	1.03707	2.19386e-16
Gm19368	3.67064	2.63212e-16
Cks2	1.19266	2.73171e-16
Vmn2r52	3.13216	3.12973e-16
Zscan4-ps2	2.66448	3.43655e-16
Atf2	1.51364	4.21908e-16
Eloc	1.07499	5.52338e-16
Xdh	1.26544	5.60653e-16
Fbxo5	1.74391	6.0278e-16
Gm5590	4.12385	6.03131e-16
Ckb	1.61706	6.13578e-16
Gm2022	4.33389	7.23345e-16
Usp17lc	2.62562	1.0833e-15
Zfp560	2.30292	1.7975e-15
Slc27a2	2.58822	1.7975e-15
Gm47654	1.09764	1.93067e-15
Gm42669	1.0936	2.95101e-15
Ercc4	2.78948	3.13085e-15
Exosc5	1.50877	4.21827e-15
Kif2c	1.89207	4.83404e-15
Taf7	1.1261	4.83794e-15
Ass1	1.78304	4.9258e-15
Cdc20	1.28273	7.77386e-15
Hist1h3c	2.2423	8.73702e-15
Zscan4a	3.51974	1.04111e-14
Cct5	1.06428	1.59984e-14
Cwc15	1.17272	2.42802e-14
4931428L18Rik	2.82581	2.42802e-14
Incenp	1.29805	2.44035e-14
Vmn2r24	2.62764	3.97555e-14
Pa2g4	1.01235	4.56491e-14
Acer2	1.91366	5.6056e-14
Rrm2	1.3846	6.80128e-14
Gm7957	5.3751	7.05139e-14
Ccdc58	1.13633	7.15367e-14
H2afx	1.12628	7.15367e-14
Kif20b	1.27277	7.50134e-14
Gm4027	2.67343	9.88456e-14
Psmb3	1.05256	1.10101e-13
Utp14a	1.34912	1.10445e-13
Usp17le	3.98564	1.31333e-13
Babam2	1.61269	1.32556e-13
Iars	1.45613	1.48331e-13
Kif14	2.02546	1.71481e-13
Acp6	1.77426	1.77537e-13
Ric3	3.17165	2.41103e-13
Ipmk	1.81869	2.61542e-13
AA623943	3.88422	3.23088e-13
Tbc1d23	1.78281	3.23138e-13
Uchl5	1.08463	3.92287e-13
Tpx2	1.16621	4.78954e-13
Ccpg1os	2.98047	5.23274e-13
Ifitm1	1.34368	5.2444e-13
Gm10719	2.31577	7.34255e-13
Ccna2	1.27067	8.28478e-13
Cab39	1.62098	8.34479e-13
Gm11546	3.6337	1.29367e-12
Srm	1.36246	1.3237e-12
Zfp990	1.26178	1.34379e-12
Nabp1	1.93929	1.36554e-12
Ccnb1	1.09539	1.48163e-12
Olfr64	2.31798	1.54e-12
Mgll	3.30436	1.84455e-12
Mrpl32	1.28682	1.90456e-12
Gm12183	4.88873	2.84487e-12
Cep57l1	2.24039	3.43208e-12
Prc1	1.35249	3.48694e-12
Gm2099	3.50485	3.73277e-12
Rbmx2	1.44227	3.83808e-12
Ddx27	1.09679	5.4999e-12
Col4a3bp	1.56895	5.71453e-12
Tacc3	1.2396	6.31327e-12
Ppp2r5a	1.0323	7.19724e-12
Vmn1r88	2.55198	8.9452e-12
Wdtc1	1.10381	1.12844e-11
Ddx39	1.24974	1.30621e-11
Nol8	1.44998	1.53371e-11
Sap30bp	1.34118	1.57548e-11
Gm45551	3.09013	1.68844e-11
Hmgn3	1.75475	1.7832e-11
Limch1	2.02225	1.8806e-11
Gm20767	2.33082	1.97789e-11
Arl13b	1.79204	3.00509e-11
Scamp1	1.75437	3.28992e-11
Gm48388	4.46468	3.7072e-11
Gm11168	3.32889	3.96744e-11
Bub1	1.30002	4.12174e-11
Gm6189	4.28607	4.14319e-11
Pdcl	1.63723	4.96224e-11
Gtf2b	1.2394	5.97927e-11
Cdca2	1.3817	6.502e-11
Lonrf3	2.2371	6.69122e-11
Dlgap5	1.31937	7.26838e-11
Bcat2	2.09119	7.56463e-11
Gm21818	2.37998	8.2733e-11
Klhl13	1.27127	8.88104e-11
Spty2d1	1.29213	9.4203e-11
Nfam1	3.28015	9.97969e-11
Gm16368	4.45959	1.21101e-10
Spesp1	3.55135	1.27564e-10
Cirbp	1.21308	1.3899e-10
Gm7102	2.67705	1.3899e-10
Hdac1	1.04754	1.4504e-10
Gtf2f1	1.50112	1.66525e-10
Nsun2	1.0651	1.67387e-10
Zscan4f	4.09184	1.79432e-10
Cenpq	1.57578	1.85958e-10
Uap1	1.9215	2.36139e-10
Btg2	1.30611	2.76633e-10
Dennd4c	2.17141	2.8969e-10
Hist1h4i	2.32628	3.12602e-10
Ccdc117	1.84142	4.05949e-10
Gm12800	4.83943	4.19665e-10
Cenpf	1.10459	5.38461e-10
Snai3	4.52571	7.12038e-10
Rad50	1.12264	7.54822e-10
Mcts2	1.51588	8.07442e-10
Cdkn2aip	1.37667	8.24255e-10
Tars	1.16843	8.35699e-10
Slu7	1.2544	8.42886e-10
Akirin2	1.05321	9.14574e-10
Xpnpep1	1.054	9.93165e-10
Tmem191c	3.11877	1.03513e-09
Vmn2r97	1.09345	1.04402e-09
Hikeshi	1.01235	1.10148e-09
Pnp	1.34108	1.41507e-09
Mrpl21	1.06219	1.52981e-09
Tnfrsf22	2.84191	1.59376e-09
Gm2035	4.0744	1.77766e-09
Olfr539	1.27454	1.91313e-09
Os9	2.35897	2.23961e-09
Gart	1.03902	2.48586e-09
Hjurp	1.14603	2.56695e-09
P4ha2	1.27759	2.56695e-09
Fabp5	1.09784	2.56695e-09
Msh6	1.08828	2.65998e-09
Ubtfl1	3.28008	2.937e-09
Gm48416	1.39713	3.59964e-09
Ankrd22	3.6238	3.83419e-09
Arg2	3.47356	3.86007e-09
Trim75	3.37834	3.91565e-09
Bub1b	1.15322	3.95536e-09
Dcxr	1.4802	4.08035e-09
Gpbp1l1	1.44528	4.30933e-09
Orc2	1.32505	4.54709e-09
Dppa2	1.2985	4.59314e-09
Mthfd1	1.01196	4.80592e-09
Med10	1.19199	4.9119e-09
Alms1	1.44614	6.37876e-09
Arrdc4	1.07479	6.57271e-09
Sgo2a	1.1206	7.67667e-09
Hdgfl2	1.08907	8.76006e-09
Mapkap1	1.42681	8.80422e-09
Tgs1	1.12624	9.09999e-09
Ruvbl2	1.28915	9.30536e-09
Usp17lb	4.6639	1.04203e-08
Gm4782	5.1152	1.04986e-08
Nub1	1.10237	1.3451e-08
Ppp1r15a	1.1562	1.43239e-08
Spdl1	1.2896	1.45488e-08
Cln8	1.71239	1.48495e-08
Gm1995	3.52276	1.58143e-08
Hist1h2ae	1.53883	1.58952e-08
Usp28	1.65893	1.71058e-08
Zfp972	2.70983	1.85607e-08
Uimc1	1.64841	1.906e-08
Mcm10	1.46389	2.26744e-08
Hist1h3e	1.76894	2.4309e-08
Vmn1r55	1.2395	2.63188e-08
Zfp638	1.05706	3.87392e-08
Aurka	1.24999	4.25829e-08
Gm13078	3.69302	4.2861e-08
Znhit3	1.10549	4.68903e-08
Mecom	2.79675	4.95634e-08
Cdk9	1.0761	6.42894e-08
Brca2	1.06634	6.93873e-08
Med19	1.05415	7.15489e-08
Mrps17	1.04452	7.1731e-08
Qdpr	1.25713	7.22661e-08
Zscan4e	4.02504	7.25636e-08
Zfp516	1.87598	1.14666e-07
Gm5617	1.26591	1.14691e-07
Polr2b	1.00782	1.22037e-07
Dact3	1.53895	1.31072e-07
Ndc80	1.21591	1.32722e-07
Gm5788	4.57026	1.34187e-07
Gm10721	3.24667	1.47706e-07
Gm15280	3.15671	1.59802e-07
Klf3	1.13799	1.64207e-07
Grb2	1.095	1.73124e-07
Kif18b	2.02926	1.78377e-07
Ccser1	3.46329	1.81476e-07
Arnt	1.05385	2.43446e-07
Cd209c	2.43575	2.50403e-07
Gm12394	3.61472	2.59632e-07
Dct	1.28473	2.8128e-07
Ncapg	1.07328	2.96032e-07
Orc1	1.40102	3.00588e-07
Cep290	1.42905	3.1264e-07
Dpysl5	2.07604	3.27207e-07
Gm47611	2.13638	3.28524e-07
Zscan4-ps3	3.72075	3.46462e-07
Ppil4	1.00999	3.6021e-07
Rxra	2.19156	3.92076e-07
Vmn2r114	1.36562	3.99478e-07
Sdhaf3	1.82652	4.09214e-07
Trak2	1.64128	4.56825e-07
Calca	1.15513	4.95404e-07
Hist1h1a	1.50016	5.37621e-07
Nefh	2.52737	6.55356e-07
Caap1	1.56278	7.21742e-07
Dnph1	1.17598	7.74829e-07
D030056L22Rik	1.04188	8.73004e-07
Bcar3	1.73281	8.86692e-07
Gm2056	4.84985	9.09123e-07
Sp110	3.43083	9.55649e-07
Olfr1307	1.2443	9.57329e-07
Pabpc4	1.10836	9.67984e-07
Wdr35	1.45024	1.04958e-06
Ccdc18	1.39121	1.12988e-06
Fabp3	1.27161	1.17243e-06
Dhx33	1.65103	1.20185e-06
Cacna1s	2.8164	1.3362e-06
Ak4	1.36073	1.40124e-06
Arap2	1.45654	1.42597e-06
Kdm5d	1.76145	1.59028e-06
Nfatc2ip	1.37367	1.64316e-06
Tdrd12	1.52231	1.68692e-06
Speer6-ps1	2.3436	1.68748e-06
Tigd2	1.28079	1.76528e-06
Pitrm1	1.67087	2.06843e-06
Ppif	1.49387	2.15862e-06
Zscan4-ps1	2.89911	2.17771e-06
Papss1	2.0215	2.29826e-06
AA684185	4.04512	2.41083e-06
Arhgef26	1.75101	2.63183e-06
Adgre5	2.05343	2.70093e-06
Hirip3	1.32998	2.88247e-06
Atad3a	1.02503	3.3091e-06
Gm10499	1.56153	3.41687e-06
Fgf1	2.92613	3.65349e-06
Diaph3	1.05409	3.72638e-06
Usp26	2.11529	3.81396e-06
Ngrn	1.66044	3.86315e-06
Gm6477	2.13233	4.05048e-06
Gm4840	5.30237	4.08565e-06
Rhebl1	1.27671	4.89445e-06
Mef2d	1.45702	4.91645e-06
Hdc	2.83028	4.97252e-06
Nr5a2	2.49498	5.21897e-06
Utp15	1.15444	5.79679e-06
D230025D16Rik	1.73327	5.80686e-06
Fam124a	2.49741	5.81694e-06
Ppp1r8	1.10098	5.87491e-06
Abcb5	4.30903	6.48625e-06
Gm48165	3.07973	6.64019e-06
Gm48498	2.03123	6.95103e-06
Usp17ld	4.92148	7.73217e-06
Ltv1	1.06256	8.36079e-06
Ccdc43	1.21834	9.47827e-06
Efcc1	2.00328	9.58509e-06
Kdm4d	4.56205	9.68934e-06
Elavl3	1.81457	1.01344e-05
Katnbl1	1.07269	1.09815e-05
Cmss1	1.15154	1.13709e-05
Crot	1.34663	1.2068e-05
Gm50180	3.45805	1.22016e-05
Gm5580	4.86301	1.32269e-05
Gm13024	2.5235	1.37582e-05
Sirt4	3.96622	1.52123e-05
Gm16026	3.45633	1.54118e-05
Plac8	2.24447	1.56487e-05
Gm4349	1.83816	1.634e-05
Oxnad1	2.07265	1.66234e-05
Bud13	1.58819	1.76244e-05
Dnajb14	1.2709	1.83728e-05
Gm10718	2.83361	1.89282e-05
Stk35	1.48135	1.91748e-05
Hist1h1e	1.10559	2.04347e-05
Gm18517	1.62193	2.25978e-05
Bcas3	1.41794	2.49263e-05
Zfp978	1.66683	2.61322e-05
B020031M17Rik	2.76079	2.69789e-05
Parg	1.03707	2.75801e-05
Inpp4b	3.72708	2.76802e-05
Glrx	2.02598	2.77627e-05
D130040H23Rik	1.31575	2.79466e-05
Gm4858	4.05139	3.01166e-05
Caprin2	1.03225	3.23635e-05
Olfr1224-ps1	2.39908	3.59242e-05
Myo1e	1.243	3.69115e-05
Trnt1	1.09221	3.80202e-05
Hist1h1c	1.26219	3.95851e-05
Atg2b	1.20531	4.37867e-05
Mbnl3	1.75487	4.46416e-05
Adcy2	3.30726	4.80428e-05
Neto2	2.21408	4.99501e-05
AF067061	3.01574	5.29479e-05
Psg23	1.66842	5.42218e-05
Pacsin2	1.15233	5.45734e-05
Stam2	1.04642	5.61885e-05
Zfp977	1.9545	5.62823e-05
L3mbtl2	1.16805	5.63763e-05
Ino80	1.07337	5.92752e-05
Gm8332	4.65525	6.06821e-05
A2m	1.71022	6.18792e-05
Ddr2	3.38789	6.27188e-05
Zfp951	1.16678	6.37816e-05
Gm21037	5.4928	6.44731e-05
Pmaip1	1.37804	6.72781e-05
Igfbp3	1.42444	7.32522e-05
Zswim1	1.95159	7.74972e-05
Esrp1	2.1111	8.48122e-05
E030030I06Rik	1.44924	8.48482e-05
Exoc1	1.09729	9.11043e-05
Olfr374	1.47032	9.4707e-05
Med26	1.43409	9.53681e-05
Sycp3	1.47325	0.000106484
Cxcr2	1.47833	0.000107485
Olfr624	2.71643	0.000109734
Rarg	1.51443	0.000113274
Vps39	1.32142	0.000114575
Ccdc66	1.55838	0.000114575
Cntnap3	3.4171	0.000117636
Zfp428	1.5906	0.000119458
Zfp217	1.12949	0.000123535
Azin2	1.74443	0.000139344
Wdr31	1.77266	0.00014068
Kmt5c	1.20674	0.000141204
Gm21542	4.30143	0.000141204
Dbt	1.03872	0.000155663
AC139347.1	3.84065	0.000160252
Zfp143	1.56645	0.000160705
Zfp599	1.74381	0.000162482
Gas2l3	1.05691	0.000169765
Dppa3	3.92846	0.000170878
Tada2a	1.07892	0.000187594
Xpc	1.36105	0.000190304
Pdgfrl	2.04277	0.000200601
Olfr881	3.13737	0.000212638
Acad11	1.75765	0.000222414
Gm21036	3.4947	0.000224844
AC125149.3	3.69841	0.000233879
Acyp1	1.33425	0.00024302
Ctnnb1	1.30478	0.000246061
Dock9	1.4492	0.00024646
Stk31	1.71046	0.000252321
Gm21738	2.50288	0.000270124
Smc1b	1.39369	0.000285627
Dcc	3.08576	0.000295226
Neb	1.57689	0.000310078
Papolg	1.31278	0.000315009
Pclo	2.19625	0.000325472
Smim8	1.38515	0.000338826
1700007K13Rik	1.79854	0.00034649
Ccdc191	1.55595	0.000354362
Gm38153	3.64049	0.000356928
Zfp345	1.60917	0.000386303
Fthl17c	1.02374	0.000396117
Hist1h2bj	2.00133	0.000411048
Cdca5	1.1309	0.000414476
Depdc7	1.73927	0.00042061
Fam83d	1.37322	0.000468816
Tcstv1	2.66674	0.000470843
Gm10722	2.62758	0.000470843
Atg14	1.01643	0.000485429
Gm14124	1.08704	0.000494386
Olfr288	3.7349	0.000520367
Actr6	1.21967	0.000523538
Gm13034	1.426	0.000531424
Ctf2	1.32872	0.000544679
Tmc5	3.53069	0.000548757
Olfr1330	1.65687	0.000587686
0610040J01Rik	2.95208	0.000591195
Ccdc77	1.04449	0.00061033
Cfap36	1.03832	0.000624022
Atf7ip2	1.21938	0.000624316
Tmem132c	2.27772	0.000674512
Gm45598	3.44896	0.000680715
Vmn2r59	1.05192	0.000734387
Alkbh7	1.22973	0.000740298
Me3	1.70923	0.000808473
Pml	1.28424	0.000813678
Gm15459	1.00314	0.000833188
Wasf1	1.26285	0.000849551
Gm48931	3.39269	0.000860159
Cltb	1.29357	0.000872664
Ube2w	1.42516	0.000885409
Mlh3	1.44868	0.000893096
Wdr27	2.57411	0.000901762
Ppcs	1.28506	0.000912922
Vmn2r11	1.02005	0.000918202
C130026I21Rik	3.57399	0.000959027
Tfcp2	1.21238	0.000973428
Eras	1.66908	0.000996161
Gm13226	2.53351	0.00105475
Gm12790	3.48795	0.00106196
Ndrg2	1.47365	0.00111247
Lancl1	1.1548	0.001113
Aldh9a1	1.34581	0.0011224
Gm21411	1.18423	0.00115506
2310039H08Rik	1.48296	0.00116793
Chrm3	3.82849	0.00118545
Gm8566	1.01524	0.00126469
Arl15	1.48137	0.00128486
Ephx2	1.89192	0.00128486
Mbd4	1.30668	0.00130048
Rbmx	1.49659	0.00139947
Ifi203	1.91012	0.00148742
Khdrbs2	2.11428	0.00157384
Mbd5	1.19051	0.00160963
Esrrb	2.19991	0.00161209
Sgk3	1.87552	0.00162444
Slc25a14	2.34511	0.00163972
Olfr328	3.04088	0.00166281
Ccng2	1.37651	0.00171548
Gm40989	1.14114	0.00176392
Slc16a6	1.48	0.00176846
Hist1h1d	1.18429	0.00178324
Mpc1	1.01035	0.00181495
Kank3	1.06132	0.00182533
Gm48418	1.23997	0.00183089
4921507P07Rik	3.19258	0.00198837
Gm5660	7.94186	0.00199345
BC025920	2.81455	0.0020236
Pim2	1.96014	0.00208981
Ap1m2	2.43523	0.00221312
Cpt1a	1.32648	0.00223128
Tbpl1	1.02517	0.00223696
Gm5053	4.22548	0.00236375
Ercc5	1.05894	0.00248018
Antxr1	1.96456	0.00248018
Pik3c3	1.15671	0.0025438
Cbwd1	1.03829	0.00271719
Olfr787	3.64599	0.00274313
Cdc42ep3	1.0214	0.00279923
Tex15	2.02804	0.00284477
Cyp2s1	2.71258	0.00287362
Ccdc85b	1.01284	0.00288653
Hist1h3a	1.79138	0.00293058
Gm6969	1.77054	0.00315309
Rimklb	1.44349	0.00320242
Mrps11	1.04576	0.00335521
Naip2	3.15176	0.00338211
Nr0b1	2.58181	0.00347431
Dennd2c	1.1304	0.00355491
Fundc1	1.84429	0.00357087
Ckmt1	2.8019	0.00358331
Snai1	2.08504	0.00374691
Phf11a	3.44171	0.0039332
Cd163	4.17635	0.00394487
Ankmy2	1.37699	0.00405167
Gabra1	3.68998	0.00405167
Them4	1.85213	0.00406552
Zfp995	2.24277	0.00406552
Bop1	1.04221	0.00406949
Rad51b	1.55662	0.00408155
Tmem189	1.11146	0.0041119
Acot7	1.03657	0.00417315
Gm5576	4.80155	0.00417315
Ankrd37	1.52609	0.0043215
Axin2	1.55242	0.0043299
Rrp12	1.44455	0.00433195
Zfp74	1.54591	0.004455
Tuba4a	1.0828	0.00458117
Olfr161	2.05636	0.00468085
Vmn1r87	1.6332	0.00475239
Gtsf1l	1.30007	0.00485329
1110012L19Rik	1.10002	0.00503666
Frat2	1.43824	0.00507113
Srp54a	1.50054	0.0052188
Mis12	1.01362	0.00526973
Tigar	1.5775	0.00579415
Dnmt3b	1.17138	0.00592126
Nrsn1	2.90971	0.00603935
Tmem69	1.51257	0.00625805
Gm37515	1.82888	0.00626405
Cstf2t	1.34799	0.00649024
Traf1	3.32841	0.00655269
Gm13498	5.1836	0.00660305
Kdm4b	1.42351	0.00679188
Mrps27	1.55171	0.00710651
Gsto1	1.14536	0.00734692
Chek2	1.05018	0.00739943
Gm47933	1.36884	0.00741712
Zfp958	1.54503	0.00747008
Daxx	1.00496	0.00784715
Sec16a	1.01366	0.00788436
Gm428	5.26335	0.00793306
Exosc9	1.30086	0.0082652
Coq3	1.07943	0.00835539
Gm16332	6.10773	0.00847025
Kifc5b	1.42989	0.00851016
Pdlim3	1.12335	0.00855832
Zfp937	1.59571	0.00865149
Vmn1r59	2.9699	0.00865156
Rhox13	1.12684	0.00874542
Castor1	1.25106	0.00875368
Zscan4b	6.32917	0.00885285
BC147527	3.39351	0.00897427
Zfp352	3.66993	0.00899963
A630089N07Rik	1.58774	0.0092775
Mcm9	1.11404	0.00940387
Gm6264	4.85917	0.00954122
Sh3bp4	1.14853	0.00980342
Mrpl39	1.01766	0.00983087
Wdr92	1.53463	0.00984012
Bspry	2.33188	0.0100665
Vmn1r191	2.67868	0.0100993
Atpsckmt	1.81522	0.0101746
Epha5	1.84963	0.0102079
Slx4	1.77341	0.010246
Mad2l1bp	1.70516	0.0105155
Gm48786	1.62862	0.0105789
Gabpb1	1.07121	0.0106925
Lmx1a	2.5059	0.0109383
Gm19428	2.23829	0.0110867
Arhgap10	1.03888	0.0111124
Fgf4	1.1527	0.0112929
Plekhg1	2.30997	0.0115406
Gm48082	1.19937	0.0116474
Gm43960	1.10578	0.0117019
Shmt1	1.12769	0.0117343
Fbxo2	1.81628	0.0118646
Abhd5	1.08203	0.0120237
Grk4	1.11056	0.0121122
Nat8f2	3.37122	0.0121406
Trappc11	1.05214	0.0121406
Gnpda1	1.00031	0.0122135
Sept1	1.21459	0.0122863
Simc1	1.07155	0.0124164
Rapgef2	1.01218	0.0127553
Sergef	1.76192	0.0127613
Gm11238	3.88999	0.0128549
Cpb2	2.68513	0.0132787
Kctd14	3.17839	0.0135664
Espn	1.17392	0.0145849
Taf13	1.07463	0.0146976
Gm21833	2.5657	0.0150232
Dnah7c	4.51627	0.0152427
Hist3h2ba	1.05594	0.0153323
Ptprg	1.02891	0.0154363
Gm15455	3.74371	0.0157165
Zfp518b	1.34385	0.0160741
Hip1r	1.14342	0.0161917
9930111J21Rik2	1.47195	0.0163372
Rad1	1.01904	0.0164987
Gm42785	1.88343	0.0167376
Dzip1	1.43232	0.0171166
Ttc41	2.61238	0.017225
Tbc1d12	1.5858	0.0172484
Gm11281	3.42568	0.017805
Gm5989	4.85281	0.0179175
Axdnd1	2.49696	0.0180397
Trim52	1.97994	0.0184801
Arsk	2.20334	0.0185301
Rogdi	1.24964	0.0189081
Gm10130	1.25537	0.0189336
Gm47056	1.09467	0.0189618
Mgmt	1.14834	0.0192609
Lrr1	1.89387	0.0193821
Gm48113	4.50624	0.0209422
Fan1	1.58457	0.0209612
Gm47476	1.21178	0.0214089
D830030K20Rik	1.41102	0.0214841
BC030867	1.42355	0.0216744
Gm38699	2.46022	0.0217411
Gm20472	2.93145	0.0217717
Ccno	2.15753	0.0222162
Gm5939	5.44451	0.0226697
Cfh	3.9162	0.0230432
Bbof1	1.79174	0.0230667
Gtf2e1	1.04583	0.0255861
Zfp51	2.40556	0.0259419
Arl4d	2.74143	0.0259419
Zfp689	1.16019	0.026067
Chmp4c	1.0964	0.0261036
Zfp640	1.29985	0.0265618
Gm18805	4.61622	0.0273249
Gm5837	4.2571	0.0274305
Spats1	1.0275	0.0279194
Gm47331	1.55273	0.0283682
Olfr699	2.55991	0.028598
Gm20541	2.31971	0.0297054
Gm21358	3.06887	0.0308222
Pcna-ps2	1.66491	0.0314683
Popdc3	2.83134	0.0317767
Zfp950	1.00923	0.0342591
Scml2	1.56928	0.0351535
Polg2	1.3607	0.0362487
BC107364	2.14406	0.0364621
Map7d3	1.53759	0.0366463
Gm9973	1.07819	0.0377991
Hist1h2be	1.50426	0.0403117
Rex2	1.01593	0.0405874
Sgf29	1.08382	0.0408963
Depdc1a	1.25509	0.041153
Terb1	1.98985	0.0422805
Mrgprc2-ps	1.35617	0.0424912
Vps35l	1.02059	0.0426357
Fbxo34	1.11924	0.0431333
Gm9043	2.97911	0.0431529
Olfr1160	2.10679	0.0438154
Gm13135	1.41236	0.0442246
Zswim5	1.33961	0.0451448
Tcstv3	3.2084	0.0451858
Mlf1	1.18803	0.0453569
Gm13147	1.94722	0.0459734
Gpx2	1.94192	0.0470728
Spz1	2.97528	0.0473287
Ccdc60	2.2364	0.0479646
Ypel2	1.31553	0.0485909
Wdr11	1.24291	0.0487908
Speer4e	3.18409	0.0510028
Pym1	1.13002	0.0516288
Olfr975	1.26398	0.0517548
Gm33700	6.74725	0.0536981
Pdp2	1.36582	0.0547507
1700025G04Rik	1.12664	0.0547752
Trim67	3.45517	0.0558555
Zc3h8	1.2601	0.058287
Hck	1.37974	0.0584765
Lgals3	1.59458	0.0585945
Paox	1.03981	0.0596531
Clk2	1.24903	0.0604177
Mpv17l	1.05257	0.0615154
Cdh16	2.94376	0.0615154
Nkrf	1.25971	0.0618348
Gm47968	1.5432	0.0632604
Zswim3	2.48506	0.0633377
Olfr954	2.49102	0.0635205
Gm8947	3.49955	0.0635981
Crb3	1.24808	0.0655885
Tmsb15b2	1.06474	0.0676748
Zfp825	1.1567	0.067738
Olfr639	1.25655	0.0684432
Sh3kbp1	1.42084	0.0693417
Gbp5	1.74115	0.0699579
Olfr815	4.15245	0.071538
Gm45861	3.92595	0.071538
Thnsl2	1.56397	0.0715968
Lrguk	3.54212	0.0730221
Nepro	1.10905	0.0741074
Tubb3	1.80852	0.0744318
Atrn	1.01728	0.0769969
A530064D06Rik	2.32417	0.0771184
Gm47184	4.39187	0.0775306
Lpin1	1.09498	0.0777631
Mrgprx2	3.88182	0.0781315
Lrrc57	1.18087	0.0787489
Agap2	2.83105	0.0793841
Palb2	1.02412	0.0793931
Vmn1r188	2.26479	0.079959
Rpl29-ps5	1.28407	0.0807373
Gm47135	2.30625	0.0812364
Otud3	1.2121	0.0825007
Mtg2	1.01872	0.0843695
Gm8038	4.72098	0.0849475
Rpl15-ps2	1.41175	0.0858702
Rpia	1.58495	0.0862029
Gm14139	1.48512	0.0867042
Tcl1	1.52767	0.0871704
Vmn1r16	2.38591	0.0900582
Zswim9	1.95237	0.090304
Ttc33	1.09317	0.0909434
Gm48541	1.27761	0.0934349
Cfhr1	3.11949	0.0947818
Olfr39	1.18602	0.0949632
Neurod1	2.34044	0.0950445
Gm5286	3.86284	0.0950445
Glod5	4.52845	0.0970923
Gm14401	1.9706	0.0996303
Piezo2	2.16772	0.0996418

## Sheet: E (light green) vs D (dark)
names	logfoldchanges	p_value
Rps11	1.08043	3.32018e-37
Ube2s	1.32728	1.09515e-27
Chchd10	1.46416	2.03307e-26
Ldhb	2.19901	3.2686e-26
Ybx1	1.03327	7.86152e-26
Eif4a2	1.3504	2.61277e-22
Ifitm1	2.01369	2.96424e-22
Kdm5b	1.25161	6.34009e-22
Prps1	1.57698	2.82985e-20
Slc25a5	1.07085	9.48942e-19
Plk2	2.0068	1.10561e-17
Rps4l	1.01342	1.35227e-17
Cox6b2	1.66012	3.73035e-17
Set	1.19088	3.73035e-17
Tdh	4.09524	1.2294e-16
Mkrn1	1.19116	1.90063e-16
Hnrnpab	1.10029	1.91648e-16
Ccdc58	1.41168	3.88459e-16
Parp1	1.14296	4.6759e-16
Tubb4b	1.22135	5.26988e-16
Eif3h	1.01404	1.20847e-15
C1qbp	1.1757	6.75182e-15
Esco2	1.49877	1.04173e-14
Pmm1	1.1004	1.32843e-14
Prdx6	1.13692	1.75017e-14
Prc1	1.53351	2.03336e-14
Mphosph10	1.20954	3.49758e-14
Mybl2	1.57942	4.51757e-14
Cdca8	1.29747	5.55427e-14
Ube2c	1.23909	7.12602e-14
Rdm1	1.6186	1.02799e-13
Cks2	1.14433	1.40892e-13
Srm	1.4648	3.80254e-13
Klf2	1.39253	4.35392e-13
Eno1	1.03034	2.67305e-12
Nolc1	1.1823	2.7572e-12
Taf7	1.18542	4.481e-12
Exosc5	1.3389	4.59511e-12
Gpx4	1.23046	4.9586e-12
Sfr1	1.04881	5.14504e-12
Pfdn2	1.04869	5.17263e-12
Sox2	1.88746	1.00044e-11
Siva1	1.07909	1.25644e-11
Mphosph8	1.12864	1.30472e-11
Utp14a	1.3184	1.38797e-11
Usp28	1.96812	3.31523e-11
Skp1a	1.15098	4.01555e-11
Spc24	1.10887	4.7701e-11
Cdca2	1.40014	6.03625e-11
Fbxo5	1.40122	6.0633e-11
Sugt1	1.1264	1.09045e-10
Ckap2	1.25073	1.51088e-10
Rad50	1.23467	1.99378e-10
Psmd7	1.04856	4.34481e-10
Atp6v1f	1.06266	4.79897e-10
Ass1	1.36552	5.02551e-10
Msh6	1.23967	5.09629e-10
Bub1	1.26145	5.40756e-10
Cks1b	1.0506	6.52869e-10
Phc1	1.26999	8.12341e-10
Rrm2	1.19073	1.02177e-09
Dnttip2	1.0577	1.11153e-09
Ckb	1.20981	1.24749e-09
Phf20	1.38134	1.31678e-09
Dlgap5	1.29571	1.47703e-09
Utf1	2.00277	2.21788e-09
Ppp2r2a	1.02137	2.26901e-09
Mrpl21	1.10339	3.33344e-09
Atox1	1.01609	3.49129e-09
Tbc1d15	1.21377	3.80206e-09
Tpx2	1.025	3.96128e-09
Sdad1	1.17108	4.64745e-09
Mis18bp1	1.11495	5.09476e-09
Bnip3	1.03733	5.26391e-09
Ndufv3	1.02052	6.76022e-09
Kif20b	1.05785	7.60296e-09
Trp53	1.21066	8.12767e-09
Tars	1.14115	9.34184e-09
Luc7l	1.09491	1.00088e-08
Supt4a	1.05887	1.00088e-08
Ddx27	1.01159	1.04309e-08
Cirbp	1.12912	1.26504e-08
Mcm10	1.38951	1.30117e-08
Hist1h2ae	1.52558	1.55575e-08
Rars	1.24469	1.59089e-08
Gmps	1.06608	1.86262e-08
Atp6v1d	1.13539	1.97178e-08
Tdrd12	1.87463	2.37391e-08
Zfp990	1.00851	3.52099e-08
Mcm4	1.12207	3.59298e-08
Gemin7	1.12314	3.79931e-08
Ddit4	1.17738	3.83052e-08
Ddah2	1.42783	4.57353e-08
Mrpl30	1.00288	4.65336e-08
Ppil1	1.2266	5.22194e-08
Morc3	1.20776	5.93489e-08
Pttg1	1.03645	6.33846e-08
Zfp638	1.08694	6.72989e-08
Fabp5	1.03943	1.05305e-07
Rrp15	1.05996	1.06974e-07
Ino80	1.36806	1.12635e-07
Utp15	1.28333	2.30682e-07
Dcxr	1.26538	2.81829e-07
Med10	1.06441	2.94469e-07
Ruvbl2	1.14776	3.12754e-07
Mrps17	1.05007	3.64361e-07
Gigyf2	1.03791	3.71304e-07
Hirip3	1.40495	4.51442e-07
Acer2	1.191	4.55944e-07
Qdpr	1.15335	5.67476e-07
Kif2c	1.1258	5.88783e-07
Nol8	1.05998	5.98934e-07
Eef1e1	1.07584	6.1642e-07
Wasf2	1.05809	6.55276e-07
Thoc6	1.10478	6.57046e-07
D230025D16Rik	2.03587	6.6299e-07
Tmem11	1.15194	6.6299e-07
Kif23	1.02926	7.63208e-07
Sin3a	1.10921	7.86859e-07
Ndc80	1.03251	7.96142e-07
Napg	1.18245	8.64261e-07
Nfatc2ip	1.31548	9.3235e-07
Dnph1	1.13646	1.14132e-06
Tpd52	1.13301	1.16494e-06
Mcts2	1.17696	1.16494e-06
Plac8	2.51206	1.35735e-06
Pla2g1b	1.16036	1.50722e-06
Tada2a	1.43373	1.51536e-06
Gm2027	1.31665	1.53157e-06
Rfc5	1.02201	1.64297e-06
Smc1b	1.90375	1.6868e-06
Rybp	1.21127	1.71077e-06
Cep57	1.0855	1.73961e-06
Orc2	1.09576	2.00619e-06
Parg	1.14947	2.23142e-06
Taf15	1.01252	2.3628e-06
Zfp428	1.75519	2.84897e-06
Gnpda1	1.81299	2.87664e-06
Cdt1	1.29269	2.89465e-06
Usp10	1.06551	2.97328e-06
Ptpn2	1.05644	3.42958e-06
Neb	2.18938	3.57063e-06
Kank2	1.76676	4.97083e-06
Cmip	1.05895	5.24185e-06
Lima1	1.28385	5.49793e-06
Rras2	1.07896	5.51372e-06
Ccdc117	1.19182	5.77724e-06
Kat6b	1.17563	5.85729e-06
Tet1	1.1451	6.44608e-06
Cdkn2aipnl	1.09455	6.82418e-06
Syce2	1.25954	7.17391e-06
Gm9825	1.59242	9.15018e-06
Hsf2bp	1.15109	9.19993e-06
Srfbp1	1.07135	9.84294e-06
Ccdc43	1.17652	1.15268e-05
Blm	1.16935	1.245e-05
Wdr35	1.26357	1.27919e-05
Med28	1.02145	1.37354e-05
Gm6477	1.79665	1.37542e-05
Pitrm1	1.40915	1.48975e-05
Nsrp1	1.06133	1.59522e-05
Tmem191c	1.68506	1.65595e-05
Snai3	2.14718	1.65612e-05
Rnf169	1.45612	1.65612e-05
Pml	1.5208	1.87527e-05
Twf2	1.23655	2.00164e-05
Rnf17	1.01472	2.03186e-05
Cbll1	1.11027	2.32457e-05
Nol9	1.17241	2.68364e-05
Zfp296	1.08085	2.99777e-05
Hist1h1b	1.20511	3.25012e-05
Nme4	1.14856	3.56178e-05
Nr5a2	2.08246	3.56652e-05
Crip2	1.35014	3.63843e-05
Hist1h1a	1.07239	3.75289e-05
Uck2	1.1003	4.93714e-05
Dennd2c	1.44125	6.20129e-05
4921524J17Rik	1.16174	6.54909e-05
Kif18b	1.28729	7.26027e-05
L3mbtl2	1.09199	7.30414e-05
Nkap	1.01068	7.37619e-05
Mpc1	1.16102	9.99392e-05
Chek2	1.32562	0.000105857
1110012L19Rik	1.53221	0.00010689
Apobec3	1.47509	0.00011524
1700007K13Rik	1.78281	0.000127495
Gpatch4	1.03419	0.000134086
Znrd1as	1.57553	0.000140385
Haus6	1.01763	0.000142055
Mrps31	1.38269	0.00014438
Actr6	1.22551	0.000150903
Ccdc191	1.58115	0.000156006
Eras	2.13182	0.000157278
Ppif	1.0371	0.00016306
Ctnnb1	1.11474	0.000181829
Adgre5	1.44607	0.00020419
Gadd45b	1.27288	0.000207978
Esrp1	1.99537	0.000217279
Ublcp1	1.08134	0.000242924
Cdca5	1.08946	0.000262127
Gtf2h1	1.0566	0.000266004
Zswim1	1.54077	0.000302884
Aldh9a1	1.33531	0.000317085
Xpc	1.17417	0.000321247
Oxnad1	1.56573	0.000324953
Cib1	1.00628	0.000335658
Gm5590	1.16666	0.000384535
Dppa3	3.39361	0.000398662
Edrf1	1.23529	0.000441632
Gm15459	1.00295	0.000469854
Anxa7	1.0762	0.000470772
Cd3eap	1.14779	0.000504385
Coq3	1.46065	0.000519043
Kansl2	1.09427	0.000519043
Setd6	1.03479	0.000552274
Cbwd1	1.03098	0.00055327
Fignl1	1.23029	0.00055327
Trmt10c	1.42656	0.000563496
Prorp	1.41859	0.000586084
Swap70	1.12479	0.000599897
0610010K14Rik	1.12767	0.000637697
Smim8	1.29226	0.000667523
Tfb2m	1.16632	0.000679451
0610009B22Rik	1.30548	0.000807346
Ndrg2	1.40583	0.00084677
Sycp3	1.1003	0.00085404
Ngrn	1.1146	0.000874623
Midn	1.12312	0.000903918
Sept1	1.50048	0.000962112
Meioc	1.24238	0.000969686
Srgap2	1.06981	0.00101115
Uvrag	1.22201	0.00101681
Gtsf1l	1.45944	0.00118981
Cstf1	1.37333	0.00123842
Chmp4c	1.50699	0.00125021
Shmt1	1.23111	0.00140093
Sdhaf4	1.09256	0.00142312
Glrx	1.26964	0.00142761
Rnaseh2b	1.01991	0.00145475
Eefsec	1.14279	0.00152785
Snapc5	1.24086	0.00156129
Fam98a	1.32652	0.00158908
Cltb	1.09009	0.00160033
Armc10	1.05086	0.00162895
2700062C07Rik	1.12295	0.00165329
Ing3	1.0996	0.00173712
Atf7ip2	1.09831	0.00175269
Gsto1	1.10742	0.00177455
Espn	1.28903	0.00184838
Pym1	1.58481	0.00185427
Mlh3	1.51487	0.00190307
Hmgxb4	1.0098	0.0020793
Sec16a	1.02589	0.00220766
Wasf1	1.0042	0.00221043
Gm21411	1.08657	0.00239908
Esrrb	2.21978	0.00240975
Lpin1	1.54137	0.00245672
Ap1m2	2.55134	0.00249034
Zfp143	1.13364	0.00249825
Trim25	1.12486	0.00257929
Nphs1	1.29016	0.00260391
Ankrd37	1.50715	0.00291713
Sirt4	2.15573	0.00297461
Dnase2a	1.25668	0.00309555
Rev1	1.08539	0.00329628
Pacsin1	1.56289	0.00332139
Ephx2	1.49767	0.00342943
Rad1	1.09551	0.00361964
Pwwp3a	1.07879	0.0037125
Surf6	1.09053	0.0037957
Castor1	1.13852	0.00388132
Gadd45g	1.20404	0.0039108
Thap3	2.48789	0.00394877
Hspbap1	1.16347	0.00401015
Azin2	1.2267	0.00429653
Spidr	1.67255	0.00514078
Stk11	1.03691	0.00518622
Pdzd4	2.45113	0.00564935
Nabp2	1.00649	0.00592739
Zfp955b	1.06489	0.00689662
Zfp462	1.12215	0.00695377
Ttc5	1.01287	0.00782637
Zfhx2	1.01851	0.00782637
Triml1	1.1573	0.00850397
Zfp688	1.35421	0.0087467
Nr0b1	1.88099	0.00879085
Celf4	1.22127	0.00950009
Bach1	1.03338	0.0096811
Akap17b	1.13154	0.00972632
Exosc10	1.10856	0.00996844
Exosc9	1.19152	0.0100298
Pip4p2	1.37115	0.0102303
Mrps27	1.29429	0.0105803
Cep85	1.03326	0.0106088
Zfp593	1.14071	0.0106983
Kdm4b	1.17576	0.010996
Wdr92	1.27867	0.0110408
Zfp869	1.35329	0.0110408
Timm10	1.17581	0.0115894
Sfn	1.72789	0.0116469
Rara	1.55615	0.0118931
Aim2	1.10904	0.0122214
Zfp553	1.12051	0.012407
Tbc1d31	1.07419	0.0124525
Cenpj	1.24538	0.0128042
Rnf113a2	1.24187	0.0128782
Plekha7	1.01325	0.0131708
Tfap2c	1.27906	0.0134793
Tex15	1.47825	0.0140202
Zbtb7a	1.20758	0.0147407
Crb3	2.20471	0.0150122
Aunip	1.25271	0.0155435
Wdr48	1.17118	0.0164239
Fbxo2	1.52944	0.0164743
Ttc33	1.31661	0.0173804
Brip1	1.09769	0.019136
Gstm1	1.11522	0.0191652
D830030K20Rik	1.29644	0.0193915
Cxxc5	1.03252	0.0199858
Ydjc	1.08942	0.0209346
Gm6969	1.25588	0.0222241
BC030867	1.27577	0.0227416
Atpaf1	1.00631	0.0236836
Mgme1	1.05637	0.0242195
Tacc2	1.25871	0.0245685
Tubb3	2.01758	0.0247852
Kif21a	1.02999	0.0250261
Gm7072	1.15259	0.0255615
Tcf7	1.04764	0.0256537
Pim2	1.25158	0.0276552
Zfp74	1.05216	0.0290568
2310039H08Rik	1.01231	0.0292409
2810006K23Rik	1.43691	0.0298951
Msantd3	1.59434	0.0301553
Tcl1	2.24344	0.0311932
Ndufaf6	1.06019	0.0322241
Dmac2	1.04976	0.0326887
Tex9	1.20516	0.0328141
Isg20l2	1.06983	0.0362592
Polk	1.20556	0.0366174
Dnah8	1.3958	0.0366512
Ckmt1	1.49397	0.0377104
Gpx2	1.84633	0.0382064
C87436	1.45329	0.0437993
Gm6871	1.1197	0.0451178
Lrrc28	1.15169	0.0453411
Natd1	1.16602	0.04538
Kti12	1.06659	0.0455149
Efl1	1.07807	0.0459203
Tsr2	1.08347	0.0462843
Paox	1.01552	0.0481608
Cbr3	1.36086	0.0481608
Pls1	1.54685	0.0481608
Mpst	1.33417	0.0506556
Msantd2	1.09412	0.0525897
Map7d3	1.66803	0.0529997
Kif20a	1.56694	0.0545967
Sp2	1.34646	0.0556398
Nkrf	1.12899	0.056483
Rangrf	1.4584	0.0574802
Cldn7	1.59276	0.0606201
Gm5660	2.08175	0.0635499
Nthl1	1.02992	0.0684107
Wasf3	1.16306	0.0691321
Ankzf1	1.32117	0.0727418
Bspry	1.33735	0.0767041
Zfp566	1.56907	0.0767041
Dpys	2.0189	0.0775414
Kdf1	2.00486	0.0803653
Klhl21	1.14375	0.0806303
Lrrc2	1.39465	0.0807826
Zfp105	1.91244	0.0825096
Gse1	1.1458	0.0885463
Gca	1.06697	0.0903808
Pdp2	1.14971	0.0911022
Cyp2s1	1.37109	0.0911022
Nr2c2ap	1.38267	0.0926027
Gstt2	1.32872	0.0927342
Smagp	1.00349	0.0935611
Zscan10	1.54643	0.094961
St5	1.08233	0.0961104

## Sheet: E (light green) vs F (purple)
names	log2fc	p_value
Kdm5b	2.82368	1.23736e-21
Prps1	3.63457	4.77892e-21
Gm10800	4.37147	5.35201e-21
Olfr769	1.84872	1.381e-19
Gm42669	2.45939	1.46298e-19
Tmem72	3.91806	2.67106e-19
Gm47924	4.43213	2.00202e-18
Mcl1	1.6387	1.79754e-17
Gm8300	3.96062	2.11347e-17
Gm5662	4.15948	9.99605e-17
Igfbp2	2.8282	1.3579e-16
Gm5039	3.94185	1.93178e-16
Ifitm1	4.6571	1.99785e-16
Gm2016	5.94518	2.23387e-16
D10Wsu102e	1.76733	2.47362e-16
Gm21761	4.21929	4.50457e-16
Gm6494	4.90976	9.79402e-16
Chchd10	1.73094	3.29569e-15
Gm47654	2.18291	6.51203e-15
Gpx4	2.19818	1.24458e-14
Rbm25	1.50542	2.24265e-14
Map1b	2.29481	3.39752e-14
Tdgf1	3.58363	6.36766e-14
Phc1	4.02601	1.11823e-13
Dst	2.20589	1.11907e-13
Vmn1r46	2.88035	2.86069e-13
Olfr1372-ps1	2.14194	5.42657e-13
Klf2	2.60032	5.67499e-13
Psg16	2.69702	7.02524e-13
Gm49858	3.60678	7.98254e-13
Ctr9	1.79063	1.5941e-12
Aqr	2.14325	3.53418e-12
Rif1	1.63177	3.89476e-12
Ldhb	2.68774	4.54879e-12
Zscan4c	4.32384	5.12329e-12
Ddit4l	2.66725	1.08597e-11
Xdh	1.97331	2.08796e-11
Dhtkd1	2.94433	2.16359e-11
Ap1s3	1.07604	3.29915e-11
Ube2t	1.9535	5.64498e-11
Gm13119	4.51771	6.02941e-11
Tmem92	4.0635	6.05066e-11
Gm10801	4.40209	6.61841e-11
Parp1	1.14095	9.36756e-11
Gm2027	5.58341	1.04101e-10
Ppig	1.59618	6.56614e-10
Dbr1	2.01484	1.04324e-09
Atf2	2.15694	1.22705e-09
Srpk2	1.73752	1.25118e-09
Mtf2	1.04583	1.60642e-09
Gm10717	4.66281	1.72378e-09
Ddit4	2.7712	1.77083e-09
Cmah	1.7973	1.83127e-09
Vmn2r97	2.24263	2.99532e-09
Gm18983	5.30075	4.43168e-09
Zfp809	2.17891	6.49562e-09
Calca	4.20081	6.7894e-09
Zscan4d	4.58972	9.35202e-09
Usp17la	4.2492	9.49953e-09
Gm50179	4.2042	1.24664e-08
Tnrc6b	1.64266	2.01715e-08
Snw1	1.36323	2.1756e-08
AC149090.1	1.69519	2.95966e-08
Tmed5	1.40754	3.14703e-08
Cwc22	3.00717	3.19685e-08
Ppp2r5a	1.18575	7.25432e-08
Cenpe	1.1448	9.54904e-08
Gm8994	3.61959	1.33552e-07
Nelfa	2.27749	1.43358e-07
Robo1	3.41954	1.50861e-07
Gm4971	5.01835	1.71772e-07
Gm10653	3.10201	1.79107e-07
Gm21319	4.11757	2.15815e-07
Uchl1	2.36368	3.86293e-07
Gm10719	4.18577	4.40505e-07
Dcdc2c	2.33657	4.425e-07
Rbbp6	1.09868	6.52675e-07
Hmgn3	2.98957	6.65797e-07
Pim1	2.12516	8.24528e-07
Gm13228	3.37579	8.24528e-07
Baz2a	1.09633	1.16372e-06
Gm16478	4.04237	1.33365e-06
Prkcq	2.4593	1.39871e-06
Glrx2	1.48491	1.67402e-06
Olfr118	2.7687	1.81709e-06
Vmn2r53	1.19363	2.30548e-06
4931428L18Rik	3.91949	2.61315e-06
Zscan4-ps2	3.25656	3.02333e-06
Cox6b2	1.4761	3.33827e-06
Hadha	1.2434	3.70037e-06
Slc27a2	3.37633	3.89327e-06
Slc35e3	2.53672	4.75935e-06
Zfp981	2.47414	7.01749e-06
Bnip3	1.14233	7.79801e-06
Gm48416	2.40276	8.84154e-06
Vmn1r88	3.24416	1.24982e-05
Vmn1r55	2.00349	1.28834e-05
Usp17lc	2.97428	1.30143e-05
Slc25a20	2.53501	1.50453e-05
Clp1	1.90469	1.56632e-05
Gm2022	4.75129	1.58215e-05
Gm19368	3.94042	1.82795e-05
H1fx	1.15159	2.05608e-05
Mreg	1.88197	2.17587e-05
Platr25	2.05046	2.39399e-05
Gm12794	3.66902	2.44444e-05
Cdkn2aip	1.90748	2.69958e-05
Olfr64	2.95771	2.75672e-05
Hook1	1.90563	2.90905e-05
Col4a3bp	1.98251	3.01649e-05
Zfp638	1.48913	4.14477e-05
Tlk2	1.05069	4.37163e-05
Gas2l3	1.58398	4.60524e-05
Jam2	2.59442	4.91373e-05
Usp28	2.76544	5.19144e-05
Zscan4a	4.23457	5.27026e-05
Gm5590	3.93441	5.52611e-05
Mis18bp1	1.10152	6.65819e-05
Sms	1.29044	6.84596e-05
Tut4	1.49602	6.89807e-05
Tfrc	2.33312	6.89807e-05
Fbxo15	1.3802	8.13594e-05
Zfp296	2.30431	8.16275e-05
Bex2	1.06174	8.65184e-05
Vmn2r24	2.66143	0.000111948
Gm21818	3.01258	0.000120828
Lonp2	2.12868	0.00012971
Sox2	2.31569	0.00013531
Tnfrsf22	4.37178	0.000147901
Lonrf3	3.00296	0.000148392
Cab39	1.55748	0.000165499
Plk2	1.4365	0.000172904
Gm11546	3.55393	0.000172904
Scamp1	2.01902	0.000173325
Arnt	1.56494	0.000180949
Ifitm3	1.20833	0.000203979
Caprin2	2.05374	0.000211092
Lgals4	1.85343	0.000240832
AA623943	4.06751	0.000245488
Zfp972	4.01815	0.000255897
Gm11168	4.38989	0.000259749
Dpysl5	3.86121	0.000260398
Vmn2r52	2.84468	0.000262569
Ccpg1os	3.0866	0.000292165
Esco2	1.04784	0.000306494
Olfr539	1.66754	0.000319917
Gm4027	2.73955	0.00033444
Zfp560	2.00853	0.000345034
Vmn2r114	2.13088	0.000358596
Pcsk1n	2.7669	0.000373611
Alms1	2.05165	0.000379786
Pola1	1.92807	0.000390457
Zscan4f	5.40147	0.000401798
Gm48388	5.86571	0.000428179
Dppa2	1.42698	0.00046595
Gm12183	4.42614	0.000468683
Usp17le	4.20483	0.000468683
Ubtfl1	4.07002	0.000481352
Klhl13	1.24315	0.000507289
Rlf	1.1801	0.000526917
Ptprf	1.13194	0.00054425
Ckap2	1.20631	0.000578673
Pla2g1b	1.79783	0.000587221
Btg2	1.30484	0.000592412
Igfbp3	3.39388	0.000637409
Ndufa4l2	2.09903	0.000671873
Hjurp	1.08158	0.00070904
Ankfy1	1.2332	0.000719974
Gm16368	5.54739	0.000788903
Snai3	5.67939	0.000793547
Brca2	1.14398	0.000793547
Prc1	1.05208	0.000806302
Olfr1385	1.43566	0.000887683
Tsen2	1.44961	0.000919452
Smc1b	3.50147	0.000939127
Bub1	1.142	0.000951644
Gm2099	3.04076	0.000982103
Gm7957	3.85223	0.00103862
Usp26	4.55194	0.0010754
Gm49359	1.46387	0.00110036
Gm8566	4.49592	0.00110832
H2-Bl	1.96033	0.00121703
Gm6189	4.25285	0.00125004
Gm20767	2.40994	0.00128558
Nanog	2.0661	0.00133764
Snrpn	1.00385	0.00134811
Sgo2a	1.15166	0.00137914
Dact3	2.15375	0.00140269
Zfp131	1.16545	0.00160365
Dct	1.3756	0.00162664
Gm40989	3.52003	0.00165634
Gpbp1l1	1.58779	0.00173246
Gm2035	5.01427	0.00185301
Fgf4	4.39911	0.00197271
Ric3	2.57666	0.00198028
Gm7102	3.0602	0.00205676
Tbc1d23	1.52759	0.00213812
Ccdc112	1.9599	0.00213812
Fbxo5	1.11123	0.00216843
Usp17lb	6.37066	0.00232634
Gm10721	5.73014	0.00237996
A2m	4.11831	0.00239529
Acp6	1.33553	0.00254644
Prdm5	2.47528	0.0028349
Spesp1	3.17459	0.00303132
Hsf2bp	1.71647	0.00303132
Gm12800	3.63683	0.00309845
Nfkbia	1.51654	0.00313694
Tigd2	1.66135	0.00317231
Gm4782	5.65883	0.0031961
Gm14296	1.82872	0.00324239
Fat1	1.83354	0.00326122
Ccdc18	1.66703	0.00339261
Gfpt2	2.59273	0.00348019
Tmem191c	2.76558	0.00351534
Eras	5.2617	0.00356992
Kif14	1.59377	0.00370886
Ankrd22	4.08125	0.00395941
Rimklb	3.0061	0.00398445
Ercc4	2.15342	0.00401397
Nr5a2	4.78236	0.00438209
Fundc2	1.02556	0.00441438
Pdlim3	3.23923	0.00456722
Wasf1	2.12165	0.00473004
Tdrd12	2.22756	0.00491104
Olfr1307	1.64917	0.00501962
Prex2	1.45874	0.00505111
Bcar3	2.01698	0.00543764
Kif2c	1.08747	0.0056939
Gm12394	4.09419	0.00577388
Meioc	3.23198	0.00580989
Vmn2r76	1.39228	0.00602326
Kdm5d	2.6277	0.00609173
Cenpq	1.40818	0.00611064
Sox11	2.20321	0.00641638
Gm48119	1.00026	0.00650588
Os9	2.69752	0.00698832
AA684185	5.94293	0.00715448
Arl13b	1.38612	0.00833027
Zscan4e	4.8144	0.00838526
Fthl17c	1.64138	0.00850029
Knl1	1.00318	0.00860059
Limch1	1.83252	0.00861876
Ndrg2	3.4631	0.00861876
Ccser1	4.04596	0.0089901
Trim75	3.11123	0.00923299
Pmaip1	2.17358	0.00932433
Gm13078	4.01792	0.00932433
Fgf1	4.03335	0.00981009
Myo1e	1.48817	0.00993423
Klhl24	1.14428	0.0101841
Gm4349	2.50718	0.0101841
Nfam1	2.22506	0.0102103
Gm47626	1.84591	0.0111908
Ccng2	2.74586	0.0117149
Pclo	3.91449	0.0124725
Zscan4-ps1	4.09719	0.0129515
Dennd4c	2.2027	0.0129845
Gm2056	5.63106	0.0130793
Gm45551	2.49617	0.013424
Cd209c	2.41928	0.0136083
Gm5788	3.76493	0.013783
Trp53inp1	1.00694	0.0138772
Cep290	1.4395	0.0140491
Arg2	2.94897	0.0140491
Mbnl3	2.74935	0.0148953
Gm47611	2.64373	0.0150854
Gm21738	4.67553	0.0150854
Babam2	1.05811	0.0156296
Ass1	1.09444	0.0156758
Ppp1r8	1.2526	0.0162198
Fam124a	2.98442	0.0162198
Gm48244	1.55925	0.0164051
Abcb5	5.27044	0.0167321
Olfr624	4.41822	0.0175444
Zfp988	1.21105	0.0179975
Vmn2r59	2.10055	0.0185306
Olfr46	1.24321	0.0185773
Cep57l1	1.45591	0.0190704
Pnpla8	1.02505	0.0215194
D230025D16Rik	2.30346	0.0223139
Ccdc117	1.55701	0.0232172
Ptprg	1.84483	0.0236767
Mef2d	1.81788	0.0236767
Gm10718	3.91466	0.0237541
Rarg	2.18986	0.0256521
Usp17ld	5.04003	0.0260508
Mgll	1.93005	0.0266471
AC125149.3	7.22041	0.0268095
Dnajb14	1.42915	0.0268961
Speer6-ps1	2.70682	0.0284248
Gm1995	3.60813	0.0301569
Kcnk5	2.58142	0.0307402
Gm48082	2.53298	0.0309137
Ipmk	1.07854	0.0312868
Gm5580	5.98545	0.0314867
Gm50180	3.69314	0.0316759
C1d	1.02919	0.0328575
Arhgef26	1.97765	0.0331346
Elavl3	2.49426	0.0335394
Nabp1	1.07678	0.0340865
Gm21037	28.3157	0.0341567
Gm48415	2.11246	0.0342522
Sntb2	1.30354	0.0354139
Hmgn5	1.1512	0.0371329
Ccdc88a	1.13194	0.0371329
Akap11	1.57566	0.0373396
Gm4840	4.05711	0.0387648
Kit	2.79255	0.0388584
Gm48498	2.10401	0.0410526
Sp110	3.34101	0.041137
Gm21411	2.02127	0.041137
Mybl1	2.27139	0.0418806
Gm4858	4.81568	0.043507
Kdm4d	4.92786	0.0445019
Acer2	1.05306	0.0450691
D130040H23Rik	1.66373	0.0455958
Vmn2r115	1.04231	0.0462381
Tcea3	2.39388	0.0475476
Sap30	1.28328	0.0479047
Diaph3	1.02683	0.0481823
Zfp74	2.79102	0.0483134
Hdc	2.89446	0.0499645
Sycp3	1.83666	0.0499645
Gm48165	2.73172	0.051042
Sirt4	4.04523	0.0527945
Gm10499	1.70887	0.0529196
Gm21542	4.43418	0.0530801
Gm10722	4.2947	0.0539989
Neb	2.02043	0.0550832
Ephx2	3.03959	0.0557149
Gm15280	2.63409	0.0566194
Gm8332	4.86195	0.058232
Olfr374	2.08126	0.0584068
Ddhd1	1.314	0.0593508
Rxra	2.49672	0.0594519
Cep55	1.51355	0.0594519
Abcg1	1.85939	0.0597894
Plaat3	1.35237	0.0605085
Pdk3	1.59895	0.0608123
Helb	1.61931	0.0614831
Zfp980	1.42811	0.0625119
Sh3bgrl	2.26886	0.0644795
Zfp951	1.34676	0.0648424
Cth	1.60159	0.0651657
Mbd4	1.93401	0.0657055
Gm47933	2.8684	0.0673066
Zswim5	3.60201	0.0677051
Olfr1330	2.52203	0.0679052
Cds2	1.1113	0.0681057
Gm13024	2.19196	0.0684868
Azin2	2.04422	0.0688482
C130026I21Rik	5.13157	0.0700305
Dppa3	4.30905	0.0703771
Uimc1	1.38521	0.0720799
Zfp516	1.75891	0.0723907
Gm47678	2.2742	0.0729839
Pcmtd1	1.17046	0.0744796
Cdca7	1.72746	0.0744796
Arap2	1.56273	0.0746512
Vps39	1.70018	0.0755615
Sik2	1.65602	0.0755615
4632415L05Rik	1.82267	0.0764002
Gm13034	1.94952	0.0782226
Cntnap3	3.64524	0.0788825
Tmsb15b2	2.43031	0.0797782
Ggps1	1.08445	0.080401
Itm2a	1.33	0.0811893
Vmn1r87	2.4356	0.0833407
Gm45598	4.57628	0.0856708
0610040J01Rik	3.35013	0.0863089
Rnf17	1.00375	0.0875719
Gm16026	4.02273	0.0882751
Wnk3	1.7278	0.0887555
Gm48418	1.63686	0.0887555
Mecom	2.28197	0.0896701
Foxp1	1.82352	0.0899266
AC139347.1	4.3119	0.0931563
Cxcr2	1.87811	0.0941938
Efcc1	2.21102	0.0978627
Marveld1	1.96666	0.099982
