# Supplementary material for: Retinoic acid signaling is critical during the totipotency window in early mammalian development
Source: Nat Struct Mol Biol. 2021 May 27;28(6):521–32. doi: 10.1038/s41594-021-00590-w (PMC8195742; doi:10.1038/s41594-021-00590-w)
Supplement: Supplementary file 9 — Genes upregulated in cluster F relative to all other clusters. Differential gene expression was found by Wilcoxon’s rank sum test and corrected for multiple testing using the Benjamini and Hochberg method. [file 41594_2021_590_MOESM9_ESM.xlsx]

## Sheet: F (purple) vs A (orange)
names	log2fc	p_value
Serpinh1	5.46555	1.28414e-38
Col4a2	6.6856	1.75098e-38
2210409E12Rik	7.96777	7.55068e-37
Srgn	7.76864	7.55068e-37
2200002D01Rik	4.82409	1.0594e-36
Gata6	7.07309	1.0594e-36
Col4a1	6.53546	4.04973e-36
Lrpap1	3.74228	4.10555e-36
Foxq1	8.2069	4.59816e-36
Lamb1	4.07387	2.87209e-35
Lama1	6.31644	1.37722e-34
Sparc	4.67233	5.72302e-34
Krt8	5.51464	3.62746e-33
F2r	4.43464	3.67196e-33
Fbp2	6.31315	4.14899e-33
Flrt3	5.77786	8.94516e-33
Ctsl	2.49096	1.14255e-32
Lamc1	2.94376	1.87901e-32
Itm2b	2.53832	5.91777e-32
Ckap4	2.8463	1.49552e-31
Pdgfra	8.51715	6.15721e-31
Slc7a6	3.82123	1.09122e-30
Car4	4.85194	1.09122e-30
Tmem72	2.85234	1.27068e-30
Folr1	2.574	2.70978e-30
Dab2	6.33508	1.03434e-29
Basp1	2.17917	1.55901e-29
Calm1	1.77595	2.91026e-29
Shkbp1	4.10774	4.26483e-29
Kdelr3	4.20908	7.72177e-29
Runx1	5.52049	1.87639e-28
Lgmn	3.7006	1.87639e-28
Glipr2	4.11647	1.97812e-28
Mesd	2.38805	6.42315e-28
Nostrin	8.08759	7.53158e-28
Apoc1	2.46689	8.06548e-28
Rcn1	3.1184	8.83335e-28
Dcdc2c	4.94239	1.60062e-27
Surf4	2.38765	1.96753e-27
Gm21761	5.43599	2.20222e-27
Olfr907	2.55902	2.44346e-27
Glul	2.7424	3.20619e-27
Rrbp1	1.8391	4.34863e-27
Htra1	4.12475	4.35292e-27
Cubn	9.19753	5.04452e-27
Pdia6	1.70517	5.04452e-27
P4ha2	3.36273	5.1748e-27
Erp29	1.47113	5.87654e-27
P4hb	1.90563	8.78534e-27
Klf5	2.09386	6.09184e-26
Ppp1r16b	2.91424	7.52944e-26
Hspg2	2.38986	1.11292e-25
Dad1	1.75692	1.18276e-25
Rpl34-ps1	1.75344	1.32121e-25
Emp2	3.68936	1.67265e-25
Gm20767	6.37996	2.22423e-25
Clic1	1.93422	3.56496e-25
Lmna	3.52628	6.94324e-25
Gata4	6.70388	1.26745e-24
Marcks	2.38215	2.0331e-24
Prxl2a	3.54674	2.06197e-24
Atp6v0c	1.41312	3.1479e-24
Epop	2.448	4.71953e-24
Gm5039	4.80715	5.46823e-24
Nrg2	4.87926	1.05635e-23
Gm8300	5.20056	1.07637e-23
Flnb	2.39804	1.10812e-23
Phlda1	3.37258	2.07902e-23
Amn	5.08684	3.76747e-23
Lrrc59	2.00913	4.10763e-23
Manf	1.93235	5.27032e-23
Npl	3.35773	5.48681e-23
Sec62	1.39493	5.92136e-23
Ctsz	2.23303	6.13432e-23
Mydgf	2.04606	6.7036e-23
Gpx3	3.2145	8.51467e-23
Amot	4.50746	1.16059e-22
Gas6	3.64329	1.22152e-22
Tmed9	1.51141	1.22188e-22
Pmvk	2.18828	1.46352e-22
Ahnak	2.64381	2.19487e-22
Selenos	2.0369	4.73508e-22
Ubash3b	5.24301	6.8171e-22
Txndc12	2.58599	9.10068e-22
Dkk1	6.35988	9.10068e-22
Smim14	2.6133	1.2573e-21
Pcbd1	3.29692	2.04662e-21
Phldb2	4.30429	2.04662e-21
Tax1bp3	2.74655	2.87917e-21
Lrp2	3.10643	3.04305e-21
Nrg1	4.07503	4.35984e-21
Dusp4	3.9722	8.65694e-21
Galk1	1.5476	8.74005e-21
Tbx3	2.61024	1.01822e-20
Efna4	3.05896	1.1788e-20
Dnmt3l	1.92525	1.29156e-20
Sox7	7.13444	2.19312e-20
Cd9	1.58923	2.61697e-20
Ostc	1.44468	2.91102e-20
Tfpi	2.28054	2.9402e-20
Selenok	1.84126	4.68206e-20
Limch1	4.33239	7.43123e-20
Reep5	1.62475	1.00162e-19
Kdelr2	1.71579	1.17304e-19
Olfr1459	2.77948	1.19367e-19
Asah1	2.00871	1.23459e-19
P4ha1	2.22033	1.46111e-19
Cst3	1.53285	1.53364e-19
Arpc2	1.42707	1.59931e-19
Tmem144	3.7001	1.59931e-19
Krt18	3.16664	1.70375e-19
Anxa5	2.90538	1.94883e-19
Tmed2	1.59899	2.0526e-19
Dhtkd1	2.67017	2.08117e-19
Cmtm7	2.54904	2.11568e-19
Cdipt	2.49202	2.68638e-19
Gm21818	6.05011	2.92407e-19
Hmga2	3.00403	3.49242e-19
Slc2a3	1.57137	3.56119e-19
Dusp12	2.08778	3.74417e-19
Dnmt3b	2.28698	5.29338e-19
Fam25c	2.52908	8.81317e-19
Dcbld1	2.30092	1.10516e-18
Bend5	3.63373	1.53403e-18
Foxa2	5.94219	1.69883e-18
Wars	2.13134	1.87446e-18
Dnajb11	1.79572	2.36735e-18
S100a10	1.847	2.84808e-18
Spink1	2.99995	3.11066e-18
Serp1	1.64136	3.65015e-18
Dnajc3	1.90867	3.73108e-18
AW822252	2.33978	4.27446e-18
Ube2l6	2.51313	4.3141e-18
Mpzl2	2.68319	4.69316e-18
Sox17	7.42077	5.96866e-18
Krtcap2	1.34801	6.67681e-18
Scd1	2.26407	6.92438e-18
Snx2	1.65979	6.93803e-18
Spry2	2.33088	7.45311e-18
Eif2s2	1.12095	8.57329e-18
Plod2	1.86007	9.95376e-18
Commd3	1.95931	9.95376e-18
Olfr157	2.56175	1.22697e-17
Atp6v0a1	2.55926	1.30531e-17
H2-K1	2.21922	1.75721e-17
Ddah1	3.17008	1.87811e-17
Vmn1r13	2.29752	1.97478e-17
Rab11a	1.61414	2.02589e-17
Commd7	2.04533	2.17333e-17
Egfl7	1.84696	2.50146e-17
Slc7a1	2.13747	2.75785e-17
Sdc4	1.72965	3.01723e-17
Atp5mpl	1.10595	3.09341e-17
Ivns1abp	1.93066	3.61689e-17
Rpn1	1.44341	3.87396e-17
Gjb5	2.77705	4.11082e-17
Sec61a1	1.55089	5.704e-17
Calr	1.12677	5.704e-17
Ndufb1-ps	1.37734	5.75434e-17
Ppp1r11	1.79975	9.17472e-17
Cpn1	2.78189	1.01119e-16
Lman2	1.50921	1.11627e-16
C130073F10Rik	5.72061	1.29426e-16
Ubald2	1.44872	1.36128e-16
Spcs2	1.21195	1.43034e-16
Ndufa2	1.05714	1.57792e-16
Ppib	1.80291	1.58339e-16
Ypel2	2.83618	1.90234e-16
Tent5a	4.1668	2.08179e-16
Prkcq	2.88784	2.11247e-16
Ap2s1	1.43602	3.61555e-16
Arih2	2.03847	3.75042e-16
Nefl	4.14791	4.19128e-16
Ost4	1.80113	8.19878e-16
Tpm4	1.66026	9.70964e-16
B2m	2.5097	1.00384e-15
Uqcrq	1.1912	1.01815e-15
Cd63	1.46394	1.18138e-15
Tmem59	1.41589	1.19942e-15
Ap1s1	1.78006	1.2959e-15
Ddost	1.45117	1.40052e-15
Pros1	2.57506	1.47765e-15
Grtp1	1.77343	1.4955e-15
Bcl2l1	1.91102	1.4955e-15
Podxl	2.88085	1.8376e-15
Echdc2	1.78157	2.43768e-15
Cndp2	1.79641	3.06373e-15
Gm5662	5.3456	3.10745e-15
Sccpdh	2.08191	3.17858e-15
Derl1	1.6798	3.57113e-15
Ssr4	1.12459	3.61865e-15
Rcn3	2.02832	4.62036e-15
Myo1c	2.00996	6.11449e-15
Smco4	2.30488	6.43762e-15
Nagk	2.10138	6.69324e-15
Sdf2l1	2.1179	8.60668e-15
Elobl	6.4142	9.54801e-15
Kdelr1	1.60782	9.86556e-15
Tmem97	1.76591	1.01806e-14
Snx1	2.30633	1.06613e-14
Wdfy1	1.68119	1.23559e-14
Rpn2	1.32752	1.35965e-14
Selenof	1.20261	1.77597e-14
Dpm3	1.44992	2.22754e-14
Fabp3	1.80731	2.46333e-14
Hdlbp	1.17668	2.52355e-14
Tmco1	1.44622	2.55788e-14
Ube2m	1.3015	2.56105e-14
Alg5	1.88492	2.60416e-14
Sord	2.16791	2.8487e-14
Erf	2.27777	3.04422e-14
Gja1	1.84505	3.35254e-14
Prr13	2.41014	3.37485e-14
Amotl2	1.84433	3.59046e-14
Romo1	1.44838	3.6043e-14
Srprb	1.85995	4.16978e-14
Plscr1	2.81943	4.48451e-14
Cox17	1.38126	4.98125e-14
Ggta1	2.44988	5.42036e-14
Tagln2	1.2298	5.46877e-14
Pgam2	4.03373	6.38461e-14
Pigyl	1.69084	7.3357e-14
Tmem9b	2.80892	8.52155e-14
Prkcsh	1.40654	9.06169e-14
Pofut2	1.87411	1.24569e-13
Klb	5.2568	1.26918e-13
Fam114a1	2.69375	1.28954e-13
Wwtr1	1.82334	1.58009e-13
Idh1	1.64194	1.81114e-13
Impdh1	1.9053	1.82162e-13
Sec61g	1.40898	1.87871e-13
Tk1	2.04826	1.89715e-13
Creb3l2	3.25448	2.05082e-13
Scd2	1.47237	2.141e-13
Zbtb10	1.99154	2.21949e-13
Pmp22	5.28741	2.28059e-13
Atp5k	1.03384	2.44703e-13
Hs3st1	4.72596	2.76809e-13
Clcn5	2.09533	3.04054e-13
Lyn	2.87737	3.2525e-13
Herpud1	2.1946	3.25478e-13
H1f0	1.85128	3.40642e-13
Mdk	1.257	3.46821e-13
Asns	1.40604	3.79862e-13
Elovl1	2.43265	3.94428e-13
Gm2961	2.65146	4.38703e-13
Ssr3	1.35502	4.67024e-13
Itga3	2.21929	4.8532e-13
Timm13	1.0295	5.48773e-13
Akt1s1	1.62529	6.4092e-13
B4galt6	1.52149	6.42601e-13
Sec11a	1.26463	7.0941e-13
Baz1a	1.90937	7.31569e-13
Tex264	1.93901	7.74509e-13
S100a11	1.57494	8.39483e-13
Ssr2	1.01472	8.58456e-13
Plaur	3.77069	8.58964e-13
Glmp	1.57212	1.03307e-12
Sar1b	1.42092	1.06677e-12
Fkbp11	1.73919	1.08663e-12
Txndc5	1.56021	1.15415e-12
Stard4	1.74702	1.16555e-12
Gask1b	1.76709	1.31983e-12
Pdia4	1.61297	1.42164e-12
Mbnl2	1.4841	1.43484e-12
Slc39a2	2.3406	1.50635e-12
Elf3	1.92659	1.55393e-12
Ap2m1	1.39695	1.87905e-12
Lgals4	3.96508	1.93708e-12
Snx6	1.25889	2.01871e-12
Rer1	1.29562	2.07551e-12
Tmem128	1.84158	2.07887e-12
Hnf1b	5.17677	2.1607e-12
Npffr1	1.95382	2.49332e-12
Zfyve21	1.74789	2.57606e-12
Tmem258	1.16238	2.5977e-12
Gdpd5	2.2168	3.0471e-12
Spcs1	1.32377	3.23226e-12
Tnfaip1	1.60944	3.33917e-12
Cited2	1.67965	3.69444e-12
Atp5l	1.28393	4.03033e-12
Ift20	1.39556	6.17123e-12
Anxa3	3.36762	6.45075e-12
Slc6a8	1.62934	6.58952e-12
Tram1	1.30044	6.75064e-12
Ephb3	2.62437	7.00371e-12
Efhd2	1.82184	7.43075e-12
Gorasp2	1.4652	7.75773e-12
Carhsp1	1.33582	7.9653e-12
Gm49858	3.46266	8.08538e-12
0610012G03Rik	1.17877	8.3542e-12
Atf6	1.72937	8.58299e-12
Tbrg1	1.1638	8.58299e-12
Pgm2	1.8878	8.90891e-12
Dap	2.03191	8.9299e-12
Gcsh	1.17609	8.96895e-12
Ptbp3	1.47399	1.07153e-11
Olfr718-ps1	1.83959	1.25109e-11
Ctsb	1.32851	1.30276e-11
Crtap	1.64765	1.41754e-11
Tmed3	1.68741	1.60009e-11
Cers2	1.58151	1.61942e-11
Tpm3	1.08278	1.70156e-11
Syngr2	1.59781	1.83153e-11
Clu	2.18413	1.88344e-11
Ctsc	3.48033	1.95741e-11
Tmem39a	1.69116	2.01176e-11
Plin3	1.486	2.05334e-11
Bmp6	5.85075	2.33228e-11
Pik3r1	1.84611	2.35817e-11
Actn1	1.22774	2.43332e-11
Ciao2a	1.46223	2.56568e-11
Bmyc	1.66901	3.52439e-11
Cdc42se2	1.49458	3.77298e-11
Rac1	1.17259	3.91728e-11
Selenow	1.46244	3.96864e-11
Ddt	1.07056	4.09518e-11
Nfxl1	1.56998	4.39053e-11
Shisa5	2.25014	4.87574e-11
Ncln	1.3798	5.03349e-11
H2-D1	1.8221	5.20204e-11
Bag5	1.76246	5.6349e-11
Avpi1	1.36852	5.81514e-11
Ncoa4	1.49952	5.99615e-11
Dapk3	1.44934	5.99784e-11
Ppat	1.28893	6.06617e-11
Crxos	3.31161	6.52621e-11
Ptges	3.00733	7.05141e-11
Hspa5	1.0547	7.39566e-11
Creb3	2.33081	7.54997e-11
BC031181	1.30905	7.7571e-11
Emb	1.69885	7.86479e-11
Nxf7	4.67224	9.14081e-11
Gm10653	3.47055	9.26993e-11
Gabarapl2	1.27293	9.39316e-11
Bet1l	1.71665	1.07492e-10
Prkcz	1.65908	1.19721e-10
H13	1.48219	1.23137e-10
Acadl	1.42196	1.24159e-10
Gng2	1.55977	1.24715e-10
Mrps21	1.17399	1.25648e-10
Vmp1	1.39538	1.28757e-10
Abhd5	1.6324	1.28914e-10
Ssr1	1.12082	1.33276e-10
Lifr	1.642	1.35835e-10
Sptssa	1.66444	1.52249e-10
Plin2	1.88448	1.58027e-10
Apoe	1.18561	1.60857e-10
Zdhhc12	1.43223	1.62063e-10
Cstdc1	9.92225	1.63721e-10
Fam129b	2.10817	1.81094e-10
Carmil1	1.58096	1.81469e-10
Tinagl1	3.06982	1.90055e-10
Cryab	3.99546	2.34727e-10
Sirt2	1.77361	2.41355e-10
Camk1	1.94197	2.45455e-10
Adam15	2.2309	2.50629e-10
Ufm1	1.3469	2.50683e-10
Spint1	1.57899	2.87022e-10
Sec24d	1.97939	2.8824e-10
Rras2	1.46213	2.8962e-10
Gmppb	2.43385	2.9571e-10
Sec11c	1.56849	3.20355e-10
Rhoc	1.45958	3.30233e-10
Arhgdia	1.03883	3.48289e-10
Ufc1	1.19397	3.6016e-10
Dpm2	1.60006	3.65362e-10
Slc35b1	1.5182	3.76403e-10
Slc1a5	1.64209	3.8901e-10
Fgf3	4.67623	3.8901e-10
Yipf5	1.22878	4.68591e-10
Fam129a	2.45619	4.93786e-10
Gpat4	1.65636	4.93793e-10
Appbp2	1.19621	4.95896e-10
Sri	1.32309	4.96957e-10
Olfr118	4.5344	5.10004e-10
Dera	1.28788	5.15027e-10
Pet100	1.38626	5.21475e-10
Clgn	2.04785	5.32621e-10
Ramp2	3.34198	5.3631e-10
Entpd7	2.08719	5.77287e-10
Rps2-ps10	1.61786	5.96631e-10
Itga5	2.05904	6.07755e-10
Uap1	1.71327	6.15188e-10
Gm1673	2.09817	6.70952e-10
Rassf8	2.27407	6.76475e-10
Nipa1	2.22538	7.17647e-10
Serpinb6a	1.38083	7.32133e-10
Serping1	2.94998	7.33913e-10
Manbal	1.32045	7.34159e-10
Emc7	1.37447	7.45321e-10
Tlnrd1	1.82323	7.45321e-10
Slc9a3r1	1.58996	8.20141e-10
Nat9	1.57018	8.20141e-10
Zcrb1	1.08848	8.53438e-10
Med31	1.40631	8.61351e-10
Sar1a	1.10131	8.69793e-10
Xbp1	1.2157	8.91013e-10
Slc16a6	1.98511	9.01388e-10
Wfs1	2.30169	9.11647e-10
Shc1	1.44919	1.08819e-09
B020031M17Rik	5.8704	1.13887e-09
Gjb3	1.76491	1.23703e-09
Rnd3	1.58375	1.23703e-09
Oat	1.58962	1.2657e-09
Bad	1.6893	1.27969e-09
Tmem214	1.53982	1.30056e-09
Cyp2s1	2.76053	1.32176e-09
Myo6	1.57716	1.33499e-09
Ccdc124	1.18062	1.39894e-09
Dnajc10	1.44712	1.49878e-09
Cystm1	1.36288	1.50792e-09
Pcsk6	2.3532	1.53823e-09
Etv4	1.79117	1.53823e-09
Ccdc167	2.24575	1.58677e-09
Lrrc8a	1.43351	1.93111e-09
Klf6	1.41247	1.95885e-09
Dcaf12l1	2.29018	2.01776e-09
Mbd2	1.60113	2.3182e-09
Arhgap1	1.59007	2.32213e-09
Tmem263	1.28073	2.37751e-09
Gm11225	1.0174	2.46816e-09
Vim	2.06126	2.745e-09
Pdcd6	1.09073	2.76019e-09
Ppm1l	3.0099	2.76068e-09
App	1.95782	2.78092e-09
Cd151	1.59013	2.96539e-09
Nucb2	2.26996	2.97046e-09
Gm47924	3.43876	3.0705e-09
Mapkapk2	1.57821	3.12057e-09
Zfp560	1.98337	3.18353e-09
Car2	1.5493	3.39321e-09
Erp44	1.26551	3.39732e-09
Mgst3	1.34914	3.40818e-09
Znrf2	1.28998	3.40818e-09
Gna12	1.38791	3.40889e-09
Fkbp9	1.1789	3.49787e-09
Ergic3	1.19277	3.58912e-09
Clptm1l	1.58159	3.67248e-09
Slc44a3	2.40293	3.67606e-09
Tmed7	1.22989	3.78905e-09
Smpd1	2.2231	3.84084e-09
Shf	2.46514	3.99869e-09
Dnajc25	1.49543	3.99869e-09
Jkamp	1.30403	4.15682e-09
Hyou1	1.39282	4.17251e-09
Ankrd44	1.6337	4.24775e-09
Trappc1	1.45583	4.40337e-09
Cttn	1.24763	4.58524e-09
Dnpep	1.3154	4.80573e-09
Barx1	4.22669	4.84084e-09
Ctsd	1.02018	4.85424e-09
Ugdh	1.43041	4.86891e-09
H2-Eb1	3.07502	4.91807e-09
Stxbp2	1.28453	4.9441e-09
Gm14296	2.01466	5.21932e-09
Naa38	1.10654	5.21932e-09
Tmem248	1.06663	5.90897e-09
Golt1b	1.26144	6.12693e-09
Slc26a2	1.56347	6.13165e-09
Gm1821	2.02106	6.31971e-09
Gmppa	1.61595	6.70104e-09
Derl2	1.32243	6.75988e-09
Prkar2a	1.42101	6.81415e-09
Yif1a	1.20516	6.82115e-09
Gpc6	5.02065	7.08631e-09
Stt3a	1.13825	7.129e-09
Klhl2	1.6647	7.25263e-09
Creld2	1.40732	7.88041e-09
1700123O20Rik	1.29628	7.88041e-09
Smad2	1.29843	8.39287e-09
Slc46a1	2.79549	9.25031e-09
Capn2	2.05803	9.70237e-09
Lmf2	1.74169	1.05255e-08
Lrrc58	1.12819	1.05285e-08
Aup1	1.30599	1.06255e-08
F2rl1	2.2519	1.06811e-08
Eva1a	2.91603	1.10698e-08
Esyt1	1.64389	1.17636e-08
Cops9	1.07257	1.18018e-08
Slirp	1.06627	1.20175e-08
H2-Ab1	2.46793	1.20685e-08
Mgat2	1.52967	1.28629e-08
Cpxm1	1.61019	1.31581e-08
Setd1b	1.35651	1.32183e-08
Zfp977	1.5659	1.39633e-08
Gm7389	2.59378	1.41848e-08
Usp17lc	4.30081	1.45953e-08
Arfgap1	1.64765	1.56293e-08
Uba5	1.13441	1.56765e-08
A430005L14Rik	1.23634	1.57585e-08
Plod1	2.18064	1.57793e-08
Tmem165	1.09651	1.6247e-08
Tes	1.6423	1.68896e-08
Mgat5	1.80819	1.69943e-08
Agpat4	1.29781	1.69943e-08
Zscan4-ps2	5.2144	1.78022e-08
Tmem106a	3.68475	1.83066e-08
Scyl1	1.43525	1.84899e-08
Fundc1	1.79474	1.85687e-08
Klkb1	2.17388	1.89582e-08
P3h1	1.74728	1.96658e-08
Ankrd46	1.64452	1.96971e-08
Pdia5	1.73725	1.97907e-08
Chn2	2.18393	1.99573e-08
Sft2d3	1.49181	2.09819e-08
Tmem147	1.23373	2.09819e-08
Rfk	1.38331	2.21938e-08
Timd2	5.72293	2.30495e-08
Myl12b	1.37555	2.32485e-08
Edem1	1.39597	2.35627e-08
Prr5	1.67372	2.39214e-08
Pyy	5.57064	2.43441e-08
Cycs	1.03099	2.51167e-08
Ebp	1.40391	2.81048e-08
Slc9a6	2.33893	2.84829e-08
Peg10	1.38607	2.92497e-08
Gcnt1	2.35708	3.18631e-08
Mtmr7	1.37589	3.21749e-08
Prtg	1.89188	3.23811e-08
mt-Atp6	1.11559	3.33093e-08
Tmem33	1.21342	3.36272e-08
Kdm6b	1.20008	3.3944e-08
Txndc11	1.37187	3.3944e-08
Gusb	1.4972	3.73897e-08
Limd2	1.34079	3.73897e-08
Rpp21	1.16742	3.73897e-08
Nfatc2ip	1.26956	3.83625e-08
Ube2j1	1.53161	4.26099e-08
Dus1l	1.10713	4.34356e-08
Ndufa3	1.11621	4.64899e-08
Ifi30	1.18495	4.64899e-08
Unc50	1.34889	4.72656e-08
Serpinb6c	2.23658	4.80084e-08
Clic4	1.24205	4.96947e-08
Ctsa	1.20864	5.03519e-08
Chst12	1.71589	5.14543e-08
Fam120a	1.14188	5.18422e-08
Tcn2	1.51142	5.18422e-08
Bcr	1.42557	5.22221e-08
1700025G04Rik	2.03983	5.39253e-08
Saraf	1.31175	5.68068e-08
Smim4	1.56044	5.68068e-08
Ly6a	6.26963	5.91257e-08
Nenf	1.11093	6.38354e-08
Sdcbp	1.23036	6.44984e-08
Sdf2	1.22742	6.47411e-08
Gfpt1	1.40156	6.57369e-08
Tbc1d23	1.22467	6.7377e-08
Pitpna	1.10873	6.93981e-08
2610001J05Rik	1.30375	7.55381e-08
Ankrd33b	5.14745	7.59637e-08
Prkab1	1.71084	7.73443e-08
Gale	1.94962	7.93031e-08
Ehmt2	1.16646	8.0124e-08
Hebp1	1.17611	8.54967e-08
Susd2	3.15436	8.58175e-08
Aqp8	11.8306	9.33272e-08
Parm1	2.43549	9.40286e-08
Dsg2	1.57697	9.89186e-08
Slc29a1	1.1923	1.02191e-07
Calu	1.09353	1.1309e-07
Egln2	1.20699	1.15499e-07
Raet1e	2.06484	1.30001e-07
S100g	5.19182	1.33808e-07
Stx18	1.59727	1.36709e-07
Platr25	1.77348	1.37503e-07
Pgd	1.18563	1.39419e-07
Cpd	1.50671	1.43826e-07
Trim44	1.26543	1.43998e-07
Ifnar2	2.00611	1.45991e-07
Ptdss1	1.4867	1.45991e-07
Slc37a4	3.45447	1.69564e-07
Ugcg	1.47985	1.7225e-07
Neu1	1.35419	1.7441e-07
Timp2	2.24825	1.747e-07
Qsox1	1.75645	1.75471e-07
Ndufb4	1.37607	1.87515e-07
Sec24c	1.22529	1.87571e-07
Scamp1	1.5462	1.92653e-07
Gm8994	5.10915	2.04661e-07
Soat1	1.15621	2.0886e-07
Slc39a4	1.85908	2.23938e-07
Ptgr1	1.34009	2.36584e-07
1110008P14Rik	1.24042	2.46275e-07
Ube2d1	1.21629	2.49847e-07
Cacnb3	1.7123	2.58426e-07
Msrb1	1.20363	2.62506e-07
Myadm	1.46569	2.65049e-07
Preb	1.16937	2.72738e-07
Srp68	1.09071	2.91207e-07
Hopx	2.71137	2.91207e-07
Lmo4	1.32523	2.93734e-07
Zmpste24	1.05376	2.98449e-07
Agpat2	1.1816	3.03553e-07
Rab30	1.95139	3.08839e-07
Dvl3	1.46577	3.0991e-07
Efna3	2.71608	3.11615e-07
Chid1	1.47105	3.13359e-07
Pmepa1	1.22723	3.1353e-07
Rpusd1	2.20185	3.13984e-07
Rpl17	1.2335	3.1628e-07
Fahd2a	2.62982	3.26555e-07
Rnpep	1.16668	3.28646e-07
Prkci	1.26906	3.31196e-07
Vkorc1	1.22453	3.33765e-07
Rhbdf2	1.64197	3.43821e-07
Cyp26a1	1.90171	3.6876e-07
Yipf3	1.11179	3.70452e-07
Mogs	1.52005	3.81069e-07
Colgalt1	1.36696	3.8625e-07
Snx9	1.56544	3.92067e-07
B3gat3	1.41548	3.94039e-07
2510039O18Rik	1.21133	3.98592e-07
Slc16a1	1.19997	4.06263e-07
Pth1r	2.48623	4.21007e-07
Hmg20b	1.07441	4.28334e-07
1700017B05Rik	1.19162	4.3627e-07
Olfr506	2.70789	4.37293e-07
Tent2	1.21954	4.47872e-07
Plpp5	1.72308	4.50875e-07
Lrrn4	2.48544	4.54551e-07
Copa	1.00303	4.66467e-07
Crygd	4.22287	4.66524e-07
Rdh11	1.36846	4.83118e-07
Rnf19b	1.10246	4.86941e-07
Pdzd3	5.90478	4.92928e-07
Cd320	1.06745	5.07905e-07
Tmem208	1.18483	5.15193e-07
Rps6ka1	1.06841	5.28185e-07
Nynrin	1.91011	5.47899e-07
Ak4	1.21496	5.53079e-07
Pop4	1.09341	5.59867e-07
Reep4	1.36415	5.73021e-07
Akt1	1.28551	6.34552e-07
Slc5a11	2.42225	6.35203e-07
Fads2	1.10645	6.86845e-07
Erg28	1.00255	7.33188e-07
Lats2	3.83601	7.43964e-07
Dpagt1	1.43132	7.4832e-07
Tsen2	1.64106	7.70515e-07
Nt5e	3.10245	7.75191e-07
B4galt1	1.20016	8.0815e-07
Cyb561d2	1.56388	8.12163e-07
Caml	1.33401	8.12287e-07
Nfia	1.32695	8.28336e-07
Eri3	1.20517	8.34447e-07
Sdhd	1.02695	8.3932e-07
Mlec	1.04596	8.54533e-07
Serinc2	2.47707	8.83179e-07
Gm3052	1.12297	8.88525e-07
Lrp10	1.45336	9.00145e-07
Ccna2	1.00228	9.12111e-07
Eif1ad	1.05615	9.15239e-07
Bmt2	1.09684	9.15588e-07
Mfsd1	1.19372	9.49722e-07
Cdr2	1.35808	9.54841e-07
Psenen	1.12522	9.75687e-07
Triml2	1.10735	9.99403e-07
Nrip1	1.3387	1.00757e-06
Elof1	1.00108	1.02625e-06
Copz1	1.00979	1.03351e-06
Dyrk2	1.73379	1.03351e-06
Bin1	1.69495	1.05699e-06
Rhob	1.49099	1.07889e-06
Ndufs5	1.02263	1.09269e-06
Selenom	1.28453	1.14902e-06
Zfp932	1.27539	1.19702e-06
Fdft1	1.03612	1.21516e-06
Crygc	6.3224	1.26906e-06
Dse	1.14918	1.27365e-06
Dpysl2	1.4617	1.29014e-06
Sdf4	1.0386	1.31294e-06
Gm4027	6.00149	1.31294e-06
Mvb12a	1.00401	1.37305e-06
Atp6ap2	1.11812	1.39852e-06
Cyb561	1.4449	1.44385e-06
Dok2	3.66392	1.68142e-06
Nefm	3.39422	1.68142e-06
Psmb9	2.18664	1.69831e-06
Micu1	1.36732	1.71349e-06
Zswim8	1.33804	1.71564e-06
Ctdspl	1.92929	1.72292e-06
Ppfibp1	1.27179	1.75584e-06
Pigp	1.13212	1.79585e-06
Tmx1	1.13495	1.81424e-06
Grasp	1.2563	1.85356e-06
mt-Co2	1.01542	1.86498e-06
Cpm	1.78742	1.89087e-06
Hspa13	1.32523	1.896e-06
Cxcl16	2.52275	1.896e-06
Smim7	1.00156	1.896e-06
Cdkn3	1.2645	1.94198e-06
Lsr	1.13839	1.98399e-06
Snx24	1.85998	1.98647e-06
Mrpl41	1.16429	2.18716e-06
Slc7a6os	1.10612	2.2155e-06
Gpank1	1.25316	2.2853e-06
Retreg2	1.48554	2.29156e-06
Rab3il1	1.62915	2.37966e-06
Tor2a	1.01949	2.40938e-06
Keap1	1.12124	2.45545e-06
Cited1	2.9951	2.48037e-06
Gdap2	1.67802	2.5491e-06
Smim12	1.06113	2.65007e-06
Zfp800	1.37115	2.66456e-06
Sigmar1	1.03577	2.66456e-06
Slc35a4	1.21179	2.67071e-06
Pdgfa	1.1319	2.67071e-06
Tmem37	1.42652	2.67071e-06
Surf1	1.2867	2.70342e-06
B3galnt1	3.05768	2.80268e-06
Timp1	1.42895	2.88305e-06
Zyx	1.44882	2.89637e-06
Parva	1.55561	2.91401e-06
Slc11a2	1.29351	2.92013e-06
Pigs	1.10133	2.97379e-06
Fasn	1.03612	3.00003e-06
Prkag1	1.30876	3.01515e-06
Snai1	3.55423	3.11636e-06
Rassf1	1.19167	3.12682e-06
Fez2	1.35991	3.15836e-06
Arfip1	1.8241	3.20223e-06
Dnajc1	1.03505	3.30131e-06
Traf7	1.11038	3.35205e-06
Gps2	1.07496	3.3626e-06
Acads	1.09482	3.4035e-06
Rap2b	1.11971	3.44059e-06
Adgra2	3.47414	3.47597e-06
Ly6k	2.31571	3.50071e-06
Mapre2	1.3126	3.55882e-06
Mc1r	1.69527	3.60802e-06
Praf2	1.31062	3.62238e-06
Ric8a	1.27571	3.70785e-06
Elp5	1.06704	3.7118e-06
Slc38a7	1.42549	3.71962e-06
Fbxw8	1.17499	3.87314e-06
Coasy	1.17537	3.89268e-06
Nucb1	1.10619	3.91488e-06
Triap1	1.08937	3.91488e-06
Meis1	4.43916	3.96147e-06
Tigar	1.18283	3.99565e-06
Txndc15	1.1882	3.99565e-06
Ccdc184	2.13005	4.01517e-06
Satb2	2.86704	4.14262e-06
Nradd	1.1953	4.29591e-06
Znhit3	1.02214	4.30497e-06
Sumf2	1.10857	4.32137e-06
Adck5	1.30357	4.4009e-06
Cemip	5.60221	4.48534e-06
Amd2	1.26752	4.57671e-06
Pla2g12b	3.23464	4.59772e-06
Tbc1d12	2.07652	4.79395e-06
Cdpf1	1.30905	4.84793e-06
Tmem199	1.16075	4.88316e-06
L3mbtl3	2.83374	5.07765e-06
Med11	1.33117	5.17036e-06
Ctdnep1	1.15174	5.24564e-06
Rrp7a	1.05064	5.26748e-06
Plxnb2	1.36685	5.49379e-06
Gm36028	3.62194	5.52035e-06
Osbp	1.17255	5.52035e-06
Pla2g15	1.83373	5.53311e-06
Zdhhc2	1.24123	5.596e-06
Trabd	1.11241	5.63997e-06
Alas1	1.21884	5.64955e-06
Ercc4	1.78719	5.67419e-06
Ufsp2	1.00973	5.8331e-06
Arfgef1	1.05736	5.9017e-06
Tnrc18	1.34815	6.04863e-06
Zfp948	2.11289	6.20668e-06
Calcoco2	1.37288	6.21847e-06
Smim11	1.05939	6.30683e-06
Stx5a	1.03666	6.3463e-06
Lgals9	2.00651	6.54326e-06
Grina	1.22669	6.55968e-06
Pgs1	1.09361	6.61232e-06
Ppic	1.06952	6.63296e-06
Fhl1	1.28733	7.32395e-06
Zfp280b	1.22281	7.37953e-06
Wdr45	1.27887	7.58509e-06
Eci2	1.11068	7.90468e-06
Slc16a2	2.06398	7.9938e-06
Tpp1	1.11892	8.40579e-06
Cmc2	1.08271	8.57702e-06
Gstm5	1.09799	8.59845e-06
Cdc42ep3	1.1708	8.63035e-06
G6pc3	1.59695	8.67007e-06
Aard	1.21011	8.76016e-06
Prep	1.0866	8.89394e-06
Fgf10	4.11854	9.1268e-06
Pepd	1.04	9.26494e-06
Abhd12	1.09176	9.28996e-06
Sipa1	1.18834	9.30198e-06
Raet1d	1.75814	9.68585e-06
Prorsd1	1.16142	9.76162e-06
Arhgap10	1.24028	9.76162e-06
Sapcd1	4.20875	9.99869e-06
Ctrc	1.24936	1.01628e-05
Gnaz	1.16496	1.02106e-05
Cyp4f14	7.08398	1.04238e-05
Lysmd3	1.32991	1.0619e-05
Fkrp	1.11809	1.08232e-05
Jup	1.04199	1.10433e-05
Nelfa	1.02398	1.12576e-05
Nt5c	1.05907	1.14497e-05
Prxl2b	1.13511	1.15229e-05
Triobp	1.06979	1.15954e-05
St5	1.17776	1.21315e-05
Pyurf	1.43125	1.28117e-05
Hint3	1.01762	1.34246e-05
Camk2d	1.88095	1.38533e-05
Tmem189	1.19411	1.38959e-05
Oplah	2.58766	1.44357e-05
Cog8	1.00679	1.48691e-05
Meis2	2.20861	1.52083e-05
Slc1a3	1.09687	1.52339e-05
Uso1	1.07482	1.54637e-05
Clic5	2.64391	1.56661e-05
Tmem115	1.157	1.64456e-05
F3	2.44364	1.6695e-05
Tmem120b	1.58171	1.67367e-05
Trim8	1.08165	1.72994e-05
B3gnt5	1.94833	1.73184e-05
Atf3	2.49655	1.8131e-05
Gltp	1.0581	1.82576e-05
Klhdc3	1.04534	1.83312e-05
Tap1	1.89791	1.8679e-05
Nelfb	1.05507	1.89848e-05
Fgfr2	1.23826	1.90831e-05
Ctsh	2.14954	1.93036e-05
Dhrs7	1.25563	1.97715e-05
Paxip1	1.06427	2.01233e-05
Atf5	1.22883	2.01233e-05
Cdh4	3.61974	2.03674e-05
Lias	1.02217	2.14008e-05
Mfsd10	1.0973	2.14744e-05
Arhgef26	2.71167	2.15901e-05
Mep1b	2.12288	2.16391e-05
Ring1	1.64093	2.18317e-05
Pde6a	1.48372	2.19055e-05
Cst13	7.78869	2.24966e-05
Nagpa	1.87388	2.32062e-05
Fads1	1.16887	2.33219e-05
Junb	1.02205	2.34881e-05
Tmem9	1.07152	2.3793e-05
Dram2	1.42426	2.48825e-05
4930529C04Rik	3.28876	2.51438e-05
Tmem39b	1.48939	2.55664e-05
Stard8	1.27901	2.7329e-05
Glt8d1	1.49175	2.74052e-05
Dhrs13	1.5434	2.76631e-05
Tmem231	1.20038	2.78149e-05
Ak3	1.11538	2.86948e-05
Cept1	1.46898	2.88799e-05
Iqsec1	1.05051	2.90452e-05
Stard10	1.12148	2.9885e-05
Chpf	1.45714	3.01885e-05
Akap13	1.0287	3.06501e-05
Glipr1	3.84715	3.10262e-05
Mme	1.14012	3.14188e-05
Spryd7	1.28541	3.24214e-05
Slc35b2	1.0108	3.24214e-05
Ptpn13	1.13811	3.2681e-05
Mcfd2	1.34237	3.29929e-05
Acaa1a	1.05529	3.45603e-05
Plod3	1.08394	3.46196e-05
Ecpas	1.06451	3.46196e-05
Siah2	2.02445	3.46196e-05
Slc25a10	2.15955	3.59442e-05
Pard6b	1.69306	3.60649e-05
Akr1b8	2.4443	3.63651e-05
Arxes2	1.07051	3.63651e-05
1110038F14Rik	1.03204	3.67806e-05
Crlf2	1.05613	3.82426e-05
Fam189a2	3.0067	3.90011e-05
Bloc1s4	1.00672	3.93324e-05
Gsn	2.03826	3.93535e-05
2310011J03Rik	1.11158	3.99492e-05
Nkiras2	1.17393	4.04236e-05
Des	1.3284	4.06504e-05
2300009A05Rik	1.75561	4.12588e-05
Coa4	1.19632	4.1289e-05
Gprc5c	2.55702	4.23378e-05
Vill	1.43005	4.2834e-05
Fndc5	1.27337	4.30823e-05
Nos1	1.77378	4.30823e-05
Tcf7l2	1.0687	4.46674e-05
Acsf2	1.60088	4.48012e-05
Cnpy3	1.05761	4.621e-05
Cdk2	1.17034	4.63903e-05
Smim1	2.26181	4.69668e-05
Icmt	1.10099	4.69668e-05
Eif2b4	1.00094	4.76411e-05
Mfsd11	1.10952	4.79177e-05
Asb8	1.57716	4.99228e-05
Vgll4	1.81943	4.99228e-05
Alg3	1.20749	4.99596e-05
Slc35f5	1.84435	5.34556e-05
Uxs1	1.04708	5.37554e-05
Pex5	1.0283	5.38342e-05
Ptpn3	1.20907	5.38342e-05
Itgb1bp1	1.01525	5.45825e-05
Ciao3	1.10819	5.67604e-05
Vps8	1.77886	5.69718e-05
Plpp3	1.14875	5.77616e-05
Tfec	7.51929	5.78473e-05
Gns	1.04254	5.86269e-05
Cr1l	1.01057	6.28666e-05
Fdxr	1.06397	6.29363e-05
Ccdc126	2.17165	6.36634e-05
Zfand3	1.01286	6.39706e-05
Serf1	1.64874	6.49617e-05
Tead4	2.76501	6.71e-05
Vps53	1.11977	7.00518e-05
Slc52a2	1.29965	7.41729e-05
Bbip1	1.01348	7.63904e-05
Tmem203	1.53486	7.71816e-05
Tmem50b	1.06763	7.768e-05
Hist1h4i	1.42247	7.78528e-05
Fkbp6	1.24379	8.08263e-05
Lhfpl2	3.01321	8.10645e-05
Bicc1	1.70347	8.10949e-05
Hist1h2bc	1.05485	8.21739e-05
Tmprss11a	1.33792	8.29006e-05
Lratd2	3.61173	8.34202e-05
Hexa	1.08524	8.55237e-05
Mvd	1.04639	8.58381e-05
Cmklr1	1.61544	8.71676e-05
Dram1	5.15932	8.72642e-05
Zfp36l2	1.02374	9.33888e-05
Tysnd1	1.20448	9.34285e-05
Slc27a4	1.75745	9.34285e-05
Shisal2b	2.40868	9.3858e-05
Specc1	1.27003	9.6291e-05
S100a16	1.61118	9.80281e-05
Smim20	1.01214	9.9323e-05
Rab27a	1.48514	0.00010108
Vrk3	1.03018	0.000108828
Vmn2r86	2.65094	0.000108949
Mras	1.27206	0.000110004
Tmem92	4.1632	0.000112447
Plpp2	1.15045	0.000114878
Plce1	1.32547	0.000118095
Rab13	1.27161	0.000118845
Lamb2	1.45101	0.000121655
Cda	2.23817	0.000122299
Ankrd54	1.25429	0.000123589
Rdh13	1.11751	0.00012544
Dgat1	1.4388	0.000127685
Chmp1b	1.19776	0.000135786
Ddx28	1.22553	0.000135961
Mcur1	1.07687	0.00014047
Ocel1	1.39124	0.000140802
Mul1	1.04189	0.000146229
Capn10	1.00238	0.000152197
Dnajb9	1.01499	0.000153986
Snx7	1.36813	0.00015619
Cdc42ep1	3.92201	0.00015619
Calb1	2.15474	0.000158615
Rnf103	1.83446	0.000158769
Aldh18a1	1.1107	0.000160826
E2f8	1.32424	0.000162771
Znhit2	1.12681	0.000163125
Mxd4	1.16454	0.000163132
Gng12	1.26503	0.000163632
Tedc2	1.16837	0.000164907
Tmem219	1.45555	0.000166465
Tstd3	1.10967	0.000169518
Rnpepl1	1.08447	0.000170839
Pmm2	1.02665	0.000172152
Rgs3	1.51059	0.000173708
Tgfbrap1	1.56923	0.000175392
Pkp3	1.10099	0.000179598
Errfi1	1.02726	0.000185703
Usp46	1.17474	0.000188615
Josd2	1.71031	0.000188958
Prickle2	1.9506	0.000190314
Rflnb	1.64562	0.000192555
Plekhf1	2.44872	0.000198884
Ntn3	1.5086	0.000201709
Slc35e1	1.14055	0.00020172
Ppp1r21	1.19385	0.000203058
Lmbr1l	1.1513	0.000204214
Pygo2	1.29605	0.0002048
Phc2	1.08385	0.000208728
Acox1	1.14696	0.000211058
Lyrm2	1.02314	0.00021294
Abhd16a	1.70454	0.000213191
Vmn2r-ps104	1.16278	0.000213877
Nectin1	1.27935	0.000219387
Tcirg1	1.11824	0.000221418
Gm5854	2.05059	0.00022151
Cpeb2	2.46161	0.000225755
Cox7a1	1.12392	0.000231961
Ccm2	1.08118	0.000234609
Ormdl1	1.01179	0.000240528
Stard3	1.29139	0.000241364
Agrn	1.01853	0.000246983
Apmap	1.61938	0.000248265
Entpd6	1.08689	0.000248326
Clec16a	1.12208	0.000252534
Syvn1	1.4134	0.000253361
Scube2	4.27444	0.000253599
Bag2	1.91323	0.000261594
Thap7	1.22598	0.000262995
Trp53i13	1.12498	0.000275635
Gm6494	3.66036	0.000291581
Slc35c2	1.10571	0.00029592
Gm14295	1.61066	0.000304217
Kirrel	3.2932	0.00030445
Krtcap3	1.48317	0.000308158
Mob3b	1.57059	0.000311874
Pde4dip	1.12774	0.000320379
Gpr108	1.36541	0.000321255
Mus81	1.29746	0.000339005
Hoxa1	2.23977	0.000346077
Bgn	3.93514	0.000348653
Slc5a6	1.89464	0.000349307
Bhlhe41	1.64831	0.000351458
Lypla2	1.016	0.000355587
Tpbg	1.77789	0.000357958
Rem1	6.152	0.000357989
Slc35f6	1.03765	0.000362316
Fxyd5	1.36157	0.000363089
Fam122a	1.14178	0.000369797
Gprc5a	2.30603	0.00037027
Zdhhc7	1.39795	0.000370618
Rab11fip5	1.35223	0.000375024
Slc30a7	1.06059	0.00038071
Pramel7	6.1893	0.000381068
Clic3	5.93965	0.000386478
Trib1	1.98461	0.000396515
Lmf1	1.21664	0.000406764
Rpia	1.42637	0.00041123
Sh3tc1	2.57749	0.000424348
Rtn1	1.16267	0.000426294
Ncoa7	1.08502	0.000430908
Wnk2	2.28815	0.000437064
Arl4d	2.49642	0.000441929
Dynlt3	1.16719	0.000464091
Gpx8	2.12484	0.000470934
Slc33a1	1.66862	0.000472212
Cklf	1.10728	0.000492446
Shisa8	1.03338	0.000494029
Rpl30-ps9	2.88215	0.000494955
Fam20b	1.10687	0.000516084
Cmtm3	2.63249	0.000518141
Mbnl1	1.30371	0.000529313
Gm5244	1.23682	0.000555629
Prr14	1.0673	0.000561598
Gba	1.11895	0.00057756
Zfpm1	1.16999	0.000578293
Dhrs1	1.30536	0.000585848
Wdr89	1.09111	0.000599491
Dusp22	1.26434	0.000606913
Axin2	2.18218	0.000618123
Rogdi	1.0463	0.000623527
Aamdc	1.00028	0.000632622
Gm7102	4.11724	0.000640714
Emp3	1.16314	0.000647336
Abitram	1.2134	0.000656976
Fam234a	1.2229	0.000669429
Slc25a16	1.08515	0.000694629
Rit1	1.09816	0.000701664
Apbb1	1.14422	0.000702051
Coq8b	1.26709	0.000743525
Zfp637	1.04111	0.000744095
Vmn2r52	3.02625	0.000750867
Vamp7	1.05242	0.000752427
Akr1c13	5.98769	0.000775453
Ffar3	6.8781	0.00078794
Abcd1	1.29233	0.000802751
Mgll	4.21191	0.000818609
Porcn	1.12358	0.000858279
Ppm1n	1.49481	0.000891436
Vav2	1.46003	0.000900099
Aacs	1.27423	0.000904214
Orai1	1.03235	0.000904214
Pradc1	1.11606	0.000923486
Il23a	1.13217	0.000950523
Hoxb2	3.47213	0.00097218
Zscan4a	4.17955	0.000988003
Alg2	1.09668	0.00101458
Phpt1	1.76133	0.00103275
1600012H06Rik	1.30477	0.00103858
Tmem98	1.64616	0.00104859
Spsb2	2.16203	0.00105168
Mogat2	3.39607	0.00105829
Mtmr4	1.03602	0.00109429
Gskip	1.19258	0.00110331
Ephx4	3.38138	0.00110571
Tmem158	1.27338	0.00112502
Lrrc73	1.87875	0.00113021
Gm45551	2.67488	0.00114641
Bbs2	1.51637	0.00116553
Mertk	1.8265	0.00120608
1700109H08Rik	1.11467	0.00123743
Gas8	1.18689	0.00124208
Cxcl14	2.03152	0.00130387
Cobll1	3.06842	0.00138033
Atn1	1.35449	0.00138943
Dscc1	1.07708	0.00142315
Lrrk1	2.85212	0.00143109
CAAA01118383.1	1.10572	0.0014404
Nkain1	1.01692	0.00144737
Tmem116	1.70731	0.00145303
Eepd1	2.58595	0.00147124
Sertad1	1.17973	0.00147716
Limk1	1.16909	0.00152905
Vnn1	7.23768	0.00153186
Wnt6	2.37123	0.00158715
Ccn1	1.23939	0.00159483
Pdgfrl	2.87244	0.00160355
Alg9	1.1236	0.00163287
Col20a1	1.93247	0.00165894
Eml3	1.18926	0.0016854
Ncs1	1.09376	0.00169347
Tmem167b	1.64014	0.00170635
Atxn7l1	1.48571	0.00171641
Cgref1	1.03812	0.00174488
Htatip2	1.37466	0.001747
Selenon	2.00542	0.00177098
Serpina3m	5.93719	0.00178196
Zdhhc15	1.75562	0.00184783
Nab1	1.23049	0.00191181
Mgat1	1.59167	0.00191531
Rgs10	1.47155	0.0019546
Tmem132c	3.53181	0.00201745
Irs2	1.09435	0.00204175
Mospd3	1.10357	0.0020803
Ostn	1.93742	0.0020803
Zbtb39	1.52716	0.00210338
Pbxip1	1.23663	0.00211275
Mkrn2os	2.55918	0.0021202
Mtfmt	1.07749	0.00213979
Spg20	1.07616	0.00215521
Gmds	1.04031	0.00216341
Nmb	1.63001	0.002261
Hsdl1	1.01945	0.00239209
Dazl	1.24212	0.00246029
Prnp	1.01408	0.00246552
Hlcs	1.07896	0.00257088
Olfr11	4.00194	0.00262155
Bcar3	1.06582	0.00262155
Aspa	2.33153	0.00263148
Efnb1	1.06942	0.00263706
Caskin2	1.9034	0.00277765
Dqx1	1.07203	0.00279401
Car5a	1.52656	0.0028037
Ogfod3	1.26234	0.0028518
Sowahc	1.86007	0.00285652
Rhpn1	2.38763	0.00286168
Tmem129	2.51088	0.00291074
Aebp1	2.98295	0.00293225
Olfr1224-ps1	1.23605	0.00306999
Ctcfl	1.23369	0.00310795
Ccdc71l	1.11798	0.00321575
Tmem109	1.00471	0.0032172
Kctd10	1.63463	0.00321721
Ncdn	1.00135	0.00326613
Galnt17	1.37762	0.00333115
Bmper	7.33963	0.0033401
Mppe1	2.16234	0.00334962
Lratd1	1.45705	0.00335912
Tgfbr3	2.82191	0.00336315
Flnc	1.3877	0.00341719
Slc4a4	1.70161	0.00343251
Pemt	1.66288	0.00344377
Zscan4-ps3	6.35856	0.00344689
Lrp8	1.38664	0.00345471
Cybc1	1.68962	0.00345471
AA986860	3.84931	0.00347995
Shisa4	1.12897	0.00349862
Col4a3	1.15666	0.00353898
Catsperz	1.69775	0.00357813
Zfp52	1.74985	0.00358612
Gas1	2.69605	0.00361557
Cryzl2	1.04143	0.00372171
Plat	3.58514	0.00387196
Arhgef5	1.11835	0.00396176
Mmgt2	1.44968	0.00405774
Tmub1	2.29608	0.00412484
Ebf1	2.14634	0.00413823
Cdh24	1.64514	0.00422902
Tm9sf1	1.24767	0.0042553
Stra6	2.16364	0.00426729
Bcl9l	1.34328	0.00444095
Zscan4c	4.63972	0.00447376
Arl6ip5	1.11865	0.00449295
Pxdn	1.06357	0.00456875
Clmp	1.27025	0.00458042
Borcs6	1.12009	0.00462093
Gdpd1	1.65036	0.00465627
Cd200	4.94179	0.00474242
C1qtnf12	2.33141	0.00482795
Usp50	1.12459	0.00503381
Pik3cd	1.47028	0.00505151
Zscan4d	3.8401	0.00505537
Pqlc2	1.18646	0.00517298
Acadvl	1.2702	0.00518429
Gstt3	1.32477	0.0052081
Col13a1	1.73155	0.00521209
Pex2	1.12681	0.00532611
Ufsp1	1.96544	0.00537187
Slc35e3	1.22241	0.00543126
Pea15a	1.09382	0.00544572
Gng13	2.21557	0.00547958
Naga	1.05451	0.00548365
Vps37c	1.10284	0.00560935
Mxd3	1.2077	0.00567605
Hist1h4c	1.02283	0.00570173
Olfr1062	1.71998	0.00582891
Dkkl1	2.03809	0.00603568
Crim1	1.54452	0.00607813
Zfp653	1.05488	0.00615263
Map3k11	1.19527	0.00617291
Phactr1	2.16713	0.00624193
St3gal6	2.01289	0.00630826
Ankrd50	1.01022	0.00631381
C530008M17Rik	1.26106	0.00631595
Prss35	1.81348	0.00633678
Fam57a	2.41918	0.00635678
Nrep	1.69337	0.00641787
Ripk4	1.13377	0.00654407
4930579F01Rik	7.66128	0.00672564
Gm6641	1.10726	0.00681229
Gm3953	2.57625	0.00683253
Arsa	1.27761	0.00698428
Ttc28	1.54502	0.00712321
St6galnac3	1.3054	0.00712543
Fuca2	1.00125	0.00713668
Emilin1	1.44472	0.00722485
Dcun1d2	1.1227	0.00732512
Cldn12	1.14854	0.00745974
Hvcn1	1.14935	0.00752931
Mfsd12	1.57543	0.00756045
2410131K14Rik	1.13484	0.00757234
Arhgap18	2.62818	0.00773397
Gpat3	2.84875	0.00777918
AU040320	1.04065	0.00781152
Cfap410	1.19014	0.00786594
Enpp1	1.0711	0.00790057
Asb13	1.19834	0.00790745
Fadd	1.2721	0.00802572
Ilvbl	1.31673	0.00810096
Hyal2	1.05861	0.00813063
Dnajc12	1.00858	0.00815867
Elovl7	1.80661	0.00828853
Slc35c1	3.14672	0.00842758
Il17ra	1.60062	0.00851134
Gm10046	2.23171	0.0085944
Panx1	1.34462	0.00865033
Smarca2	1.92057	0.00865033
Car12	1.13966	0.00874288
Gm7993	2.13492	0.00877261
Ctdsp1	1.04952	0.00891903
Gnal	1.54629	0.00893417
Mecom	3.12129	0.00895305
Olfr1033	1.32099	0.00902767
Adgrg6	1.19193	0.00904797
Pag1	1.88094	0.00910663
Zfp672	1.13536	0.00911865
Lrfn4	1.52885	0.00917521
Usp17la	1.74674	0.00917521
Slc25a22	1.85646	0.00925284
Myo5b	2.75237	0.00927909
Afap1l1	1.26144	0.00961657
Ptpn9	1.72796	0.0100957
Pdzk1ip1	4.30677	0.0102049
Gm3604	1.28349	0.0103555
Sh3tc2	4.16688	0.0103828
Mfn2	1.36472	0.0104386
Kcnk6	1.22957	0.0104652
Jak2	1.34759	0.0105722
Clcn4	1.0347	0.0106965
Xylt1	2.35305	0.0114246
Akr1c12	8.53152	0.0120399
Pex12	1.18705	0.0120588
Stom	1.73424	0.0123586
Tbc1d2b	1.64764	0.0124247
Qpctl	1.69639	0.0125264
Speer6-ps1	2.04175	0.012939
Zfp362	1.40644	0.01312
Prmt2	1.04522	0.01336
Zfand2a	1.48558	0.0135441
Frmpd1	2.66672	0.0136185
Tmem177	1.53069	0.013688
Mthfr	1.02249	0.0143757
Taco1	1.18074	0.014538
Spryd3	1.01963	0.015236
Rlbp1	1.48438	0.0153154
Meis3	2.21212	0.0153343
Castor2	1.3877	0.0155383
Prkca	1.16216	0.0156917
Prph	1.58892	0.0158624
Tmc6	1.036	0.0159466
P3h2	2.67366	0.0161494
Paxx	2.47955	0.0163414
Tbata	1.59013	0.0165308
Myd88	1.37212	0.0165812
Tnnt3	4.65418	0.0166134
Mocs3	1.79934	0.0167851
Slc22a23	1.93812	0.0172319
Slc13a5	2.90722	0.0173732
Hoxb1	1.76834	0.0174578
Krt19	1.07054	0.0179448
Cacna1s	3.10036	0.0181553
Nt5m	1.49625	0.0182448
Slc4a2	1.08827	0.018668
Bloc1s1	1.08921	0.0189042
6430531B16Rik	1.80982	0.0190457
Pdk2	1.83466	0.0190873
Rnf215	1.05088	0.0192647
Slc38a5	3.85862	0.0197358
Rgp1	1.02332	0.0198741
Camk2n2	2.18313	0.0198753
Rnf152	1.66325	0.019952
Rab3a	1.08609	0.0201311
Esam	3.9155	0.0201724
Snx25	1.34265	0.0203596
Rnase4	1.52997	0.0206299
Acad10	1.29949	0.0213603
Fam174b	2.51513	0.0218621
Slco3a1	2.29738	0.0229735
Tpbgl	6.56013	0.0234845
Fjx1	1.45946	0.0240302
Gm1995	6.04315	0.0240772
Ccdc134	1.07246	0.0242099
Fbp1	2.49632	0.0244418
Ltbr	1.94003	0.024468
AA414768	2.90332	0.0249244
Cachd1	1.69167	0.0250787
Hist1h2bh	1.31895	0.0251768
Mettl21a	1.04109	0.0253103
Prtn3	1.71957	0.0257954
Clip2	1.7291	0.0260951
D17H6S53E	1.8038	0.026105
Npw	1.58936	0.0274407
Hcfc2	1.17266	0.0277232
Gpc4	1.26771	0.0278029
Hspb2	1.16988	0.0278898
Map3k5	1.21213	0.0280592
Hist1h2ad	1.79392	0.0285887
Rdh10	1.23897	0.0295001
Fxyd3	4.17174	0.029568
Adra2b	2.16191	0.0296361
Bmi1	1.68387	0.0308713
Wdr54	1.81845	0.0309231
Cmbl	2.77029	0.0314842
Lor	3.78231	0.0318102
Dolk	1.31598	0.0319613
Sntb1	1.62692	0.0324974
Hkdc1	4.06702	0.0336998
Fbxl12	1.52265	0.0338823
Man1a	1.92991	0.0339182
Cryge	2.62058	0.0340621
Crat	1.16485	0.0346612
Fgfr3	2.66129	0.0347251
Socs1	1.30525	0.0352078
Fthl17a	1.63698	0.0356595
Gm21319	2.0304	0.0360006
Msln	1.33323	0.0363805
Ogfod2	1.7639	0.0364498
Lpcat4	2.3162	0.0364946
Fcor	1.30726	0.0364946
Bach2	1.23792	0.0381525
Gm8624	1.26051	0.0383663
E130311K13Rik	1.30611	0.0389402
Abhd14b	2.34973	0.0390463
Casp7	1.85448	0.039693
Mospd1	1.05226	0.0398323
Krt13	7.82822	0.0403247
Foxj2	2.41006	0.0409357
Pkdcc	3.46139	0.0409357
Tnfrsf21	1.1976	0.0410967
Nedd9	3.0019	0.0413827
Slc35b3	1.22696	0.0414976
Slc25a14	1.28546	0.0418601
Tns4	3.15892	0.0419662
Inf2	1.08116	0.0421963
Dock10	2.09355	0.042545
Gne	1.1739	0.0426894
Dusp10	1.74822	0.0428158
Hpse	3.0188	0.0428322
1810024B03Rik	1.41975	0.0431005
Gpr27	2.10311	0.0433568
Ppargc1b	1.85602	0.0433889
Slc39a8	3.32478	0.0436292
Cpe	2.53154	0.0444137
Gm50360	2.2981	0.0447206
Dnajb3	2.02131	0.0449909
Mmp9	3.48215	0.045446
Gm4707	1.14322	0.0471548
Spry3	4.76216	0.0472877
Nudt11	1.40729	0.0475986
Maml3	2.0878	0.0476582
Bmp2	4.55709	0.047843
Col11a1	2.88772	0.0479833
Vmn2r89	1.13752	0.0492268
Pxdc1	4.17261	0.0495405
Clcn2	1.13477	0.0503614
Reep1	1.04124	0.0508901
Lrrc75a	1.22047	0.0509037
Olfr295	1.98053	0.0521134
Psd4	2.07769	0.0539191
Gm13119	3.67458	0.0542135
Marveld1	1.05026	0.0565327
Ggt1	1.74136	0.0581019
6720489N17Rik	1.42512	0.0584011
Rps2-ps6	2.4622	0.0587444
Filip1l	1.04382	0.0590039
Engase	1.35668	0.0607827
Tlcd2	1.271	0.0614121
Cox4i2	1.00906	0.0620664
Slc39a3	1.68663	0.062757
Htra2	1.54169	0.0628263
Lhfp	2.47557	0.0641413
Endog	1.13642	0.0652348
Fam241a	1.40965	0.0655268
Ntrk1	1.53546	0.0659669
Mtfp1	1.03617	0.0661124
BC017158	1.83708	0.0666959
Sgcb	1.23741	0.0666959
Havcr1	8.51784	0.0671384
Prap1	8.04711	0.0671513
Flt4	1.70402	0.0674683
Stk39	1.05526	0.067527
Ogg1	1.0138	0.069231
Dnaaf2	1.23357	0.0693066
Lrrc8c	1.10508	0.0701965
Gbx2	1.41489	0.070781
Polm	1.43279	0.0708264
Gm12794	6.33809	0.0709649
Irx2	2.20398	0.0722006
P3h3	1.26516	0.072382
Cbx4	3.04914	0.07283
Coro2a	1.07961	0.0729999
Asgr2	2.64496	0.0766117
Hoxb4	3.32404	0.0771795
En2	1.35864	0.0784317
Stx2	1.00216	0.0803992
Mmaa	2.00666	0.0804767
Prkch	1.84515	0.0806344
Gm18983	3.76342	0.0818365
C1galt1c1	1.36935	0.0819218
Tfap2a	1.65459	0.0821635
Gm9443	2.54895	0.0821881
Gm20768	1.8243	0.0840749
Fhdc1	2.06091	0.0840749
Mypop	1.65798	0.0857305
Sun2	1.28363	0.0862901
Gm19368	4.14919	0.0876917
Tcta	1.53771	0.0884527
Trim75	4.11049	0.0885778
A930004D18Rik	1.0859	0.0917089
Sema4c	1.83993	0.0923981
Msx2	2.02445	0.0949966
Gm2016	3.08008	0.0949966
Apom	2.67114	0.0975757
Gm6710	1.80576	0.0979527

## Sheet: F (purple) vs B (blue)
names	log2fc	p_value
Col4a2	7.1861	2.9012e-37
Serpinh1	4.4827	6.46247e-37
Lrpap1	4.12625	1.82359e-36
2200002D01Rik	5.12015	4.79354e-36
2210409E12Rik	9.42865	4.79354e-36
Gata6	7.49257	1.04752e-35
Lamc1	3.24922	1.46642e-35
Lama1	7.35198	2.02267e-35
Col4a1	7.26036	2.02267e-35
Srgn	8.78459	4.08788e-35
Foxq1	7.15469	1.68272e-34
Sparc	4.37872	1.55123e-33
Lamb1	3.64476	1.97454e-32
Fbp2	6.73653	2.86627e-32
Flrt3	5.2612	3.01069e-32
Cd9	2.50981	1.19009e-31
Folr1	2.81878	3.53579e-31
F2r	4.00738	5.25037e-31
Ckap4	2.55131	5.54825e-31
Klf5	2.54342	7.81582e-31
Pdgfra	7.72714	9.44198e-30
Epop	2.82988	1.14934e-29
Tmem72	2.84334	1.50761e-29
Htra1	5.64381	2.10042e-29
Kdelr3	4.7282	3.2898e-29
Apoc1	2.72115	6.92608e-29
Eif2s2	1.78184	1.39002e-28
Tbx3	3.67918	1.39002e-28
Slc7a6	3.25587	1.75188e-28
Itm2b	2.07901	1.87253e-28
Cst3	2.02957	5.95846e-28
Mesd	2.33847	6.74537e-28
Dab2	4.97305	7.67593e-28
Pdia6	1.63439	1.23746e-27
Rrbp1	1.67212	2.49124e-27
Olfr907	2.52815	3.53284e-27
Nostrin	8.49527	4.4707e-27
Lgmn	3.53382	6.40957e-27
Dcdc2c	5.03087	8.69697e-27
Shkbp1	3.56955	1.01129e-26
Hspg2	2.63915	1.16442e-26
Gm21761	5.43904	1.35105e-26
Surf4	2.17947	2.60098e-26
Erp29	1.37223	2.60098e-26
Runx1	4.63638	2.60211e-26
Glipr2	3.5579	3.4606e-26
Cubn	8.91886	4.30192e-26
Ctsl	1.84876	4.81044e-26
Glul	2.44996	7.64178e-26
Fam25c	3.74296	1.14925e-25
Ppp1r16b	3.00489	2.32473e-25
Krt8	3.3179	3.27164e-25
P4hb	1.68029	3.33821e-25
Olfr1459	3.46509	4.38316e-25
Ahnak	3.0117	4.94925e-25
Gm20767	6.97782	8.03484e-25
Flnb	2.41239	1.07669e-24
Calm1	1.35157	1.10919e-24
Smim14	2.95199	1.17484e-24
Npl	3.89998	1.49592e-24
Dad1	1.6001	1.80313e-24
P4ha2	2.98279	2.64141e-24
Tfpi	2.70523	6.98868e-24
Gm5039	5.3077	1.01654e-23
Lrrc59	1.89997	1.36235e-23
Nrg2	5.19169	1.46087e-23
Mydgf	1.97637	2.16903e-23
Gata4	5.69682	2.71612e-23
Emp2	3.30049	3.58666e-23
Fabp3	2.96068	9.15779e-23
Atp6v0c	1.2383	9.5038e-23
Amn	5.14617	1.55187e-22
Gm8300	4.97509	1.56867e-22
Cmtm7	3.14452	1.66238e-22
Rpl34-ps1	1.55449	1.86735e-22
Fbxo15	2.40492	2.0716e-22
Lmna	3.1158	2.38881e-22
Dcbld1	2.843	2.47671e-22
Tmed9	1.37124	4.23879e-22
Phlda1	3.22697	4.71327e-22
Txndc12	2.58205	5.38641e-22
Pmvk	2.04465	5.66207e-22
Ubald2	1.81543	8.56103e-22
Selenos	1.83857	1.03683e-21
Rcn1	2.21685	1.25536e-21
Pcbd1	3.21249	2.77265e-21
Kdelr2	1.75837	3.25375e-21
Dnmt3l	1.96054	3.37789e-21
Gjb5	3.91601	3.51647e-21
Clic1	1.55055	3.56864e-21
Manf	1.68014	4.61214e-21
Galk1	1.47039	5.60158e-21
Sdc4	2.04601	7.2417e-21
Spink1	3.75476	8.41044e-21
Gas6	3.30631	1.34704e-20
Gabarapl2	1.82189	1.4552e-20
Amot	4.00568	1.49754e-20
Dkk1	5.37223	2.25743e-20
Ube2l6	3.12817	2.28571e-20
Gjb3	4.1707	2.29022e-20
Arih2	2.3846	4.46293e-20
Sec62	1.13231	5.57151e-20
Car4	2.54132	1.03258e-19
Sox7	6.82299	1.24346e-19
Cndp2	2.22423	1.24346e-19
P4ha1	2.15823	1.58536e-19
Ssr2	1.27035	1.76645e-19
Efna4	2.82396	1.83093e-19
Ubash3b	4.07693	2.0658e-19
Prxl2a	2.76417	2.95715e-19
Limch1	4.40773	3.20598e-19
Elf3	2.77719	4.43776e-19
Calr	1.2255	5.09468e-19
Dhtkd1	2.68654	5.1675e-19
Hmga2	3.06268	5.34284e-19
S100a10	2.03063	5.48923e-19
Ostc	1.24531	6.4628e-19
Tax1bp3	2.32107	7.52361e-19
Slc7a1	2.25135	8.49117e-19
Tmem144	3.45153	1.00414e-18
Asah1	1.86657	1.05682e-18
Ctsz	1.76486	1.29754e-18
Gm21818	6.00774	1.37424e-18
Lifr	2.59882	1.37424e-18
Scd1	2.24852	2.08276e-18
Dusp12	1.97442	2.48417e-18
Gpx3	2.56657	4.17405e-18
Snx2	1.6639	4.18596e-18
Olfr157	2.60511	4.23679e-18
Arpc2	1.26371	5.553e-18
B4galt6	1.94201	5.59968e-18
Foxa2	6.42633	6.26661e-18
Cdipt	2.32802	6.51838e-18
Tmed2	1.35839	6.66392e-18
Slc2a3	1.47969	7.7556e-18
AW822252	2.30317	9.20628e-18
Uqcrq	1.22369	9.42415e-18
Rpn1	1.42189	1.21282e-17
Phldb2	3.01274	1.27863e-17
Grtp1	1.8653	1.41754e-17
Ypel2	3.20216	1.47078e-17
Bend5	3.48394	1.79582e-17
Hspb1	1.50862	2.03694e-17
Atp5mpl	1.01274	2.11069e-17
Dnajb11	1.64411	2.23569e-17
Gm28438	1.13924	2.5137e-17
Ap1s1	1.99659	3.41538e-17
Cpn1	3.17331	4.31092e-17
Plod2	1.70431	4.75579e-17
Sox17	6.25097	5.63693e-17
Nrg1	3.08273	5.67324e-17
Mpzl2	2.47609	6.15276e-17
Ddost	1.41866	6.84309e-17
Tagln2	1.36238	9.24216e-17
Slc6a8	2.14868	1.36167e-16
Ppp1r11	1.70537	1.43917e-16
Wars	1.79647	1.77962e-16
Prkcq	3.10164	1.78065e-16
Vmn1r13	2.34442	1.81591e-16
Commd7	1.87452	1.90318e-16
Tex264	2.37902	2.41951e-16
Lman2	1.38122	2.43838e-16
Egfl7	1.63116	2.84867e-16
C130073F10Rik	5.80667	3.6957e-16
Ddah1	2.97732	3.99235e-16
Gcsh	1.32835	5.11213e-16
Zbtb10	2.49762	5.16438e-16
Echdc2	1.93359	5.33466e-16
Prr13	2.89347	5.95293e-16
Tmem59	1.27592	8.5635e-16
Kdelr1	1.66607	1.2241e-15
Spry2	2.11983	1.41418e-15
Xbp1	1.6697	1.94551e-15
Ost4	1.68745	2.13249e-15
Snx1	2.39684	2.2789e-15
Slc29a1	1.99636	2.84821e-15
Atp6v0a1	2.25362	3.11002e-15
Marcks	1.52405	3.25503e-15
Nfatc2ip	1.93009	3.27324e-15
Cd63	1.41369	3.51703e-15
Dusp4	2.77502	3.61434e-15
Crtap	2.11992	3.67225e-15
Dnajc3	1.61851	3.99071e-15
Sdf2l1	2.12591	5.07283e-15
Sec61a1	1.30311	5.24257e-15
Pros1	2.60774	5.32061e-15
Ppib	1.69061	5.5426e-15
Rcn3	2.05084	6.40781e-15
Hdlbp	1.08278	7.60942e-15
Cox17	1.35916	8.88139e-15
Dpm3	1.38718	9.01534e-15
Serp1	1.34334	9.01534e-15
Prkcsh	1.43311	9.67917e-15
Sord	2.19688	1.06173e-14
Gm5662	5.39094	1.08288e-14
Sccpdh	2.08201	1.08288e-14
Creb3l2	3.69862	1.2563e-14
Elobl	7.77309	1.41179e-14
Asns	1.4261	1.48009e-14
Selenok	1.31266	2.06008e-14
Derl1	1.49889	2.06008e-14
Pigyl	1.71491	2.31323e-14
Pgm2	2.31618	2.94409e-14
Ap2s1	1.23408	3.5552e-14
Anxa5	2.12485	3.8734e-14
Cystm1	1.76714	3.90938e-14
Tk1	2.08294	4.04696e-14
Rab11a	1.31307	4.10718e-14
Ggta1	2.61829	4.34841e-14
Idh1	1.56643	4.64717e-14
Nefl	3.46891	6.23017e-14
Triml2	1.81483	6.56221e-14
Sec61g	1.29727	6.65974e-14
Dlc1	1.91451	7.35567e-14
Atp5k	1.00887	1.09176e-13
S100a11	1.76165	1.10671e-13
Ube2m	1.14044	1.89008e-13
Hs3st1	5.82888	2.04778e-13
Fam114a1	2.78033	2.07561e-13
Ndufb1-ps	1.07549	2.18342e-13
Plscr1	2.78178	2.26598e-13
Nagk	2.02848	3.21741e-13
Pgam2	3.93106	3.69774e-13
Tmem39a	1.86179	5.43793e-13
Snx6	1.14758	8.01345e-13
Romo1	1.28203	8.36364e-13
Pofut2	1.77643	8.81175e-13
Epha4	1.76845	9.02208e-13
Pdia4	1.62633	9.02208e-13
Gorasp2	1.47448	1.01958e-12
Crxos	4.47321	1.07294e-12
Rpn2	1.14689	1.14448e-12
Rer1	1.19472	1.42011e-12
Klb	4.40257	1.4347e-12
Ap2m1	1.29014	1.45549e-12
Pola2	1.14476	1.46588e-12
Usp48	1.19654	1.4733e-12
Ctsb	1.40192	1.52133e-12
Tmem97	1.55772	1.62397e-12
Bcl2l1	1.64144	2.03076e-12
Alg5	1.61424	2.44778e-12
Basp1	1.16439	2.48051e-12
Atp5l	1.19983	2.85884e-12
Reep5	1.01839	2.94201e-12
Efhd2	1.81567	3.06198e-12
Lyn	2.942	3.15424e-12
Appbp2	1.25926	3.42721e-12
Hnf1b	5.83403	3.6293e-12
Igf2bp2	1.41068	4.00331e-12
Pcsk6	3.34861	4.24293e-12
Scd2	1.34797	4.51528e-12
Calcoco2	2.69882	4.85402e-12
Pdgfa	2.00853	4.86379e-12
Syngr2	1.64773	5.89428e-12
Cited2	1.63454	6.01511e-12
Pmp22	4.1059	6.18843e-12
Camk1	2.39972	1.05787e-11
Mfge8	1.54461	1.14524e-11
Impdh1	1.71172	1.19707e-11
Tmem9b	2.36766	1.353e-11
Slc39a2	2.2851	1.353e-11
Ppat	1.27583	1.39014e-11
Lrp2	1.85061	1.40004e-11
Gm2961	2.649	1.40439e-11
Sar1a	1.14858	1.50625e-11
Myo1c	1.73812	1.63989e-11
Ift20	1.29673	1.71187e-11
Hmg20b	1.37479	1.86159e-11
Aard	2.53304	1.96059e-11
Gm49858	3.58588	1.96088e-11
Fkbp11	1.61596	2.02249e-11
Hebp1	1.60129	2.09016e-11
Wdfy1	1.32641	2.6515e-11
Atf6	1.68707	2.729e-11
Klf4	1.75965	2.78939e-11
Vangl1	1.72728	3.0254e-11
Prkar2a	1.64172	3.25853e-11
Ptges	3.06767	3.31161e-11
Agpat2	1.61373	3.58676e-11
Sar1b	1.29208	4.02777e-11
Serpinb6c	4.17205	4.36219e-11
Amotl2	1.58521	4.60879e-11
Bag5	1.73364	4.7936e-11
Ssr3	1.05887	4.84655e-11
Bmp6	5.93067	5.54883e-11
Avpi1	1.31465	5.94893e-11
Phf11d	2.40549	5.99873e-11
Plaur	3.13551	6.10043e-11
Znrf2	1.49581	6.53785e-11
Herpud1	1.94398	6.63126e-11
Stard8	2.58314	6.83579e-11
Stt3a	1.17303	7.92982e-11
Nxf7	5.42098	8.3116e-11
Stard4	1.52168	9.308e-11
Tlnrd1	2.12626	9.78937e-11
Ctsd	1.02919	9.83037e-11
Dera	1.26011	1.04482e-10
Ephb3	2.46512	1.08511e-10
Mme	2.04845	1.19028e-10
Ivns1abp	1.29775	1.20217e-10
Gm10653	3.78949	1.20258e-10
Ciao2a	1.28048	1.32144e-10
Ncoa4	1.53437	1.39467e-10
Bet1l	1.68462	1.41803e-10
Txndc5	1.31707	1.48e-10
Hspa5	1.11804	1.59648e-10
Pik3r1	1.72302	1.63094e-10
Glmp	1.42832	1.67089e-10
H2-Eb1	4.35335	1.84617e-10
Tle5	1.37112	1.85217e-10
Lgals4	3.12773	1.87594e-10
Npffr1	1.8628	1.91452e-10
Ptbp3	1.34959	1.94833e-10
Rbm47	1.77152	2.00164e-10
Gdpd5	2.00226	2.20164e-10
Tent5a	2.39699	2.34457e-10
Ckb	1.28969	2.53808e-10
Sec11a	1.02308	2.61078e-10
Prkcz	1.68431	2.69454e-10
Mrps12	1.16095	2.81788e-10
Fam129b	2.03909	3.15332e-10
Cstdc1	28.7402	3.4042e-10
Tinagl1	3.07893	3.4653e-10
Eva1a	4.48822	3.49461e-10
Gmppb	2.50158	3.64353e-10
Nid1	2.35717	3.64353e-10
Bcap31	1.06981	3.89972e-10
Bad	1.77705	3.90187e-10
Ebp	1.72914	3.90187e-10
Zfyve21	1.60084	4.03378e-10
Mbnl2	1.22142	4.32481e-10
Sec11c	1.50878	4.42507e-10
Baz1a	1.52557	4.50234e-10
Ndufa3	1.2486	4.62388e-10
Itga5	2.1959	4.73979e-10
Adam15	2.28438	4.87475e-10
Elovl1	2.05485	4.90012e-10
Wwtr1	1.43339	5.20849e-10
Cyp2s1	3.1446	5.45208e-10
Creld2	1.50779	5.84083e-10
Erf	1.68362	6.49888e-10
Sri	1.3914	6.52662e-10
1110008P14Rik	1.54068	6.8205e-10
Cryab	3.89737	7.59776e-10
BC031181	1.2068	8.19149e-10
P3h1	2.21522	8.23401e-10
Tmco1	1.08871	8.38417e-10
Slc44a3	2.81456	8.81049e-10
Ssr1	1.08591	9.42735e-10
Grasp	1.7739	1.03895e-09
Zdhhc12	1.37307	1.05783e-09
Dnpep	1.28532	1.30168e-09
Pdia5	2.02548	1.31081e-09
Tmem248	1.06861	1.31281e-09
Wdr45	1.99833	1.35332e-09
Gask1b	1.46627	1.36034e-09
Commd3	1.30149	1.41168e-09
Tmem128	1.59384	1.41256e-09
Srprb	1.42516	1.51474e-09
Ankrd44	1.8236	1.60058e-09
Ncln	1.23284	1.71544e-09
Fgf3	4.20592	1.81732e-09
Fam129a	2.41785	1.93462e-09
Olfr118	4.41115	1.96231e-09
Gm1673	2.08782	2.10065e-09
Arpc1b	1.01883	2.10065e-09
B020031M17Rik	6.11341	2.33152e-09
Impa2	1.2537	2.49136e-09
Tram1	1.04719	2.62747e-09
Rpp21	1.21119	2.69613e-09
Podxl	1.67735	2.77588e-09
Uap1	1.61351	2.80781e-09
Ndufb4	1.66341	2.82994e-09
Prr5	1.97424	2.8805e-09
Mgat5	2.15332	2.90062e-09
Ufc1	1.04067	3.00304e-09
Sec24d	1.85526	3.08685e-09
Timp1	2.01032	3.30307e-09
Spcs1	1.00423	3.32017e-09
Apoe	1.16693	3.65438e-09
Pet100	1.3053	3.66022e-09
Hyou1	1.45637	3.69886e-09
Rassf8	2.3037	3.83222e-09
Dcaf12l1	2.31727	4.21674e-09
Zfp704	1.4378	4.23477e-09
Entpd7	2.01994	4.24534e-09
Ugdh	1.53249	4.29388e-09
Clcn5	1.54122	4.33529e-09
Rab3il1	2.6209	4.92267e-09
Shf	2.70426	5.12993e-09
Xpnpep1	1.03375	5.26614e-09
Akt1s1	1.28659	5.39239e-09
Shisa5	1.77533	5.63969e-09
Cdc42se2	1.2831	5.77978e-09
Rps2-ps10	1.46136	6.46135e-09
Wfs1	2.00696	6.64468e-09
Ak4	1.48822	6.78529e-09
Nipa1	2.08111	9.76673e-09
Dnajc25	1.52774	1.00752e-08
Mras	3.18617	1.08451e-08
H13	1.33589	1.10041e-08
Sgk1	1.54752	1.12735e-08
Plin3	1.12598	1.26887e-08
Ccdc167	2.13075	1.29637e-08
Slc46a1	2.88934	1.3303e-08
Dpm2	1.4548	1.33932e-08
Slc26a2	1.60785	1.33932e-08
2510039O18Rik	1.45615	1.35317e-08
Tmed7	1.207	1.44224e-08
Dap	1.67005	1.45463e-08
Platr25	1.97766	1.63188e-08
Tmed3	1.43807	1.71952e-08
Erp44	1.26867	1.78249e-08
Cox7a1	1.85891	2.03486e-08
Gm47924	3.39542	2.06278e-08
Gm1821	2.06059	2.10893e-08
Emc7	1.2758	2.13785e-08
Ehmt2	1.22959	2.50241e-08
Atp1b1	1.34599	2.63542e-08
Ctsa	1.36341	2.70782e-08
Vim	1.89367	2.71235e-08
Susd2	3.88349	2.81528e-08
Zscan4-ps2	6.04376	2.93201e-08
A430005L14Rik	1.17449	3.03291e-08
Atp1a1	1.11709	3.082e-08
Yif1a	1.16606	3.14248e-08
Dnajc10	1.31436	3.19601e-08
Colgalt1	1.58172	3.24495e-08
Pyy	6.13525	3.49497e-08
Calu	1.07278	3.65143e-08
Serping1	2.35248	3.73222e-08
Naa38	1.00489	3.79556e-08
Anxa3	2.14341	4.16298e-08
Timd2	5.94944	4.17703e-08
Smco4	1.39996	4.38518e-08
Zfp977	1.58494	4.5271e-08
Tigar	1.60136	4.61131e-08
Golt1b	1.14953	4.68919e-08
mt-Atp6	1.09006	4.82045e-08
Klhl2	1.54972	4.84885e-08
Ufm1	1.10145	4.87334e-08
Usp17lc	3.91511	5.20998e-08
Plod1	2.1593	5.36885e-08
Tmem263	1.18244	5.67722e-08
Itga3	1.42896	5.70583e-08
Tnfaip1	1.20857	5.76807e-08
Rras2	1.19373	6.08339e-08
Clu	1.70051	6.1701e-08
Gpc6	3.92196	6.31541e-08
Gm7389	2.53762	6.35802e-08
Barx1	3.13681	6.47001e-08
Clptm1l	1.42264	6.58427e-08
Nucb2	2.0114	6.65592e-08
Ly6a	7.95235	7.04248e-08
Nat9	1.34451	7.81538e-08
Esyt1	1.71841	8.37706e-08
Uba5	1.04288	8.40522e-08
Arhgap1	1.42199	8.50319e-08
Serpinb6a	1.09683	9.14933e-08
Gfpt1	1.37488	9.3091e-08
Olfr506	3.23586	9.75683e-08
Rfk	1.33691	9.75683e-08
Gm14296	2.01174	1.00102e-07
Pmepa1	1.20233	1.02608e-07
H1f0	1.28727	1.03808e-07
Dus1l	1.03978	1.05271e-07
Acads	1.29595	1.06068e-07
Fam120a	1.05095	1.10956e-07
Vmp1	1.13751	1.13811e-07
Pgd	1.12145	1.15612e-07
Mpc2	1.13626	1.18427e-07
Klkb1	2.15695	1.19604e-07
Scyl1	1.30705	1.20007e-07
B2m	1.41048	1.26559e-07
Slc35b1	1.27207	1.26559e-07
Slc39a4	1.96761	1.28232e-07
Zfp560	1.69577	1.35204e-07
Slc9a6	2.34178	1.36101e-07
mt-Co2	1.06791	1.37785e-07
Lmf2	1.5714	1.45852e-07
Mgst3	1.25856	1.50083e-07
Chst12	1.73878	1.55815e-07
Mpdu1	1.09429	1.56107e-07
Slc16a6	1.65216	1.59444e-07
B4galt1	1.43067	1.6065e-07
Acaa1a	1.42379	1.63312e-07
Ankrd33b	5.04077	1.65615e-07
Aqp8	28.2424	1.71147e-07
Mbd2	1.38791	1.71147e-07
Sptlc2	1.18022	1.88877e-07
1700123O20Rik	1.12401	1.95108e-07
S100g	5.70094	2.01187e-07
Trappc1	1.24717	2.06784e-07
Dapk3	1.14821	2.10836e-07
Slc1a5	1.42375	2.15689e-07
Keap1	1.2653	2.18333e-07
Chn2	2.08688	2.18333e-07
Socs3	1.42496	2.18333e-07
Olfr718-ps1	1.42913	2.18333e-07
Tmem106a	3.10771	2.18333e-07
Creb3	1.58745	2.40794e-07
Pitpna	1.01297	2.5476e-07
Tmem214	1.25202	2.6014e-07
Rab30	1.9429	2.64365e-07
Hopx	2.99455	2.67849e-07
Rps6ka1	1.08313	2.68965e-07
Zfp57	1.3598	2.75782e-07
Ptgr1	1.48416	2.7969e-07
Ctsc	2.08888	2.90159e-07
Lgals9	2.85942	2.95205e-07
Crlf2	1.40451	2.96672e-07
Carmil1	1.24169	3.26789e-07
Smpd1	1.74984	3.48613e-07
Tnrc18	1.78768	3.70242e-07
Raet1e	2.09748	3.84077e-07
Prkci	1.24189	3.84077e-07
Msrb1	1.23384	3.85228e-07
Gm8994	5.40032	3.85228e-07
Sirt2	1.38038	3.85228e-07
Parm1	2.37731	3.87746e-07
Dsg2	1.58378	4.12373e-07
Cers2	1.20643	4.16043e-07
Nfxl1	1.17048	4.2639e-07
Wdtc1	1.09945	4.27488e-07
Trim8	1.31861	4.44287e-07
H2-Ab1	2.06276	4.46132e-07
Clgn	1.57172	5.25723e-07
Spint1	1.20917	5.33693e-07
Slc37a4	3.27475	5.36317e-07
Sumf2	1.21123	5.48401e-07
1700025G04Rik	1.79101	5.57141e-07
Slc5a11	2.72069	5.58137e-07
Arfgap1	1.3634	5.65396e-07
Txndc11	1.29632	5.90211e-07
Jkamp	1.11775	6.03485e-07
Pdzd3	6.38129	6.8473e-07
Rpp25	1.59349	6.89685e-07
Sec24c	1.17094	6.93236e-07
Cyb561	1.56068	6.97174e-07
Prep	1.23677	7.02763e-07
Rpusd1	2.21833	7.1555e-07
Mtmr7	1.31589	7.32513e-07
Rnpep	1.18612	7.98595e-07
Manbal	1.06609	8.10155e-07
Sptssa	1.2415	8.40206e-07
Derl2	1.10655	8.50825e-07
Gna12	1.22543	8.54979e-07
Ankrd46	1.46453	8.89369e-07
Med31	1.17007	9.11253e-07
Pgs1	1.17328	9.11491e-07
Qsox1	1.75399	9.25388e-07
Vmn2r-ps104	1.72371	9.26347e-07
Crygd	5.76627	9.59361e-07
Slc7a6os	1.25642	9.73683e-07
Nedd4l	1.26887	1.01353e-06
Gale	1.81274	1.01536e-06
Tmem231	1.60634	1.0243e-06
Rpl17	1.1415	1.07344e-06
Gpat4	1.21511	1.13756e-06
Aup1	1.07103	1.17395e-06
Cpxm1	1.42944	1.19956e-06
Glb1	1.29569	1.21366e-06
Hist1h2ap	1.24542	1.21401e-06
Ctdspl	1.99182	1.25029e-06
Tmem33	1.05995	1.35137e-06
Fhl1	1.66025	1.35564e-06
Ppm1l	2.12377	1.40238e-06
Ly6k	2.6397	1.4415e-06
Agpat4	1.14176	1.45177e-06
Tbc1d23	1.16265	1.52041e-06
Smad2	1.08033	1.56532e-06
Prxl2b	1.37224	1.57646e-06
Rnf19b	1.1458	1.59006e-06
Fundc1	1.49902	1.70636e-06
Stxbp2	1.10935	1.77307e-06
Rhoc	1.07691	1.80585e-06
Crygc	7.31278	1.88504e-06
Cd151	1.25356	1.90041e-06
Mep1b	2.89937	2.02752e-06
F2rl1	1.72668	2.02752e-06
Nipsnap3b	1.10866	2.09015e-06
Zfp932	1.39449	2.10492e-06
Ostf1	1.04364	2.23313e-06
Spp1	1.44564	2.23387e-06
Plin2	1.34048	2.30976e-06
Ptdss1	1.31113	2.35641e-06
Ugp2	1.20356	2.43796e-06
Ndufs5	1.0239	2.49083e-06
Ramp2	1.9097	2.51854e-06
Myo6	1.24577	2.57033e-06
Unc50	1.12022	2.69584e-06
Pttg1ip	1.0878	2.70876e-06
Gm4027	5.42217	2.75508e-06
Ifnar2	1.6886	2.76828e-06
Creg1	1.25323	2.88293e-06
Efna3	2.402	2.88706e-06
Myadm	1.32387	2.89874e-06
Gmppa	1.32872	2.98208e-06
Fkbp2	1.0065	3.08479e-06
Dnm2	1.06904	3.10868e-06
Wsb1	1.15592	3.12354e-06
Cyb561d2	1.62364	3.15237e-06
Cited1	3.24133	3.19553e-06
Gm3052	1.08504	3.2969e-06
Praf2	1.40033	3.34197e-06
Egln2	1.08458	3.51289e-06
B3galnt1	3.34283	3.52188e-06
Sdf4	1.02333	3.67199e-06
Prkab1	1.48095	3.79349e-06
Setd1b	1.13253	3.81848e-06
Caml	1.21298	3.86475e-06
Fahd2a	2.26552	3.89735e-06
Pla2g12b	3.66552	3.98656e-06
Dct	1.24603	4.06588e-06
Lrrc8a	1.05238	4.38273e-06
Mgat2	1.16961	4.64347e-06
Nynrin	1.87734	4.82031e-06
Fez2	1.33012	4.84135e-06
Zfp280b	1.36576	4.90143e-06
Cdk2	1.37163	4.97664e-06
Fgfr2	1.42407	5.03472e-06
Mt1	1.1835	5.17906e-06
Satb2	3.19675	5.66639e-06
S100a6	1.16517	5.68698e-06
Dvl3	1.31927	5.82417e-06
Alas1	1.32229	5.95788e-06
Tfcp2l1	1.17479	6.04444e-06
Timp2	1.88322	6.05543e-06
Cdc42ep3	1.31135	6.19897e-06
Alpl	1.13856	6.22813e-06
Jup	1.12839	6.46755e-06
Lats2	2.99541	6.50041e-06
Mpp1	1.17173	6.5029e-06
Reep4	1.27564	6.57105e-06
St5	1.21979	6.64245e-06
Tspan9	1.33135	6.87258e-06
Cemip	5.53544	7.33555e-06
Eri3	1.0987	8.25639e-06
Rhbdf2	1.43117	8.76761e-06
Gcnt1	1.44693	8.83065e-06
B3gat3	1.27003	9.08895e-06
Cisd3	1.64245	9.35091e-06
Npr1	1.5186	9.9171e-06
Dpagt1	1.47607	9.97017e-06
Zfp948	2.28365	1.00661e-05
Zfpm1	1.98337	1.04187e-05
Pth1r	2.26164	1.05008e-05
Snx9	1.36752	1.1321e-05
Tent2	1.03867	1.15401e-05
Fgf10	4.70539	1.15401e-05
Stx18	1.21725	1.17046e-05
Snai1	3.29128	1.19584e-05
Bcr	1.12706	1.21919e-05
Edem1	1.04615	1.24798e-05
Raet1d	1.82134	1.26307e-05
Cmklr1	2.25534	1.29016e-05
Tmem50b	1.37028	1.31621e-05
Acaa2	1.36591	1.33715e-05
Gusb	1.17212	1.38191e-05
Nradd	1.16018	1.38441e-05
Plpp5	1.5917	1.41681e-05
Cdkn3	1.12645	1.43729e-05
Bloc1s4	1.17464	1.46434e-05
Siah2	2.38545	1.49959e-05
Gm36028	3.47361	1.6012e-05
Ppic	1.07873	1.66712e-05
Slc11a2	1.26145	1.6801e-05
Cyp4f14	6.79403	1.6843e-05
Pigs	1.11675	1.6967e-05
Ssbp4	1.07803	1.71157e-05
Tcn2	1.17062	1.72489e-05
Pla2g15	1.79111	1.73591e-05
Mreg	1.29096	1.79252e-05
Mogs	1.25194	1.79328e-05
Tmem37	1.17048	1.86116e-05
Sapcd1	4.04613	1.90853e-05
Ercc4	1.84379	1.93399e-05
Nfia	1.14112	1.9455e-05
Snx24	1.67385	1.95439e-05
Scamp1	1.3005	1.95792e-05
Vill	1.74212	1.97772e-05
Myof	1.63946	2.02397e-05
App	1.205	2.0374e-05
Acsf2	1.84174	2.09397e-05
Osbp	1.19401	2.15796e-05
Etv4	1.16903	2.33991e-05
Ccdc184	2.027	2.35214e-05
Cdk16	1.00532	2.38552e-05
Arfip1	1.6938	2.39635e-05
Dennd2c	1.00457	2.40601e-05
Tex19.1	1.12359	2.40601e-05
Hbegf	1.28768	2.6307e-05
Amd2	1.15748	2.69575e-05
Porcn	1.62321	2.74126e-05
Hist1h2bc	1.29176	2.79241e-05
Oplah	3.06638	2.82663e-05
Tm2d2	1.07731	2.84519e-05
Tbc1d12	1.97883	2.85352e-05
Plpp3	1.32647	2.87938e-05
Mapkapk2	1.05946	2.88457e-05
Gdap2	1.66543	2.90547e-05
Bicc1	1.94187	3.0041e-05
Chid1	1.01446	3.02993e-05
Tead4	3.5697	3.04978e-05
Vkorc1	1.04681	3.15737e-05
Cdh4	3.16217	3.22991e-05
Cst13	9.98572	3.23353e-05
Gps2	1.0671	3.30032e-05
4930529C04Rik	3.58483	3.36844e-05
Meis1	3.28984	3.50483e-05
1700029P11Rik	1.40932	3.64571e-05
Mc1r	1.53492	3.69667e-05
Gpank1	1.10641	3.78196e-05
Ugcg	1.12667	3.88295e-05
Rab27a	1.9688	3.88992e-05
Lrrn4	1.62996	4.29534e-05
Slc38a7	1.26569	4.3059e-05
Cdr2	1.15642	4.9639e-05
Trpm2	1.22333	4.9639e-05
F3	2.3549	5.01909e-05
Ndrg3	1.09646	5.21468e-05
Ccnb1ip1	1.05866	5.23677e-05
Spty2d1	1.14293	5.37877e-05
Serinc2	1.6648	5.55222e-05
Glt8d1	1.3882	5.55222e-05
Lrp10	1.14661	5.56947e-05
Fam189a2	3.04458	5.66506e-05
Akt1	1.05893	5.76335e-05
Rab11fip5	2.00773	5.91864e-05
Vmn2r86	2.79913	6.15999e-05
Pnma5	1.04094	6.19009e-05
Abhd12	1.03285	6.20928e-05
Nagpa	1.87749	6.2122e-05
Tbc1d10a	1.00715	6.43245e-05
Slc25a20	1.43416	6.71899e-05
Ctsh	1.83991	6.79037e-05
Adgra2	2.46456	6.84908e-05
Prkag1	1.12999	6.86904e-05
Txndc15	1.07603	6.89029e-05
Tes	1.04752	7.14506e-05
Sfmbt2	1.16599	7.14506e-05
Nrde2	1.07203	7.1915e-05
Tsen2	1.41977	7.19964e-05
Abcd1	1.98562	7.33089e-05
Nos1	1.81188	7.37145e-05
Slc35a4	1.00218	8.32372e-05
Ctrc	1.18101	8.33312e-05
Nt5e	2.15785	8.42393e-05
Sel1l	1.1107	8.70768e-05
Vgll4	1.83245	8.88522e-05
Tfec	7.43054	9.08523e-05
Gsn	1.8564	9.18836e-05
Ptpn3	1.26767	9.54432e-05
Plxnb2	1.18681	9.84041e-05
Glipr1	3.28769	9.90558e-05
Tmem199	1.02533	0.000103676
Med11	1.10651	0.000104661
Smim4	1.12771	0.000105385
Lamb2	1.64688	0.000106659
Micu1	1.09236	0.000107863
Vps8	1.86431	0.000109079
Nefm	2.12215	0.000109132
Cnpy3	1.0024	0.000111016
Krt18	1.16965	0.00011437
Fkbp6	1.38406	0.000119087
Tmem120b	1.58341	0.000120425
Gprc5a	3.26618	0.000129164
Smim1	2.18069	0.000129456
Dram2	1.44756	0.000133232
Dram1	5.16725	0.000135597
Mfsd1	1.02841	0.000136143
Capn2	1.13408	0.000136556
Adgrg6	3.10608	0.000137628
S100a16	1.7172	0.00014412
Kirrel	3.69603	0.000145158
Ntn3	1.75013	0.000157697
Tstd3	1.13463	0.000157776
Eps8	1.11237	0.00015971
Necap2	1.00265	0.000166714
Pex5	1.09091	0.000170581
Hspa13	1.0706	0.000170881
Chpf	1.1645	0.0001799
Dok2	2.23547	0.000187396
Prorsd1	1.02934	0.000190507
G6pc3	1.31	0.000195219
Slc52a2	1.49866	0.000200937
Ptges2	1.05091	0.000202142
Slc35g1	1.25552	0.000205338
Adgre5	1.34841	0.000208606
Ring1	1.44152	0.000220727
Nt5c3b	1.06631	0.000227695
Mfsd11	1.1101	0.000228818
Dynlt3	1.39818	0.000228818
Sh3tc1	3.34708	0.000229926
Rell1	1.17177	0.000237757
Ocel1	1.48044	0.000238907
Prickle2	1.87006	0.000255129
Tmem92	3.72505	0.000261602
Slc27a4	1.62736	0.000270956
Parvb	1.06751	0.000271233
Asb8	1.43164	0.000271233
Clic5	1.92149	0.000283564
Pde6a	1.34682	0.000294081
Akr1b8	2.11261	0.000299449
Tuba3a	1.67976	0.000307834
Tcf7l2	1.01812	0.000323933
L3mbtl3	1.75222	0.00034131
Pmm2	1.07796	0.000348095
Dnajc4	1.00478	0.000352083
Calb1	2.14055	0.000352263
Gaa	1.00428	0.000355405
Abhd16a	1.53822	0.000379046
Mcfd2	1.21307	0.000379403
Rdh13	1.12844	0.000383732
Fndc3b	1.09112	0.000391051
Gm6494	4.12513	0.000392194
Chmp1b	1.01179	0.000404562
Pradc1	1.44495	0.000407449
Usp46	1.18984	0.000420022
Thap7	1.15035	0.000431082
Scube2	4.12338	0.000451721
Slc25a10	1.71767	0.000454115
Snx7	1.39949	0.000471533
Arhgef26	2.0936	0.000471776
Tedc2	1.1799	0.000482158
Plekhf1	2.34159	0.000505973
Slc35f6	1.0746	0.000507135
Pramel7	7.27099	0.000508299
Cdkn2d	1.01219	0.000520328
Dnajb9	1.03119	0.000524928
B3gnt5	1.51185	0.000534919
Arl4d	2.61418	0.000553353
2300009A05Rik	1.46116	0.000560745
Adck5	1.03593	0.000577597
Gpx2	1.43489	0.000580624
Pkp3	1.18324	0.000590878
Dhrs13	1.12189	0.000609623
Gng12	1.19668	0.000616011
Ankrd54	1.10496	0.000627788
Clic3	5.40607	0.000633202
Vmn2r52	3.75196	0.000661388
Tubb2a	1.09899	0.000664832
Slc9a3r2	1.1753	0.000665522
Ppp1r21	1.2393	0.000668986
Apmap	1.89016	0.000670116
Clec16a	1.20279	0.000675572
Cpm	1.18607	0.000701593
Ddx28	1.15588	0.000716607
Cept1	1.17349	0.000720325
Aacs	1.2864	0.00072196
Tmem219	1.25623	0.000798886
Aamdc	1.08527	0.000800183
Gm5854	1.8054	0.000814557
Errfi1	1.01297	0.000825311
Xlr3a	1.59637	0.000845852
Shisal2b	1.83798	0.000886037
Slc35e1	1.11779	0.00093521
Aspa	3.31913	0.00093521
Wdr89	1.03468	0.000947519
Rem1	4.14163	0.000953956
Bgn	3.15309	0.000975942
Trp53i13	1.0707	0.00101208
Ccdc126	1.79904	0.00102242
Akr1c13	9.12606	0.00102588
Rpia	1.41986	0.00103159
Cdc42ep1	2.54619	0.00105082
Nt5dc3	1.29524	0.0010766
Mgll	4.48791	0.00110057
Rflnb	1.57002	0.00110365
Clmp	2.1229	0.0011142
Gm6641	1.78603	0.00123683
Ffar3	6.55398	0.00124859
Gm7102	3.6652	0.00125975
Cklf	1.09946	0.00129192
Zscan4a	5.16537	0.00131158
Col20a1	2.40422	0.00134103
Gstm2	1.11112	0.00134928
Rtn1	1.14889	0.00146738
Gpr108	1.22301	0.00149284
Lysmd3	1.07676	0.00152789
Os9	1.42798	0.00160327
Rnf103	1.37619	0.0016121
Tnip2	1.12368	0.00161922
Zdhhc7	1.31342	0.00163256
Bin1	1.01115	0.00164241
Fam122a	1.10532	0.00171063
Slc33a1	1.5703	0.00176317
Wnk2	1.88167	0.00176889
Pard6b	1.18768	0.00179027
Cmtm3	2.28473	0.00181794
Tmprss11a	1.12615	0.0018189
Lratd2	1.88092	0.00182283
Cpeb2	1.89858	0.00182283
Cxcl14	2.14828	0.00183184
Tgfbrap1	1.29564	0.00191272
Lhfpl2	2.07915	0.00191688
Wnt6	2.44909	0.00193584
Ccm2	1.00076	0.00196241
Hist1h4i	1.10312	0.00197637
Mbnl1	1.23643	0.00206235
B4galt5	1.02356	0.00206344
Cd38	1.93341	0.00212268
Faap24	1.02985	0.00216801
Vnn1	9.01889	0.00217863
Tbc1d13	1.16327	0.00222277
Eepd1	2.65275	0.00223237
Plce1	1.05285	0.00223356
Dazl	1.44255	0.00225059
Pts	1.00214	0.00232716
Zc3hav1	1.12508	0.00235505
Serpina3m	6.38041	0.00236779
Dhrs1	1.21723	0.00244179
Stard3	1.0853	0.00252746
Pdgfrl	2.90696	0.00258523
Tmem203	1.0787	0.00261882
Fam20b	1.09998	0.00263434
Car12	1.82779	0.00265279
Slc5a6	1.58204	0.00275421
Dgat1	1.08279	0.0028003
Olfr11	5.05964	0.00285628
Mob3b	1.30243	0.00287158
Tmem132c	3.64852	0.00287158
Tspan14	1.05187	0.00299526
Gm10046	3.62136	0.00310572
Ppp1r9b	1.30943	0.00315734
Gm45551	2.41202	0.00316407
Fam234a	1.11373	0.00319792
Slc25a16	1.0253	0.00336676
Slc35f5	1.23334	0.00337213
Tmem116	1.86491	0.0033775
Abitram	1.14067	0.00339727
Catsperz	1.87194	0.00344793
Rhpn1	2.60557	0.00354408
Emilin1	1.92129	0.00354972
Mppe1	2.4077	0.00368914
Dkkl1	2.55199	0.00390101
Mkrn2os	2.48588	0.00390929
Car5a	1.69413	0.00404045
Mfsd12	2.38939	0.00422462
Gm5244	1.09076	0.00434769
Zbtb39	1.50199	0.00435689
Gskip	1.087	0.00443716
Tmem167b	1.62608	0.00443724
Acot8	1.07566	0.00445115
Mospd3	1.17768	0.00454245
St6galnac3	1.66038	0.00454263
Coq8b	1.23004	0.00458799
Ephx4	2.54328	0.00459521
Mertk	1.68232	0.00460482
Gpat3	4.31916	0.0046796
Mtfmt	1.0285	0.00470425
Pvr	1.02846	0.00484561
Limk1	1.07301	0.00498289
Ogfod3	1.34023	0.00499584
Prss35	2.22378	0.00507891
Bmper	5.95407	0.00530674
Nup62cl	1.19644	0.00535366
Zscan4-ps3	4.97252	0.00549354
Kyat3	1.01304	0.00553042
Acadvl	1.4512	0.00553905
Zscan4c	5.56819	0.00558506
Arfgap3	1.06334	0.00570378
Lrrc73	1.53023	0.00599467
Pgm3	1.06994	0.00599467
AA986860	3.48336	0.00618456
Bcl9l	1.36847	0.00621652
Ppm1n	1.24844	0.00638652
Rgs3	1.00372	0.00641905
Fbxo17	1.08977	0.00641925
Atn1	1.24809	0.00643568
Lratd1	1.38577	0.00646518
Pemt	1.70595	0.00653507
Il23a	1.10775	0.007083
Cobll1	2.27153	0.00719916
Josd2	1.1411	0.00730172
Spsb2	1.58434	0.00741491
Zscan4d	3.78352	0.00749068
1700109H08Rik	1.02021	0.00756228
Mxd3	1.2574	0.00777345
Htatip2	1.19581	0.00789597
Lrrk1	2.04112	0.00793166
Vps37c	1.04503	0.00816512
Plat	3.02889	0.00843573
Dscc1	1.02011	0.00868964
Tm9sf1	1.26334	0.00877863
Hsdl1	1.00712	0.00877863
Bbs2	1.3703	0.00886304
Tmc6	1.23522	0.00902452
Col13a1	2.10382	0.0092011
Galnt17	1.46472	0.0092877
Gm14295	1.04142	0.00933083
Caskin2	1.55587	0.00942946
Hist1h4c	1.15531	0.00942946
Cd200	4.20919	0.0094859
Ripk2	1.15779	0.00953331
St3gal6	1.70757	0.00976762
Arl14epl	1.15798	0.00984079
Tgfbr3	2.16335	0.00993293
Tmem129	2.11008	0.0099975
Sowahc	1.62462	0.0100233
Pbxip1	1.06779	0.0102538
Tmub1	1.93021	0.0103545
Gm3953	2.64053	0.0103756
Usp50	1.05497	0.0105458
Smtnl1	1.07884	0.0105781
Aebp1	2.37298	0.0107571
Gng13	2.07711	0.0108414
Nmb	1.29078	0.0116479
Rab3a	1.65879	0.0118801
Arsa	1.11362	0.0118801
4930579F01Rik	5.73566	0.0120859
Pik3cd	1.3886	0.0123572
Abhd6	1.5585	0.0125507
Msln	2.16666	0.0126262
Mmgt2	1.33194	0.0128522
1810009A15Rik	1.05044	0.0129165
Stra6	1.71004	0.0129728
Slc35c1	3.04657	0.0131375
Ostn	1.72466	0.01357
Mfn2	1.55112	0.0135772
Arhgdib	1.22106	0.0136701
Elovl7	1.84674	0.0140246
Tbc1d2b	1.77122	0.0142496
Gm3604	1.43054	0.0145558
Prkca	1.56044	0.0145704
Frmpd1	2.93623	0.014719
Qpctl	1.57492	0.0149199
Phpt1	1.15122	0.0150346
Gas1	1.98603	0.0150797
Sh3tc2	4.13351	0.0152314
Myo5b	2.76295	0.0152771
Mgat1	1.22189	0.0153374
Vav2	1.06115	0.0154333
Mogat2	1.75215	0.0156093
8030474K03Rik	1.16794	0.0157704
Zfand2a	1.80333	0.0158976
Gm13228	1.57071	0.0159658
Rnf152	2.10798	0.0159892
Pag1	1.85824	0.0160286
Pex16	1.128	0.01607
Eif2ak3	1.00298	0.0161332
Cdyl2	1.05522	0.0162033
Atxn7l1	1.05861	0.0162651
Akr1c12	8.81467	0.0163893
Selenon	1.25869	0.0169068
Pdzk1ip1	2.71285	0.0172003
Slc13a5	3.36065	0.0173574
Aifm2	1.02998	0.017556
Ctcfl	1.08423	0.0178588
Tnnt3	5.57325	0.0190654
Il17ra	1.60642	0.0196696
Olfr1062	1.60522	0.0196696
Gdpgp1	1.23374	0.0198513
Kctd10	1.27198	0.0203579
Xylt1	2.2829	0.0204007
Gm7993	2.05289	0.0204114
Ttc28	1.42633	0.020905
Ilvbl	1.17231	0.0230317
Usp17la	1.5609	0.0233096
Snx25	1.79179	0.0236077
Prtn3	2.17888	0.0236094
Rinl	1.12328	0.0236768
Naaa	1.49297	0.0238322
Hcfc2	1.51219	0.024244
Tpbg	1.0967	0.0243022
Lmo1	1.65435	0.0244961
Ufsp1	1.41278	0.0251144
Slc38a5	3.99163	0.0253222
Paxx	2.43932	0.0254302
Smarca2	1.64362	0.025432
Tmem177	1.46629	0.0254338
Stom	1.58895	0.0255176
Trmt2b	1.25425	0.0257533
Proser2	1.07226	0.025807
Col4a3	1.05396	0.0258668
Olfr1033	1.14735	0.0261443
Speer6-ps1	1.69766	0.0263537
Zdhhc15	1.14382	0.0269332
C1qtnf12	1.83469	0.0269733
Nt5m	1.32767	0.0272719
Rlbp1	1.15998	0.0274223
Zfp52	1.16114	0.027637
Arhgap18	1.92203	0.0277007
Cybc1	1.40448	0.0279796
Lpar1	1.35714	0.0281983
Mecom	2.16776	0.0283555
Cryge	3.6677	0.028503
Lxn	1.34086	0.0286131
Gnal	1.43546	0.0290826
Tbata	1.33865	0.0298244
Fam57a	1.83813	0.0310502
Rnase4	1.49204	0.031176
Cdh24	1.27355	0.0313621
Slc4a4	1.05974	0.03184
D17H6S53E	2.00697	0.0318424
Tpbgl	5.5864	0.0324532
Cacna1s	2.7897	0.0328016
Fxyd3	4.89873	0.0337298
Cmbl	3.02331	0.0342002
AA414768	3.00586	0.0344027
Gm1995	4.72217	0.0345788
Rhox1	1.72518	0.0349102
Meis3	1.99973	0.0355834
Fgfr3	3.40736	0.0356509
6430531B16Rik	1.3431	0.0359192
Xylt2	1.00434	0.0361523
Bag2	1.05243	0.0362022
Adra2b	2.28221	0.0369023
AU015836	1.36462	0.0374303
Esam	3.18338	0.0379041
Slc25a14	1.65361	0.0387176
Pdk2	1.05641	0.0387572
Dpp4	1.70386	0.0393192
Cfap410	1.14067	0.0395355
Dynlt1c	1.01949	0.0399101
Fbxl12	1.64719	0.0421327
Slc25a22	1.46531	0.0421327
Hpse	4.10049	0.0427252
P3h2	2.23015	0.0427324
Zbtb32	1.32706	0.0445577
Hkdc1	4.15815	0.0446031
Camk2n2	1.89757	0.0452507
Ntrk1	1.71825	0.0455738
2210011C24Rik	1.01543	0.0476692
Phactr1	1.29955	0.0477376
Krt13	8.95151	0.0516587
Gm21319	2.24304	0.0517585
Map3k5	1.23876	0.0520628
Slc39a3	1.75609	0.0520628
Abhd14b	2.52189	0.0542682
Clcn2	1.36359	0.0546102
Hist1h2ad	1.96509	0.0549932
Xlr4b	2.01578	0.0576564
Fbp1	1.96471	0.0587256
Ppp2r2c	1.50747	0.061651
Nedd9	2.84863	0.0631464
Gm13119	4.09133	0.0643735
Mocs3	1.32131	0.0647589
Afap1l1	1.039	0.0649936
Gm8116	1.06234	0.0651907
Npw	1.36977	0.0661634
Bmp2	4.37525	0.0669827
P3h3	1.67394	0.0676589
Slc39a8	2.37598	0.0685451
Wdr54	1.46244	0.0699003
Ppargc1b	1.80472	0.0704831
Arhgap45	1.06428	0.0705594
Olfr295	2.00476	0.0723336
Col11a1	2.81394	0.0738352
Prkch	2.21497	0.0742046
Tsx	1.06274	0.0755757
Sun2	1.30232	0.0758156
Acss2	1.0018	0.0763959
Grik3	1.03342	0.0768757
Pga5	2.10139	0.0773726
Spry3	3.55973	0.0817378
Dock10	2.01753	0.0817456
Ggt1	1.78661	0.08241
Plekhg3	1.1664	0.0828563
Havcr1	25.8173	0.084601
Bloc1s1	1.08235	0.0857871
Dolk	1.15262	0.0861322
Ltbr	1.29216	0.0863263
Prap1	6.98907	0.0866991
Pik3ap1	1.21141	0.0881541
Frrs1l	1.16094	0.0887945
Fam174b	1.5615	0.0900599
Tns4	2.42725	0.0913332
Asgr2	3.11724	0.0927123
6720489N17Rik	1.41525	0.09432
Rps2-ps6	2.14699	0.0946133
Lhfp	2.50583	0.0946133
Endog	1.14558	0.0959434
Engase	1.16435	0.095962
Gm12794	5.34003	0.0967364
Psd4	1.87497	0.0968582
Gm50360	1.70004	0.0969801
Gm14418	1.04447	0.0982544
C1galt1c1	1.57844	0.0996881
Trim75	5.18356	0.0998328
Tnfrsf21	1.10971	0.0998328
Lor	2.02907	0.0998811

## Sheet: F (purple) vs C (red)
names	log2fc	p_value
Col4a2	4.72755	9.33805e-35
2210409E12Rik	6.48993	1.05564e-33
Gata6	5.7151	5.70469e-33
Srgn	6.74358	5.70469e-33
Col4a1	5.2689	3.00073e-32
Foxq1	5.46002	1.84279e-31
Fbp2	7.0571	2.58414e-31
Lama1	5.46864	3.14649e-31
Lrpap1	3.06547	3.14649e-31
Lamb1	3.83647	1.95691e-30
Dnmt3b	3.75363	1.50911e-29
Fabp3	4.27624	2.24437e-29
Ubald2	3.15878	7.85497e-29
Flrt3	4.56779	8.38289e-29
Pdgfra	5.9003	5.03554e-28
Sdc4	2.88629	5.03554e-28
Eif2s2	2.02116	6.08579e-28
Serpinh1	2.58658	6.66129e-28
Krt8	4.05765	6.84152e-28
Sparc	3.16769	1.44926e-27
Shkbp1	4.19242	1.89284e-27
2200002D01Rik	2.97367	1.97329e-27
Clta	1.85923	3.56419e-27
Kdelr3	4.08156	1.42917e-26
Ppat	2.90744	1.49855e-26
Glul	2.73248	1.79766e-26
Glipr2	3.69289	4.42429e-25
Dab2	4.68492	4.55343e-25
Nostrin	5.66572	6.81198e-25
Cubn	7.18078	1.10863e-24
Runx1	4.48094	3.39449e-24
Calm1	1.78679	3.39449e-24
Gcsh	2.17078	3.39449e-24
Galk1	2.1625	6.50101e-24
Atox1	1.94331	8.1719e-24
Car4	3.47105	1.13547e-23
Apoc1	2.45911	2.99029e-23
Klf5	2.06464	3.13912e-23
Lgmn	3.05222	5.56009e-23
Pfn1	1.97911	5.56009e-23
Lrrc59	2.21545	7.60611e-23
Tagln2	2.33422	1.11093e-22
Mesd	2.21498	1.21963e-22
Ckb	2.56582	3.23607e-22
Amn	5.38178	4.54234e-22
Itm2b	1.80956	5.26519e-22
Slc7a6	2.60509	7.27212e-22
Wars	2.75102	8.92079e-22
Timm13	1.856	1.76046e-21
Lamc1	1.81843	1.96523e-21
Eif5a	1.50036	2.09232e-21
Gata4	4.68446	2.20985e-21
Nrg2	4.30669	3.48952e-21
Uqcrq	1.70778	3.64869e-21
Npl	3.37747	5.94246e-21
Glud1	1.60422	1.05835e-20
Txndc17	1.87638	1.36711e-20
Epop	2.01054	2.25415e-20
Echdc2	2.49956	2.54518e-20
Clic1	1.67898	3.29528e-20
Elf3	3.31777	3.5029e-20
Timm23	1.7127	4.73726e-20
Snx2	2.03061	4.74297e-20
Cndp2	2.48189	6.05935e-20
Tmem144	4.4212	6.05935e-20
Emp2	2.79692	6.96603e-20
Wdfy1	2.37019	7.17719e-20
Gas6	3.25965	7.92985e-20
Mpzl2	3.20626	8.2217e-20
Plin3	2.38079	8.44128e-20
Selenow	2.28833	1.6581e-19
Prelid1	1.87063	1.89413e-19
Htra1	2.90885	2.28619e-19
Lmna	2.69794	2.33897e-19
Gjb5	3.5158	3.28265e-19
Arpc2	1.69491	3.48632e-19
Amot	3.74184	3.62328e-19
Ddt	1.80618	3.62328e-19
Marcks	2.05542	3.93303e-19
Hdlbp	1.47016	4.32822e-19
Pmvk	2.01514	7.46736e-19
Grtp1	2.16179	8.27855e-19
Pcbd1	2.91495	1.31972e-18
Cox6b1	1.43921	1.59165e-18
Cdc42	1.40131	2.02886e-18
Phlda1	2.77176	2.13002e-18
Ctsl	1.54748	2.27965e-18
Dusp12	2.17696	3.36351e-18
S100a10	2.14101	3.68236e-18
Hnrnpf	1.34854	4.99743e-18
Chchd2	1.14777	5.35685e-18
Mrpl12	1.75405	6.93922e-18
Mrfap1	1.44248	7.32592e-18
Nfatc2ip	2.34291	1.17513e-17
Aprt	1.69119	1.19463e-17
0610012G03Rik	1.83483	1.26521e-17
Sox7	4.795	1.26521e-17
Cpn1	3.18573	1.26521e-17
Ap2s1	1.76584	1.33084e-17
Sord	2.79561	1.47536e-17
Dusp4	3.38573	1.68832e-17
Tpi1	1.51478	1.8333e-17
Cmtm7	2.42975	2.16504e-17
Gabarapl2	1.85246	2.35506e-17
Ciao2a	2.22188	2.39569e-17
Asns	1.76854	2.74532e-17
Rbm47	3.07321	3.0991e-17
Mrpl18	1.62017	3.88985e-17
Gjb3	3.32299	3.88985e-17
Ddx39	1.74794	4.2147e-17
Srp9	1.58027	4.30442e-17
Ppp1r11	1.99372	4.44533e-17
Commd7	1.91023	4.67664e-17
Sars	1.63035	4.83018e-17
Foxa2	5.6681	4.8708e-17
Impa2	2.1502	7.04575e-17
Phb2	1.42249	7.27702e-17
Slc25a4	1.44087	7.59941e-17
Bend5	3.4338	8.01953e-17
Eef1d	1.47325	8.01953e-17
Mrps12	1.96862	8.46834e-17
Ypel2	3.10265	9.63893e-17
Ubxn1	1.4593	1.02715e-16
Dus1l	1.97118	1.42563e-16
Snx6	1.73373	2.19102e-16
Mgst3	2.35114	2.42757e-16
Tomm40	1.42698	2.42757e-16
Acadl	2.09509	3.3099e-16
Sox17	5.78196	3.58193e-16
Eif6	1.58889	4.16441e-16
Zfyve21	2.39271	4.16441e-16
Dkk1	3.23018	4.17921e-16
Nrg1	2.94051	4.70422e-16
Smim14	2.06955	4.77234e-16
Srm	2.09922	4.78136e-16
Psmb3	1.5346	5.06398e-16
Eif3k	1.40419	5.41144e-16
Pdcd6	1.79671	5.45153e-16
Cct5	1.4606	7.51968e-16
Tax1bp3	2.0479	7.63009e-16
Ap1s1	1.9041	7.96592e-16
Cystm1	2.00162	8.14114e-16
Tbx3	2.09997	8.74922e-16
Efna4	2.39534	8.74922e-16
Ccdc124	1.90744	9.16746e-16
Dad1	1.15977	1.06833e-15
Rpl6	1.36217	1.09001e-15
Ccna2	1.81693	1.42177e-15
Phldb2	2.76799	1.51595e-15
Mybl2	1.88178	1.60781e-15
Dnmt3l	1.64741	1.68434e-15
Arih2	2.07297	1.72161e-15
Slc25a5	1.37624	1.77217e-15
Elof1	1.82689	2.03411e-15
Ruvbl2	1.86085	2.16858e-15
Efhd2	2.32417	2.2877e-15
Rac1	1.57755	2.73249e-15
Ehmt2	1.96721	3.89662e-15
Vdac1	1.39621	3.95888e-15
Actg1	1.18081	3.95888e-15
Fth1	1.33183	4.38311e-15
Cltc	1.31049	4.40296e-15
Ftl2-ps	1.55549	4.95952e-15
Rps6ka1	1.97119	5.24801e-15
Ddah1	2.85047	5.39217e-15
Nme1	1.39708	5.42654e-15
Rps4l	1.22955	5.58552e-15
Rab11a	1.64247	6.85675e-15
Taf10	1.56791	8.55848e-15
Atp5d	1.30577	8.68783e-15
Tomm5	1.57525	8.80421e-15
1110008P14Rik	2.25718	8.90707e-15
Egfl7	1.71648	9.63554e-15
Eif3i	1.42735	1.08792e-14
P4ha1	1.91998	1.11969e-14
Tk1	2.32875	1.12897e-14
Txn1	1.28411	1.25281e-14
Arf1	1.29581	1.42367e-14
Eif3g	1.41579	1.43063e-14
Birc5	1.49636	1.57632e-14
Ubash3b	2.62966	1.63899e-14
Uck2	1.83798	1.64151e-14
Eif3c	1.24577	1.68947e-14
Dlc1	2.19171	1.69503e-14
Atp5mpl	1.34313	1.72984e-14
Ybx1	1.1169	1.73267e-14
Prxl2a	2.19842	1.76532e-14
Prr13	2.57142	1.80475e-14
Ifi30	2.02975	1.80476e-14
Smco4	2.4758	1.96481e-14
C1qbp	1.3536	2.26188e-14
Myo1c	2.05393	2.32833e-14
Psmc4	1.56982	2.32833e-14
Copb2	1.46377	2.44195e-14
Gask1b	2.04014	2.84883e-14
Ube2l6	2.15138	3.11585e-14
Vps28	1.69034	3.22878e-14
Nip7	1.68292	3.2459e-14
Hspg2	1.56632	3.39203e-14
Exosc4	1.74013	3.77333e-14
Psmd7	1.30105	3.80636e-14
Arhgdia	1.41964	4.07902e-14
Gm11478	1.20669	4.18447e-14
Usp48	1.40915	4.36526e-14
Ube2m	1.47491	5.08374e-14
Cox5a	1.09042	5.59442e-14
Krt18	2.39247	6.40694e-14
Nat9	2.28001	7.33553e-14
Sf3b5	1.32116	7.80478e-14
P4ha2	1.75056	7.93959e-14
Nefl	3.56489	8.03669e-14
Pgm2	2.34744	9.26934e-14
Triml2	1.87978	9.26934e-14
Sec61b	1.24944	9.42979e-14
Psmc5	1.50907	1.12813e-13
Ftl1-ps1	1.24612	1.29404e-13
Serpinb6a	1.83184	1.40376e-13
Mycn	2.60098	1.58912e-13
Ctsz	1.5124	1.61389e-13
Pgd	1.80932	1.73154e-13
Akt1s1	1.74464	1.73695e-13
Odc1	1.11922	1.96884e-13
Plod2	1.63228	1.98006e-13
Rpl35	1.04998	2.35273e-13
Cct3	1.23716	2.39725e-13
Farsb	1.58444	2.39725e-13
Klb	6.72725	2.39725e-13
Micos13	1.3737	2.57777e-13
Aurkaip1	1.48056	2.58417e-13
Phf5a	1.43106	2.64842e-13
Nolc1	1.56083	2.77898e-13
Prkcz	2.15366	2.7815e-13
Pgam2	4.09052	2.93763e-13
Nhp2	1.26882	3.28388e-13
Dda1	1.69028	3.50841e-13
Txndc12	1.72607	3.55194e-13
Cenpx	1.60842	3.93108e-13
Tmsb10	1.27394	4.19805e-13
Cdipt	1.81511	4.31937e-13
P4hb	1.17636	4.65723e-13
Ivns1abp	1.6257	4.69223e-13
S100a11	1.79743	5.01824e-13
Tpm4	1.55591	5.12163e-13
Psmb2	1.30819	5.40698e-13
Nudc	1.19323	6.32999e-13
Eif3h	1.21523	7.08661e-13
Arpc1b	1.51339	7.08661e-13
Dapk3	1.72648	7.78147e-13
Guk1	1.47938	7.87812e-13
Gga2	1.42675	8.04008e-13
Elobl	4.38549	8.49903e-13
Plscr1	2.68818	8.52263e-13
Sra1	1.5769	8.65289e-13
Cmip	1.65803	8.65289e-13
Podxl	2.46629	8.70499e-13
Ran	1.03575	8.78551e-13
Ppid	1.46481	9.33132e-13
Cst3	1.14487	9.67644e-13
Bag5	2.08297	9.87563e-13
Mrps18b	1.59735	9.93549e-13
Bloc1s2	1.52019	1.01887e-12
Ap2m1	1.46983	1.09591e-12
Fbxo15	1.56696	1.10433e-12
Anxa5	1.93547	1.27127e-12
Ubb	1.21813	1.4268e-12
Gng2	1.91418	1.5317e-12
Arhgap8	2.44212	1.55817e-12
Fkbp1a	1.18749	1.79284e-12
Mrpl20	1.42194	1.81803e-12
Cfdp1	1.19686	1.99737e-12
Pa2g4	1.20504	2.11001e-12
Tars	1.5141	2.15653e-12
Cfl1	1.09371	2.347e-12
Snx3	1.40192	2.38368e-12
Stard4	1.84926	2.4058e-12
Ufm1	1.62794	2.45881e-12
Snrpg	1.12646	2.5607e-12
Pros1	2.05843	2.65843e-12
Pigyl	1.63295	2.89247e-12
Srp14	1.25386	3.13694e-12
Ssu72	1.47186	3.54752e-12
Rplp0	1.11936	3.75172e-12
Serp1	1.35305	3.7568e-12
Keap1	1.88833	3.7568e-12
Krtcap2	1.14955	4.0984e-12
Sugt1	1.39805	4.37438e-12
Timm10	1.96934	4.42872e-12
Ckap4	1.2604	4.4977e-12
Cox5b	1.15987	4.741e-12
Cited2	1.65153	4.81449e-12
Ak2	1.43961	6.09016e-12
Hsph1	1.59051	6.44781e-12
Triap1	1.70854	6.72176e-12
Msrb1	1.83112	6.74256e-12
Impdh1	1.8089	6.74256e-12
Ndufs8	1.57668	7.33842e-12
Hmg20b	1.55508	7.69708e-12
Tent5a	2.87148	7.69708e-12
Gabarap	1.4279	7.80457e-12
Abcf1	1.31347	7.81693e-12
A430005L14Rik	1.57769	8.0736e-12
Grpel1	1.41132	8.07411e-12
Eif2b1	1.68487	8.70514e-12
Gpx3	1.83026	8.80048e-12
Dap	2.2646	8.80048e-12
Idh1	1.59596	9.14499e-12
Ufc1	1.43716	9.51735e-12
Rsl1d1	1.16498	9.72448e-12
Atg101	1.51182	1.04515e-11
Utf1	1.79499	1.06299e-11
Ephb3	2.64017	1.0828e-11
Gtf2f1	1.65882	1.10314e-11
Atp6v1d	1.46353	1.46002e-11
Bola1	1.6033	1.58545e-11
Atpif1	1.05335	1.58545e-11
Fam114a1	2.36511	1.58545e-11
Agpat2	1.66198	1.65698e-11
Rrm2	1.5795	1.77177e-11
Dera	1.48458	1.77177e-11
Mrpl21	1.43298	1.8073e-11
Srp19	1.43879	1.8352e-11
Gna12	1.89051	1.97664e-11
Uqcr10	1.00182	2.02844e-11
Lamtor1	1.39081	2.05352e-11
Prdx2	1.21484	2.16253e-11
Polr2f	1.21871	2.17284e-11
Rars	1.53811	2.22359e-11
Gpx2	3.73548	2.22359e-11
Slc7a1	1.62358	2.23086e-11
Ninj1	1.55813	2.2517e-11
Vasp	1.673	2.55565e-11
Crxos	3.86106	2.65814e-11
Txn2	1.47057	2.90138e-11
F2r	1.60634	3.14668e-11
Hnf1b	4.48436	3.3227e-11
Lifr	1.81887	3.42454e-11
Fam129b	2.38166	3.73657e-11
Tdh	3.92548	3.80524e-11
Gmppb	2.91013	4.07652e-11
Serpinb6c	4.31701	4.15135e-11
Trappc1	1.74687	4.26546e-11
Mrpl2	1.44823	4.2796e-11
Cyp2s1	3.76012	4.42497e-11
Gm8730	1.24668	4.72556e-11
Got1	1.36015	5.19804e-11
Fam25c	1.83459	6.26777e-11
Sall4	1.17267	6.4389e-11
Atp5c1	1.09213	6.55634e-11
Gtf2h1	1.45816	6.81519e-11
Mrpl52	1.30224	7.3634e-11
Tigar	2.11643	7.40973e-11
Pdap1	1.09158	7.43447e-11
Tmem256	1.41587	7.48133e-11
Pop4	1.49501	7.7419e-11
Rbx1	1.21356	7.8022e-11
Mydgf	1.27803	7.80541e-11
Slc9a3r1	1.77803	8.73443e-11
Znrf2	1.52562	9.08163e-11
Lsm2	1.29098	9.08163e-11
Hs3st1	3.2599	9.32843e-11
Atp6v1g1	1.21115	9.48412e-11
Arpc3	1.32041	9.67502e-11
Mdh2	1.12519	1.01138e-10
Gnb2	1.31395	1.02525e-10
Psma7	1.16984	1.03627e-10
Rpl36al	1.20179	1.08638e-10
Nedd8	1.20974	1.11096e-10
Slc44a3	3.24927	1.19965e-10
Ssna1	1.50405	1.26486e-10
Cinp	1.57441	1.26916e-10
Sfxn1	1.36846	1.31684e-10
H2afj	1.27915	1.37623e-10
Dnph1	1.53905	1.38898e-10
Samm50	1.3062	1.4558e-10
Ost4	1.43215	1.47431e-10
Paics	1.22342	1.47431e-10
Bmp6	5.14964	1.47936e-10
Sar1a	1.23991	1.55495e-10
G3bp1	1.07145	1.6249e-10
Ostf1	1.50828	1.6352e-10
Atp5h	1.19042	1.65994e-10
Snx1	1.68598	1.70407e-10
Sdhd	1.4917	1.70407e-10
Ptgr1	1.9363	1.77034e-10
Sgta	1.34526	1.8686e-10
Stxbp2	1.50748	1.94115e-10
Mrpl36	1.52252	1.99334e-10
Pmepa1	1.62128	2.02928e-10
Rras2	1.46125	2.05398e-10
Rtraf	1.23653	2.06705e-10
Myo6	1.76195	2.11343e-10
Carhsp1	1.33129	2.17331e-10
Cdca3	1.33422	2.4118e-10
C130073F10Rik	2.4558	2.42364e-10
Polr2j	1.30579	2.45603e-10
Emb	1.66552	2.45603e-10
Appbp2	1.31383	2.48591e-10
Mrpl17	1.24315	2.51254e-10
Polr1d	1.10604	2.65654e-10
Stard8	2.45199	2.67348e-10
Mvb12a	1.44993	2.68283e-10
Etfb	1.38936	2.69995e-10
Cuta	1.56013	2.75639e-10
Sec13	1.47538	2.75816e-10
Ggta1	1.79596	2.90358e-10
Prdx6	1.22253	2.94732e-10
Pgp	1.28655	2.95347e-10
Eva1a	4.6483	3.05855e-10
Rbm8a	1.04884	3.1673e-10
Mrps21	1.34264	3.21713e-10
Surf2	1.80086	3.24697e-10
Eif3d	1.19038	3.26777e-10
Hmbs	1.3498	3.44223e-10
Etv4	2.22392	3.524e-10
Asah1	1.3351	3.61018e-10
Rcc1	1.46176	3.62814e-10
Ncoa4	1.49462	3.73017e-10
Mrpl35	1.24651	3.77551e-10
Raly	1.16952	4.03055e-10
Anxa7	1.7559	4.08532e-10
Twf2	1.63862	4.35777e-10
Prmt1	1.17112	4.43574e-10
Sucla2	1.44683	4.71769e-10
Ndufb6	1.19443	4.79518e-10
Tbrg1	1.20922	4.92243e-10
Dennd2c	1.5857	4.99618e-10
Qdpr	1.61254	5.24591e-10
Taf7	1.22153	5.32838e-10
Ramp2	3.89316	5.7706e-10
Vps29	1.15277	6.02417e-10
Rab2a	1.12955	6.02867e-10
Sirt2	1.79907	6.08438e-10
Chmp4b	1.33452	6.13198e-10
Bud31	1.43965	6.24991e-10
Rab3il1	3.19804	6.33029e-10
Ppil1	1.40618	6.34007e-10
Srp68	1.40703	6.42579e-10
Cdca8	1.29515	6.5678e-10
Eps8	2.23939	6.70348e-10
Dap3	1.34162	6.72762e-10
Fam114a2	1.3252	6.84732e-10
Ahnak	1.38996	7.02939e-10
Vapa	1.07474	7.02939e-10
Copz1	1.35598	7.54732e-10
Csnk2b	1.40425	7.57463e-10
Ndufs7	1.25066	8.33733e-10
Rrp7a	1.40121	8.74993e-10
Mrpl44	1.67361	9.08062e-10
Pomp	1.11445	9.15163e-10
Srp72	1.18471	9.18471e-10
Clpp	1.27622	9.26949e-10
Cope	1.20978	9.49959e-10
Bag1	1.1708	9.78418e-10
Spag7	1.35284	1.00492e-09
Pinx1	1.61051	1.00492e-09
Actr3	1.24256	1.03991e-09
Arpc5	1.30245	1.04368e-09
Rpl27	1.29043	1.04893e-09
Nt5c	1.61554	1.05567e-09
Tmem258	1.31815	1.0979e-09
Fam129a	2.54605	1.19296e-09
Hars	1.32715	1.20063e-09
Myl12b	1.55363	1.2492e-09
Pitpna	1.34007	1.25722e-09
Rcn1	1.32125	1.30803e-09
Dohh	1.30654	1.30917e-09
Rab8a	1.47634	1.32673e-09
Bola3	1.49512	1.35197e-09
Ngrn	1.6707	1.35691e-09
Mrpl11	1.24484	1.35811e-09
Fkbp11	1.51864	1.41417e-09
Yrdc	1.20964	1.4351e-09
Drg2	1.56438	1.45765e-09
Crip2	1.88328	1.51495e-09
Sde2	1.31536	1.52891e-09
Coa3	1.27906	1.53453e-09
Ppm1g	1.16818	1.63411e-09
Nudcd2	1.08782	1.64236e-09
Gars	1.14547	1.65749e-09
Cstdc1	5.3222	1.68585e-09
Sap30l	1.30337	1.68585e-09
Ptbp1	1.06285	1.7022e-09
Edf1	1.17035	1.7022e-09
Nsun2	1.1709	1.7022e-09
Ubl5	1.19856	1.70848e-09
Mrps18a	1.32026	1.71243e-09
Tubb4b	1.32409	1.76905e-09
Ctsa	1.40668	1.80182e-09
Gcat	1.51027	1.80182e-09
Use1	1.37793	1.80848e-09
Dcbld1	1.35412	1.8169e-09
Polr2i	1.3792	1.82363e-09
Mrpl57	1.06801	1.871e-09
Ubl4a	1.44265	1.94793e-09
Gltp	1.66749	2.07653e-09
Smdt1	1.19523	2.17655e-09
Fgf3	4.2414	2.19358e-09
Atp5g1	1.07354	2.19571e-09
1810058I24Rik	1.28243	2.19784e-09
Sccpdh	1.44868	2.22936e-09
Anp32a	1.35321	2.2407e-09
Rpe	1.49746	2.31759e-09
Zfp977	1.97881	2.34443e-09
Pak4	1.36877	2.43805e-09
Atad3a	1.36967	2.71011e-09
Wwtr1	1.3844	2.72386e-09
Ankrd46	1.91644	2.81207e-09
Mcts2	1.49299	2.94383e-09
Vangl1	1.56716	2.96278e-09
H1f0	1.49379	2.98997e-09
Dnpep	1.36451	3.08775e-09
Med9	1.4332	3.17143e-09
Rpp21	1.35598	3.17347e-09
Cdc42se2	1.26494	3.17347e-09
Smn1	1.3442	3.21338e-09
Ddx18	1.23473	3.29038e-09
Cmc2	1.59762	3.32057e-09
Emg1	1.11663	3.33746e-09
Idh3b	1.24729	3.36354e-09
Pafah1b3	1.43242	3.3761e-09
Cks1b	1.23308	3.52776e-09
Gar1	1.30801	3.54094e-09
Ywhag	1.19332	3.59763e-09
Cdpf1	2.07298	3.65029e-09
Rpl39l	1.09185	3.66394e-09
Surf1	1.88261	3.74776e-09
Ndufb10	1.29938	3.98255e-09
1700123O20Rik	1.34346	3.98255e-09
Suclg1	1.18121	3.98255e-09
Agpat4	1.41097	4.02868e-09
Lias	1.56545	4.06014e-09
Ndufaf3	1.56486	4.08085e-09
Tlnrd1	1.76702	4.26483e-09
Smad2	1.33257	4.35042e-09
Dtymk	1.16922	4.38437e-09
Rexo2	1.37877	4.48909e-09
Cops7a	1.4209	4.54238e-09
Rpl21	1.00718	4.73396e-09
Abhd17a	1.27551	4.75809e-09
Dynll1	1.04491	4.93868e-09
Pak1ip1	1.19099	4.96915e-09
Uba5	1.17664	4.96915e-09
Gorasp2	1.27526	4.97447e-09
Pabpc4	1.39973	5.01326e-09
Bad	1.64607	5.05913e-09
Nxf7	3.50046	5.44977e-09
Trir	1.21694	5.49079e-09
Psmd8	1.0599	5.49079e-09
Sptssa	1.49443	5.59767e-09
Manbal	1.32474	5.60376e-09
Zpr1	1.28559	5.76934e-09
Polr2h	1.26091	6.38667e-09
Dhx16	1.24407	6.55582e-09
Atp5j	1.05441	6.60528e-09
Arf5	1.23303	6.63017e-09
Ppp5c	1.29686	6.79823e-09
Nars	1.07266	7.46514e-09
Arpc4	1.25436	7.59324e-09
Rex1bd	1.27211	7.67249e-09
Adh5	1.12021	8.03477e-09
Abcf2	1.28207	8.14909e-09
Upp1	1.39047	8.14909e-09
Cops9	1.29345	8.59766e-09
Eif2b5	1.2675	8.59766e-09
Med8	1.24846	8.64144e-09
Polr3d	1.26749	8.66253e-09
Trim25	1.57219	8.67223e-09
Nol7	1.10758	8.87732e-09
Gna13	1.39078	8.95797e-09
H2-Eb1	3.24802	9.31601e-09
Ralb	1.66633	9.47524e-09
Mbnl2	1.22206	9.53609e-09
Selenok	1.08076	9.57207e-09
Atp5o	1.09637	9.99356e-09
Glrx5	1.2711	1.02717e-08
Ints11	1.48238	1.04332e-08
Atp6v1a	1.19765	1.05972e-08
Atp6v1e1	1.12672	1.07073e-08
Rfc1	1.13518	1.16896e-08
Atp5e	1.09149	1.17644e-08
Gapdh	1.11997	1.19645e-08
Hebp1	1.38128	1.25072e-08
Psmc1	1.16049	1.26511e-08
Cdc20	1.28159	1.26511e-08
Hint3	1.47422	1.29335e-08
Creb3l2	1.87647	1.30332e-08
Mthfd2	1.31375	1.32718e-08
Dcun1d5	1.18272	1.33566e-08
Ndufa8	1.18052	1.34948e-08
Camk1	1.63272	1.38678e-08
Dsg2	1.72202	1.40273e-08
Colgalt1	1.42992	1.41354e-08
Grasp	1.55282	1.45827e-08
Ywhab	1.06448	1.50242e-08
Vta1	1.4352	1.51202e-08
Mrpl30	1.20416	1.54564e-08
Rrp9	1.39373	1.55956e-08
Gdpd5	1.58657	1.60671e-08
Srsf2	1.26113	1.69882e-08
Prkci	1.30274	1.71855e-08
Lyn	1.91644	1.77038e-08
Prelid2	1.29399	1.85448e-08
Eif4a3	1.15648	1.85448e-08
Wdr83os	1.34412	1.87597e-08
Scyl1	1.45625	1.90018e-08
Eno1	1.06989	1.92718e-08
Slc6a8	1.33275	1.94195e-08
Eef1e1	1.28671	1.99518e-08
Rpl13a	1.03365	2.034e-08
Txlna	1.2644	2.07062e-08
Utp3	1.11453	2.3332e-08
Nipsnap3b	1.37533	2.38457e-08
Suclg2	1.26201	2.45278e-08
Ppfibp2	2.77271	2.46198e-08
Hopx	3.84655	2.56511e-08
Mcrs1	1.2239	2.58135e-08
Pdxk	1.72804	2.58438e-08
Ugdh	1.43552	2.59408e-08
Necap2	1.59452	2.67843e-08
Ndufaf6	1.35223	2.69885e-08
Rnf7	1.2514	2.70549e-08
Higd1a	1.13123	2.80055e-08
Mpc1	1.41568	2.83276e-08
Hist1h2ap	1.58474	3.02368e-08
Mrps18c	1.18257	3.14845e-08
Exosc5	1.25444	3.1643e-08
Dpm2	1.44729	3.2085e-08
Fabp5	1.40783	3.30807e-08
Pgs1	1.37637	3.36313e-08
Abhd5	1.38163	3.44534e-08
Psmd13	1.16516	3.52052e-08
Nagk	1.30459	3.54273e-08
Akr1a1	1.03964	3.61999e-08
Preb	1.29127	3.67075e-08
Ppan	1.16251	3.72666e-08
Kxd1	1.27819	3.79816e-08
Gins2	1.2918	4.06219e-08
Rras	1.40029	4.25175e-08
Acads	1.36695	4.39358e-08
Cib1	1.41262	4.39358e-08
Ftl1-ps2	1.19318	4.41e-08
Eif3b	1.01754	4.45429e-08
Snrpd2	1.0235	4.45429e-08
Surf4	1.01192	4.5222e-08
Lpin1	1.82339	4.53336e-08
Tuba1c	1.35815	4.585e-08
Prkab1	1.9403	4.69568e-08
Snrpa	1.15221	4.74915e-08
Ppa1	1.08998	4.76692e-08
Mrps33	1.16448	4.88867e-08
Sri	1.24682	4.98819e-08
Pepd	1.46872	5.29904e-08
Ube2c	1.30432	5.62904e-08
Mrpl58	1.24913	5.69973e-08
Atf6	1.26314	5.80071e-08
Zbtb10	1.31622	5.82236e-08
Actr2	1.08032	5.96282e-08
Dmac1	1.33556	6.00012e-08
Aars	1.13538	6.05285e-08
Timd2	5.68739	6.1517e-08
Olfr1459	1.51547	6.1517e-08
Cttn	1.22112	6.19774e-08
Xpnpep1	1.0452	6.19774e-08
Lap3	1.15206	6.26791e-08
Slirp	1.14408	6.34661e-08
Rnf216	1.26031	6.34661e-08
Cryab	2.90355	6.35437e-08
Rcc1l	1.57677	6.37813e-08
Lgals9	3.26723	6.38595e-08
Emc6	1.07569	6.44207e-08
Plaur	1.97947	6.44999e-08
Cycs	1.11964	6.51468e-08
Prr5	1.64085	6.62126e-08
Hist1h2ae	1.54664	6.62126e-08
Dnaja3	1.30446	6.66273e-08
Cdk2	1.73786	6.69599e-08
Tmem9b	1.5052	6.72952e-08
Slc35a4	1.5916	6.76322e-08
Mrps11	1.45715	6.87408e-08
Tfpi	1.22776	7.03932e-08
Shf	1.88938	7.08341e-08
Rps19bp1	1.19815	7.13668e-08
Prkag1	1.64061	7.21736e-08
Eif1ad	1.17927	7.23538e-08
Tinagl1	2.08515	7.44619e-08
Med31	1.28922	7.45548e-08
Fdft1	1.20303	7.61532e-08
Ndufs6	1.03441	7.68212e-08
Ss18l2	1.4476	7.68214e-08
Mrpl41	1.4709	7.92536e-08
Smim20	1.67304	8.39261e-08
Mrps17	1.12845	8.50828e-08
Crtap	1.21334	8.78785e-08
Dph3	1.17747	9.25842e-08
Flnb	1.09185	9.26997e-08
Trappc5	1.28764	9.27004e-08
Pfkl	1.08189	9.70538e-08
Sephs2	1.21851	9.72955e-08
Tbc1d10a	1.46392	9.97395e-08
Atp6v1f	1.15409	9.97395e-08
Cmpk1	1.22174	1.02621e-07
Mtmr7	1.3676	1.04545e-07
Pik3r1	1.29002	1.06372e-07
2310033P09Rik	1.31552	1.06505e-07
Acp1	1.12558	1.06641e-07
Tnfaip1	1.19792	1.10533e-07
Commd4	1.19314	1.12601e-07
C1d	1.19904	1.17434e-07
Rbm42	1.25001	1.17582e-07
Psph	1.26984	1.24293e-07
Bud23	1.16682	1.24756e-07
Nop16	1.29703	1.25221e-07
Imp3	1.11902	1.29135e-07
Ghitm	1.08379	1.30897e-07
Prep	1.33922	1.33673e-07
Atp6v0a1	1.25072	1.36e-07
Tmem106a	3.21341	1.40076e-07
Timm8b	1.08646	1.42856e-07
Acadm	1.19947	1.50778e-07
Prkar2a	1.23475	1.50778e-07
Usp5	1.19791	1.51896e-07
Slc5a11	2.9808	1.65492e-07
Fam207a	1.37196	1.67131e-07
Tle5	1.13881	1.69604e-07
Strap	1.03924	1.72113e-07
Bmyc	1.32047	1.77239e-07
Wdr75	1.10711	1.82949e-07
Cdk11b	1.03046	1.8432e-07
Otulin	1.13371	1.88181e-07
Actn1	1.04411	1.88421e-07
Lyar	1.00213	1.94481e-07
Sdcbp	1.2223	2.02198e-07
Yeats4	1.09606	2.05425e-07
Utp4	1.23597	2.07944e-07
Rfk	1.28879	2.08714e-07
Zdhhc12	1.10949	2.10009e-07
Olfr718-ps1	1.26219	2.16481e-07
Alkbh7	1.33492	2.18087e-07
Myg1	1.1946	2.18366e-07
Slc29a1	1.12329	2.20506e-07
Ntmt1	1.23809	2.23206e-07
Nsmce1	1.13573	2.23221e-07
Tcof1	1.12163	2.25135e-07
1500009L16Rik	1.20783	2.34032e-07
Mrpl14	1.18624	2.35751e-07
Timm50	1.08468	2.35768e-07
Aqp8	7.56896	2.38668e-07
Egln2	1.13419	2.38974e-07
Timm8a1	1.23154	2.40168e-07
Sec31a	1.07287	2.40168e-07
Zfp511	1.33379	2.41059e-07
Pyy	4.14046	2.46074e-07
Commd2	1.17501	2.4878e-07
Chn2	1.85344	2.49702e-07
Pdcd6ip	1.10992	2.50627e-07
Cpsf3	1.34556	2.51556e-07
Mdp1	1.28048	2.51578e-07
1700007K13Rik	2.21493	2.56189e-07
Ttc1	1.22318	2.60254e-07
Rassf8	1.61949	2.63476e-07
Gemin2	1.31939	2.68946e-07
Ctsc	1.98506	2.69294e-07
Napa	1.11991	2.75874e-07
Pfdn6	1.0205	2.77562e-07
Fbxo22	1.20073	2.80944e-07
Mdh1	1.08095	2.84393e-07
BC003965	1.18886	2.84762e-07
Sf3b6	1.099	2.97392e-07
Ndufv1	1.14256	3.02093e-07
Commd3	1.21238	3.03939e-07
Rtf2	1.14302	3.0397e-07
Atp1b1	1.2503	3.05827e-07
Pqbp1	1.45971	3.05859e-07
Rab5c	1.1176	3.06992e-07
Bri3	1.08358	3.13339e-07
H2-Ab1	2.12069	3.13372e-07
Ebna1bp2	1.05331	3.14909e-07
Hspb1	1.0048	3.29232e-07
Rab30	2.05725	3.40914e-07
Sdhaf1	1.3802	3.43813e-07
Ly6a	4.65868	3.44262e-07
Mep1b	2.83272	3.53117e-07
Mbd3	1.11868	3.56968e-07
Brk1	1.0715	3.58289e-07
Hras	1.11778	3.72302e-07
Smim12	1.21799	3.72789e-07
Renbp	1.30588	3.76849e-07
Brix1	1.04911	3.94794e-07
Naa38	1.11789	4.09705e-07
Stard10	1.50237	4.11705e-07
Fam136a	1.15116	4.20148e-07
Osbp	1.35483	4.21697e-07
Mrpl40	1.1452	4.30339e-07
Trim27	1.05247	4.33979e-07
Ppcs	1.49467	4.39261e-07
Alas1	1.46849	4.435e-07
Tmem126a	1.07516	4.46775e-07
Ssbp4	1.26328	4.46832e-07
Ncbp2	1.16023	4.48479e-07
Atp5md	1.05924	4.61522e-07
Epn1	1.07522	4.63223e-07
Daxx	1.31238	4.6935e-07
Hist1h3e	1.35254	4.69968e-07
Sgk1	1.26321	4.72817e-07
Eid2	1.19067	4.77937e-07
Nfkbib	1.28314	4.78567e-07
Cwc15	1.08908	4.82037e-07
Ufsp2	1.2041	4.82102e-07
Tbrg4	1.02973	4.85025e-07
Prxl2b	1.44543	4.96098e-07
Cmc1	1.22321	4.97996e-07
Bcl2l1	1.10132	4.97996e-07
Prpf19	1.06462	5.04572e-07
Arpc1a	1.09327	5.13118e-07
Ak6	1.14603	5.1387e-07
Chchd4	1.17741	5.1387e-07
Plac8	2.26423	5.18889e-07
Capn2	1.72979	5.18964e-07
Mapre2	1.48384	5.19653e-07
Traf7	1.20113	5.1973e-07
Psmg3	1.69538	5.4705e-07
Calcoco2	1.66325	5.49714e-07
Rpl31	1.01826	5.51177e-07
Utp15	1.1426	5.51177e-07
Capg	1.94639	5.51262e-07
Fscn1	1.05865	5.51434e-07
Hist1h3c	1.2618	5.51434e-07
Polr2g	1.00517	5.56167e-07
Cstb	1.06458	5.60851e-07
Cks2	1.08386	5.69576e-07
Golga7	1.08199	5.73023e-07
St5	1.47976	5.79205e-07
Shcbp1	1.09427	6.00762e-07
Atp6v0d1	1.03015	6.1162e-07
Nudt2	1.46479	6.17483e-07
Nipa1	1.55025	6.234e-07
Cdca5	1.16701	6.24965e-07
Vars	1.06508	6.61964e-07
Noc4l	1.17874	6.74909e-07
Chmp5	1.12399	6.78184e-07
Bloc1s4	1.32375	6.92136e-07
Ppp2r5d	1.15737	7.3323e-07
Gtsf1l	1.99884	7.33355e-07
BC031181	1.05997	7.34337e-07
Slc25a13	1.13608	7.39746e-07
Pcsk6	1.73363	7.47673e-07
Cenpa	1.04573	7.5595e-07
Zfp961	1.07077	7.56965e-07
Polr2d	1.1304	7.61519e-07
Chchd5	1.08428	7.62543e-07
Ddx19a	1.18933	7.64596e-07
Cyb5a	1.1222	8.20935e-07
Cenpn	1.43456	8.22037e-07
Zfp622	1.03894	8.24248e-07
Sh3bgrl3	1.13448	8.24248e-07
Pdzd3	6.43214	8.34024e-07
Uqcc3	1.18639	8.3627e-07
Zfp330	1.06057	8.44225e-07
Dlgap5	1.13487	8.47484e-07
Dctn3	1.04611	8.50758e-07
Mrps2	1.39552	8.57854e-07
Wdr92	1.59693	8.59012e-07
Mrpl15	1.01772	8.6417e-07
B4galt6	1.07407	8.65338e-07
Dusp9	1.17411	8.76607e-07
Enoph1	1.27274	9.12332e-07
Capzb	1.04006	9.16742e-07
Apopt1	1.3209	9.17982e-07
Slc37a4	2.86667	9.30283e-07
Mphosph6	1.16341	9.35861e-07
Sf3a2	1.24173	9.44742e-07
Arhgap1	1.21486	9.69252e-07
Ankrd33b	3.73558	9.96676e-07
Wfs1	1.39307	9.99177e-07
Faap24	2.22059	1.00053e-06
Zcrb1	1.0525	1.06621e-06
Nol12	1.16747	1.08126e-06
Rcn3	1.04962	1.10665e-06
Tacc3	1.04711	1.10814e-06
Oat	1.22396	1.10964e-06
Cript	1.08347	1.1137e-06
Mrps26	1.06566	1.14005e-06
Sec61g	1.07866	1.15877e-06
Wdr45	1.40021	1.18257e-06
Uap1	1.27515	1.20497e-06
Trmt6	1.2008	1.21076e-06
Melk	1.09355	1.21518e-06
Itpa	1.17736	1.22944e-06
Rragc	1.13008	1.23676e-06
Ppih	1.1228	1.24413e-06
Mras	2.04941	1.27348e-06
Mtx1	1.1371	1.28106e-06
Mpp1	1.25045	1.28454e-06
Snf8	1.04025	1.28923e-06
Mnd1	1.10256	1.29099e-06
Prorsd1	1.29484	1.2957e-06
Copa	1.03318	1.30043e-06
Nxt1	1.06851	1.31117e-06
Mrps30	1.05963	1.31295e-06
Phb	1.06911	1.31653e-06
Mrpl54	1.02699	1.31653e-06
Slc25a11	1.0939	1.36615e-06
Tsr3	1.23349	1.38529e-06
Trmt112	1.22339	1.42274e-06
Nans	1.1384	1.44297e-06
Gpank1	1.32818	1.44297e-06
Rpl7l1	1.019	1.4532e-06
Tmem199	1.25188	1.45781e-06
2310011J03Rik	1.5173	1.45781e-06
Gsto1	2.00032	1.45781e-06
Ocel1	2.33232	1.45781e-06
Bccip	1.08287	1.46313e-06
Ak4	1.12438	1.50058e-06
Nsmce4a	1.03127	1.53197e-06
Chmp2a	1.08718	1.5393e-06
Tex264	1.12635	1.57184e-06
Trappc4	1.1195	1.58835e-06
Susd2	2.33818	1.59052e-06
Mycbp	1.12216	1.59269e-06
Ydjc	1.54865	1.63372e-06
Rbm14	1.15065	1.66214e-06
Stx8	1.06442	1.66819e-06
Rnf126	1.08056	1.68187e-06
Lactb2	1.06946	1.74518e-06
Fhl1	1.60632	1.78152e-06
Nr2c2ap	1.99664	1.79694e-06
Mien1	1.09485	1.79694e-06
Commd9	1.36394	1.82484e-06
Sec24d	1.2115	1.86577e-06
Sf3a3	1.03101	1.86577e-06
Ehd4	1.09788	1.90454e-06
Praf2	1.42565	1.91361e-06
Ino80c	1.36794	1.94894e-06
Tmem128	1.05513	1.95822e-06
Sec24c	1.07519	2.00609e-06
Thoc3	1.0347	2.00657e-06
Trappc3	1.15809	2.02751e-06
Mrps7	1.06221	2.08171e-06
Crnkl1	1.14772	2.08455e-06
Prmt5	1.00114	2.08557e-06
Hmgcl	1.63151	2.09313e-06
Eme1	1.65136	2.10308e-06
Ahsa1	1.00973	2.11071e-06
Smpd1	1.45634	2.15357e-06
Pou5f1	1.1145	2.17355e-06
Tsta3	1.08782	2.22404e-06
Gale	1.7049	2.22459e-06
Slc25a39	1.0298	2.23265e-06
Fam76a	1.15372	2.23823e-06
Fez2	1.41851	2.24131e-06
Fbxw8	1.21496	2.24691e-06
Hspa14	1.03807	2.27029e-06
Ddx56	1.10093	2.31717e-06
Cdkn3	1.25175	2.36234e-06
Snx9	1.50791	2.37089e-06
Coa6	1.44194	2.41768e-06
Nelfb	1.16492	2.44551e-06
Hs1bp3	1.54824	2.45711e-06
Rab27a	2.63325	2.51678e-06
Kat14	1.32007	2.56571e-06
Tufm	1.1249	2.58651e-06
Cetn3	1.05562	2.58718e-06
Gmnn	1.01873	2.59719e-06
Aurka	1.1718	2.6241e-06
Nosip	1.05347	2.6668e-06
Gnai2	1.01728	2.6884e-06
Slc39a4	1.63021	2.70413e-06
Gmppa	1.30449	2.80303e-06
Whamm	1.24457	2.82015e-06
Grhpr	1.10798	2.82015e-06
Cyb5b	1.1114	2.85564e-06
Ptpn14	1.19448	2.86913e-06
Prkar1a	1.0692	2.88268e-06
Ptcd2	1.11614	2.94907e-06
Acat2	1.12887	2.9795e-06
Cog8	1.04266	3.03374e-06
Nif3l1	1.01766	3.07686e-06
Glb1	1.15554	3.1267e-06
Zfp704	1.0915	3.21359e-06
Zfp948	2.51079	3.22515e-06
Egln1	1.14883	3.22959e-06
Snap23	1.03995	3.2448e-06
Vapb	1.11884	3.24927e-06
Trip13	1.13116	3.29451e-06
Spink1	1.22982	3.30637e-06
Wbp11	1.0173	3.32562e-06
Med11	1.53473	3.34588e-06
Sdf2l1	1.13619	3.35792e-06
Snx17	1.07474	3.36628e-06
Phgdh	1.03987	3.38962e-06
Rpp25	1.34046	3.41499e-06
Pwwp3a	1.34238	3.43486e-06
Rab24	1.01258	3.44913e-06
Rnpep	1.06138	3.44913e-06
Crcp	1.41233	3.44913e-06
Cap1	1.08248	3.47304e-06
Eif2b4	1.20213	3.47881e-06
Tedc2	1.68488	3.60892e-06
Hddc2	1.07133	3.61391e-06
Zfp932	1.267	3.72418e-06
2610001J05Rik	1.08713	3.7686e-06
S100g	3.69212	3.80303e-06
L3mbtl2	1.08831	3.86962e-06
Ctrc	1.4322	3.86962e-06
2210016L21Rik	1.03265	3.87497e-06
Gmfg	1.39057	3.89966e-06
Blvrb	1.0758	3.89966e-06
Adgre5	1.66191	3.90506e-06
Gnl1	1.06342	3.91908e-06
Ddah2	1.16561	3.94182e-06
Coa4	1.65095	3.96469e-06
Gna11	1.04361	4.09426e-06
Pkp3	1.82214	4.27109e-06
Ankrd54	1.83569	4.3384e-06
Mrpl39	1.08818	4.51185e-06
Knstrn	1.05667	4.5992e-06
Trappc2l	1.07949	4.72803e-06
Tiprl	1.06007	4.76185e-06
Idh3a	1.00076	4.90182e-06
Csnk1e	1.06959	4.91931e-06
Vps26a	1.14289	4.98701e-06
Wsb1	1.11742	5.06666e-06
Rdm1	1.09006	5.17002e-06
Copb1	1.00985	5.34479e-06
Capn10	1.31635	5.4477e-06
Ppil3	1.09288	5.48057e-06
Jmjd6	1.09395	5.59372e-06
Pitpnb	1.03789	5.61362e-06
Surf6	1.21563	5.62136e-06
Timm44	1.14674	5.63077e-06
Bak1	1.22501	5.63077e-06
Tmod3	1.01443	5.83202e-06
Fbxo6	1.62835	5.95869e-06
Ccdc43	1.02896	5.96692e-06
Akt2	1.20277	5.9687e-06
Gtf2f2	1.1181	6.00291e-06
Shisa8	1.8895	6.03077e-06
Cxcl16	2.4904	6.23241e-06
Rab4a	1.07124	6.36753e-06
Atic	1.09661	6.37634e-06
Spry2	1.11495	6.48249e-06
Arfgap1	1.18428	6.53366e-06
Slc25a44	2.15128	6.54976e-06
Ltv1	1.14959	6.68433e-06
Mrpl49	1.07741	6.72253e-06
Chic2	1.05175	6.74637e-06
Raet1d	1.85549	6.90296e-06
Shmt1	1.34468	6.96158e-06
Noc2l	1.28043	7.06077e-06
Ercc1	1.18707	7.10871e-06
Cpm	1.88437	7.18784e-06
Stx3	1.06746	7.3385e-06
E2f8	1.8317	7.62911e-06
Hpcal1	1.18733	7.63146e-06
Adrm1	1.05338	7.63618e-06
Erf	1.15701	7.6879e-06
Herpud1	1.13915	7.69029e-06
Gdap2	1.77495	7.78401e-06
Rap2b	1.1247	7.93215e-06
Ogdh	1.02135	7.95165e-06
Klhdc3	1.17728	8.01652e-06
Dpagt1	1.41025	8.07075e-06
Amdhd2	1.26156	8.09926e-06
Bet1l	1.09271	8.19779e-06
Adck5	1.44043	8.20915e-06
Entpd7	1.17457	8.48865e-06
Sapcd1	5.69962	8.53683e-06
Nudt16l1	1.32257	8.57609e-06
Neu1	1.08245	8.58796e-06
Ltbp4	1.10069	8.59336e-06
Vkorc1	1.07728	8.71905e-06
Rhbdf2	1.37678	8.80221e-06
Ccne1	1.07015	8.805e-06
Actr1a	1.08854	8.88616e-06
Dbnl	1.06871	8.97477e-06
Snapc5	1.22774	9.00641e-06
Klhl2	1.11592	9.0952e-06
Aurkb	1.14172	9.0952e-06
Fahd2a	2.1655	9.17898e-06
Mrps28	1.01438	9.29617e-06
Mtf1	1.16977	9.37875e-06
Pstk	1.14427	9.46203e-06
Zfp280b	1.2598	9.52881e-06
Fasn	1.02581	9.95164e-06
Sipa1	1.39016	1.00612e-05
Zcchc10	1.01281	1.05223e-05
Acaa1a	1.12864	1.05627e-05
Rnf14	1.08835	1.05627e-05
Mrpl27	1.01525	1.05773e-05
Nubp2	1.2556	1.06822e-05
Ptges	1.53413	1.08109e-05
Tada2a	1.1756	1.10253e-05
Ppie	1.13658	1.12841e-05
Ppfibp1	1.16611	1.13754e-05
Cemip	4.83714	1.13754e-05
Isy1	1.07286	1.14433e-05
Gm17018	1.23397	1.14956e-05
Eri3	1.05569	1.17697e-05
Oplah	3.70057	1.18273e-05
Golga5	1.16462	1.19315e-05
Gatd1	1.03897	1.19733e-05
Pla2g12b	2.97486	1.20533e-05
Fgf10	4.28626	1.21892e-05
Gpn3	1.03578	1.2413e-05
Gfpt1	1.01493	1.24869e-05
Znrd1	1.01053	1.26142e-05
Cyp4f14	9.76574	1.27831e-05
2510002D24Rik	1.34865	1.28955e-05
Coasy	1.15821	1.29902e-05
Rnh1	1.08284	1.31176e-05
Prmt7	1.04954	1.31176e-05
Washc5	1.08245	1.31265e-05
Spr	1.00566	1.31265e-05
Mlx	1.40911	1.33021e-05
Slc16a6	1.07794	1.34895e-05
Triobp	1.04841	1.3785e-05
Nme2	1.18222	1.39445e-05
Kifc2	1.1945	1.40568e-05
Cmss1	1.03564	1.44851e-05
Nabp2	1.06972	1.48633e-05
Parvb	1.25501	1.59123e-05
Mri1	1.00249	1.6001e-05
Cfap298	1.13365	1.60902e-05
Spats2	1.04324	1.61798e-05
Spout1	1.20081	1.64174e-05
Ptges2	1.2721	1.6549e-05
Tmem231	1.16675	1.7133e-05
Fam192a	1.01658	1.7139e-05
Ccdc167	1.36909	1.71806e-05
Pus1	1.11616	1.72582e-05
Gm36028	3.19149	1.73181e-05
Borcs8	1.36202	1.77678e-05
Eef2kmt	1.19016	1.78665e-05
Thop1	1.05336	1.81531e-05
Rrp8	1.09726	1.81595e-05
Crlf2	1.12971	1.84954e-05
Cox7a1	1.34636	1.88829e-05
Adam15	1.15917	1.89876e-05
Bcl7b	1.05455	1.94792e-05
Pnpo	1.77041	1.9486e-05
Urah	1.40703	1.94929e-05
Thoc5	1.2981	1.97911e-05
Coil	1.10687	2.0184e-05
Crygd	2.83614	2.09635e-05
Mipep	1.35949	2.15114e-05
Slc46a1	1.51132	2.1542e-05
Arl8a	1.29475	2.15719e-05
Fdxr	1.36143	2.24874e-05
Fuom	1.61214	2.25186e-05
Mrpl22	1.1043	2.32962e-05
Rpusd1	1.61338	2.34726e-05
Pdzd11	1.12743	2.36989e-05
Dhodh	1.3833	2.37317e-05
Asb8	1.60265	2.38379e-05
Mrpl10	1.02942	2.39936e-05
Timp1	1.19797	2.43417e-05
Efna3	1.91238	2.45597e-05
Lancl1	1.13189	2.45937e-05
Anxa2	1.06614	2.49579e-05
Scp2	1.02068	2.51645e-05
Cdc42ep3	1.05378	2.52252e-05
Dnajc10	1.02027	2.59596e-05
Scn1b	1.37511	2.63526e-05
Lmf2	1.07366	2.63891e-05
Usp46	1.38884	2.73785e-05
Vamp3	1.0346	2.76792e-05
Fastk	1.09243	2.90679e-05
B2m	1.00347	2.92776e-05
Stx18	1.22417	2.95983e-05
Spryd7	1.39986	2.96306e-05
Fen1	1.04576	2.96306e-05
Glipr1	4.15607	2.96306e-05
App	1.13254	3.04482e-05
Smim1	2.6894	3.04903e-05
Pdia5	1.10096	3.08977e-05
Ntn3	1.98304	3.14174e-05
Tusc2	1.25592	3.14174e-05
Me1	1.20668	3.25544e-05
Atf5	1.39385	3.25663e-05
Setd6	1.00794	3.2822e-05
Vac14	1.14326	3.33607e-05
Cox18	1.05305	3.35083e-05
Tead4	3.51453	3.41864e-05
Uap1l1	1.35058	3.41864e-05
Nynrin	1.56348	3.48651e-05
Vill	1.7221	3.53742e-05
Jpt2	1.18203	3.6441e-05
Rab35	1.00697	3.76043e-05
Cmklr1	1.74653	3.85128e-05
Rogdi	1.41186	3.8619e-05
Nt5c3b	1.14796	3.86334e-05
Raet1e	1.36392	3.93677e-05
Mt1	1.19807	3.93722e-05
Mvd	1.10293	3.99741e-05
Abcd1	2.21021	4.16877e-05
Akt1	1.11302	4.21811e-05
Gpt2	1.37658	4.2467e-05
Arfip1	1.54485	4.37497e-05
Paxip1	1.00872	4.44771e-05
Hist1h4d	1.03499	4.63119e-05
Gm1821	1.09554	4.86048e-05
Arfgef2	1.10626	4.86714e-05
Zswim1	1.60937	5.04709e-05
Pmm2	1.23756	5.06908e-05
Mtif3	1.55724	5.27905e-05
Ppm1m	1.17736	5.41759e-05
Rpp14	1.26249	5.56038e-05
Rcbtb1	1.11696	5.62757e-05
Rbm19	1.15771	5.62757e-05
Trmt61a	2.08441	5.76214e-05
Marc2	1.01719	5.76432e-05
3110040N11Rik	1.02247	6.01508e-05
Ciao3	1.19441	6.05305e-05
Vps8	1.87668	6.10558e-05
Wdr55	1.47261	6.28101e-05
Rabggta	1.1889	6.31055e-05
0610009B22Rik	1.07883	6.3739e-05
Abcf3	1.17691	6.44809e-05
Mtrr	1.0832	6.45053e-05
Srxn1	1.47871	6.69388e-05
Qrsl1	1.28851	6.70958e-05
Ak3	1.1845	6.73448e-05
Pth1r	1.86092	6.83798e-05
Amz2	1.32233	6.86074e-05
Rtca	1.11686	6.96081e-05
Ino80e	1.14325	7.03199e-05
Arl2	1.05131	7.05537e-05
5430403G16Rik	1.0175	7.10506e-05
Szrd1	1.03322	7.16211e-05
Fundc1	1.00583	7.18716e-05
Ppm1n	2.45005	7.18716e-05
Taf12	1.00532	7.18716e-05
Elovl1	1.07585	7.57329e-05
Coq6	1.13693	7.98369e-05
Plpp5	1.24489	8.08678e-05
Ctdnep1	1.0592	8.12456e-05
Rgs3	1.74488	8.16566e-05
Tsc22d4	1.0961	8.18308e-05
Psmb9	1.73925	8.28869e-05
Tfec	7.20647	8.61347e-05
Gsr	1.07766	8.83501e-05
Sfmbt2	1.20846	8.83843e-05
Mrpl37	1.11464	8.9747e-05
Ecsit	1.21932	8.9747e-05
Smim8	1.02198	9.02174e-05
Tysnd1	1.26352	9.51831e-05
Dnajc4	1.17592	9.77914e-05
Pnkp	1.53975	0.000100236
Itgb1bp1	1.03228	0.000100838
Acot8	1.84498	0.000101169
Aldh18a1	1.21156	0.000101697
Barx1	1.64193	0.000103517
Olfr506	1.6847	0.000104942
Bop1	1.05715	0.000105835
Htatip2	2.37626	0.000109666
Fam111a	1.16298	0.00011079
Mrpl47	1.28955	0.000112008
Pygo2	1.57438	0.000112375
Rita1	1.59844	0.000114682
Znhit2	1.28117	0.000116255
Znhit1	1.04318	0.000117081
Mus81	1.43852	0.000122025
Gstm2	1.51691	0.00012393
Ndufaf1	1.19837	0.000125047
Ddx28	1.32036	0.000125096
Pdcd2	1.01695	0.000126444
Aco1	1.09579	0.000126614
Ftl1	1.01921	0.000138085
Slc25a46	1.03453	0.000139601
Mad2l1bp	1.48592	0.000139601
Nkiras2	1.10934	0.000141345
Mocs2	1.0293	0.000143517
Spty2d1	1.02801	0.000144781
Ring1	1.37755	0.00014586
Bet1	1.00553	0.000148482
Tada3	1.10727	0.000155315
Tfpt	1.20738	0.000156742
Dnal4	1.48581	0.000158353
Rcan1	1.23758	0.000160496
Snapc4	1.17956	0.000161752
Errfi1	1.07092	0.000164867
Pycrl	1.34663	0.000168175
Tlcd1	1.26038	0.000174163
Ccnq	1.26662	0.000174865
Arl4d	3.04489	0.000175592
Gcnt1	1.02503	0.00017689
Fgfr2	1.01782	0.000179491
Dcaf12l1	1.07077	0.000180648
Clic5	2.06236	0.000182226
Cog7	1.10298	0.000184926
Spryd4	1.18152	0.000185694
Dok2	2.16039	0.000189095
Ppp1r21	1.36304	0.000194447
Lonrf1	1.35623	0.000195799
Sh3tc1	3.46924	0.000199967
Crip1	1.00435	0.00020522
Rpp25l	1.02696	0.000208743
Fbxo17	1.65123	0.000209022
Dnajc17	1.29184	0.000214277
Bcat2	1.01351	0.000215536
2300009A05Rik	1.53182	0.000217584
Tmem219	1.53798	0.000219154
Rdh13	1.11981	0.0002266
Shq1	1.20722	0.0002266
Vps26c	1.09717	0.000228656
Mzt2	1.01584	0.000231824
Nfkbil1	1.6254	0.000240936
Clec16a	1.26915	0.000242471
Frmd8	1.1258	0.000264773
Zscan26	1.06578	0.000279831
Snai1	2.18065	0.0003032
Plpp3	1.00531	0.000304834
Pym1	1.12198	0.000307189
Krtcap3	1.72102	0.000315419
Cenpu	1.50187	0.000315836
Etfrf1	1.04237	0.000317983
Vps33a	1.09104	0.000321733
Pard6b	1.44327	0.00032504
Pla2g15	1.11283	0.000327084
Shisal2b	2.11153	0.000330773
Prdx3	1.15005	0.000339219
Ripk4	2.20097	0.000349304
Fars2	1.05553	0.000349447
Wdr4	1.27196	0.000357375
Cdc6	1.08545	0.000357669
Wdr73	1.40469	0.000357669
Lsm10	1.05994	0.000360707
Vps53	1.04301	0.000373016
Ska1	1.02334	0.000381953
As3mt	1.01476	0.00038211
Alad	1.13899	0.00038934
4930522L14Rik	1.10724	0.000390552
Sapcd2	1.12533	0.000390713
Fkbp6	1.1548	0.00039315
Mrps27	1.29875	0.000401133
1700025G04Rik	1.07926	0.000405811
Slc25a10	1.61813	0.000420852
Kti12	1.08071	0.000424432
Pitrm1	1.19458	0.000428394
Stn1	1.463	0.000431055
Acsf2	1.24752	0.000432391
Nefm	1.6251	0.000443287
Crygc	1.89864	0.000451897
Thap7	1.27663	0.000474834
Nos1	1.43938	0.000475002
Mpst	1.10368	0.000475171
Clic3	6.25268	0.000509066
Castor1	1.0638	0.000513298
Hspbp1	1.2163	0.000513298
Lratd2	2.6057	0.000515251
Bbs2	2.21543	0.000515251
Hexa	1.0304	0.000516379
Parm1	1.11169	0.00051681
Aldh9a1	1.06434	0.00051681
Wdr53	1.37001	0.000519727
Mtfmt	1.4365	0.000538131
Sp2	1.07713	0.000538831
Pramel7	5.45544	0.000541441
Atxn7l1	1.97625	0.000545734
L3mbtl3	1.63247	0.000553902
Dram1	3.0067	0.000556324
Slc9a6	1.00575	0.000557047
Arfgap3	1.56024	0.000559249
Gm5905	1.46459	0.000563864
Rassf7	1.16414	0.000568326
Slc9a3r2	1.16684	0.000583698
Elp6	1.02646	0.000593998
Zfpm1	1.27239	0.000611356
Akr1b8	1.96508	0.000616434
Prickle2	1.6711	0.000617234
Scube2	3.63579	0.000621552
Coq8b	1.49891	0.000624521
Fbxo9	1.02746	0.000625046
Wwox	1.12679	0.000625046
Rpia	1.40071	0.000638558
Mtmr4	1.23977	0.000643581
Hist1h1a	1.06083	0.000651755
Rab5b	1.02062	0.000664652
Abitram	1.1381	0.000698409
Cdh4	2.04548	0.000701748
Lgalsl	1.07986	0.000731484
1190007I07Rik	1.15208	0.000734973
Cited1	1.7029	0.000765691
Ccdc61	1.07439	0.000796983
Jade3	1.00548	0.00080562
Eef1akmt4	1.19831	0.000852998
Lgals4	1.20743	0.000878611
Zfand2b	1.06547	0.000888067
Nkain1	1.7497	0.000888816
0610010K14Rik	1.0244	0.000888816
Slc35f6	1.03508	0.000889954
Nudt22	1.49286	0.000926863
Josd2	1.56886	0.000939229
Ppm1l	1.06477	0.000940428
Plekhf1	2.16711	0.000944036
Bcas3	1.16811	0.000950902
Ubxn6	1.17093	0.000962321
Top1mt	1.27429	0.000999494
Gpc6	1.08597	0.00101968
Tmem120b	1.07593	0.00109548
Zfp52	2.57008	0.00110432
Hsdl1	1.2925	0.00111747
Rad51d	1.16408	0.00111889
Eepd1	2.4849	0.00112887
Pde4dip	1.0164	0.00114811
Snap29	1.43033	0.00115833
Hist1h4c	1.32688	0.00116323
Klf16	1.08571	0.00116667
Slc25a16	1.12015	0.00116716
Hist4h4	1.15107	0.00118502
Fxyd5	1.21616	0.00118602
Gm4742	1.07673	0.00121331
Rpusd3	1.19311	0.00124276
Gatd3a	1.05238	0.0012522
Ccdc126	1.63029	0.00127663
Cln8	1.1777	0.00133076
AI413582	1.75421	0.00137259
Ctdspl	1.00583	0.00139632
Paox	1.21032	0.00140334
Mob3b	1.25311	0.00140981
Blvra	1.17611	0.00144675
Vmn2r86	1.71815	0.00146373
Nt5e	1.21599	0.00147909
Oxnad1	1.18537	0.00152982
3110082I17Rik	1.10199	0.00153495
Synj1	1.07026	0.00156391
Med27	1.24928	0.0015974
Wnt6	2.6744	0.00163022
Mxd3	1.72169	0.00163226
Tmem116	1.9604	0.00164928
Sept9	1.21611	0.00167335
Smtn	1.13551	0.00168661
Aifm2	1.70985	0.00169082
Bag2	1.65883	0.00172113
Alkbh3	1.19362	0.00174264
Cdyl2	1.33157	0.00178339
Akr1c13	3.73824	0.00179225
Nle1	1.25778	0.00180487
Rpl30-ps9	2.36559	0.00182205
Vnn1	8.66847	0.00185228
Atn1	1.34136	0.00190472
Tgfbrap1	1.09854	0.00195928
Ffar3	4.24714	0.00196253
Gm3608	1.903	0.00197461
Rhpn1	2.98721	0.00207754
Sgk3	1.0423	0.00209382
Rem1	2.68819	0.00210844
Zscan10	1.06108	0.00222593
Prr7	1.09553	0.00223787
Golga2	1.01268	0.00228023
Adgrg6	1.59851	0.00229881
Aasdh	1.44277	0.00230537
Pex11b	1.12031	0.0024381
Klhl21	1.37073	0.00253033
F3	1.28832	0.0025375
Adgra2	1.24271	0.00264816
1810009A15Rik	1.50524	0.00268239
Rinl	1.64971	0.00268781
Polr3c	1.01933	0.00272034
Gm5292	1.03602	0.00280682
Cbr3	1.44636	0.0028159
Wdr83	1.56498	0.00282513
Plk2	1.00796	0.00285277
Trip6	1.03071	0.00292098
Kctd10	2.00874	0.00300149
Prrg2	1.1132	0.00306445
Limk1	1.16131	0.00312616
Mkrn2os	2.4218	0.00316245
Akip1	1.27243	0.00338484
Cldn7	1.06043	0.00348016
Pradc1	1.04015	0.00351935
Arhgap45	2.75287	0.00364267
Car12	1.4492	0.00368628
Satb2	1.01916	0.00371428
Bpnt1	1.02103	0.00372456
Hist1h2ac	1.12015	0.00374071
Tmem167b	1.50709	0.00383341
Abhd16a	1.14014	0.00385
Hist2h2bb	1.25161	0.003998
Gm8116	2.19712	0.00422018
Cst13	2.05983	0.00440307
Slc25a22	2.92545	0.0044322
Pgm3	1.13457	0.00446019
2310039H08Rik	1.02972	0.00447079
B3galnt1	1.07235	0.00455217
Dscc1	1.02943	0.00457706
Dalrd3	1.84541	0.00460371
Tsx	1.95472	0.00462339
Ttc33	1.05437	0.00462531
Lrrk1	2.19919	0.00463436
Vps37c	1.37923	0.00478422
Zfp296	1.07394	0.00480123
Ephx4	2.48882	0.00485835
Lad1	2.4629	0.0049764
Serpina3m	3.29903	0.00497847
Syne4	1.16543	0.0050422
Bmper	4.76632	0.00514508
Lats2	1.13985	0.00516116
Nanp	1.06901	0.00519743
Arntl	1.17315	0.00549213
Pcna-ps2	1.28036	0.0055279
Acy1	1.56047	0.00556618
Mccc1	1.06229	0.00557734
Gm14295	1.233	0.00568527
Cpeb2	1.42124	0.00581753
Vgll4	1.11582	0.0058424
Ankzf1	1.01196	0.00599336
Spsb2	1.79616	0.00638548
Mex3d	1.0757	0.00651226
H2-Ke6	1.14352	0.00654092
Sertad1	1.17467	0.00657141
Smtnl1	1.12072	0.00657906
Mtg1	1.11478	0.00665545
Pik3cd	1.66855	0.00703804
Snx15	1.68664	0.00735302
Ufsp1	2.0983	0.00743043
Slc33a1	1.10805	0.00751169
Tnnt1	1.11705	0.00766787
Rpusd4	1.05647	0.00786569
Cd38	1.41003	0.00808677
Dhrs4	1.07394	0.00809938
Prss35	1.70786	0.00823376
Spg20	1.08559	0.00824928
Ifrd2	2.03851	0.00828378
Rabl3	1.08503	0.00828718
Mertk	1.31416	0.00829669
Gstt3	1.37925	0.0085701
Pdp2	1.00848	0.00862201
AA986860	3.13371	0.00865163
Cfap410	1.42254	0.00883395
Pgc	2.01146	0.00883395
Cdc42ep1	1.64312	0.00908461
Gm10046	2.31526	0.00951939
Exoc7	1.05116	0.0099735
Tmem102	1.80278	0.00999299
Fbp1	4.77323	0.0103102
Rab3a	1.71547	0.0103452
Arhgef16	2.28968	0.0105517
Atf3	1.28753	0.0107143
Lgals3	1.23387	0.0107695
Zfp653	1.00837	0.0107695
Tcl1	1.648	0.0109824
Cmtm3	1.31371	0.0111525
Tmc6	1.08375	0.0112672
Dtwd1	1.07397	0.0115445
Phpt1	1.25684	0.0118935
Clmp	1.07399	0.012169
Vav2	1.00169	0.0122509
Naga	1.02493	0.0124074
Gm6477	1.13707	0.0124567
Mtfp1	1.85607	0.0124706
Pex12	1.44006	0.01252
Rangrf	1.14339	0.013117
Taco1	1.75272	0.0131502
Fahd1	1.07292	0.0131754
Pemt	1.22407	0.0133092
Car5a	1.11107	0.013405
Rpp38	1.50699	0.0134538
Gpat3	2.25281	0.0137554
Cd200	3.29888	0.0138192
4930529C04Rik	1.02077	0.0138638
Tob1	1.02158	0.0140829
Aspa	1.48577	0.0143011
Acbd4	1.37947	0.0143026
Frmpd1	2.96368	0.0143242
Lhfpl2	1.25578	0.0143919
Cpne8	1.45147	0.0144498
Slc25a30	1.26047	0.0146264
Mthfr	1.33561	0.014669
Zbtb32	1.81154	0.0147693
Krt19	1.07986	0.0154946
Gdpgp1	1.07396	0.015515
Map3k11	1.0634	0.0155212
Patj	1.2032	0.0156939
Mppe1	1.43778	0.0160909
Rnf152	1.78215	0.0162225
Olfr11	1.84421	0.0166761
Slc35c1	2.54558	0.0167577
Sh3bp1	1.03657	0.0169294
Cybc1	1.32631	0.0170977
Akr1c12	5.12199	0.0173858
Trib1	1.16593	0.01751
Ccdc32	1.00345	0.0175762
Rnf25	1.05013	0.0178821
Dcun1d2	1.01024	0.0179015
Zfp239	1.58111	0.017923
Aars2	1.04048	0.0181312
Trib3	1.33336	0.0183303
St6galnac3	1.15203	0.0183901
Spryd3	1.12452	0.0190816
C530008M17Rik	1.09197	0.0196098
Zfand2a	1.48931	0.019679
Pga5	4.2608	0.0199501
Acacb	1.24667	0.0200374
Pdzk1ip1	3.20938	0.0203086
Gne	1.74625	0.020402
Gm12901	1.07909	0.0204982
Hist1h2ai	1.442	0.0211193
Ap1m2	2.26827	0.0211875
Myd88	1.5747	0.0212558
Rlbp1	1.55845	0.0214825
Fam83h	1.83	0.0219054
Dffb	1.13243	0.0227507
Syce3	1.46843	0.0231432
Ckmt1	2.54204	0.0239806
Myo5b	2.03517	0.0243991
Inf2	1.3546	0.0244701
Eps8l2	1.20913	0.0244893
Slc13a5	2.26894	0.0251879
Dpp4	1.51164	0.025864
Ccdc134	1.08717	0.0259187
Prtn3	2.22301	0.0265423
Eno1b	1.53946	0.0266054
Caskin2	1.09726	0.0266969
Grik3	1.13136	0.0274633
D17H6S53E	1.97089	0.0277356
AA414768	2.96011	0.0277865
Ogfod2	2.37022	0.0278924
Phactr1	1.34891	0.0303465
Bcs1l	1.12929	0.0310704
Nrep	1.2258	0.031682
Qpctl	1.19897	0.032313
Abhd14b	2.84309	0.0323465
Mlst8	1.13315	0.0325987
Mgll	1.37431	0.0328609
Pdk2	1.80047	0.0331679
Elovl7	1.396	0.0337861
Ppargc1b	1.96428	0.0339742
P3h2	1.90962	0.0343264
2310030G06Rik	2.00323	0.03453
Sh3tc2	2.22637	0.0351937
Gm7993	1.28169	0.0353023
Alyref2	1.23841	0.0359101
Gm5921	1.30884	0.0359515
Tmem129	1.16041	0.0368561
Tns4	4.16048	0.0374547
Paxx	2.064	0.0376176
St3gal6	1.07704	0.0377524
Khdc3	1.89142	0.0381491
Fxyd3	3.60344	0.0388555
Hist1h3g	1.31387	0.039483
Ntpcr	1.05884	0.0397648
Endog	1.71189	0.0403748
6430531B16Rik	1.61294	0.0404158
Tmem177	1.19985	0.0405595
Pfkfb3	1.7853	0.0411075
Tbc1d2b	1.20528	0.0414836
Krt13	26.8208	0.0419051
Xrcc3	1.58409	0.0437394
Tpbgl	3.55705	0.0441702
Fbxl12	1.53022	0.044237
Alkbh4	1.05435	0.0446834
Tnnt3	2.4015	0.0448632
Hkdc1	3.61212	0.0459786
Lrr1	1.08692	0.0467675
Naaa	1.02367	0.0468142
Tmub1	1.18529	0.0472844
Oxld1	2.28404	0.0473907
Acrbp	1.27099	0.0476872
Cluap1	1.06211	0.0486646
Ggt1	1.79454	0.0487433
Rab20	2.24802	0.0487982
Piwil2	1.79261	0.0500806
Sars2	1.10582	0.0509449
Tomm6	1.06953	0.0529394
Pdss1	1.03431	0.0532738
Psd4	2.12264	0.0542195
Lrrc47	1.18583	0.0542396
Mogat2	1.12422	0.05428
Mocs3	1.28232	0.0567143
Asb1	1.32889	0.0571046
Lmo1	1.27544	0.057259
Engase	1.64997	0.0577857
Gm50360	2.18493	0.058026
Kirrel	1.02977	0.0580475
Sptbn4	1.15008	0.0617628
Kif20a	1.1886	0.0623866
Stat5a	1.09911	0.0639214
Tgds	1.22046	0.0644331
Hist1h2ad	1.7683	0.0644803
Nt5m	1.35142	0.0653585
Arhgef28	1.47937	0.0662408
Map4k1	1.18317	0.0675831
Arhgap18	1.32325	0.0675855
Fam57a	1.33624	0.0680645
Mtrf1l	1.075	0.0680894
Adra2b	1.63501	0.0727204
Havcr1	6.87864	0.0736078
Map3k6	3.48412	0.0750537
Slc39a8	2.31747	0.0753051
Npw	1.2167	0.0753323
Tmem268	1.55718	0.0771071
Ogg1	1.15862	0.0774351
1810024B03Rik	1.33296	0.0776377
C1qtnf12	1.21021	0.079657
Slc16a4	1.04094	0.0800412
Tm4sf5	1.20249	0.0803907
Abhd6	1.00065	0.084497
Gnpnat1	1.96325	0.0877886
Zfp667	1.07006	0.08938
Polm	1.38906	0.0900078
Wdr24	1.01753	0.0908969
Bdh1	1.4448	0.0925629
Cryl1	1.34804	0.0928739
Rtn4ip1	1.02895	0.094036
Prap1	3.79351	0.0955335
Hpse	1.87153	0.0983584

## Sheet: F (purple) vs D (dark green)
names	log2fc	p_value
Gata6	5.88014	1.98486e-32
Foxq1	5.72458	3.20466e-32
Srgn	5.50579	8.58674e-32
Col4a2	4.31767	3.6561e-31
Serpinh1	3.42226	6.77723e-31
Col4a1	4.8363	1.40959e-30
Marcks	3.47354	2.54798e-30
Ubald2	3.55863	8.22469e-30
Sdc4	3.22643	2.61888e-29
Clic1	2.84021	1.0913e-28
Kdelr3	4.88929	2.59047e-28
Lama1	4.78811	4.27419e-28
Flrt3	4.43944	7.85079e-28
Pdgfra	5.42344	9.25906e-28
Lamb1	3.55585	1.03877e-27
Fbp2	4.93983	1.22749e-27
Fabp3	3.9114	1.43843e-27
Glipr2	4.43087	2.68774e-27
2200002D01Rik	3.16956	4.62867e-27
Sparc	3.42383	5.38111e-27
Shkbp1	4.07847	8.66983e-27
Dnmt3b	3.42319	1.46245e-26
Lgmn	3.60556	1.86358e-26
Eif2s2	1.97356	1.93087e-26
Pfn1	2.3673	2.12284e-26
Slc7a6	3.49565	2.8311e-26
Tagln2	2.77722	1.03425e-25
Dab2	4.65392	1.16442e-25
Ppat	2.78358	1.99095e-25
Htra1	4.01946	2.06127e-25
Atox1	2.22311	2.2718e-25
Eif5a	1.57295	3.49916e-25
Lrpap1	2.52552	4.26085e-25
Timm13	2.22866	9.84719e-25
Apoc1	2.73399	1.66186e-24
Emp2	3.66499	2.64494e-24
Runx1	4.52722	3.79453e-24
Actg1	1.43598	3.81393e-24
Krt8	3.31743	1.56286e-23
Itm2b	2.28981	1.60468e-23
Cmtm7	3.42462	1.68703e-23
2210409E12Rik	3.46943	2.03272e-23
Nostrin	4.84668	2.5212e-23
Mrps12	2.9437	2.98559e-23
Arpc2	2.15253	3.75537e-23
Ckap4	2.302	6.39482e-23
Clta	1.67962	6.42632e-23
Phlda1	3.61489	9.46522e-23
Aprt	2.1615	9.68787e-23
Gjb5	4.64055	1.03579e-22
Mpzl2	3.99177	1.51585e-22
Wdfy1	2.76196	1.8452e-22
Xbp1	2.48455	1.8607e-22
Txndc12	2.83922	4.71865e-22
Lrrc59	2.28273	4.7367e-22
Selenow	2.61289	6.30331e-22
Gjb3	4.81487	7.90554e-22
Ppp1r11	2.56493	9.24329e-22
Cst3	2.01459	9.28435e-22
Gcsh	2.10257	1.4047e-21
Amn	5.00992	1.48326e-21
Mrpl12	2.15016	1.58168e-21
Utf1	3.12671	1.72111e-21
Actb	1.17701	2.33e-21
Gata4	4.72183	2.91228e-21
Pcbd1	3.47063	3.0758e-21
S100a10	2.52238	5.43918e-21
Snx2	2.26905	6.3677e-21
Tmem144	4.39701	6.60977e-21
C1qbp	1.79778	7.15823e-21
Cubn	4.32142	8.14304e-21
Cystm1	2.68092	8.15036e-21
Psmd7	1.96887	1.06998e-20
Pmvk	2.38451	1.24889e-20
Fkbp1a	1.86878	1.5964e-20
Txndc17	1.97856	1.61394e-20
Galk1	2.07394	1.71527e-20
Hnrnpf	1.59037	1.77967e-20
Nrg2	3.97227	1.77967e-20
Car4	3.0282	2.04157e-20
Mrpl18	1.96933	3.40996e-20
Triml2	2.62087	4.13812e-20
Rbm47	3.65956	4.36009e-20
Lmna	2.89151	4.4315e-20
Ahnak	2.48672	5.44447e-20
Tmsb10	1.58337	5.86152e-20
Dlc1	3.08765	8.03043e-20
Tbx3	2.64856	8.89503e-20
Echdc2	2.39323	1.71654e-19
Grtp1	2.43866	2.09314e-19
Dad1	1.74291	2.16333e-19
Anp32b	1.39462	2.38866e-19
Ifi30	2.69174	2.79723e-19
Prelid1	1.91474	3.61452e-19
Smim14	2.51549	3.70936e-19
Pdcd6	2.21148	3.71852e-19
Glul	2.23828	4.55079e-19
Cdc42	1.56461	4.87159e-19
Npl	3.04145	5.19061e-19
Wars	2.55154	6.01549e-19
F2r	2.43732	6.37908e-19
Nme1	1.71332	6.73317e-19
Elf3	2.88608	7.20696e-19
Gas6	2.98015	8.27153e-19
Sec61b	1.7112	9.40386e-19
Cox6b1	1.71958	1.08644e-18
Set	1.47271	1.11771e-18
Rac1	2.0261	1.13667e-18
Mesd	2.03165	1.26229e-18
Efna4	2.87641	1.27194e-18
Folr1	2.08915	1.49747e-18
Krtcap2	1.8261	1.86569e-18
Bri3	1.9968	1.98692e-18
Ccdc124	2.22848	2.0584e-18
Ap2s1	1.99184	2.06967e-18
Elof1	2.15838	2.1003e-18
Klf5	1.79175	2.19107e-18
Dusp12	2.21611	2.80641e-18
Gmnn	2.02409	3.24519e-18
Ciao2a	2.35329	4.50307e-18
Cdipt	2.44852	4.58024e-18
Mydgf	2.0129	4.74979e-18
Klf6	2.56451	5.20265e-18
Mrps18b	2.14926	5.20265e-18
Erp29	1.44754	5.25092e-18
Ptma	1.04049	5.61755e-18
A430005L14Rik	2.35818	6.23024e-18
Cnbp	1.59725	6.68727e-18
Sox7	4.92397	6.68727e-18
0610012G03Rik	2.00468	6.80383e-18
Timm23	1.59221	7.8878e-18
Nfatc2ip	2.28472	9.17051e-18
Rbx1	1.66133	9.28855e-18
Fbxo22	2.22614	1.01357e-17
Ckb	2.15857	1.05958e-17
Pmepa1	2.5027	1.15871e-17
Slc7a1	2.39777	1.20041e-17
Bag5	2.8659	1.30671e-17
Ddt	1.93633	1.37747e-17
Rbpms	1.92856	1.85933e-17
Rps4l	1.39184	1.95978e-17
Ivns1abp	2.06348	1.95978e-17
Zfyve21	2.54931	1.97197e-17
Mgst3	2.43919	1.99763e-17
Anp32a	2.08973	2.27811e-17
Asns	1.9531	2.52779e-17
Bend5	3.57304	2.55509e-17
Ube2m	1.83823	2.76744e-17
Keap1	2.74782	2.79119e-17
Egfl7	2.05069	3.20192e-17
Plin3	2.12737	3.28747e-17
Rsl1d1	1.57493	3.44349e-17
Cenpx	2.07411	3.65524e-17
Eif6	1.83728	3.67875e-17
Srp9	1.68719	3.85252e-17
Tmed2	1.78305	4.30311e-17
Tpi1	1.60301	4.76341e-17
Nrg1	2.99259	4.83698e-17
Lifr	2.57427	4.99938e-17
Dapk3	2.30492	5.06552e-17
Fth1	1.34111	5.36443e-17
Lamtor1	1.91043	5.79474e-17
Arid5b	2.32356	6.42657e-17
Sfxn1	1.98153	6.61303e-17
Vangl1	2.81121	6.83501e-17
Gar1	2.00286	6.89561e-17
Arf1	1.52501	6.98755e-17
Calm1	1.41984	7.36672e-17
Agpat4	2.25421	7.63097e-17
Vasp	2.25558	8.5924e-17
Vapa	1.67706	8.72629e-17
Uqcrq	1.57709	9.17882e-17
Ftl1-ps1	1.20557	1.24196e-16
Psma7	1.55623	1.3587e-16
Tpm3	1.66341	1.49903e-16
Smco4	2.9633	1.54241e-16
1110008P14Rik	2.46549	1.66487e-16
Krt18	2.57995	1.67254e-16
Tbrg1	1.76938	1.80916e-16
Srm	2.20156	1.81017e-16
Efhd2	2.5771	1.81017e-16
Srp14	1.62213	2.05367e-16
Mycn	3.1187	2.41159e-16
Dtymk	1.85966	2.4545e-16
Foxa2	4.48577	2.48203e-16
Impa2	2.13846	2.55371e-16
Manbal	2.07148	2.66177e-16
Akt1s1	2.07312	3.11739e-16
Tomm5	1.79359	3.29973e-16
Cpn1	3.01926	3.8134e-16
Eif3g	1.7374	4.06048e-16
Mafg	1.9791	4.15047e-16
Tk1	2.48957	4.52682e-16
Ftl2-ps	1.62802	4.52682e-16
Ddah1	2.91986	5.15324e-16
Ap1s1	2.14495	5.15324e-16
Nat9	2.64443	5.42769e-16
Sccpdh	2.28201	5.66791e-16
Acadl	2.07246	7.34331e-16
Dusp4	2.93137	7.37847e-16
Polr3d	2.06236	9.07598e-16
Ubash3b	2.81957	9.14384e-16
Spag7	1.96735	1.02392e-15
Prxl2a	2.36941	1.07119e-15
Uck2	2.07421	1.07864e-15
Ntmt1	2.29408	1.15015e-15
Dda1	1.91783	1.22894e-15
Snx3	1.68023	1.47273e-15
Gabarap	1.81074	1.61026e-15
Arhgdia	1.75941	1.68779e-15
Bcl2l1	2.09246	1.81812e-15
Csnk1e	1.90532	1.92164e-15
Ninj1	1.94289	1.96924e-15
Ywhaz	1.50758	1.96924e-15
Sars	1.70142	2.07257e-15
Pafah1b3	2.09183	2.11805e-15
Sumo2	1.37367	2.18279e-15
Cndp2	2.0655	2.36076e-15
Fam129b	3.33319	2.4176e-15
Ppid	1.8792	2.5019e-15
Nt5c	2.49076	2.54075e-15
Vta1	2.26301	2.95012e-15
Lsm2	1.80192	3.00214e-15
Ubb	1.34711	3.08313e-15
Ppil1	1.96855	3.26458e-15
Bola1	1.99662	3.32914e-15
Dkk1	2.92968	3.51757e-15
Rcc1	2.00136	3.53514e-15
Atpif1	1.31388	4.2093e-15
Mrfap1	1.29093	4.65492e-15
Tpm4	1.76413	4.72707e-15
Sra1	1.8723	4.76065e-15
Sox17	4.47614	5.12378e-15
Prr13	2.61019	5.19244e-15
Gask1b	2.17471	5.19699e-15
Dnmt3l	1.74453	5.20159e-15
Pcbp1	1.38887	5.27143e-15
Btf3	1.17052	5.36444e-15
Rars	1.86736	5.55037e-15
Rps27l	1.09235	5.60172e-15
Rex1bd	1.86637	5.72429e-15
Txn1	1.33159	5.99665e-15
Exosc4	1.83883	6.19153e-15
Tfpi	1.93744	7.0011e-15
Slc9a3r1	2.24017	7.08054e-15
Hdlbp	1.43302	7.84891e-15
Cd9	1.64433	8.00372e-15
Ufm1	1.93938	8.0694e-15
Ubl4a	2.00949	8.77099e-15
Ostc	1.46968	9.74052e-15
Coa3	1.77412	1.02643e-14
B4galt6	1.91407	1.08826e-14
Mrps18a	1.81451	1.11541e-14
Dhx16	1.70298	1.11541e-14
Plscr1	3.16932	1.24212e-14
1810058I24Rik	1.79625	1.24854e-14
Nefl	3.45767	1.31278e-14
Rrp7a	1.92122	1.3566e-14
Lin28a	1.9121	1.3566e-14
Ptbp3	1.94336	1.37765e-14
Podxl	2.82887	1.39333e-14
Vdac1	1.3894	1.53708e-14
Psmb3	1.46629	1.80065e-14
Sdhd	1.88758	1.83976e-14
Cox5a	1.14976	1.89894e-14
Rab11a	1.76004	2.00025e-14
2310033P09Rik	2.17249	2.03538e-14
Ctsz	1.79102	2.08379e-14
Cited2	2.0668	2.09897e-14
Arpc5	1.79137	2.25424e-14
Ppan	1.73699	2.40333e-14
Cuta	2.01616	2.42377e-14
Eif3k	1.34996	2.42377e-14
Vps28	1.77835	2.77356e-14
Rps19bp1	1.82942	2.82219e-14
Asah1	1.78594	3.31164e-14
Cmip	1.76506	3.36017e-14
Carhsp1	1.71299	3.39841e-14
Cdca8	1.67912	3.42327e-14
Tmem256	1.90125	3.55861e-14
Ufc1	1.7047	3.99322e-14
Snx6	1.68037	3.99322e-14
Gins2	1.96212	4.52729e-14
Pop4	1.80688	4.59421e-14
Gng2	2.10193	4.87573e-14
Mrpl52	1.65505	5.07165e-14
Cdc42se2	1.81817	5.15013e-14
Agpat2	1.90173	5.33556e-14
Crip2	2.54729	5.38952e-14
Wdr83os	1.92154	5.38952e-14
Mrpl11	1.62035	5.41853e-14
Dph3	1.85337	5.57315e-14
Tent5a	3.1076	5.57315e-14
Tlnrd1	2.85416	5.57315e-14
Mybl2	1.71924	5.7393e-14
Rps6ka1	1.89252	6.23777e-14
Glud1	1.38757	6.50081e-14
Timm10	2.11969	6.74785e-14
Mbnl2	1.71156	7.30334e-14
Ost4	1.83385	7.3868e-14
Gabarapl2	1.73128	7.83219e-14
Bud31	1.92777	7.9375e-14
Gpx3	2.07675	7.9964e-14
Pak4	1.77243	8.15244e-14
Cox5b	1.39772	8.26211e-14
Surf4	1.62915	8.30701e-14
Tmed10	1.50683	8.31908e-14
Prelid2	1.82571	8.46466e-14
Mrpl35	1.64397	8.716e-14
Sugt1	1.61139	9.42615e-14
Chmp4b	1.66342	1.01783e-13
Pgm2	2.26874	1.03561e-13
Gdpd5	2.36446	1.10058e-13
Phb2	1.36686	1.12645e-13
Triap1	1.95311	1.13934e-13
Usf2	1.80317	1.20119e-13
Tmem263	1.77891	1.21973e-13
Mrps33	1.61132	1.31929e-13
Srp19	1.64553	1.37107e-13
Usp36	1.96606	1.37314e-13
Hspg2	1.7174	1.38066e-13
Selenok	1.66172	1.52582e-13
Ube2l6	2.06749	1.59572e-13
Fam160b1	2.36651	1.72468e-13
Amot	2.2529	1.7685e-13
Pawr	2.08229	1.78518e-13
Ndufs8	1.77165	1.79497e-13
Spop	1.8872	1.92171e-13
Fam104a	1.61977	1.92468e-13
Nedd8	1.39133	2.06852e-13
Ruvbl2	1.71946	2.14603e-13
Rer1	1.60224	2.20386e-13
Prkcz	2.19238	2.32151e-13
Gtf2h1	1.7069	2.33884e-13
Bloc1s2	1.66429	2.38408e-13
Ralb	2.30524	2.38699e-13
Dennd2c	1.89655	2.38699e-13
Pgd	1.85656	2.41425e-13
U2af1	1.5767	2.48026e-13
Trappc1	2.01223	2.81987e-13
Arf5	1.69046	2.82989e-13
Rnf216	1.74704	2.91844e-13
Mrpl34	1.67109	2.94025e-13
Prdx2	1.43521	3.14635e-13
Mrps21	1.68193	3.17602e-13
Slc29a1	1.71397	3.2237e-13
Tmem258	1.62623	3.25414e-13
Atp5d	1.28037	3.29767e-13
Atp6v1d	1.67954	3.34178e-13
Stx3	1.81536	3.34726e-13
Elf2	1.89044	3.98432e-13
Bola3	1.9301	4.30372e-13
Tceal9	1.51624	4.39495e-13
Ndufaf3	2.16699	4.46215e-13
Egln2	1.7813	4.57435e-13
Mnd1	1.73639	4.72439e-13
Tnfaip1	1.81525	4.72439e-13
Mrpl20	1.61388	4.84313e-13
Mvb12a	1.68864	5.03232e-13
Ywhag	1.53069	5.21872e-13
Ctsa	1.80555	5.49455e-13
Med9	1.80372	6.01322e-13
Ssna1	1.84381	6.09316e-13
Eif3a	1.03425	6.17418e-13
Atp5mpl	1.39156	6.20837e-13
Cks1b	1.52755	6.31517e-13
Anxa7	2.14763	6.36091e-13
Jmjd6	1.86151	6.57053e-13
Ftl1-ps2	1.71659	6.68355e-13
Rras	2.05604	6.7985e-13
Pigyl	1.7896	7.43647e-13
Klb	5.10663	7.43647e-13
Rrbp1	1.16313	7.59325e-13
Nip7	1.68272	7.65007e-13
Tmed9	1.35544	8.08511e-13
Stard8	2.95096	8.19248e-13
Actr3	1.553	8.62484e-13
Timm50	1.62066	8.9762e-13
Smad2	1.78618	9.77936e-13
Psmc4	1.57585	9.96394e-13
1700017B05Rik	1.98055	9.96394e-13
Basp1	1.512	9.98117e-13
Polr2h	1.59663	1.00925e-12
Pgp	1.57384	1.02654e-12
Jtb	1.6888	1.08053e-12
Chchd4	1.78777	1.09069e-12
Tpd52	1.67349	1.09451e-12
Zfp704	1.8223	1.09451e-12
Appbp2	1.64701	1.10871e-12
Ehmt2	1.67297	1.10871e-12
Taf10	1.49646	1.1149e-12
Pgam2	3.513	1.31012e-12
Surf2	2.22888	1.31742e-12
Nudc	1.23348	1.31975e-12
Eps8	2.59138	1.36541e-12
Pomp	1.44687	1.37043e-12
Dus1l	1.59359	1.44493e-12
Sgta	1.61781	1.53498e-12
Grpel1	1.60119	1.58496e-12
Tmem39a	1.73997	1.5938e-12
Rab2a	1.45459	1.63019e-12
Msrb1	1.78099	1.76127e-12
Naa38	1.69589	1.80143e-12
Vps29	1.48424	1.81147e-12
Mrps18c	1.66007	1.83537e-12
Nhp2	1.25307	1.84198e-12
Polr2f	1.44807	1.84198e-12
Ptpn14	2.04694	1.87334e-12
Znrf2	1.64823	1.94471e-12
Rp9	1.64035	1.94471e-12
Sf3b5	1.39811	1.97782e-12
Lsm3	1.53537	2.14037e-12
Zdhhc12	1.62498	2.24323e-12
Cdc25a	1.778	2.26002e-12
Rpp21	1.75857	2.29842e-12
Twf2	1.87874	2.44519e-12
Mcrs1	1.53404	2.55765e-12
Tmco1	1.47797	2.62553e-12
Trim25	1.98285	2.66505e-12
Myo1c	1.60506	2.75631e-12
Atp6v1f	1.55163	2.86134e-12
Myg1	1.72405	2.9926e-12
Sap30l	1.56382	3.05466e-12
Colgalt1	2.02081	3.07748e-12
Gpx2	3.63989	3.14129e-12
Slc44a3	4.3254	3.18849e-12
Ccdc6	1.63469	3.31589e-12
Myo6	1.92821	3.53951e-12
Smn1	1.64776	3.57924e-12
Gnb2	1.51135	3.66011e-12
Polr2j	1.52438	3.6943e-12
Bet1l	1.82926	3.74971e-12
Zmpste24	1.5637	3.76367e-12
Atp5e	1.28626	3.77768e-12
Rhoc	1.74474	3.77768e-12
Pop5	1.60617	3.79178e-12
Cdpf1	2.70255	3.80594e-12
Psmb2	1.37124	3.8487e-12
Timm17a	1.38288	3.89196e-12
Erg28	1.62542	3.92838e-12
Mrpl17	1.5377	3.96515e-12
Sbds	1.80535	4.03215e-12
Vdac2	1.2999	4.07758e-12
Nradd	1.97152	4.07758e-12
Rpl35	1.00994	4.13891e-12
Sirt2	2.07994	4.13891e-12
Txlna	1.59904	4.44994e-12
Trim8	1.95242	4.49158e-12
Uba5	1.5095	4.63606e-12
Gorasp2	1.68686	4.64489e-12
Whamm	2.12353	4.86543e-12
Hnf1b	5.71132	4.90187e-12
Kxd1	1.77202	4.90215e-12
Glrx5	1.64636	4.92975e-12
Zcrb1	1.49483	4.93005e-12
Ssr4	1.24326	4.94867e-12
Prr5	2.50529	4.99504e-12
Gm16286	1.4354	5.05119e-12
Mpdu1	1.51974	5.13641e-12
Myl12b	1.89722	5.19415e-12
Plaur	3.53272	5.32098e-12
Emc6	1.49124	5.36092e-12
Cltc	1.32351	5.40117e-12
Mrpl51	1.4788	5.43168e-12
Cib1	1.84237	5.45228e-12
Hnrnpdl	1.132	5.47298e-12
Rab4a	1.68263	5.4735e-12
Gapdh	1.00294	5.59677e-12
Kdelr2	1.47862	5.77586e-12
Ube2i	1.29052	5.96058e-12
Clpp	1.55051	6.16312e-12
Atp6v1g1	1.3523	6.62312e-12
Aurkaip1	1.47098	7.00072e-12
Dap	2.12575	7.00072e-12
Cyb5a	1.66157	7.01441e-12
Ypel2	1.89912	7.35968e-12
Znrd1	1.684	7.35968e-12
Lias	1.80909	7.42852e-12
Cfdp1	1.32802	7.56818e-12
Gnai2	1.44414	7.75206e-12
Ing5	1.60571	7.88225e-12
L1td1	1.66059	7.89779e-12
Pdcd5	1.49216	7.97168e-12
Nsmce1	1.56669	8.37879e-12
Ubxn1	1.26269	8.37879e-12
Ddah2	1.81899	8.85361e-12
Mrpl14	1.6643	8.85488e-12
Txnl1	1.34998	8.97045e-12
Sdcbp	1.6731	9.40908e-12
Dazap2	1.84178	9.92304e-12
Nol12	1.72948	1.03505e-11
Isy1	1.80409	1.0409e-11
Ubl3	1.575	1.07192e-11
Mrps16	1.49035	1.09782e-11
Psmc5	1.43119	1.11008e-11
Tars	1.48682	1.16628e-11
Txnrd1	1.55976	1.19009e-11
Yeats4	1.48065	1.22771e-11
Lrrc58	1.49164	1.23914e-11
Eif3i	1.31022	1.26902e-11
1700123O20Rik	1.57869	1.31433e-11
Dpm2	1.82715	1.31433e-11
Prdx6	1.38843	1.3509e-11
Pqbp1	2.08339	1.38847e-11
Stxbp2	1.54778	1.39124e-11
Ggta1	1.98069	1.40674e-11
Fam114a1	2.19044	1.43045e-11
Snrpd1	1.21506	1.43332e-11
Micos13	1.44784	1.4625e-11
Mrpl36	1.68812	1.51682e-11
Arpc3	1.51834	1.6643e-11
Txnl4a	1.4365	1.8487e-11
Dmac1	1.71976	1.92749e-11
Tdh	3.37307	2.00957e-11
Nabp2	1.76462	2.1486e-11
Snrpa	1.46471	2.21984e-11
Polr2i	1.60957	2.22429e-11
Plod2	1.55916	2.23679e-11
Cfl1	1.18021	2.24937e-11
Arpc1b	1.49395	2.27018e-11
Emg1	1.41554	2.28706e-11
Bach1	1.97802	2.33746e-11
Arpc4	1.48097	2.34217e-11
Serpinb6a	1.61375	2.3809e-11
Reep5	1.40093	2.55942e-11
Rras2	1.54436	2.55999e-11
Mrpl44	1.74492	2.57902e-11
Nfx1	1.51884	2.62631e-11
Gna13	1.62794	2.74246e-11
Epha4	1.47722	2.92063e-11
Eef1d	1.20777	2.99009e-11
Kdelr1	1.46248	3.00689e-11
Usp48	1.46686	3.0455e-11
2310057M21Rik	1.66323	3.19197e-11
Ephb3	2.45829	3.49722e-11
Ndufaf6	1.7614	3.75671e-11
Nop58	1.22177	3.82516e-11
Mrpl41	1.85642	3.88193e-11
Samm50	1.46674	3.8898e-11
Eif2b1	1.6013	3.89769e-11
Fdft1	1.52566	4.11249e-11
Scyl1	1.61439	4.29287e-11
Epop	1.50342	4.33336e-11
Pdap1	1.17539	4.33336e-11
Lpin1	2.26979	4.35763e-11
Ugdh	1.74996	4.35874e-11
Mrpl58	1.55305	4.48556e-11
Mrpl21	1.47418	4.50269e-11
Tmem97	1.52496	4.51187e-11
Slc25a13	1.50524	4.52108e-11
Agtrap	1.56164	4.59511e-11
Smim20	2.14607	4.63033e-11
Actr2	1.4195	4.68947e-11
Yrdc	1.46471	4.7591e-11
Gtf2h5	1.44165	4.76887e-11
Crxos	3.25857	4.99519e-11
Timm8a1	1.61589	5.04999e-11
Ddx47	1.57533	5.09634e-11
Mrps7	1.50719	5.47331e-11
Ssu72	1.48614	5.50399e-11
Creb3l2	2.28489	5.53486e-11
Rab3il1	3.60088	5.72555e-11
Mphosph6	1.54159	5.79848e-11
Alg5	1.55002	5.90353e-11
Klhl2	1.8913	5.94712e-11
Prkab1	2.59357	5.98047e-11
Ythdf1	1.46056	5.98225e-11
Atg101	1.48521	6.11213e-11
Gcat	1.5077	6.14642e-11
Etv4	2.07437	6.48425e-11
Dsg2	2.13056	6.75444e-11
Ten1	1.78753	6.80427e-11
Slc38a2	1.36328	6.91506e-11
Stard10	1.96841	6.9172e-11
Chrac1	1.4595	7.02982e-11
Hnrnpd	1.22003	7.03202e-11
Bak1	1.89605	7.57571e-11
Cct5	1.10717	7.63155e-11
Prmt1	1.29617	7.67431e-11
Bcr	1.77961	7.95368e-11
Cetn3	1.51662	8.18542e-11
Wdr45	2.13291	8.3769e-11
Dnph1	1.49952	8.87845e-11
Fam129a	2.56909	9.11768e-11
Sec24d	1.99523	9.76456e-11
Rnf111	1.48008	9.9955e-11
Trir	1.46316	1.00547e-10
Selenoh	1.53319	1.00547e-10
Golga7	1.40423	1.00581e-10
Nob1	1.40698	1.00615e-10
Kdm6b	1.44613	1.00683e-10
Commd3	1.53314	1.03246e-10
Cdk2	2.153	1.03462e-10
Ramp2	4.38306	1.04405e-10
Farsb	1.36331	1.07211e-10
Gmppb	2.66238	1.10091e-10
Spats2	1.7463	1.1187e-10
Sdhaf1	1.81021	1.16162e-10
Atf6	1.53599	1.1722e-10
Sde2	1.44524	1.17466e-10
Camk1	2.08023	1.18535e-10
Hpcal1	1.81215	1.23419e-10
Lsg1	1.38837	1.25412e-10
Wwtr1	1.45245	1.26552e-10
Mrpl27	1.5271	1.31075e-10
Acat2	1.6347	1.32037e-10
Ywhah	1.45077	1.36753e-10
Rrp9	1.54654	1.39007e-10
Cmc2	1.72228	1.40758e-10
Commd2	1.54502	1.42777e-10
Paics	1.2943	1.45833e-10
Drg2	1.67633	1.46394e-10
Nudt2	1.9731	1.50305e-10
Ssr2	1.16304	1.5871e-10
Zfp36l2	2.28922	1.73168e-10
Uqcr10	1.13969	1.8251e-10
Mapk3	1.42771	1.95614e-10
Etl4	1.49205	1.97042e-10
Coil	1.73755	2.06496e-10
Copz1	1.40684	2.06931e-10
Eef1e1	1.50884	2.10603e-10
Commd9	1.86965	2.17681e-10
Me1	1.95706	2.18515e-10
Ino80c	1.92391	2.26631e-10
Mrpl30	1.44227	2.27108e-10
P4ha1	1.52029	2.34419e-10
Fopnl	1.65027	2.35721e-10
Chchd1	1.39959	2.42376e-10
Pcbp4	1.55267	2.44238e-10
Sri	1.51608	2.49413e-10
Kifc2	2.04193	2.4994e-10
Ccdc25	1.40113	2.50141e-10
Pros1	1.61687	2.53262e-10
Tpp1	1.65239	2.64446e-10
Mrpl2	1.40003	2.67741e-10
Cmpk1	1.41365	2.69229e-10
Serpinb6c	3.27841	2.73517e-10
Spcs1	1.40545	2.82664e-10
Kansl2	1.32917	2.88145e-10
Ssbp4	1.57906	3.00324e-10
Slc25a4	1.09745	3.00447e-10
Rnf126	1.49845	3.03147e-10
Gfpt1	1.56586	3.09019e-10
Pwwp3a	1.89492	3.25506e-10
Bmp6	4.18423	3.26753e-10
Ak2	1.37631	3.31375e-10
Slirp	1.42995	3.32079e-10
Tomm40	1.28948	3.35201e-10
Sf3a3	1.39508	3.35201e-10
Sf3a2	1.63653	3.35343e-10
Mdm4	1.35676	3.39075e-10
Utp4	1.47157	3.39075e-10
Zc3h7a	1.74248	3.44018e-10
Atp5c1	1.05231	3.46516e-10
Pmf1	1.42108	3.50222e-10
Arl1	1.40355	3.55778e-10
Smdt1	1.32509	3.56538e-10
Zfp91-1	1.2892	3.63426e-10
Exosc1	1.48948	3.64203e-10
Tinagl1	3.05857	3.64983e-10
Rab8a	1.52246	3.72031e-10
Elobl	2.65389	3.72828e-10
Nipsnap3b	1.52986	3.87189e-10
Rcn1	1.48104	3.88018e-10
Ccdc12	1.42461	3.94164e-10
Ppil3	1.51799	3.99726e-10
Srsf9	1.39179	4.01263e-10
Gga2	1.33367	4.02806e-10
Tmem9b	1.6945	4.22761e-10
Ddx46	1.28709	4.32366e-10
Pus1	1.73959	4.36237e-10
Stard4	1.49523	4.38656e-10
Sec24c	1.32999	4.53192e-10
Smim12	1.47915	4.61339e-10
Rpl39l	1.23941	4.61339e-10
Chic2	1.43972	4.67833e-10
Pa2g4	1.1717	4.68046e-10
Ywhab	1.25582	4.71437e-10
Fgf3	4.97192	4.81312e-10
Svbp	1.52977	4.81534e-10
Pitpna	1.47435	4.8996e-10
Raly	1.36297	5.00217e-10
Ebna1bp2	1.36989	5.00448e-10
Hras	1.3916	5.21366e-10
Mpc1	1.56635	5.43391e-10
Timm9	1.63629	5.49166e-10
Myh9	1.54193	5.60899e-10
Psenen	1.53386	5.60899e-10
Commd4	1.44768	5.71647e-10
Bccip	1.39315	5.79938e-10
Ptrhd1	1.69603	5.79938e-10
Eif1ad	1.39306	6.03089e-10
Arl8a	2.06771	6.18774e-10
Csnk2b	1.39069	6.2324e-10
BC003965	1.58088	6.36831e-10
Fam76a	1.51553	6.38206e-10
Capn2	2.43289	6.42042e-10
Hebp1	1.56022	6.42042e-10
Snrpb	1.10714	6.43741e-10
Cisd2	1.46997	6.47303e-10
Alyref	1.48652	6.50109e-10
Jpt1	1.4138	6.58108e-10
Ak6	1.4414	6.61751e-10
Snx1	1.47579	6.74398e-10
Rab24	1.32887	6.7813e-10
Prkci	1.41454	6.80741e-10
Pinx1	1.76132	6.91766e-10
Rwdd4a	1.42639	7.06508e-10
Rragc	1.42599	7.10419e-10
Zfp706	1.37619	7.1915e-10
Pgs1	1.50631	7.24341e-10
Nsmce4a	1.35754	7.3693e-10
Eif3c	1.02507	7.41008e-10
Ankrd46	1.8084	7.45108e-10
Brd8	1.32652	7.62632e-10
Hnrnpab	1.00042	7.86312e-10
Surf1	1.79792	8.02633e-10
Tceal8	1.3841	8.49909e-10
Nipa1	2.18413	8.54604e-10
Hmgb1	1.3611	8.57893e-10
Bmyc	1.56447	8.65513e-10
Dctn5	1.51674	8.71746e-10
Rassf1	1.88508	8.80954e-10
Birc5	1.24658	8.90258e-10
Mettl16	1.31697	9.07646e-10
Arpp19	1.23598	9.09626e-10
Gmfg	1.81423	9.2076e-10
Akap12	1.22121	9.47662e-10
Trappc5	1.53758	9.4973e-10
Slc25a39	1.36755	9.51804e-10
Trmt6	1.44893	9.53883e-10
Mta3	1.23935	9.62347e-10
Crtap	1.31532	9.83879e-10
Smim7	1.31838	9.86029e-10
Chmp2a	1.39564	9.91474e-10
Gja1	1.47658	9.95296e-10
Ncoa3	1.39743	1.00412e-09
Dhps	1.47707	1.01809e-09
Rnf7	1.3884	1.02936e-09
Carmil1	1.42373	1.02936e-09
Pop7	1.4867	1.05817e-09
Taf11	1.39078	1.0758e-09
Rab1a	1.13956	1.0758e-09
Cinp	1.39606	1.08894e-09
Csnk1g1	1.47175	1.09677e-09
Zbtb10	1.50126	1.112e-09
Sec13	1.38228	1.12931e-09
Uqcrh	1.20518	1.13931e-09
Lamc1	1.22985	1.18807e-09
Gna12	1.36393	1.20854e-09
Kcmf1	1.33099	1.24432e-09
Rcc1l	1.67533	1.24432e-09
Slc35a4	1.65056	1.2574e-09
Fndc3a	1.59814	1.26642e-09
Puf60	1.34594	1.28608e-09
Use1	1.35732	1.30173e-09
Rpe	1.3202	1.31323e-09
Rab7	1.29974	1.32265e-09
Sar1b	1.3175	1.32556e-09
Sec31a	1.27375	1.37076e-09
Tex264	1.41242	1.37831e-09
Ndufb10	1.34813	1.39277e-09
Shc1	1.39263	1.41435e-09
Timm8b	1.31598	1.42919e-09
Zfp511	1.48377	1.46091e-09
Cfap298	1.64347	1.46412e-09
Snapc5	1.76104	1.51894e-09
Cers2	1.32237	1.51977e-09
Commd7	1.26559	1.53065e-09
Enoph1	1.55679	1.60188e-09
Prkag1	1.83289	1.6054e-09
Fam136a	1.35084	1.61778e-09
St5	1.95342	1.65089e-09
Scn1b	2.38928	1.70133e-09
Fkbp3	1.2681	1.72193e-09
Ube2l3	1.19497	1.79203e-09
Uqcc3	1.41921	1.79303e-09
Lamp1	1.06627	1.84875e-09
Cnot9	1.35228	1.90821e-09
Mrps28	1.31463	1.98896e-09
Creb3	1.83035	2.00641e-09
Idh1	1.40433	2.03063e-09
Coq5	1.42	2.03509e-09
Eif1b	1.45572	2.05293e-09
Erh	1.30429	2.10502e-09
2610001J05Rik	1.52157	2.10965e-09
Gnl3	1.14719	2.13281e-09
Rexo2	1.34597	2.1375e-09
Ddx18	1.34157	2.27672e-09
Eif2s1	1.22446	2.29291e-09
Chmp3	1.33176	2.32562e-09
Jup	1.41037	2.35746e-09
Ndufa2	1.0646	2.3588e-09
Tpm1	1.32325	2.36784e-09
Rae1	1.3556	2.42774e-09
Kmt5a	1.31149	2.44102e-09
Atp5j	1.11588	2.57432e-09
Med31	1.42967	2.57432e-09
Pak1ip1	1.276	2.58838e-09
Mlf2	1.2588	2.628e-09
Ssrp1	1.31461	2.64664e-09
Eif1a	1.259	2.66542e-09
Ubald1	1.35847	2.69743e-09
Eva1a	2.69222	2.74759e-09
Mtfr1l	1.34986	2.79866e-09
Itga5	1.75319	2.82307e-09
Ydjc	1.95637	2.8247e-09
Capg	2.34099	2.89119e-09
Wdr75	1.24672	2.90696e-09
Cdt1	1.53382	2.91034e-09
Polr2d	1.32161	2.91034e-09
Rheb	1.34663	2.92148e-09
Rnf165	2.17899	2.92793e-09
Mrpl57	1.26438	2.95518e-09
Mrps5	1.30845	2.95518e-09
Sec61g	1.41898	2.9665e-09
Med8	1.27996	2.97787e-09
Impdh1	1.39083	2.98445e-09
Nelfb	1.4024	3.04969e-09
Tsta3	1.31065	3.0713e-09
Mt1	1.68649	3.07808e-09
Nras	1.30113	3.10491e-09
BC031181	1.40015	3.10674e-09
H2-Eb1	3.28897	3.18489e-09
Guk1	1.29491	3.21263e-09
Eif3d	1.2128	3.39595e-09
Mtmr7	1.45706	3.44211e-09
Txn2	1.36902	3.5213e-09
Cdk7	1.39381	3.5213e-09
Qdpr	1.50876	3.55976e-09
Ppfibp1	1.57592	3.70828e-09
Osbp	1.52708	3.72845e-09
Wasf2	1.38782	3.76689e-09
Rpl36al	1.13341	3.77521e-09
Zfp932	1.73416	3.86975e-09
Ndufa8	1.33793	3.88455e-09
Ercc1	1.55364	3.95226e-09
Nif3l1	1.2277	3.96737e-09
Swi5	1.17321	3.98253e-09
Btg3	1.33017	4.05193e-09
Bloc1s4	1.50198	4.05193e-09
B2m	1.48019	4.11342e-09
Rpf1	1.27546	4.21625e-09
Bcas2	1.23086	4.26646e-09
Elovl1	1.80312	4.37302e-09
Mtf1	1.74357	4.44639e-09
Ddx39	1.25982	4.45622e-09
Nfxl1	1.41846	4.53096e-09
Ppfibp2	2.62385	4.55555e-09
Knstrn	1.30802	4.55832e-09
Trappc3	1.37685	4.66453e-09
Serp1	1.26162	4.67484e-09
Raet1e	2.40764	4.69555e-09
Utp15	1.27149	4.69555e-09
Dctn4	1.52551	4.72104e-09
Sumo3	1.28955	4.73907e-09
Nktr	1.31564	4.79539e-09
Utp18	1.29912	4.91786e-09
Mdp1	1.36956	4.93664e-09
Hist1h2ap	1.72979	4.96343e-09
Cfap20	1.297	4.98853e-09
Utp3	1.24999	4.98853e-09
Tmod3	1.25291	4.98853e-09
Mrps36	1.33914	5.10454e-09
Adrm1	1.35897	5.10769e-09
Anxa5	1.41772	5.11085e-09
Wsb1	1.42344	5.19635e-09
Hk2	1.34589	5.24125e-09
Arhgap1	1.4289	5.37156e-09
Ndufa5	1.25059	5.38348e-09
Capzb	1.25448	5.41267e-09
Rtraf	1.19607	5.4507e-09
Fam25c	1.57806	5.50653e-09
Rpain	1.51861	5.50996e-09
Ptcd2	1.35188	5.55752e-09
Prpf3	1.63841	5.75939e-09
Brd9	1.44826	5.77217e-09
Pcif1	1.40365	5.95688e-09
Cwc27	1.33169	5.99867e-09
Hint3	1.51275	6.04454e-09
Cyp2s1	2.41863	6.09663e-09
Arl2	1.49571	6.16282e-09
Dpy30	1.30961	6.19024e-09
Cyb5r1	1.26754	6.19024e-09
Crk	1.27808	6.204e-09
Chmp2b	1.31087	6.37791e-09
Cops7a	1.24695	6.38195e-09
Acads	1.4229	6.41649e-09
Egln1	1.35239	6.44098e-09
Renbp	1.42736	6.53783e-09
Gng5	1.04737	6.55238e-09
Acadm	1.32491	6.56696e-09
Rtf2	1.24503	6.68685e-09
Hspa14	1.32208	6.72303e-09
Psmg3	1.89155	6.81756e-09
Polr1d	1.10699	6.81756e-09
Pprc1	1.41033	6.83274e-09
Sec22b	1.31438	6.85883e-09
Ppp2ca	1.14557	6.91783e-09
Prrc1	1.26326	6.94424e-09
Mrto4	1.26889	7.00398e-09
Ube2j2	1.29059	7.03523e-09
Eri3	1.49301	7.03523e-09
Yif1a	1.28767	7.14084e-09
Ube2r2	1.22363	7.17947e-09
Mettl1	1.26388	7.35673e-09
Tmem106a	3.8755	7.38481e-09
Snrnp25	1.19511	7.40605e-09
Neu1	1.4883	7.40605e-09
Snu13	1.13564	7.67324e-09
Cstdc1	3.78552	7.81287e-09
Atf4	1.1414	7.84266e-09
Snx9	1.87395	8.13805e-09
Tacc2	1.98239	8.25982e-09
Vegfa	1.6397	8.38337e-09
Psma6	1.23032	8.45521e-09
Praf2	1.66575	8.54112e-09
Dnaja3	1.25104	8.60073e-09
Mbd2	1.37348	8.6744e-09
Cpsf3	1.41591	8.69373e-09
Blvrb	1.31781	8.81546e-09
Rrp8	1.66743	8.86299e-09
Usp46	2.41689	8.96708e-09
Atp5k	1.10979	9.04385e-09
Ly6e	1.46988	9.15002e-09
Wfs1	1.81277	9.18486e-09
Med11	2.01876	9.41034e-09
Hopx	4.53866	9.44616e-09
Entpd7	1.50029	9.57825e-09
Ints11	1.31895	9.57825e-09
Tsnax	1.43799	9.69057e-09
Manf	1.14472	9.74275e-09
Coq7	1.23892	9.82603e-09
Gmppa	1.53513	9.90097e-09
Tsc22d4	1.57029	9.90097e-09
Ndufb6	1.33515	1.00643e-08
Plekhf2	1.42854	1.00709e-08
Slc4a1ap	1.51018	1.01159e-08
Ndufs7	1.22508	1.01226e-08
Coa5	1.34633	1.01931e-08
Akt1	1.59636	1.0248e-08
Lsr	1.39018	1.07487e-08
Ube2d1	1.31858	1.08915e-08
Prxl2b	1.58091	1.09501e-08
Plac8	2.53183	1.10855e-08
Rab35	1.38102	1.118e-08
Rrm2	1.38563	1.12829e-08
Nme4	1.30604	1.12829e-08
Nars	1.20177	1.13511e-08
Traf4	1.20401	1.13586e-08
Grhpr	1.36262	1.15171e-08
Rassf8	1.68163	1.18538e-08
Psmd12	1.18946	1.20378e-08
Rab18	1.18523	1.21024e-08
Chst12	1.65621	1.21295e-08
Sipa1	2.03558	1.22328e-08
Sfmbt2	1.97976	1.27282e-08
Rrp1b	1.36033	1.28967e-08
Ostf1	1.28135	1.29255e-08
Tmem37	1.94012	1.30761e-08
Otulin	1.16435	1.30849e-08
Sdad1	1.23573	1.31962e-08
Mgat5	1.73118	1.33499e-08
Trappc4	1.35357	1.33589e-08
Cog8	1.23969	1.34935e-08
Wwc2	1.29953	1.39081e-08
Mrpl40	1.27756	1.41328e-08
Cd151	1.48606	1.42403e-08
Klhdc3	1.37841	1.44508e-08
Supt4a	1.30021	1.45735e-08
Smim11	1.47335	1.4606e-08
Preb	1.2271	1.48911e-08
Copb2	1.1745	1.50408e-08
Tigar	1.49987	1.52628e-08
Mbd3	1.22422	1.54401e-08
Cryzl1	1.40642	1.56194e-08
Cenps	1.45805	1.57273e-08
Atp1b1	1.30424	1.63349e-08
Sh3bgrl3	1.28043	1.63714e-08
Nr2c2ap	2.30611	1.64079e-08
Rhoa	1.02976	1.66239e-08
Litaf	1.4738	1.66352e-08
Ttc1	1.37169	1.70231e-08
Atp6v1a	1.1855	1.7114e-08
Mta2	1.33098	1.73659e-08
Abhd14a	1.46792	1.75096e-08
Nudcd2	1.12328	1.75096e-08
Mapre2	1.72807	1.75096e-08
Mien1	1.29422	1.75759e-08
Eif2b4	1.41251	1.75879e-08
Nudt1	1.52962	1.77641e-08
Tax1bp3	1.16024	1.79142e-08
Cenpa	1.16924	1.80099e-08
Arfgap1	1.52726	1.80501e-08
Sys1	1.23149	1.8259e-08
Cryab	2.97213	1.83565e-08
Pdxk	1.51311	1.85116e-08
Nolc1	1.18152	1.87805e-08
Tbc1d10a	1.35928	1.87805e-08
Taf7	1.28085	1.87805e-08
Nudt16l1	1.75216	1.88225e-08
Zfp462	1.6579	1.88355e-08
Tmem248	1.21289	1.91713e-08
Gatd1	1.29676	1.96171e-08
Mrps24	1.26304	1.99973e-08
Foxj3	1.24188	2.0042e-08
Ppih	1.26277	2.0525e-08
Zmynd8	1.29034	2.08259e-08
Rhbdf2	1.79695	2.09369e-08
1700007K13Rik	2.19919	2.09514e-08
Rbms2	1.18815	2.09982e-08
Urm1	1.28903	2.11101e-08
Tnks	1.14968	2.15848e-08
Hddc2	1.25946	2.16331e-08
Gsr	1.48003	2.16481e-08
Mras	2.76761	2.1745e-08
Fbxo6	2.27793	2.18608e-08
Sptssa	1.37743	2.21128e-08
Denr	1.23635	2.22119e-08
Stk24	1.09178	2.22119e-08
Nop16	1.29813	2.23989e-08
Scand1	1.28633	2.25182e-08
Gemin2	1.31356	2.25686e-08
Ptgr1	1.41483	2.34684e-08
Llph	1.19102	2.35209e-08
Dnpep	1.3	2.38282e-08
Wdr82	1.33307	2.38448e-08
Rab5c	1.29791	2.41933e-08
Exoc3	1.32346	2.43966e-08
Cenpn	1.46161	2.44887e-08
Hist1h2ae	1.53338	2.45607e-08
Zfp568	1.21823	2.48431e-08
Nectin2	1.25359	2.48987e-08
Mettl9	1.20599	2.51079e-08
Cox18	1.39508	2.51641e-08
Spint1	1.24302	2.53755e-08
Nol7	1.18423	2.55885e-08
Carnmt1	1.2541	2.56458e-08
Phb	1.25174	2.56639e-08
Fam192a	1.24785	2.58977e-08
2510002D24Rik	1.66384	2.61952e-08
Psph	1.30949	2.6496e-08
Herpud1	1.43052	2.66367e-08
Ing2	1.2907	2.68192e-08
Noc2l	1.40967	2.68793e-08
Ptrh2	1.51693	2.75644e-08
Rab11b	1.24069	2.78973e-08
Cenph	1.19832	2.78973e-08
Gars	1.14434	2.8477e-08
Srp72	1.20512	2.86281e-08
Cstb	1.28809	2.9178e-08
Crnkl1	1.28606	2.94224e-08
Rfk	1.27129	2.95333e-08
Twistnb	1.16611	2.96446e-08
Rbm8a	1.05897	2.99141e-08
Fanci	2.13282	2.99141e-08
Sec11a	1.19611	3.06278e-08
Scfd1	1.22934	3.06715e-08
Stard7	1.3572	3.06715e-08
H2-Ab1	2.34116	3.07871e-08
Pafah1b2	1.28063	3.09724e-08
Flnb	1.28957	3.13492e-08
Lman2	1.16747	3.18529e-08
Tst	1.38837	3.20216e-08
Fgfr2	1.60358	3.29844e-08
Akt2	1.4644	3.30081e-08
0610009B22Rik	1.61918	3.31323e-08
Zcchc8	1.29827	3.34091e-08
Cnot8	1.2702	3.46997e-08
Odf2	1.28951	3.47774e-08
Acin1	1.17994	3.49613e-08
Ufsp2	1.2788	3.55471e-08
Psmd9	1.06963	3.55471e-08
Elp5	1.27551	3.58436e-08
Lsm1	1.24511	3.64177e-08
Akr1a1	1.19182	3.68887e-08
Rnf14	1.26962	3.72497e-08
Chmp6	1.18555	3.72497e-08
Hexa	1.63371	3.74464e-08
Timp1	1.72512	3.7873e-08
Nifk	1.18325	3.85955e-08
Plpp5	2.42241	3.86233e-08
Rbm3	1.02431	3.87684e-08
Scpep1	1.21423	3.90885e-08
Lamtor4	1.2673	3.91168e-08
Clpx	1.09913	3.93828e-08
Tada2a	1.53042	3.97395e-08
Zdhhc3	1.10156	4.01309e-08
Pofut2	1.24997	4.10813e-08
Srp68	1.26162	4.12355e-08
Sucla2	1.2524	4.20205e-08
Tmem160	1.14527	4.22089e-08
B4galt1	1.34643	4.23034e-08
Ppp5c	1.13882	4.23342e-08
Ndufs6	1.13151	4.54099e-08
Capza2	1.16663	4.64455e-08
Plpbp	1.39685	4.64455e-08
Ppm1m	1.76667	4.72532e-08
Eed	1.1165	4.72532e-08
Kras	1.21767	4.73588e-08
Itpa	1.2808	4.78953e-08
Shisa8	2.80743	4.80024e-08
Prkar2a	1.27023	4.91697e-08
Pcsk6	1.86662	4.9428e-08
Cyb5b	1.26159	5.09343e-08
Gpn3	1.21334	5.09714e-08
Surf6	1.31192	5.10853e-08
Prmt5	1.13523	5.13535e-08
Crcp	1.57588	5.22471e-08
Exosc3	1.29174	5.47751e-08
Upf1	1.15531	5.50622e-08
Dnajc25	1.37642	5.53508e-08
Plekhj1	1.19746	5.65658e-08
Rsl24d1	1.16665	5.74614e-08
Kat14	1.36936	5.75895e-08
Trip13	1.24379	5.83261e-08
Dse	1.10774	5.86314e-08
Rpf2	1.31495	5.90265e-08
Ddx50	1.11433	5.96024e-08
Trp53	1.14391	5.96459e-08
Faap24	2.41534	5.96895e-08
Limd2	1.2888	6.15468e-08
Ciao3	1.78781	6.18686e-08
H2afj	1.26834	6.31283e-08
Nfkbib	1.21398	6.504e-08
Psmb5	1.14663	6.50876e-08
Atp6v0a1	1.2443	6.62132e-08
Trappc2l	1.32317	6.65588e-08
Snrpd3	1.23646	6.6707e-08
Ptbp1	1.1112	6.67558e-08
Raet1d	2.727	6.85179e-08
Mrpl54	1.24465	6.95959e-08
Fam114a2	1.13908	6.95959e-08
Hmga2	1.40972	6.99589e-08
Rbm14	1.15489	7.12726e-08
Med28	1.32943	7.15376e-08
Grasp	1.29347	7.19106e-08
Trmt112	1.31471	7.26088e-08
Hip1	1.34184	7.26622e-08
Mto1	1.19307	7.2824e-08
Ftl1	1.48575	7.29861e-08
Timm44	1.24494	7.45197e-08
Dnajc17	2.15374	7.45197e-08
Emc10	1.16871	7.45197e-08
Phf23	1.27836	7.54661e-08
Ino80e	1.49093	7.54661e-08
Emb	1.34869	7.54661e-08
Crip1	1.43696	7.55218e-08
Bcl7b	1.28035	7.61413e-08
Phf5a	1.07817	7.72803e-08
Fabp5	1.34942	7.72803e-08
Bad	1.2547	7.79138e-08
E2f8	2.18557	7.8786e-08
Clint1	1.16485	8.03801e-08
Hs3st1	1.92106	8.07383e-08
Tmem14c	1.24403	8.07383e-08
Ntan1	1.06755	8.16413e-08
Actn1	1.16468	8.27379e-08
D8Ertd738e	1.1968	8.27993e-08
Dera	1.23642	8.33534e-08
2310011J03Rik	1.66562	8.34153e-08
S100a11	1.34177	8.39735e-08
Gtsf1l	2.15821	8.44103e-08
Med6	1.269	8.51009e-08
Mlx	1.74946	8.55434e-08
Lyn	1.39192	8.57339e-08
Cdr2	1.32501	8.60522e-08
Bud23	1.17879	8.61163e-08
Ddx19a	1.15807	8.68207e-08
Sh3gl1	1.16287	8.70141e-08
Tmem128	1.19101	8.73371e-08
Ppm1g	1.11406	8.81817e-08
Nfu1	1.16253	9.00936e-08
Sec23a	1.11901	9.14365e-08
Atp5o	1.10068	9.16401e-08
Gltp	1.34735	9.44597e-08
Farsa	1.13841	9.49499e-08
Dnajc19	1.22805	9.49538e-08
Fkrp	1.43574	9.49538e-08
Timd2	4.6514	9.49538e-08
Arih2	1.31658	9.49538e-08
Imp3	1.20736	9.54467e-08
Slc50a1	1.45322	9.55183e-08
Eid2	1.18628	9.8743e-08
Cdk11b	1.15921	1.00064e-07
Anxa4	1.36164	1.00139e-07
Rybp	1.17182	1.02303e-07
Arl6ip4	1.10026	1.02531e-07
Nubp1	1.13247	1.0291e-07
Cdkn3	1.42767	1.03291e-07
Vapb	1.1664	1.03752e-07
Npc2	1.16471	1.03752e-07
Bola2	1.06581	1.04136e-07
Seh1l	1.23732	1.04214e-07
Pigx	1.24697	1.04447e-07
Eif4ebp1	1.05588	1.07331e-07
Snrnp27	1.16949	1.07334e-07
Scp2	1.24224	1.07334e-07
Akap8	1.11127	1.08208e-07
Mllt10	1.17033	1.10217e-07
Slc3a2	1.19793	1.11277e-07
Ybx3	1.09483	1.12842e-07
Dynlt1f	1.3387	1.1376e-07
Cdca5	1.12557	1.14348e-07
Ccdc167	1.76588	1.14521e-07
Nosip	1.11989	1.14521e-07
Shmt1	1.44809	1.17675e-07
Qtrt1	1.26733	1.18809e-07
Hdgf	1.00557	1.19074e-07
Ncbp2	1.1747	1.20398e-07
Trip11	1.17625	1.21021e-07
Zfp42	1.12097	1.22003e-07
Mrps30	1.15851	1.22454e-07
Hbegf	1.50572	1.2246e-07
Mrpl4	1.19803	1.2246e-07
Mrpl22	1.35491	1.25921e-07
Tpst2	1.48698	1.26201e-07
Pdzd11	1.31547	1.28723e-07
Tmem208	1.17949	1.29387e-07
Edf1	1.15135	1.31009e-07
Eef1akmt1	1.37116	1.3207e-07
Dnttip1	1.24155	1.33335e-07
Napg	1.15086	1.34022e-07
Mtx1	1.18469	1.35502e-07
Gsto1	1.96238	1.36599e-07
Ptges	1.97269	1.37705e-07
Tcn2	1.35276	1.37809e-07
Mindy1	1.70377	1.38317e-07
Gm9825	1.43281	1.38422e-07
Syce2	1.168	1.38933e-07
Pfdn4	1.19344	1.39039e-07
BC005624	1.11211	1.41405e-07
Hmg20b	1.16105	1.41405e-07
Slc5a11	2.99975	1.41719e-07
Hsph1	1.17728	1.42251e-07
Ap4m1	1.90271	1.42251e-07
Uqcrc2	1.12895	1.4403e-07
Acp1	1.16423	1.44983e-07
2410004B18Rik	1.48652	1.45517e-07
Pias4	1.16734	1.45629e-07
Urah	1.92427	1.47234e-07
Dohh	1.10948	1.47562e-07
Smyd2	1.33096	1.49405e-07
Kmt2c	1.18987	1.49852e-07
Coa6	1.42644	1.49852e-07
Cdk2ap1	1.17892	1.52832e-07
Cstf1	1.51432	1.53395e-07
Ankrd33b	5.35848	1.58273e-07
Erp44	1.02872	1.58394e-07
Mapk6	1.08546	1.6248e-07
Amdhd2	1.48345	1.64266e-07
Larp7	1.10502	1.64631e-07
Abhd11	1.38173	1.64996e-07
Dync1li1	1.17854	1.65843e-07
Stx8	1.10965	1.66695e-07
Lamtor5	1.21692	1.68037e-07
Tiprl	1.12485	1.68784e-07
Zfp655	1.20109	1.68784e-07
Szrd1	1.26565	1.70143e-07
Vkorc1	1.2228	1.709e-07
Iws1	1.04649	1.709e-07
Tmem11	1.20365	1.71162e-07
Fis1	1.23114	1.71162e-07
Slc20a1	1.18894	1.71426e-07
Thyn1	1.21287	1.71426e-07
Sall1	1.31847	1.77116e-07
Bzw1	1.03049	1.79717e-07
Tjp2	1.09626	1.79717e-07
Cdc123	1.13791	1.8195e-07
Exosc8	1.12375	1.83678e-07
Yipf5	1.1152	1.84086e-07
Srxn1	1.96412	1.84494e-07
Dpp3	1.07852	1.85439e-07
Abce1	1.12487	1.90366e-07
Adck5	1.73372	1.90366e-07
Ltbp4	1.11695	1.90366e-07
Aqp8	6.34314	1.90366e-07
Qrsl1	2.01018	1.90512e-07
Cnpy3	1.22027	1.90659e-07
Ppie	1.21602	1.90806e-07
Cabin1	1.27041	1.92061e-07
Daxx	1.18997	1.92914e-07
Tcof1	1.13592	1.92914e-07
Parl	1.11179	1.96591e-07
Mepce	1.3095	1.99182e-07
Atp6v1h	1.08978	1.99182e-07
Fez2	1.5027	2.01651e-07
Usp1	1.07154	2.03561e-07
Eif4a3	1.15959	2.04602e-07
Tnrc18	1.54342	2.05352e-07
Tomm22	1.18491	2.06104e-07
Rfc5	1.11683	2.07158e-07
Arf6	1.09639	2.07617e-07
Wdr92	1.34097	2.09745e-07
Dstn	1.02865	2.09745e-07
Ctdnep1	1.33537	2.10211e-07
Sdf2l1	1.29732	2.11754e-07
Nup54	1.2154	2.21591e-07
Wdr55	2.1056	2.22722e-07
Cyb561	1.48042	2.26149e-07
Ecsit	1.53202	2.26149e-07
Abcf2	1.12716	2.29779e-07
Plekha1	1.35239	2.29779e-07
Rere	1.10217	2.31616e-07
Snx8	1.63993	2.34138e-07
Atad3a	1.13198	2.35514e-07
Aatf	1.1336	2.35514e-07
Mrps17	1.13399	2.36375e-07
Idh3a	1.18557	2.38948e-07
Brk1	1.12386	2.40007e-07
Anapc11	1.18961	2.40007e-07
Fkbp11	1.1636	2.40538e-07
Gmps	1.16187	2.41764e-07
Phax	1.12604	2.44745e-07
Rab27a	3.37004	2.46183e-07
Srek1	1.14912	2.47629e-07
Impact	1.11658	2.49084e-07
Sik1	1.41868	2.49084e-07
Triobp	1.14544	2.50352e-07
Timm10b	1.27306	2.50547e-07
Rbm42	1.1492	2.53633e-07
Rnaseh2b	1.2311	2.54924e-07
4921524J17Rik	1.39923	2.55489e-07
Idh3b	1.22237	2.56789e-07
Tbcb	1.1235	2.57358e-07
Mcts1	1.23087	2.58667e-07
Gusb	1.21795	2.5924e-07
Ocel1	2.61353	2.59443e-07
Gadd45b	1.45544	2.59645e-07
Hs1bp3	1.44579	2.61715e-07
Bcap31	1.10787	2.66837e-07
Arfip1	2.12788	2.71704e-07
Ppp4r1	1.47806	2.71704e-07
Hmox1	1.18202	2.74651e-07
Cenpv	1.25209	2.76046e-07
Exosc10	1.46492	2.77449e-07
Atmin	1.15561	2.79257e-07
Lmf2	1.21188	2.79476e-07
Eme1	1.69322	2.83313e-07
Stag1	1.17816	2.83939e-07
Cfl2	1.16365	2.86013e-07
Sdf2	1.15675	2.86013e-07
Tfb2m	1.25377	2.86237e-07
Fam207a	1.17263	2.88101e-07
Vps4a	1.33689	2.92699e-07
Setd6	1.11092	2.99069e-07
1500009L16Rik	1.20289	2.99303e-07
Tns3	1.12949	3.04704e-07
Mbd6	1.24089	3.09119e-07
Cyb561d2	1.78711	3.1315e-07
Ssr1	1.10671	3.1315e-07
Cops9	1.24476	3.13842e-07
Pitpnb	1.0738	3.1859e-07
Mcm7	1.13689	3.1884e-07
Pstk	1.26291	3.18886e-07
Napa	1.08759	3.26017e-07
Scamp3	1.107	3.26737e-07
Srprb	1.00067	3.28391e-07
Ddost	1.13395	3.28649e-07
Cops8	1.118	3.28907e-07
Necap2	1.28621	3.34138e-07
Mcts2	1.15407	3.34138e-07
Ubl5	1.15281	3.37049e-07
Tial1	1.04695	3.37793e-07
Stx16	1.09332	3.38539e-07
Cap1	1.14987	3.39769e-07
Tpd52l2	1.16805	3.41488e-07
Snx10	1.11598	3.42242e-07
Borcs8	1.4461	3.42512e-07
Ppa1	1.11077	3.46695e-07
Nrde2	1.21002	3.48448e-07
Fastk	1.13828	3.51204e-07
Gadd45g	1.34458	3.57006e-07
Rab30	1.85926	3.61361e-07
Med29	1.13647	3.61646e-07
Spint2	1.09753	3.63472e-07
Slc37a4	3.34274	3.64274e-07
Rnpep	1.11536	3.68194e-07
Phldb2	1.20883	3.72682e-07
Golt1b	1.1214	3.75093e-07
Stk4	1.10065	3.7592e-07
Brix1	1.13676	3.78352e-07
Bag1	1.09551	3.78651e-07
Slc35g1	1.65839	3.83805e-07
Zscan10	2.43787	3.91232e-07
Smpd1	1.50835	3.92469e-07
Cxcl16	3.17765	3.92469e-07
Rap2b	1.23568	3.92469e-07
Hmbs	1.10443	3.92469e-07
Tlcd1	2.44074	3.93334e-07
Sharpin	1.21054	3.96996e-07
Sf3b6	1.18273	4.08114e-07
Lgalsl	1.9846	4.24627e-07
Ap2m1	1.13268	4.30388e-07
Amz2	1.72903	4.31334e-07
Copa	1.05416	4.33234e-07
Ndufv3	1.1812	4.33234e-07
Shf	1.59723	4.33381e-07
Mphosph9	1.47585	4.33381e-07
Casp8ap2	1.0046	4.33381e-07
Hyou1	1.08645	4.33381e-07
Tarbp2	1.07226	4.34947e-07
Mad2l2	1.43615	4.35905e-07
Prkrip1	1.11112	4.45914e-07
Ctdspl	1.86987	4.46895e-07
Srsf2	1.05711	4.51676e-07
Snap23	1.03212	4.52669e-07
Nubp2	1.36112	4.54663e-07
Pfdn6	1.1591	4.54663e-07
Glyr1	1.03105	4.58235e-07
Tmem199	1.15635	4.62483e-07
Nat10	1.07771	4.62849e-07
L3mbtl2	1.01225	4.67795e-07
Tufm	1.13414	4.68166e-07
Tsn	1.05571	4.71178e-07
Stx12	1.24526	4.73543e-07
Hcfc1r1	1.20403	4.786e-07
Dapk1	1.46363	4.8371e-07
Tle3	1.2497	4.87205e-07
Atp6v0b	1.01152	4.87205e-07
Pura	1.14053	4.89649e-07
Coro1c	1.01999	4.93186e-07
Cdca3	1.17965	4.93186e-07
Polr3h	1.40004	4.95658e-07
Adam15	1.39294	4.96748e-07
Tmem167	1.069	4.99238e-07
Aaas	1.12828	5.00336e-07
Cebpz	1.13286	5.01436e-07
Mri1	1.02988	5.08205e-07
Cttn	1.03293	5.1516e-07
Psmb9	2.21222	5.1516e-07
Gps2	1.10823	5.22841e-07
Slc35b1	1.10911	5.26932e-07
Pdgfa	1.08312	5.29249e-07
Cldn7	2.82437	5.29249e-07
Ube2c	1.17861	5.3339e-07
Kif23	1.10228	5.33813e-07
Vamp3	1.13481	5.38742e-07
Tmem138	1.92399	5.39925e-07
Trabd	1.034	5.43818e-07
Slc7a6os	1.11452	5.44251e-07
Shcbp1	1.14375	5.44684e-07
Dpagt1	1.42746	5.48175e-07
Mrps2	1.28513	5.48611e-07
Polr3k	1.11677	5.51356e-07
Map2k1	1.09457	5.52567e-07
Zscan26	1.46542	5.53781e-07
Gcnt1	1.84873	5.56217e-07
Acbd3	1.14214	5.57439e-07
Gemin6	1.36965	5.6101e-07
Abcf1	1.06623	5.66634e-07
Tcf25	1.03485	5.70263e-07
Sfr1	1.07388	5.71516e-07
Vrk3	1.21119	5.80821e-07
Ifnar2	1.74503	5.83374e-07
Apaf1	1.19872	5.84655e-07
Smagp	1.58413	5.85939e-07
Usp5	1.03823	5.9016e-07
Gnaq	1.10486	5.96901e-07
Ppp1r14a	1.26389	5.96901e-07
Stx7	1.31122	6.03718e-07
Rnf6	1.00594	6.03718e-07
Sar1a	1.06224	6.06732e-07
Myadm	1.23665	6.12804e-07
Atxn2l	1.02376	6.12804e-07
Pdzd3	6.09237	6.13295e-07
Adipor1	1.02074	6.14641e-07
Cmc1	1.11423	6.1477e-07
Dnajc7	1.10611	6.1477e-07
Rabggtb	1.04793	6.27371e-07
Atp6v0e	1.00738	6.29624e-07
Dnajc4	1.78119	6.3541e-07
Ctnnd1	1.04342	6.3592e-07
E130309D02Rik	1.14142	6.37315e-07
Lzic	1.28302	6.50885e-07
Ngrn	1.12485	6.50885e-07
Strap	1.05063	6.56862e-07
Polb	1.31751	6.61052e-07
Zfpl1	1.15555	6.66727e-07
Cr1l	1.09087	6.70979e-07
Nt5c3b	1.25091	6.73924e-07
Suclg2	1.10699	6.7728e-07
Gm21596	1.57719	6.78765e-07
Atic	1.09974	6.80253e-07
Bms1	1.01676	6.90312e-07
Jagn1	1.12516	6.93342e-07
Xpot	1.11787	7.03177e-07
Snx18	1.41539	7.04718e-07
Lypla2	1.61109	7.06263e-07
Mpst	1.78788	7.13721e-07
Zfp593	1.28311	7.15285e-07
Mapk1ip1l	1.08481	7.20836e-07
Ptpn2	1.03274	7.2442e-07
Gnl1	1.02289	7.25002e-07
Rdh13	1.4714	7.30626e-07
Rab22a	1.08728	7.30789e-07
Fen1	1.11075	7.30789e-07
Sp2	1.67272	7.35604e-07
Noc4l	1.08249	7.3926e-07
Gpt2	1.5028	7.51202e-07
Senp1	1.06892	7.51807e-07
Hist1h1b	1.33993	7.52413e-07
S100g	3.72046	7.57196e-07
Nmt1	1.06258	7.59905e-07
Snrpd2	1.01375	7.63678e-07
Pole3	1.0725	7.73415e-07
Melk	1.00358	7.79405e-07
Pithd1	1.50498	7.85439e-07
Map1s	1.14517	7.91064e-07
H1f0	1.18838	7.91064e-07
Nfkbil1	2.48477	8.04926e-07
Pard6b	2.2756	8.07802e-07
Chek2	1.14158	8.11806e-07
Nmd3	1.05449	8.19214e-07
Vps36	1.11612	8.23273e-07
Ube2j1	1.03544	8.23937e-07
Zcchc10	1.093	8.31646e-07
Med30	1.19823	8.31646e-07
Dimt1	1.1566	8.31646e-07
Rai14	1.23125	8.45231e-07
Ak3	1.55152	8.45231e-07
Tut7	1.01806	8.59521e-07
Lamtor3	1.36747	8.66856e-07
Sgo1	1.19441	8.68751e-07
Rad51d	1.82565	8.73051e-07
Mak16	1.11239	8.77371e-07
Daam1	1.11214	8.84141e-07
Prmt7	1.09678	8.86073e-07
Thg1l	1.17272	8.92909e-07
Psmf1	1.22389	8.9805e-07
Frg1	1.0847	8.9805e-07
Plk1	1.0966	9.04975e-07
Desi1	1.2056	9.11436e-07
Rabggta	1.43321	9.11436e-07
Bcat1	1.15376	9.13428e-07
Cdkn2aipnl	1.09419	9.36522e-07
Smndc1	1.12261	9.52846e-07
Pet100	1.07609	9.58865e-07
Pmm2	1.55447	9.63597e-07
Prorsd1	1.04165	9.74466e-07
Ccdc174	1.2031	9.84659e-07
Mrpl39	1.05095	1.00042e-06
Zswim7	1.07698	1.00123e-06
Zfp36l1	1.17783	1.0117e-06
N4bp2	1.04386	1.01251e-06
Tsr3	1.09803	1.01472e-06
Cdc6	1.66332	1.01832e-06
Anapc15	1.46716	1.01915e-06
Hax1	1.03456	1.02277e-06
Nup62	1.03984	1.02922e-06
Glb1	1.12786	1.03146e-06
Sf3b4	1.06195	1.03822e-06
Mipep	1.4697	1.04333e-06
Atp5md	1.12344	1.04704e-06
Ppib	1.12048	1.04932e-06
Cox19	1.0762	1.05305e-06
Naa20	1.1446	1.05823e-06
Mnt	1.14908	1.06054e-06
As3mt	1.49438	1.08043e-06
Crlf2	1.20147	1.0813e-06
Aurkb	1.14072	1.09197e-06
Golga5	1.13138	1.10788e-06
Lyar	1.02741	1.11333e-06
Mrpl43	1.14515	1.11575e-06
Asb8	2.28938	1.12062e-06
Ankrd12	1.19926	1.12062e-06
Pyy	2.99507	1.1292e-06
Gpatch4	1.16665	1.13012e-06
Mthfd2	1.07521	1.13722e-06
Fkbp2	1.0745	1.13907e-06
3110082I17Rik	1.7945	1.13907e-06
Gm17018	1.2933	1.1525e-06
Mtif3	1.81342	1.17756e-06
Rpl7l1	1.12185	1.18657e-06
Ing3	1.1689	1.19239e-06
Tmem205	1.20765	1.19825e-06
Terf1	1.05999	1.19922e-06
Tada3	1.28677	1.20608e-06
Synj1	1.7722	1.21035e-06
Mrps6	1.19758	1.21795e-06
Naf1	1.06727	1.23395e-06
Rdh11	1.07668	1.25016e-06
Nol6	1.09271	1.26314e-06
Mrpl19	1.07382	1.26863e-06
Dolpp1	1.36209	1.2804e-06
Dpp9	1.0822	1.28946e-06
Polk	1.90184	1.29226e-06
Sumo1	1.14328	1.29331e-06
Fhl1	1.42847	1.29436e-06
Tsr1	1.04874	1.29718e-06
Nsmce2	1.20675	1.31419e-06
Rab5b	1.49618	1.3496e-06
Pla2g12b	4.40641	1.3507e-06
Dnajb11	1.03932	1.3518e-06
Cks2	1.03553	1.35473e-06
Rnf167	1.05301	1.36801e-06
Ing1	1.03026	1.37024e-06
Ly6a	3.74204	1.37024e-06
Pym1	1.57677	1.37321e-06
Znhit1	1.18964	1.39421e-06
3110040N11Rik	1.22167	1.39951e-06
Slc6a8	1.03747	1.39951e-06
Mrps31	1.33148	1.42437e-06
Adh5	1.01636	1.45122e-06
Psmd8	1.04738	1.45122e-06
Anp32e	1.03801	1.47019e-06
Exosc7	1.11802	1.47537e-06
Gtf2a2	1.12698	1.47977e-06
Rpusd1	1.88831	1.48298e-06
Ptdss1	1.09685	1.49144e-06
Zcchc7	1.04791	1.49669e-06
Pnpo	1.78913	1.52857e-06
Lgals9	2.18353	1.52981e-06
Pth1r	2.15839	1.55439e-06
Amotl2	1.189	1.55776e-06
Rgs3	2.35594	1.57086e-06
Clptm1l	1.01647	1.57086e-06
Dhrs13	1.77153	1.58919e-06
Mrps11	1.1502	1.60125e-06
Cdc42se1	1.29747	1.60471e-06
Rab1b	1.07035	1.61036e-06
C77080	1.79857	1.61384e-06
Rpp14	1.49523	1.62389e-06
Susd2	2.08995	1.63533e-06
Rnh1	1.03902	1.63666e-06
Gtf2f1	1.10197	1.64463e-06
Mapre1	1.0444	1.66379e-06
Lcor	1.49651	1.66964e-06
Soat1	1.07049	1.67325e-06
Chn2	1.49231	1.6964e-06
Psmc1	1.07486	1.71203e-06
Thoc7	1.04216	1.72408e-06
Dlgap5	1.11121	1.7418e-06
Exosc5	1.08457	1.74556e-06
0610010K14Rik	1.34862	1.75169e-06
Usp32	1.19443	1.77734e-06
Dmtn	1.37929	1.77734e-06
Prkar1a	1.0596	1.79224e-06
Csnk1d	1.07438	1.83071e-06
Tle5	1.03637	1.83221e-06
Xrn2	1.05407	1.84507e-06
Scarb2	1.18485	1.84507e-06
Ndufaf8	1.02265	1.84906e-06
Tmem219	2.2879	1.8897e-06
Pold2	1.0311	1.92963e-06
Sept9	1.81133	1.93121e-06
Hspbp1	1.80647	1.94634e-06
Spryd7	1.47829	1.95475e-06
Npm3	1.09117	1.95475e-06
Mitd1	1.20943	1.96159e-06
Higd1a	1.05682	1.96582e-06
Hypk	1.0818	2.00521e-06
Cript	1.06958	2.02197e-06
Vps26c	1.25825	2.02197e-06
Plpp2	1.41702	2.03236e-06
Tmem231	1.19585	2.03236e-06
Churc1	1.03781	2.04219e-06
Lsm5	1.07558	2.04659e-06
Maz	1.11082	2.05543e-06
Nol9	1.10203	2.05986e-06
Pafah1b1	1.05236	2.09657e-06
Ppm1l	1.76451	2.10108e-06
Cdk16	1.04807	2.10561e-06
Siva1	1.09557	2.1999e-06
Bub3	1.09591	2.21051e-06
Slc25a44	1.60827	2.23075e-06
Psma3	1.0348	2.24934e-06
BC002163	1.16793	2.2632e-06
Dok2	3.6461	2.29492e-06
Slc25a11	1.00748	2.36694e-06
Lrp2	1.10589	2.37834e-06
Arfrp1	1.05462	2.39615e-06
Adprh	1.08062	2.49227e-06
Tmem120a	1.2495	2.50425e-06
Dctpp1	1.10757	2.51295e-06
Ppp1r21	1.73099	2.515e-06
Fam3c	1.01579	2.52452e-06
H13	1.0057	2.54002e-06
Nxf7	1.96136	2.54547e-06
Cpsf2	1.01347	2.58023e-06
Gnpda1	1.8031	2.58445e-06
Tedc2	1.55701	2.58445e-06
Klf16	1.941	2.61973e-06
Actr1a	1.08213	2.62187e-06
Thoc3	1.04754	2.70019e-06
Dcaf7	1.32026	2.71674e-06
Timmdc1	1.02046	2.77203e-06
Gtf2e2	1.02139	2.81492e-06
Lsm7	1.04911	2.82467e-06
Romo1	1.15908	2.87448e-06
Ndufb4	1.11347	2.88063e-06
Slc38a7	1.36943	2.89824e-06
Stx4a	1.00267	2.90297e-06
Klc1	1.11013	2.90297e-06
Gaa	1.05634	2.9231e-06
Nid1	1.15263	2.92549e-06
Anxa2	1.08158	2.9264e-06
Atp5l	1.06615	2.95207e-06
Rpa2	1.01446	2.9701e-06
Polr2k	1.06249	2.97645e-06
Polr1c	1.01325	3.0065e-06
Cebpg	1.05724	3.01141e-06
Gpc6	2.13894	3.01141e-06
Trub2	1.12598	3.0243e-06
Ss18l2	1.16735	3.10037e-06
Lars	1.03894	3.21716e-06
Rabif	1.33384	3.24631e-06
Washc5	1.03796	3.2618e-06
Lamtor2	1.03322	3.26713e-06
Stk19	1.52486	3.27084e-06
Ntn3	2.05118	3.27084e-06
Tusc2	1.25048	3.31245e-06
Tmem250-ps	1.11651	3.34411e-06
Slc46a1	1.62437	3.35565e-06
Mrpl49	1.00541	3.37164e-06
Zfp871	1.13547	3.38159e-06
Tollip	1.30887	3.41221e-06
Borcs7	1.30941	3.4448e-06
Ucp2	1.03376	3.45497e-06
Czib	1.33666	3.45609e-06
Cdc42ep5	2.30484	3.45609e-06
Tssc4	1.18446	3.48566e-06
Prr3	1.72051	3.50226e-06
Dyrk2	1.38853	3.52355e-06
5430403G16Rik	1.20104	3.54496e-06
Srek1ip1	1.46753	3.59935e-06
Gale	1.50007	3.60229e-06
Psmd3	1.02832	3.66052e-06
Fdxr	1.20286	3.73245e-06
Fuom	1.65615	3.85264e-06
Prdx3	1.53357	3.88105e-06
Nxt1	1.06917	3.89438e-06
Pabpc4	1.04007	3.90775e-06
Ift43	1.23257	3.94169e-06
Thap4	1.1078	3.94491e-06
Wwc1	1.11786	3.94814e-06
Smim1	3.26016	3.95653e-06
Tmem147	1.07474	3.97529e-06
Ndufb1-ps	1.12571	3.98374e-06
Cuedc2	1.01457	4.09369e-06
Prr7	2.10086	4.12381e-06
Sgk1	1.10158	4.14334e-06
Pgls	1.0295	4.20044e-06
Slc39a4	1.25986	4.20044e-06
Parvb	1.06705	4.20935e-06
Rpl27	1.07782	4.2403e-06
Fbxo17	2.03328	4.2493e-06
Ciao2b	1.00302	4.2987e-06
Lsm10	1.1995	4.39837e-06
Hmgxb3	1.91693	4.42853e-06
Jpt2	1.14997	4.52455e-06
Magoh	1.09794	4.52455e-06
Elp6	1.13815	4.67306e-06
Slc9a3r2	1.51393	4.71951e-06
Rpp40	1.09285	4.75796e-06
Cmklr1	2.26877	4.83181e-06
Tstd3	1.28831	4.84202e-06
Ring1	1.83765	4.87746e-06
Fbxo21	1.43654	4.89809e-06
Usb1	1.28674	4.89809e-06
Acsf2	1.97715	5.04774e-06
Mzt2	1.17136	5.0822e-06
Rexo4	1.02267	5.09292e-06
Fgf10	5.77388	5.10367e-06
Lss	1.11888	5.12523e-06
Rab11fip4	1.54097	5.19117e-06
Vill	1.82937	5.23582e-06
Nans	1.05246	5.50004e-06
Card19	1.1098	5.60398e-06
Unc119	1.04842	5.60398e-06
Rassf3	1.20915	5.62759e-06
Wdr1	1.0453	5.66856e-06
Fam98a	1.42271	5.71912e-06
Coa4	1.40483	5.71912e-06
Patl1	1.12058	5.7405e-06
Fam111a	1.36021	5.7405e-06
Abcf3	1.19952	5.7674e-06
Secisbp2	1.25262	5.81135e-06
Ptges2	1.0714	5.91616e-06
Smarcd2	1.02113	6.04113e-06
Cyp4f14	5.80717	6.07929e-06
Zfp64	1.11235	6.08425e-06
Tprgl	1.00907	6.09703e-06
Tcf7l1	1.0171	6.10984e-06
Snapc4	1.28121	6.13555e-06
Rnf19a	1.45272	6.18802e-06
Ldlr	1.13029	6.2133e-06
Lsm6	1.05756	6.2133e-06
Gtf2h4	1.03296	6.32513e-06
Flot1	1.40024	6.47498e-06
Plod3	1.21665	6.51886e-06
Lyrm2	1.32421	6.70972e-06
Mfsd5	1.34906	6.83332e-06
Tmem126a	1.05181	6.93814e-06
Abcd1	2.3225	6.95266e-06
Abracl	1.05704	6.99643e-06
Mrpl37	1.07571	7.04047e-06
Pepd	1.03683	7.29834e-06
Ralgds	1.38448	7.30428e-06
Ascc1	1.05013	7.39118e-06
Fastkd2	1.23943	7.3972e-06
Mrpl38	1.10898	7.80903e-06
Vdac3	1.05258	7.82533e-06
Cenpu	1.74836	8.33671e-06
Htatip2	2.83355	8.35025e-06
Dhodh	1.3528	8.38889e-06
Mrps25	1.02798	8.6065e-06
Parn	1.17641	8.6065e-06
Timm29	1.20734	8.82553e-06
Wdr4	1.27624	9.18502e-06
Palm3	1.80474	9.2934e-06
Zfp948	1.96062	9.31268e-06
Hsf1	1.16464	9.49416e-06
Lonrf1	1.59628	9.5775e-06
Rbm19	1.01475	9.60948e-06
Uap1l1	1.27907	9.6372e-06
Ago2	1.00979	9.70166e-06
Gdap2	1.52842	9.70514e-06
Wee1	1.06106	9.71301e-06
Slc1a4	1.23767	9.76125e-06
Sdhb	1.03444	9.84334e-06
Pla2g12a	1.02773	9.86374e-06
Thumpd3	1.05734	9.92163e-06
Alg3	1.1694	1.00429e-05
Efna3	1.96263	1.00637e-05
Cacnb3	1.18406	1.01227e-05
Nynrin	1.35316	1.02501e-05
Pfdn2	1.00848	1.03575e-05
Zfand2b	1.41784	1.04042e-05
Nkiras2	1.07594	1.04211e-05
Cpt2	1.20973	1.04211e-05
Aptx	1.36943	1.0469e-05
Oplah	3.07628	1.04906e-05
Rnpepl1	1.22213	1.05958e-05
Lrrfip1	1.14671	1.06044e-05
Src	1.93478	1.07146e-05
Pcyt2	1.19531	1.08132e-05
Pkp3	1.41193	1.08132e-05
Ppm1n	2.99586	1.10872e-05
Ccnh	1.0208	1.12312e-05
4930522L14Rik	1.19403	1.13913e-05
Eef1akmt4	1.41022	1.16288e-05
Zfp414	1.07913	1.16382e-05
Pdcd2	1.04728	1.16958e-05
Gsk3b	1.00685	1.18868e-05
L3mbtl3	2.50382	1.19113e-05
Uqcc1	1.16294	1.2111e-05
Eef2kmt	1.00256	1.2222e-05
Trib1	3.4179	1.26032e-05
Trappc10	1.1351	1.26552e-05
Tuba1c	1.04807	1.27757e-05
Tead4	3.58065	1.28124e-05
Foxm1	1.15496	1.28124e-05
Mttp	1.09121	1.29352e-05
Sertad1	1.96926	1.3108e-05
Ppcs	1.09669	1.32055e-05
Actr8	1.15573	1.34369e-05
1110004F10Rik	1.0419	1.35091e-05
Trip6	1.52458	1.36324e-05
Prrg2	2.32663	1.37285e-05
Nudt3	1.02148	1.44022e-05
1810037I17Rik	1.03094	1.48118e-05
Glipr1	5.44626	1.48238e-05
Mtss1	1.07406	1.4928e-05
Rtca	1.07013	1.49828e-05
Tars2	1.00581	1.49828e-05
Gnai1	1.24348	1.52877e-05
Pycrl	1.37257	1.52877e-05
Frmd8	1.16229	1.53694e-05
Aco1	1.02526	1.542e-05
Isg20l2	1.11124	1.55282e-05
Rpp25l	1.0943	1.58574e-05
Rassf7	1.42385	1.59686e-05
Etfb	1.02322	1.59815e-05
Wdr53	1.65857	1.61533e-05
Fxyd5	1.87598	1.61664e-05
Cisd3	1.21972	1.62325e-05
Mcur1	1.42537	1.62325e-05
Rnf26	1.19439	1.6299e-05
Uqcc2	1.03499	1.63122e-05
Lats2	2.18942	1.65344e-05
Abhd16a	2.24387	1.66502e-05
Barx1	1.6692	1.67668e-05
Adat2	1.00132	1.68633e-05
Tcf7l2	1.03716	1.7037e-05
Retreg1	1.62575	1.72548e-05
Ubxn6	1.39615	1.73467e-05
Zfp777	1.36579	1.8242e-05
Fam219b	1.14993	1.86721e-05
Sapcd1	3.44067	1.87482e-05
Ccnq	1.3802	1.87482e-05
Palm	1.34904	1.88789e-05
Commd6	1.13786	1.96413e-05
Ripk1	1.46306	1.97295e-05
Rpp25	1.00008	1.98584e-05
Bnip1	1.36919	1.98904e-05
Rab12	1.19345	2.01017e-05
Tmem120b	1.66273	2.02081e-05
Ccdc61	1.19911	2.03977e-05
Rita1	1.58261	2.04892e-05
Ccnb2	1.01279	2.05057e-05
Traip	1.21444	2.06057e-05
Tgfbrap1	1.97282	2.06223e-05
Pygo2	1.20543	2.0807e-05
Rap1gds1	1.02471	2.0807e-05
Ccdc93	1.30561	2.09514e-05
Tfpt	1.03742	2.13988e-05
Kti12	1.13722	2.19269e-05
Spryd4	1.23012	2.2249e-05
Tcfl5	1.03012	2.2249e-05
Nme6	1.19658	2.23573e-05
Rpusd3	1.46617	2.25758e-05
Vgll4	1.88634	2.27686e-05
Plgrkt	1.09327	2.27686e-05
Hmox2	1.26317	2.28331e-05
Mxi1	1.16777	2.33004e-05
Kcnk1	1.3178	2.34421e-05
Rhob	1.04072	2.36806e-05
Gstm2	1.36075	2.41645e-05
Trmt61a	2.14826	2.42134e-05
Fbxo9	1.14072	2.44494e-05
Cdc14b	1.34346	2.45781e-05
Mis18a	1.19777	2.46177e-05
Aldh9a1	1.05384	2.46177e-05
Pxk	1.34639	2.53336e-05
Opa3	1.66707	2.58814e-05
Klhl22	1.04123	2.58814e-05
Zfp219	1.01582	2.62282e-05
Capn15	1.16338	2.63341e-05
Ccdc71	1.07019	2.6881e-05
R3hcc1	1.3315	2.69351e-05
Aasdh	2.27607	2.71748e-05
Ptov1	1.01015	2.75937e-05
Mus81	1.66968	2.76381e-05
Gtf2f2	1.01067	2.76381e-05
Pecr	1.09428	2.77607e-05
Top1mt	1.66917	2.80074e-05
B3galnt1	2.06813	2.84272e-05
Ptgis	1.51301	2.87258e-05
Myo18a	1.01297	2.87258e-05
Dctd	1.29649	2.89111e-05
Ndufaf1	1.23837	2.89692e-05
Gm42715	1.26035	2.9156e-05
Cryz	1.16426	2.92734e-05
Ddit3	1.0104	3.01921e-05
Mea1	1.02628	3.03256e-05
Gm36028	2.55818	3.03865e-05
Vav2	2.16961	3.05575e-05
Shisal2b	3.11363	3.09149e-05
Dus3l	1.06651	3.09769e-05
Haspin	1.23642	3.11387e-05
Golga2	1.20007	3.14777e-05
Dipk1b	1.88835	3.15662e-05
Adgre5	1.05455	3.15916e-05
Cxxc5	1.16511	3.21666e-05
Gatd3a	1.27818	3.24638e-05
Xab2	1.01299	3.27905e-05
Zswim1	1.19855	3.2935e-05
Timm17b	1.0133	3.30276e-05
Nkapd1	1.10348	3.31334e-05
Rab13	1.47338	3.34392e-05
Nr1h2	1.07694	3.38557e-05
Gm4742	1.12392	3.40729e-05
Ptgfrn	1.14636	3.41277e-05
Pde4dip	1.23586	3.44564e-05
Rreb1	1.3113	3.48019e-05
Pex11b	1.45569	3.58862e-05
Cemip	3.12273	3.60587e-05
2300009A05Rik	1.5844	3.64053e-05
Rad51ap1	1.19964	3.71967e-05
Ammecr1l	1.68005	3.73453e-05
Tnnt1	2.05362	3.7584e-05
Rogdi	1.05269	3.89683e-05
Adgrg6	2.89314	3.99732e-05
Tnfaip8	1.53538	4.10966e-05
Rufy2	1.22447	4.27222e-05
Trip10	1.12249	4.274e-05
Esrra	1.09134	4.35768e-05
Clic5	2.18443	4.39223e-05
Tfdp1	1.06642	4.40616e-05
Nagpa	1.52979	4.46586e-05
Spsb2	3.63421	4.62179e-05
F3	1.98171	4.9165e-05
Coq3	1.19341	4.94758e-05
Ccm2	1.11298	5.00232e-05
Ddx28	1.31501	5.00631e-05
Rfxank	1.68443	5.0103e-05
Zc3hav1	1.25027	5.03814e-05
Uck1	1.38377	5.04618e-05
Mtmr4	1.38183	5.1441e-05
Glt8d1	1.20632	5.21534e-05
Coq8b	1.70345	5.27293e-05
Mospd3	1.70783	5.29374e-05
Gstm1	1.10029	5.30218e-05
Ggct	1.06394	5.34813e-05
Mrpl47	1.09059	5.37125e-05
Cnot6l	1.01727	5.38183e-05
Akr1b8	2.15005	5.39876e-05
Nexmif	1.47002	5.40306e-05
[truncated: 678 more rows]

## Sheet: F (purple) vs E (light green)
names	log2fc	p_value
Serpinh1	6.14155	8.4165e-28
Col4a2	6.25091	1.93218e-26
2200002D01Rik	5.19028	2.70376e-25
Gata6	7.05435	2.84696e-25
Foxq1	6.448	8.77029e-25
Ckap4	4.00599	1.04622e-24
Col4a1	5.9113	1.47924e-24
Sparc	4.78489	1.52864e-24
Lama1	5.96635	1.7239e-24
Folr1	3.36358	1.7239e-24
Lamb1	4.14318	1.7239e-24
Srgn	6.51837	2.33382e-24
Lrpap1	3.64435	5.5807e-24
Marcks	3.69136	7.27308e-24
F2r	4.67717	2.66988e-23
Lamc1	3.18644	4.28589e-23
2210409E12Rik	4.83526	4.28589e-23
Itm2b	2.81228	9.11882e-23
Flrt3	5.72123	9.51689e-23
Basp1	2.09112	9.51689e-23
Clic1	2.85894	1.19075e-22
Kdelr3	6.11695	2.04844e-22
Erp29	1.91159	2.56881e-22
Fbp2	5.40173	3.48938e-22
Lgmn	4.22668	1.68794e-21
Htra1	5.92497	2.2863e-21
Pdgfra	7.34635	2.32648e-21
Dab2	5.99546	2.33984e-21
Pdia6	1.99751	2.33984e-21
Krt8	4.21641	2.39364e-21
Glipr2	4.87021	2.39364e-21
Hspg2	3.08217	2.39364e-21
Shkbp1	4.45733	3.37269e-21
Ubald2	2.96859	4.44865e-21
Cd9	2.58703	1.54867e-20
Mydgf	2.57341	1.71523e-20
Slc7a6	3.66852	1.80576e-20
Apoc1	2.70176	1.80576e-20
Car4	3.82607	2.65104e-20
Dnmt3l	2.64252	2.94341e-20
Xbp1	2.9955	5.01234e-20
Tpm4	2.85183	6.59121e-20
Surf4	2.71951	6.59121e-20
Cst3	2.4119	7.17041e-20
Rrbp1	2.00553	8.41022e-20
Dad1	2.0349	8.41022e-20
Mesd	2.50849	8.41022e-20
Rcn1	3.00844	9.25976e-20
Nostrin	7.51886	1.98293e-19
Lrrc59	2.53	2.2531e-19
Ssr2	2.04357	3.05826e-19
Pmvk	2.69454	5.10663e-19
Lmna	4.15129	5.56391e-19
Galk1	2.28943	6.19033e-19
Emp2	4.07265	7.17922e-19
Cubn	8.37831	7.82596e-19
Kdelr2	2.5494	1.16221e-18
Ahnak	3.17909	1.66114e-18
Tmed2	2.30617	1.77428e-18
Manf	2.21296	1.78266e-18
Phlda1	4.02947	1.82853e-18
Pcbd1	5.11922	1.88615e-18
Txndc12	3.41677	1.88615e-18
B4galt6	3.01658	1.97587e-18
Sec62	1.60471	2.48721e-18
Scd1	3.06135	3.39427e-18
Reep5	2.15893	5.15175e-18
Flnb	2.49704	5.18483e-18
Tmed9	1.7198	6.7827e-18
Cmtm7	3.71137	7.2531e-18
Arpc2	2.02126	8.07493e-18
Amn	5.96933	8.90027e-18
Runx1	4.30938	1.12859e-17
Tfpi	2.93509	1.15977e-17
Fam25c	3.59491	1.35388e-17
Smim14	2.8789	2.28817e-17
Sdc4	2.28574	2.39911e-17
Timm13	1.82723	3.72055e-17
Hspa5	1.86641	5.44965e-17
Calm1	1.45194	6.42688e-17
Npl	3.86382	6.48028e-17
Gata4	5.79566	6.92987e-17
Lman2	2.03524	7.12699e-17
Slc7a1	2.88277	7.92596e-17
Rpl34-ps1	1.75331	8.81412e-17
Mpzl2	3.89357	8.89196e-17
Ostc	1.71866	9.98541e-17
Gas6	4.02446	1.05774e-16
Wdfy1	2.53529	1.17625e-16
Wars	2.58062	1.69855e-16
Dnmt3b	2.58225	1.74763e-16
Fabp3	3.00463	1.81573e-16
P4hb	1.80673	2.18006e-16
Ctsl	1.93615	2.93606e-16
Asah1	2.36337	3.20013e-16
Calr	1.60229	3.29316e-16
Prelid1	1.65788	4.34531e-16
Cdipt	2.80528	4.8262e-16
Ndufa2	1.47867	6.30011e-16
Lrp2	3.36714	6.54523e-16
Tpm3	1.74668	7.33868e-16
Rhoc	3.00113	7.99495e-16
Gjb5	4.15857	9.9464e-16
Ssr4	1.72774	1.10479e-15
Bcl2l1	2.65571	1.13732e-15
Selenok	2.14742	1.16095e-15
Egfl7	2.24171	1.27801e-15
Nrg2	4.042	1.87903e-15
S100a10	2.43804	2.42038e-15
Klf5	1.71301	2.73498e-15
Manbal	2.60849	2.89541e-15
Hsp90b1	1.5345	3.10225e-15
Lifr	2.94691	3.16493e-15
Ap1s1	2.5835	3.32017e-15
Gpx3	2.83039	3.82112e-15
Rpn1	1.8008	4.47861e-15
Ube2m	1.71337	5.01963e-15
Ctsd	1.86664	5.01963e-15
Arhgdia	1.97448	5.1693e-15
Gjb3	4.28606	5.32363e-15
Hmga2	3.47021	5.43253e-15
Actb	1.53292	6.93886e-15
Grtp1	2.32969	6.93886e-15
Tagln2	2.0547	6.9528e-15
Ctsz	2.09946	8.1585e-15
Spcs2	1.5646	8.48068e-15
Tmem144	4.26102	8.73555e-15
Mrps12	2.35738	8.91649e-15
Tmed10	1.78475	9.81379e-15
Tbx3	2.68138	1.16965e-14
Romo1	2.12695	1.20487e-14
Glul	2.00894	1.57165e-14
Pfn1	1.59127	1.77228e-14
Gja1	2.38639	2.01631e-14
Spink1	3.49937	2.42087e-14
Atp5e	1.29575	2.65549e-14
Stt3a	1.99084	2.735e-14
Sox7	6.55392	2.87547e-14
Gcsh	1.76777	2.87547e-14
Ap2s1	1.80472	2.90907e-14
Uqcr11	1.48603	2.99648e-14
Dusp4	3.48725	3.56251e-14
Ssr1	1.84983	3.57223e-14
Scd2	1.97329	4.36059e-14
Krtcap2	1.67737	5.08832e-14
Ppib	2.15491	5.59317e-14
Fkbp1a	1.65526	5.70976e-14
Selenof	1.61761	6.65917e-14
Dkk1	4.4756	7.04332e-14
Sec61g	1.92893	7.44949e-14
Sccpdh	2.66914	7.47152e-14
Ddost	1.80025	7.56048e-14
Prxl2a	2.64808	1.01487e-13
Kdelr1	2.10526	1.10188e-13
Sec61a1	1.90698	1.13479e-13
Ubash3b	3.91467	1.14833e-13
Klf6	2.5211	1.15189e-13
Prkcsh	1.78752	1.15549e-13
Ivns1abp	2.04132	1.23267e-13
Ptbp3	2.23476	1.53106e-13
Dusp12	2.2237	1.61877e-13
Sec61b	1.37658	1.81934e-13
Efna4	2.69395	2.45424e-13
Slc38a2	1.70203	2.50535e-13
Lin28a	2.06451	3.06839e-13
Clta	1.24196	3.16984e-13
Myo1c	2.21244	3.23588e-13
Bend5	3.68794	3.79295e-13
Ost4	2.16651	4.04248e-13
Ddah1	3.44753	4.9016e-13
Foxa2	6.29626	4.96059e-13
Egln2	2.45283	5.77878e-13
Eif2s2	1.37097	5.84852e-13
Appbp2	1.919	6.86965e-13
Txndc5	1.98944	7.31827e-13
Cox6b1	1.17415	7.86259e-13
Aprt	1.59209	8.88945e-13
Tmem258	1.69129	9.46796e-13
Tmsb10	1.28409	9.5826e-13
Glud1	1.47232	9.78156e-13
Uqcrq	1.29493	1.06862e-12
Txndc17	1.53719	1.07247e-12
Ube2l6	2.63876	1.09476e-12
Cpn1	3.21222	1.13662e-12
Mrfap1	1.21676	1.16027e-12
Junb	2.42546	1.23561e-12
Igf2bp2	1.92899	1.29373e-12
Keap1	2.49581	1.37627e-12
Ppat	1.91537	1.37627e-12
Atp5k	1.45643	1.38145e-12
Tecr	1.69979	1.39843e-12
Erf	2.66227	1.41565e-12
Krt18	2.6053	1.46982e-12
Lamp1	1.28053	1.51324e-12
Nrg1	3.12076	1.65253e-12
Rcn3	2.43684	1.67293e-12
Plin3	2.07738	1.81141e-12
Smco4	2.99125	2.28044e-12
Cystm1	2.08901	2.30853e-12
Mbnl2	1.80205	2.44631e-12
Cers2	2.28588	2.44631e-12
Carhsp1	1.83426	2.51827e-12
P4ha1	2.09255	2.5494e-12
Plscr1	3.92993	2.85271e-12
Arpc5	1.93551	3.01083e-12
Ppp1r11	1.87412	3.09924e-12
Rrp7a	2.09336	3.65843e-12
Selenos	1.62906	3.65843e-12
Pmepa1	2.20055	3.73455e-12
Podxl	2.99748	4.28111e-12
Ufc1	1.88459	5.02919e-12
Crtap	2.34218	6.62353e-12
Ciao2a	2.00144	7.33863e-12
Ndufb1-ps	1.42742	7.42912e-12
Snx2	1.68074	8.16262e-12
Bcap31	1.75782	8.75007e-12
Yipf5	1.76691	9.22721e-12
Ccdc124	1.98851	9.26504e-12
Emb	2.05541	9.97155e-12
Vangl1	2.48376	1.03446e-11
Atp5mpl	1.21629	1.06887e-11
Sec11a	1.53772	1.06887e-11
Gdpd5	2.95598	1.41494e-11
Nectin2	1.87631	1.45579e-11
Kdm6b	1.93735	1.49783e-11
Mpdu1	1.87905	1.50412e-11
Car2	2.27207	1.61139e-11
Bag5	2.53396	1.65789e-11
Ehmt2	2.02351	1.67197e-11
Commd7	1.80603	1.72024e-11
Amot	2.73684	1.7632e-11
Slc29a1	2.05776	1.79279e-11
Hyou1	2.10084	1.79279e-11
Vmp1	1.92865	1.87455e-11
Akt1s1	1.97462	1.96848e-11
Sar1b	1.8007	1.96848e-11
Fkbp9	1.82553	2.31311e-11
Rac1	1.64048	2.39891e-11
Nfxl1	2.16811	2.42875e-11
Eif6	1.51971	2.58005e-11
Lamtor1	1.70407	2.65431e-11
Slc3a2	1.60322	2.86485e-11
Plod2	1.77733	3.11656e-11
Mrpl12	1.6292	3.43206e-11
H13	2.01837	3.43206e-11
Sfxn1	1.64957	3.44714e-11
Dnajb11	1.63488	3.49e-11
Mrps21	1.73093	3.61879e-11
Eif5a	1.01922	3.76889e-11
Sox17	4.4234	3.84993e-11
Alg5	2.05	3.84993e-11
Amotl2	1.96503	3.84993e-11
Fam114a1	3.03365	4.21992e-11
Tmed7	1.8037	4.34081e-11
Echdc2	1.80873	4.37984e-11
Ifi30	2.06887	4.37984e-11
Elf3	2.36029	4.41942e-11
Tmco1	1.52061	4.41942e-11
Pgd	1.88189	4.71358e-11
Rab11a	1.68586	4.73497e-11
Tmem39a	2.20657	4.94828e-11
Fkbp2	1.97791	5.04997e-11
Herpud1	2.53968	5.38568e-11
Triml2	1.95431	5.47812e-11
Mgst3	2.10889	5.50327e-11
Pcbp4	2.13529	6.22182e-11
Prr13	2.65492	6.45013e-11
Tent5a	3.45145	6.58244e-11
Cd151	2.8144	7.32317e-11
Hdlbp	1.12783	9.34578e-11
Rbm47	2.42403	9.61101e-11
0610012G03Rik	1.56153	9.73074e-11
Rbpms	1.52514	9.85202e-11
Elovl1	2.81495	1.01316e-10
Cox17	1.58318	1.03381e-10
Camk1	2.83945	1.03859e-10
Zfp704	2.13469	1.13663e-10
Pdcd6	1.62589	1.16883e-10
Phb2	1.26501	1.1834e-10
Mdk	1.4707	1.19816e-10
Mrpl52	1.50552	1.41656e-10
Epha4	1.9654	1.5023e-10
Nsmce1	1.77937	1.56872e-10
Tk1	2.13366	1.58821e-10
Erg28	1.89814	1.64562e-10
Mvb12a	1.81738	1.65327e-10
Dlc1	2.13878	1.66096e-10
Idh1	1.72063	1.72098e-10
Itga3	2.33007	1.72901e-10
Ddt	1.37911	1.85363e-10
Cyb5b	2.08641	2.22227e-10
Otulin	1.74926	2.41049e-10
Olfr907	1.61756	2.49707e-10
Nefl	3.17292	2.56701e-10
Emc10	1.61334	2.59885e-10
Carmil1	1.97269	2.8399e-10
Apoe	1.48058	3.0559e-10
Cd63	1.48775	3.09372e-10
Tmem97	1.83946	3.10826e-10
Syngr2	1.86157	3.12289e-10
Serp1	1.4157	3.21009e-10
Slc35b1	1.94874	3.27469e-10
Ctsa	1.88711	3.28067e-10
Tcf25	1.51857	3.28067e-10
Rpl36al	1.32826	3.37227e-10
Rbx1	1.20593	3.46639e-10
Fam129b	3.05692	3.67295e-10
Arpc1b	1.5546	3.8805e-10
Epop	1.8945	3.8805e-10
Bet1l	2.21495	3.9286e-10
Serpinb6a	1.743	3.9473e-10
Tmem263	1.8056	4.18196e-10
Rpp21	1.66893	4.29833e-10
Arf1	1.05876	4.51917e-10
Tex264	2.08775	4.64477e-10
Tor2a	1.92179	4.83291e-10
C130073F10Rik	3.47179	4.96711e-10
Vasp	2.00705	5.10499e-10
Plaur	5.07985	5.32624e-10
Ndufs8	1.74865	5.55689e-10
B2m	2.07151	5.69525e-10
Tmem214	2.0165	5.69525e-10
Bola2	1.25667	5.89716e-10
Agpat4	1.96858	5.97013e-10
Dpm3	1.53691	6.18164e-10
Pgam2	4.05999	6.33557e-10
Slc9a3r1	2.15736	6.79189e-10
Nenf	1.80808	6.92756e-10
U2af1	1.45159	6.96098e-10
Trim8	2.31247	7.04713e-10
Sdcbp	1.73538	7.16889e-10
Atf6	1.9992	7.85837e-10
Spcs1	1.59751	8.07515e-10
Fam120a	1.75614	8.17502e-10
Snx6	1.43195	8.52653e-10
Dse	2.27	8.63195e-10
Setd1b	1.92039	8.73869e-10
Pofut2	1.76584	1.03908e-09
Atox1	1.20702	1.05699e-09
Samm50	1.48153	1.06213e-09
Smad7	1.66851	1.10757e-09
Ube2j1	2.36273	1.11296e-09
Cndp2	1.65158	1.12383e-09
Klb	5.22459	1.1377e-09
Gnb2	1.41953	1.14326e-09
Fam160b1	2.50458	1.17462e-09
Sra1	1.5036	1.18913e-09
Jtb	1.86328	1.26769e-09
Myl12b	1.97845	1.4089e-09
Tbrg1	1.41909	1.46523e-09
Pros1	2.3074	1.46523e-09
Cdc42	1.02816	1.50525e-09
Efhd2	2.02995	1.54254e-09
Psma3	1.4757	1.54254e-09
Pet100	1.86882	1.56153e-09
Gask1b	1.77884	1.56919e-09
Cttn	1.70963	1.5769e-09
Pgm2	2.19952	1.61208e-09
Nt5c	2.00494	1.61208e-09
Commd3	1.64978	1.65608e-09
Ap2m1	1.5335	1.67246e-09
Creb3l2	3.25363	1.67246e-09
Tma7	1.04904	1.7822e-09
Tmem256	1.60076	1.84422e-09
Slc44a3	4.87266	1.88064e-09
Sdhd	1.77014	1.91777e-09
Pmp22	4.72012	1.94138e-09
Rer1	1.46135	1.96529e-09
Tmem9b	2.49572	1.97501e-09
Zfp568	1.69402	2.07368e-09
Mapk3	1.84405	2.16135e-09
Selenow	1.75413	2.2363e-09
Atp6v0a1	1.89896	2.3307e-09
Cdc42se2	1.62052	2.37657e-09
Tmem128	1.85111	2.40016e-09
Elf2	1.99073	2.40016e-09
Srprb	1.74354	2.42966e-09
Ubxn1	1.14547	2.44171e-09
Sirt2	2.2106	2.45383e-09
Sgta	1.54056	2.50213e-09
Tmem59	1.3778	2.62654e-09
Tomm40	1.19498	2.75701e-09
Agpat2	1.82176	2.87292e-09
Tax1bp3	1.69041	2.97202e-09
Lman1	1.39716	3.14189e-09
Cltc	1.17004	3.41075e-09
Rab2a	1.10483	3.52798e-09
Ephb3	2.68028	3.57112e-09
Sri	1.74797	3.64092e-09
Tcn2	2.53266	3.90387e-09
Srp9	1.13628	4.06679e-09
Hnf1b	6.34712	4.08694e-09
Thoc7	1.54948	4.3189e-09
Clgn	2.48934	4.56373e-09
Tm9sf3	1.57445	4.64217e-09
Anp32a	1.61115	4.64217e-09
Zc3h7a	2.02964	4.83521e-09
Sec24d	2.45981	4.89406e-09
Atp5j2	1.07333	5.02499e-09
Fgfr2	3.00881	5.29723e-09
A430005L14Rik	1.59355	5.29723e-09
Zdhhc12	1.60262	5.38824e-09
Tlnrd1	2.30173	5.38824e-09
Gnaq	1.65549	5.49282e-09
Ebp	1.99113	5.5994e-09
Sec11c	1.8974	5.70802e-09
Erp44	1.62592	5.73638e-09
Mt1	1.95111	5.84763e-09
Entpd7	2.66986	6.07655e-09
Etv4	2.7323	6.12405e-09
Ptges	3.73961	6.12405e-09
Ninj1	1.64447	6.12405e-09
Olfr157	1.64235	6.54721e-09
Sptlc2	1.63447	6.54721e-09
Derl1	1.51912	6.91505e-09
Ssr3	1.27307	7.09892e-09
Mrps18b	1.62139	7.39157e-09
Rps6ka1	1.52599	8.18442e-09
Nipa1	2.6697	8.20782e-09
Akr1a1	1.15692	8.20782e-09
Nat9	1.96472	8.42531e-09
Naa38	1.51702	8.64845e-09
Txndc11	1.83013	9.00345e-09
Gorasp2	1.56829	9.24156e-09
Yif1a	1.56828	9.35319e-09
Rpn2	1.13592	9.60038e-09
Colgalt1	2.14849	9.7163e-09
Zmpste24	1.67751	9.76468e-09
Glmp	1.41134	9.8826e-09
Stard4	1.7043	9.9814e-09
Pigyl	1.47345	1.0245e-08
Trappc1	1.87396	1.02961e-08
Zcrb1	1.33005	1.06422e-08
Wtip	1.50708	1.08465e-08
Prkci	1.74083	1.10547e-08
Ugdh	1.82142	1.16684e-08
Snx17	1.76233	1.1892e-08
Lyn	2.66962	1.19513e-08
Pgp	1.3855	1.21803e-08
Tmem37	3.11736	1.24135e-08
Pcsk6	2.85199	1.28292e-08
B4galt1	1.92798	1.30746e-08
Phldb2	1.93903	1.31399e-08
Snx1	1.6931	1.33912e-08
1110008P14Rik	1.82036	1.37427e-08
Asns	1.39975	1.41737e-08
Sars	1.34238	1.47202e-08
Fscn1	1.38532	1.55321e-08
Emc6	1.33432	1.5579e-08
Eri3	1.71563	1.5579e-08
Chmp4b	1.28258	1.63234e-08
Arl1	1.38351	1.67175e-08
Ufm1	1.54254	1.70877e-08
Myadm	2.24217	1.70877e-08
Gabarap	1.31669	1.72593e-08
Ssbp4	1.87418	1.74665e-08
Mcrs1	1.5159	1.76761e-08
Npc2	1.11621	1.88705e-08
Ntmt1	1.68248	1.88705e-08
BC031181	1.4742	1.89651e-08
Bcr	1.90488	1.90238e-08
Timp1	2.6447	1.90238e-08
Myl6	1.10623	1.95199e-08
Pdia4	1.50789	1.97539e-08
Dnajc10	1.66211	1.98531e-08
Anxa5	1.77735	1.99528e-08
Arhgap1	1.67085	2.0192e-08
Sdf2l1	1.7727	2.02935e-08
Sap30l	1.35865	2.03956e-08
Eif3g	1.24271	2.06402e-08
Csnk1e	1.51873	2.1729e-08
Prkcz	1.92435	2.1729e-08
Myo6	1.75704	2.26033e-08
Rpl27	1.18312	2.40777e-08
Ubl4a	1.57257	2.40777e-08
Itga5	2.28287	2.40777e-08
Brd9	2.11057	2.45336e-08
Nedd8	1.16728	2.46569e-08
Dnpep	1.53012	2.49517e-08
Snx9	2.60775	2.66251e-08
Eif1ad	1.55282	2.71282e-08
Actn1	1.22843	2.74519e-08
Clptm1l	1.87801	2.759e-08
Slc39a1	1.92823	2.77287e-08
Arpc4	1.49076	2.90362e-08
Ppfibp1	2.02456	2.96787e-08
Elobl	2.85511	3.00326e-08
H2-D1	1.73795	3.01838e-08
Ypel2	1.78713	3.02812e-08
Copz1	1.55865	3.02812e-08
Pop4	1.58861	3.08523e-08
Mrpl18	1.20729	3.12202e-08
Spop	1.63029	3.18087e-08
Capn2	2.48858	3.20731e-08
Ndufa5	1.2706	3.20731e-08
Vmn1r13	1.54101	3.20731e-08
Ube2r2	1.38011	3.26775e-08
Fasn	1.55515	3.32931e-08
H2-K1	1.45632	3.46199e-08
Wwtr1	1.61353	3.52713e-08
Kcmf1	1.27389	3.64265e-08
Smdt1	1.25489	3.68598e-08
Dnajc25	2.00977	3.70457e-08
Dpm2	1.62888	3.72327e-08
Hs3st1	2.73824	3.91726e-08
Zfyve21	1.67831	3.91726e-08
Limd2	1.70868	3.96381e-08
Zbtb10	1.58479	4.11394e-08
Creb3	2.63139	4.11394e-08
Gfpt1	1.86405	4.33533e-08
Prkar2a	1.63117	4.55251e-08
Hspb1	1.20398	4.55251e-08
Stxbp2	1.48908	4.59852e-08
Acat2	1.6681	4.68454e-08
Sec24c	1.50986	4.82867e-08
Dsg2	2.09589	4.88586e-08
Serpinb6c	3.93304	5.31475e-08
Klhl2	2.02726	5.69349e-08
Tmem147	1.49998	5.69349e-08
Tinagl1	3.31036	6.13956e-08
Scyl1	1.76816	6.4557e-08
Glrx5	1.39057	6.60857e-08
Fgf3	7.68063	6.60857e-08
Impa2	1.48044	6.7312e-08
1700123O20Rik	1.47178	6.76502e-08
Shc1	1.60244	6.8905e-08
Dus1l	1.48003	6.92512e-08
Lrrc58	1.43126	7.34167e-08
Atp5l	1.21689	7.86081e-08
Polr3d	1.46206	7.86081e-08
Fdft1	1.50769	7.953e-08
Wfs1	2.3979	8.37378e-08
Dap	2.08821	8.41573e-08
Tnfaip1	1.49144	8.50031e-08
Nktr	1.25649	8.50031e-08
Cetn3	1.37322	8.54293e-08
Copb2	1.07722	8.75851e-08
Rcc1	1.59284	9.08444e-08
Acadl	1.42524	9.25183e-08
Vrk3	1.87874	9.2982e-08
Pawr	1.69686	9.34482e-08
Rp9	1.30761	9.39169e-08
Arpp19	1.03001	9.69211e-08
Pigs	1.78461	9.74071e-08
Spry2	1.62719	9.78956e-08
Prdx4	1.32365	9.82285e-08
Slc38a4	1.35859	9.82285e-08
Pdcd5	1.24827	9.93768e-08
1810058I24Rik	1.23932	1.05995e-07
Rassf1	2.28929	1.08482e-07
Slc2a3	1.25669	1.10851e-07
Cstb	1.2635	1.10851e-07
Nubp1	1.39396	1.10851e-07
Elof1	1.24435	1.12707e-07
Atp5md	1.11008	1.20186e-07
Soat1	1.55344	1.20598e-07
Uba52	1.1157	1.20598e-07
Mgat5	2.26686	1.25252e-07
Mrps18a	1.49853	1.26709e-07
Akt1	2.10012	1.27982e-07
Slc39a2	1.81924	1.27982e-07
Cstdc1	28.7402	1.34669e-07
Dapk3	1.51539	1.37129e-07
Fkbp11	1.5485	1.39633e-07
Mrps18c	1.35098	1.41034e-07
Bad	1.69726	1.41034e-07
2310033P09Rik	1.60969	1.42671e-07
Ctsb	1.35869	1.46001e-07
Trim71	1.44551	1.49408e-07
Srsf9	1.34136	1.49408e-07
Mbd2	1.8287	1.50908e-07
Tsc22d4	1.83573	1.50908e-07
Cfl2	1.45807	1.55979e-07
Prdx2	1.02706	1.55979e-07
Gusb	1.87762	1.63835e-07
Cuta	1.5288	1.67906e-07
Dbi	1.00753	1.71814e-07
Zfp91-1	1.43506	1.71814e-07
Lrrc8a	1.43982	1.73802e-07
Ramp2	3.73542	1.75812e-07
Plec	1.55579	1.91021e-07
Hras	1.3413	1.94483e-07
Snx3	1.07854	1.96726e-07
Smad2	1.34965	1.98994e-07
Cryab	3.96521	2.06263e-07
Atp6v0e	1.09443	2.06263e-07
Ccny	1.59557	2.09368e-07
Ftl1-ps2	1.32356	2.09368e-07
Gpat4	1.57658	2.09368e-07
Rab4a	1.58707	2.10413e-07
Gna12	1.66616	2.15608e-07
Socs3	1.8191	2.18091e-07
Farsa	1.45523	2.20274e-07
Akap12	1.21601	2.20274e-07
Adam15	2.22446	2.30122e-07
Brd8	1.16993	2.40042e-07
Pitpna	1.38798	2.40042e-07
Vim	2.19479	2.41239e-07
Rpain	1.52691	2.42086e-07
1700017B05Rik	1.61068	2.42086e-07
Wdr83os	1.57567	2.44867e-07
Dazap2	1.56232	2.53769e-07
Gtf2h5	1.19639	2.56307e-07
Srp68	1.41525	2.56307e-07
Mtfr1l	1.3559	2.57212e-07
Trabd	1.65283	2.57212e-07
Slc11a2	1.97373	2.61084e-07
Stard10	1.89597	2.61084e-07
Timm8b	1.17099	2.61084e-07
Gmppb	2.35993	2.64081e-07
Mlec	1.29386	2.70565e-07
Psenen	1.65336	2.72881e-07
Vegfa	1.92511	2.72881e-07
Cnpy3	1.86643	2.86843e-07
Fam129a	2.43937	2.95336e-07
Mrpl20	1.23531	2.9681e-07
Ergic3	1.26251	3.04075e-07
Fkrp	1.89025	3.17548e-07
Cited2	1.40494	3.2072e-07
Gins2	1.51493	3.2072e-07
Ywhag	1.28001	3.28555e-07
Psmd3	1.14663	3.34434e-07
Nme1	1.1481	3.40416e-07
Rtn4	1.00632	3.45526e-07
Ndufs5	1.46086	3.45526e-07
Nucb1	1.57736	3.45526e-07
Cnih1	1.28909	3.51702e-07
Dnajc3	1.30681	3.57986e-07
Bri3	1.11827	3.59768e-07
Etl4	1.53246	3.63868e-07
Mycn	1.52498	3.69847e-07
Zswim8	2.03149	3.69847e-07
Mrpl27	1.49412	3.7406e-07
Mafg	1.3256	3.90536e-07
Golt1b	1.3939	3.94979e-07
Smpd1	2.07298	4.02015e-07
Sptssa	1.47301	4.06585e-07
Nradd	1.70826	4.11207e-07
Cyb561d2	2.57084	4.13251e-07
Sar1a	1.16401	4.23278e-07
Ten1	1.65144	4.35696e-07
H2-Eb1	3.47428	4.35696e-07
Wdr45	2.08802	4.46253e-07
Usf2	1.37313	4.56431e-07
Pop5	1.29374	4.66837e-07
Bmp6	3.48979	4.69154e-07
Vta1	1.47056	4.7447e-07
Arf5	1.26166	4.76825e-07
Ccdc6	1.26397	4.8462e-07
Bola3	1.42416	4.8462e-07
Cpxm1	1.85311	5.34578e-07
Rnf165	2.13094	5.5788e-07
Afg3l1	1.27411	5.70534e-07
Neu1	1.55935	5.76965e-07
Tsta3	1.40141	5.95889e-07
Vdac1	1.04032	5.95889e-07
P3h1	2.19237	5.95889e-07
Dnajb12	1.68764	6.31881e-07
Snrnp25	1.28644	6.31881e-07
Ralb	1.61645	6.35001e-07
Gsk3b	1.30556	6.46173e-07
Gm2a	1.60758	6.49363e-07
Rpl10	1.27372	6.56662e-07
Jup	1.49226	6.74818e-07
Rps2-ps10	1.58798	6.74818e-07
Ptgr1	1.69023	6.90972e-07
Raet1e	3.04157	6.94382e-07
Mras	3.50028	7.01252e-07
H2-Ab1	2.74068	7.21564e-07
Rex1bd	1.28684	7.21564e-07
Ccdc167	2.04884	7.38806e-07
Slc35a4	1.81745	7.4611e-07
Ptov1	1.23229	7.54472e-07
Chn2	2.63143	7.62926e-07
Serping1	2.88361	7.66688e-07
Slc46a1	2.78437	7.74269e-07
Olfr718-ps1	1.61801	7.74269e-07
Bak1	1.89631	7.86803e-07
Spns1	1.29687	8.28815e-07
Cacnb3	2.41285	8.43297e-07
Smim12	1.39108	8.58025e-07
Gpc6	27.8151	8.71883e-07
Slirp	1.21656	8.92607e-07
Tmem30a	1.45848	9.01415e-07
Bola1	1.3853	9.01415e-07
Uba5	1.17218	9.22821e-07
Lrp10	1.79582	9.4472e-07
Gnai2	1.04473	9.55249e-07
Stard8	2.01213	1.00233e-06
Edem1	1.51156	1.01349e-06
Lsr	1.49427	1.062e-06
Wdr1	1.54376	1.062e-06
Mogs	2.2222	1.07906e-06
Rassf8	2.24083	1.09104e-06
Ssna1	1.23536	1.10316e-06
Susd2	5.10891	1.1333e-06
Smim11	1.61406	1.13886e-06
Cdk2	2.02582	1.15858e-06
Pdia3	1.20418	1.16135e-06
Grpel1	1.15874	1.16135e-06
Ggta1	1.58835	1.16135e-06
Sdf4	1.35431	1.16704e-06
Rab3il1	2.54909	1.17998e-06
Bscl2	1.53102	1.20629e-06
Egln1	1.41014	1.24991e-06
Arid5b	1.39339	1.273e-06
Grasp	1.59657	1.273e-06
Gcnt1	3.08504	1.273e-06
Rps19bp1	1.31184	1.3319e-06
Dph3	1.3176	1.36318e-06
Surf2	1.55886	1.38667e-06
Sumf2	1.4769	1.40198e-06
Sall1	1.67676	1.46132e-06
Dda1	1.22502	1.46846e-06
Sipa1	2.02173	1.48284e-06
Calu	1.22075	1.48827e-06
Med11	1.86421	1.48827e-06
Pgls	1.03351	1.52309e-06
Bmyc	1.45984	1.53801e-06
Ostf1	1.27146	1.55494e-06
Gm2961	1.62565	1.56254e-06
Clint1	1.22766	1.57017e-06
Zfp932	1.58935	1.58745e-06
Zfp36l2	1.89662	1.60107e-06
Copa	1.20648	1.60107e-06
Slc35b2	1.68681	1.60889e-06
Gng2	1.46757	1.63649e-06
Coa3	1.10965	1.65251e-06
Commd2	1.429	1.65251e-06
Msrb1	1.31619	1.70965e-06
Dhrs7b	1.34641	1.74742e-06
Gar1	1.25795	1.74742e-06
Wwc2	1.23562	1.76661e-06
Nudt2	1.80756	1.786e-06
Mdh2	1.00193	1.8056e-06
Smim7	1.25119	1.89057e-06
Cdpf1	1.85252	1.89057e-06
Znrd1	1.41021	1.90678e-06
Spint1	1.40134	1.90678e-06
Fads1	1.75739	1.90678e-06
Mrps33	1.08339	1.92767e-06
AW822252	1.21191	1.94879e-06
Cmc2	1.53563	2.01584e-06
Prkab1	2.14393	2.06018e-06
Ftl1	1.76932	2.06018e-06
Cyb561	2.24099	2.08027e-06
Tmed3	1.35762	2.10056e-06
Raet1d	3.35312	2.10056e-06
Trappc3	1.48239	2.11859e-06
Mindy1	2.10085	2.11859e-06
Timd2	29.0093	2.11859e-06
Mapre2	1.68579	2.14174e-06
Clu	1.72383	2.21269e-06
Mfsd10	1.60611	2.21269e-06
Tram1	1.11166	2.26386e-06
Plod3	2.05376	2.31618e-06
Mrpl14	1.34321	2.32743e-06
Emc7	1.24195	2.33337e-06
Bckdk	1.35843	2.33337e-06
Slc16a1	1.29395	2.33337e-06
Idh3b	1.16661	2.34471e-06
Crxos	2.50511	2.35342e-06
Rab5c	1.33602	2.35342e-06
Ube2d1	1.39167	2.37907e-06
Prtg	2.06024	2.44858e-06
Tbl1xr1	1.51566	2.46048e-06
Znrf2	1.24091	2.47243e-06
Nelfb	1.37621	2.48162e-06
Tmem106a	4.30033	2.48162e-06
Svbp	1.32585	2.50863e-06
Spag7	1.28335	2.52082e-06
Cic	1.55816	2.67295e-06
Ppan	1.20573	2.68591e-06
Brk1	1.07887	2.69893e-06
Cd320	1.26662	2.71202e-06
Eif2b1	1.26803	2.75786e-06
Sys1	1.28402	2.8212e-06
Guk1	1.10804	2.83486e-06
Cyba	1.51216	2.89992e-06
Crcp	1.65417	2.91396e-06
Dctn5	1.46269	3.14447e-06
Chst12	1.92083	3.17845e-06
Cdc25a	1.43409	3.19379e-06
Mbd3	1.14172	3.20921e-06
F2rl1	2.34498	3.24387e-06
Cdk16	1.46439	3.3377e-06
Zfp280b	1.91775	3.37371e-06
Me1	1.7286	3.4101e-06
Dync1li1	1.03831	3.44687e-06
Mapkapk2	1.42451	3.45581e-06
Surf1	1.74466	3.45581e-06
2610001J05Rik	1.35515	3.51378e-06
Mme	1.68661	3.53071e-06
Smim20	1.55756	3.56482e-06
Tmem248	1.04641	3.59531e-06
Ndufa8	1.14744	3.59531e-06
Tpp1	1.41209	3.63404e-06
Tpm1	1.26326	3.66915e-06
Alpl	1.47067	3.69251e-06
Usp46	2.32863	3.69251e-06
Tspan9	1.72627	3.73227e-06
Vps28	1.20301	3.75026e-06
Pyy	6.46676	3.76835e-06
Pafah1b3	1.3063	3.83141e-06
Rbms2	1.3714	3.84572e-06
Hnrnpd	1.07544	3.84572e-06
Rhbdf2	1.95152	3.91004e-06
Epn1	1.3211	3.97112e-06
Prr5	1.67726	4.0138e-06
Lsm2	1.13675	4.05692e-06
Sdf2	1.21326	4.12466e-06
Purb	1.17864	4.24303e-06
Slc26a2	1.25731	4.26344e-06
Tm9sf2	1.20786	4.35535e-06
Sdhaf1	1.52685	4.48011e-06
Praf2	1.6465	4.51843e-06
Plpp3	1.9266	4.51843e-06
Slc6a6	1.41522	4.61078e-06
Pcif1	1.23989	4.61078e-06
Nxn	1.50796	4.68745e-06
Psph	1.36148	4.73257e-06
Triobp	1.40693	4.77812e-06
Ctdspl	2.68	4.77812e-06
Cul1	1.1004	4.80106e-06
Scamp2	1.41371	4.87567e-06
Mrpl17	1.06774	4.92776e-06
Parm1	2.78326	4.9514e-06
S100g	28.8994	5.00428e-06
Sec23a	1.23149	5.05771e-06
Mrpl41	1.53864	5.22679e-06
Jkamp	1.26524	5.28252e-06
Tmem165	1.13177	5.36999e-06
Mettl9	1.34182	5.45318e-06
Ly6e	1.36924	5.47928e-06
Glt8d1	2.3377	5.50551e-06
Shf	2.08672	5.53187e-06
Nudt1	1.41384	5.55259e-06
Chmp6	1.35367	5.55259e-06
Pqbp1	1.5814	5.6117e-06
Slc39a4	1.70146	5.77108e-06
Ndufb4	1.52475	5.82641e-06
Sec31a	1.14247	5.82641e-06
Cdc42se1	1.88497	5.84223e-06
Rap2b	1.31951	5.84223e-06
Washc5	1.2346	6.10075e-06
Slc5a11	3.4249	6.1592e-06
Gmnn	1.11055	6.1592e-06
Jmjd6	1.29863	6.22456e-06
Pex5	1.74971	6.2906e-06
Vamp3	1.3462	6.35732e-06
Srek1	1.13869	6.42472e-06
Pepd	1.44502	6.47961e-06
Rnh1	1.25149	6.47961e-06
Arih2	1.27829	6.47961e-06
Esyt1	1.34437	6.54164e-06
Agtrap	1.23441	6.59091e-06
Snx24	2.55602	6.59091e-06
Tmem160	1.02537	6.59091e-06
Hopx	3.55007	6.81629e-06
Klkb1	1.97047	6.88842e-06
Arfgap1	1.59322	6.92127e-06
Fbxo22	1.24847	6.95429e-06
Anapc13	1.21372	6.98745e-06
Abcc5	1.20628	7.10214e-06
Nsdhl	1.58952	7.17001e-06
Cops7a	1.26483	7.17001e-06
Ino80c	1.59048	7.20419e-06
2310057M21Rik	1.1258	7.23853e-06
Ankrd46	1.64214	7.39226e-06
Slc9a6	2.23603	7.39226e-06
Npffr1	1.25604	7.42748e-06
Gm1821	1.70694	7.46286e-06
Osbp	1.39535	7.62879e-06
Chmp2b	1.18676	7.7016e-06
Cnot9	1.12717	7.78281e-06
Eps8	1.71366	7.86485e-06
Usp36	1.24638	7.93986e-06
H1f0	1.20675	7.93986e-06
Cope	1.12661	8.02351e-06
Shisa5	1.48149	8.1546e-06
Hmbs	1.19988	8.28777e-06
Abhd14a	1.43291	8.37496e-06
Nagk	1.21415	8.56042e-06
Bloc1s4	1.35356	8.65038e-06
Chic2	1.22524	8.74125e-06
Lmf2	1.67463	8.92578e-06
Scpep1	1.23724	8.92578e-06
Tmem9	1.27376	9.123e-06
Vkorc1	1.35244	9.20067e-06
Psma7	1.00049	9.20067e-06
Fastk	1.34497	9.20067e-06
Timp2	1.969	9.29713e-06
Yrdc	1.09708	9.38543e-06
Hic2	1.10228	9.38543e-06
Mtmr7	1.40609	9.46537e-06
Ankrd33b	3.97035	9.46537e-06
Nxf7	2.33556	9.46537e-06
Gatd1	1.30953	9.61916e-06
BC002163	1.50342	9.65536e-06
Degs1	1.13682	9.65536e-06
Ly6a	5.94761	9.74704e-06
Glyr1	1.1055	9.94256e-06
Arl2bp	1.48191	1.00081e-05
Gga2	1.09256	1.00081e-05
Tnrc18	1.82172	1.00081e-05
Smn1	1.18684	1.00081e-05
Cenpv	1.17072	1.00555e-05
Aup1	1.22644	1.01031e-05
Strap	1.05372	1.01509e-05
Ctdnep1	1.41403	1.02571e-05
Daam1	1.36238	1.02958e-05
Clpp	1.11737	1.02958e-05
Cenpx	1.13723	1.03446e-05
Klhdc3	1.46192	1.0733e-05
Tceal9	1.17744	1.0845e-05
Ndufab1	1.09849	1.1083e-05
Cyb5r1	1.19567	1.11354e-05
Hebp1	1.2802	1.1188e-05
Scand1	1.04579	1.1401e-05
Aqp8	28.2424	1.1401e-05
Psmg3	1.76051	1.14548e-05
Mrps28	1.13705	1.16288e-05
Dpagt1	1.69491	1.16728e-05
Nme2	1.32731	1.16728e-05
Ptdss1	1.41392	1.18058e-05
Sucla2	1.18234	1.18058e-05
Rdh11	1.38971	1.18058e-05
Isy1	1.32894	1.18058e-05
Slc38a7	2.01018	1.19288e-05
Pigt	1.16344	1.20529e-05
Zfp36l1	1.17458	1.21783e-05
Slc25a39	1.08671	1.22936e-05
Triap1	1.14787	1.25506e-05
Zfp511	1.32089	1.25506e-05
Txn2	1.07171	1.26098e-05
Ing5	1.21053	1.26693e-05
Tarbp2	1.25102	1.2729e-05
Lypla2	1.68015	1.291e-05
Dym	1.16672	1.291e-05
Barx1	2.91116	1.3032e-05
Rnf7	1.16932	1.3032e-05
Vps53	1.68097	1.30935e-05
Slc20a1	1.34985	1.31431e-05
G6pc3	2.39805	1.33544e-05
Stat3	1.10982	1.34173e-05
Plpp2	1.86533	1.35441e-05
Alg3	1.81652	1.35441e-05
Qsox1	1.38447	1.36079e-05
Chrac1	1.12141	1.36596e-05
Polr2i	1.18113	1.36596e-05
Snd1	1.07868	1.38012e-05
Elp5	1.15936	1.42605e-05
Ppm1l	2.25655	1.4395e-05
Stard7	1.47972	1.4395e-05
Dera	1.11872	1.4544e-05
Sigmar1	1.20225	1.46944e-05
Parva	1.74336	1.47635e-05
Golm1	1.17232	1.48329e-05
Igf2bp3	1.26272	1.49863e-05
Nmd3	1.1498	1.51002e-05
Ndufaf3	1.29358	1.51002e-05
Cabin1	1.38535	1.51002e-05
Ubald1	1.26077	1.51712e-05
Med9	1.24616	1.52425e-05
Msmo1	1.21784	1.53142e-05
Rras	1.25028	1.57337e-05
Pus1	1.36922	1.60744e-05
Uqcc1	1.90821	1.63929e-05
Trip11	1.23267	1.63929e-05
Ndufa12	1.51975	1.65618e-05
Tceal8	1.12178	1.70939e-05
Prkag1	1.44437	1.70939e-05
Thoc1	1.09329	1.72697e-05
Tmem33	1.09477	1.73506e-05
Gps2	1.19972	1.74318e-05
Mrps7	1.04019	1.7792e-05
Tmem120a	1.66612	1.87575e-05
Scfd1	1.17169	1.89164e-05
Mrps36	1.08392	1.89164e-05
Actr3	1.08243	1.90934e-05
Zfp57	1.23279	1.90934e-05
Hspa13	1.53176	1.93962e-05
Tbcb	1.00501	1.97037e-05
Slc35g1	1.92498	2.02383e-05
Slc37a4	3.49845	2.03326e-05
Rhob	1.58967	2.04095e-05
Plod1	1.70849	2.04095e-05
Shisa8	2.5312	2.08471e-05
Fdps	1.32538	2.11212e-05
Rab8a	1.20449	2.14549e-05
Ncln	1.20408	2.15172e-05
Pgs1	1.30651	2.15172e-05
Stx12	1.36613	2.15172e-05
Atraid	1.32258	2.22019e-05
Slain2	1.19946	2.2552e-05
Timm50	1.10222	2.27818e-05
Coa5	1.26178	2.37854e-05
Commd9	1.4646	2.38957e-05
Tufm	1.21834	2.41178e-05
Ddx50	1.12538	2.41178e-05
Cuedc2	1.11351	2.46104e-05
Ntan1	1.0713	2.4839e-05
Sec24a	1.05996	2.4839e-05
Crk	1.08797	2.50266e-05
N4bp2	1.08639	2.50266e-05
Ifnar2	1.88833	2.50266e-05
Unc50	1.11218	2.52374e-05
Tle3	1.39128	2.545e-05
Pdzd3	27.8066	2.545e-05
Lsm6	1.03857	2.545e-05
Rnpepl1	1.91492	2.57082e-05
Phb	1.13251	2.62547e-05
Fam104a	1.16423	2.64982e-05
Nip7	1.11034	2.66208e-05
Nipsnap3b	1.13813	2.7186e-05
Atp1b1	1.2238	2.73116e-05
Sft2d3	1.18567	2.75881e-05
Rai14	1.48566	2.8794e-05
Pnma5	1.26006	2.90848e-05
Ythdf1	1.10051	2.92189e-05
Npr1	1.63559	2.93289e-05
Med31	1.19912	2.93289e-05
Pigp	1.13308	2.99491e-05
Adck5	1.4593	3.00871e-05
Pak4	1.09459	3.02257e-05
Rpl17	1.08111	3.03649e-05
S100a11	1.10521	3.06711e-05
Tmem192	1.36137	3.07864e-05
Slc7a6os	1.30164	3.19653e-05
Chid1	1.16638	3.19653e-05
Arpc1a	1.01016	3.19653e-05
Prdx3	1.77428	3.19653e-05
Rab13	2.49116	3.19653e-05
Srp19	1.0141	3.19653e-05
Slc25a11	1.0768	3.25576e-05
Zdhhc2	1.54555	3.25576e-05
Lias	1.29119	3.25576e-05
Desi1	1.27549	3.37597e-05
Fam136a	1.08778	3.42553e-05
Tmem208	1.26509	3.42553e-05
Gale	1.63539	3.44125e-05
Myh9	1.14399	3.49464e-05
Lyrm2	1.45301	3.60379e-05
Crygd	6.16495	3.61732e-05
Sfmbt2	1.68957	3.61732e-05
Exosc4	1.09895	3.62792e-05
Vill	2.61746	3.62792e-05
Ltbp4	1.2487	3.64455e-05
Mgat2	1.20439	3.69792e-05
Psmd9	1.07436	3.73494e-05
Foxj3	1.16442	3.75204e-05
Ppm1g	1.00739	3.76922e-05
Pla2g12b	5.789	3.78648e-05
Plpp5	1.84352	3.80071e-05
Agpat3	1.19648	3.81811e-05
Ppm1m	1.62846	3.94533e-05
Rce1	1.39914	3.94533e-05
Lats2	3.97695	3.94533e-05
Med8	1.0011	3.94533e-05
Fopnl	1.21661	3.97828e-05
Dpysl2	1.54229	3.97828e-05
Prxl2b	1.35313	3.97828e-05
Nynrin	2.15181	3.99648e-05
2510002D24Rik	1.59185	4.01476e-05
Zdhhc3	1.0184	4.03312e-05
Pttg1ip	1.12538	4.092e-05
Slc6a8	1.08778	4.14836e-05
Zfp414	1.63557	4.18973e-05
Impdh1	1.16438	4.20211e-05
Fis1	1.09606	4.20211e-05
Fhl1	1.53135	4.3255e-05
Hint3	1.09748	4.4595e-05
Whamm	1.22678	4.4595e-05
Arhgap8	1.10905	4.50385e-05
Qrsl1	1.47915	4.64314e-05
Rab27a	2.97486	4.64314e-05
Scarb2	1.43699	4.66057e-05
Dtymk	1.01285	4.73201e-05
Rpusd1	2.01225	4.83019e-05
Cotl1	1.26777	4.8742e-05
Ring1	2.2894	4.91472e-05
Rab1b	1.20499	4.91472e-05
Fanci	1.89802	4.91472e-05
Gsn	2.94813	5.12036e-05
Tmem120b	2.30976	5.12036e-05
Ube2g2	1.81275	5.171e-05
Mapk1ip1l	1.14802	5.19445e-05
Carnmt1	1.14083	5.21801e-05
Renbp	1.23729	5.2613e-05
Dvl3	1.25934	5.2613e-05
Dmac1	1.2195	5.35736e-05
Hexa	1.40363	5.41026e-05
Nans	1.04408	5.43052e-05
Tmx1	1.06972	5.43052e-05
Nudt16l1	1.4449	5.48412e-05
Luc7l2	1.02564	5.55896e-05
Gstm5	1.17212	5.55896e-05
B3galnt1	3.65498	5.60505e-05
Ssbp3	1.12176	5.65591e-05
Fam111a	1.57307	5.7724e-05
2410004B18Rik	1.56946	5.82021e-05
Gm36028	3.88019	5.82021e-05
Utp4	1.11813	5.82021e-05
Ddrgk1	1.04065	5.90864e-05
Sh3gl1	1.03964	5.99373e-05
Vps8	2.79131	5.99373e-05
Ntn3	2.42111	6.11687e-05
Unc45a	1.00529	6.17697e-05
Dhrs13	2.06131	6.29401e-05
Rnpep	1.14876	6.35578e-05
Eva1a	1.80148	6.38443e-05
Mri1	1.07452	6.4132e-05
Hip1	1.15335	6.47609e-05
Anxa3	1.65397	6.50526e-05
Med6	1.1132	6.52957e-05
Creld2	1.18337	6.52957e-05
Cdkn3	1.22137	6.76908e-05
Mpv17	1.16582	6.78398e-05
Ldlr	1.48127	6.78398e-05
Slc39a7	1.20995	6.81449e-05
Ddx47	1.02529	6.98499e-05
Cmpk1	1.11374	6.98499e-05
Knstrn	1.09745	7.01638e-05
Tnrc6a	1.1057	7.03721e-05
Tomm5	1.05927	7.03721e-05
Aamp	1.00325	7.06349e-05
Coq7	1.09061	7.06349e-05
Dolpp1	1.7386	7.09523e-05
Cisd3	1.82769	7.26149e-05
Acaa1a	1.15729	7.26149e-05
Zfp706	1.03099	7.28312e-05
Oplah	6.5887	7.28312e-05
Spcs3	1.18123	7.28312e-05
Gm1673	1.47744	7.49835e-05
Ythdf3	1.05201	7.49835e-05
Vti1b	1.22025	7.55444e-05
Ppil2	1.09361	7.55444e-05
Commd4	1.08262	7.55444e-05
Snf8	1.0255	7.62236e-05
Ciao3	1.48146	7.62236e-05
Ryk	1.08669	7.68513e-05
As3mt	1.65363	7.68513e-05
Mc1r	1.46584	7.91177e-05
Stx18	1.14177	8.10854e-05
Ptpn14	1.25428	8.14482e-05
Kat14	1.32906	8.29153e-05
Crygc	5.48222	8.29153e-05
Fads2	1.12232	8.37203e-05
Ap2a1	1.43212	8.40945e-05
Tollip	1.40642	8.4408e-05
Agrn	1.3006	8.4408e-05
Bud31	1.0041	8.47228e-05
Sec13	1.09431	8.58637e-05
Cdc42ep5	2.69827	8.58637e-05
Ak3	1.49456	8.62474e-05
Rab11fip4	1.89686	8.70835e-05
Smim1	3.62529	8.72802e-05
B3gnt5	2.68657	8.72802e-05
Sqle	1.03227	8.72802e-05
Lpcat1	1.10917	8.93768e-05
Ccm2	1.50862	9.02421e-05
Utf1	1.12394	9.04467e-05
Ric8a	1.2571	9.04467e-05
Cxcl16	2.21562	9.04467e-05
Idnk	1.16085	9.04467e-05
Rap1gds1	1.13017	9.21384e-05
Slc35f5	2.82045	9.21384e-05
Mdp1	1.14967	9.29619e-05
Gltp	1.19364	9.29619e-05
Fbxl19	1.04359	9.33763e-05
Scamp3	1.04808	9.35892e-05
Rgs3	2.5409	9.35892e-05
Wbp1l	1.32177	9.58316e-05
Tmod3	1.01702	9.61892e-05
Tnpo1	1.03315	9.61892e-05
Rfk	1.10785	9.69782e-05
Prelid2	1.10349	9.69782e-05
Faap24	1.88833	9.78439e-05
Abcd1	2.46176	9.78439e-05
Gna11	1.06519	9.87171e-05
Abhd12	1.02384	9.87171e-05
Tex261	1.08896	9.96691e-05
E2f8	1.70652	0.000100558
Bbip1	1.09816	0.000102578
Sec22b	1.02516	0.000103034
F3	3.42493	0.000103952
Tmem231	1.35717	0.000104414
Pth1r	2.24344	0.000108411
Llgl2	1.32057	0.000108411
Ptpn3	1.46452	0.000111722
Tm2d2	1.20571	0.000115987
Ubl3	1.03391	0.000118909
Wsb1	1.05923	0.000119435
Selenoh	1.09756	0.000119962
Traf7	1.01312	0.000120407
Plxnb2	1.42738	0.000121559
Ints7	1.20934	0.000122462
Zyx	1.37238	0.000123546
Gpx2	1.79356	0.000124726
Slc30a5	1.11851	0.000125653
Acsl3	1.06494	0.000125653
Ankrd13a	1.13162	0.000125653
Ermp1	1.1797	0.000126208
Golga7	1.01382	0.000129375
Cmklr1	2.49902	0.00013167
Dok2	3.58809	0.00013167
Gmfg	1.2389	0.00013225
Tmem39b	1.72943	0.00013274
Arfip1	1.83965	0.00013274
Ppih	1.02832	0.000133911
Tgfbrap1	2.77526	0.000135875
Hypk	1.15115	0.000138472
Hes1	1.37903	0.000142359
Slc35e1	1.56738	0.000142359
Meis2	3.684	0.000143711
Dcaf11	1.42315	0.000147195
Pmm2	1.44409	0.000150656
Mvd	1.21176	0.000151212
Arfip2	1.52489	0.000151212
Capg	1.57205	0.000151874
Spout1	1.30046	0.000153668
Gnl1	1.02436	0.000153668
Stx3	1.01438	0.000153668
Ptrh2	1.15257	0.000153668
Specc1	1.6441	0.000154341
Anxa4	1.14418	0.00015659
Stk19	1.56992	0.000159456
Ddx19a	1.0332	0.000159456
Trim35	1.01859	0.000161666
Kifc2	1.36403	0.000162152
Mrpl4	1.00916	0.000165116
Cemip	5.81685	0.000165837
Src	2.39876	0.000166449
Spats2	1.09307	0.000166449
Enoph1	1.08527	0.000167063
Cers5	1.31286	0.000167063
Sgk1	1.15126	0.000167792
Chpf	1.89751	0.000169146
Mphosph9	1.45515	0.000169146
Tmed1	1.14682	0.000170626
Grina	1.36162	0.000173101
Sulf2	1.02531	0.000174731
Cers6	1.92781	0.000176139
Sapcd1	5.15858	0.000176139
Srxn1	1.86813	0.000176906
Mad2l2	1.17787	0.000179228
Rab30	1.32424	0.000179769
Hars	1.00661	0.000179769
Ppp1r21	1.83612	0.000179769
Acbd3	1.02389	0.000181338
Ganab	1.1027	0.000181338
Smyd2	1.27898	0.000182678
Gpt2	1.57225	0.000183473
Ralgds	1.52171	0.000184149
Lss	1.39906	0.000184149
Slc35f6	1.58278	0.00018551
Jagn1	1.09707	0.00018551
Ptrhd1	1.04449	0.000192444
Cdr2	1.10895	0.000192444
Rrp8	1.21579	0.000192444
Tvp23b	1.0783	0.000196197
Usp5	1.03648	0.000197904
Ccdc12	1.01619	0.000197904
Tap1	1.77483	0.000199626
Gm7389	1.06653	0.000199626
Rpa3	1.28114	0.0002025
Gatad1	1.00039	0.000203245
Yif1b	1.09513	0.000203245
Hsf1	1.25762	0.000204877
Tmem138	1.99843	0.000204877
Dyrk2	1.49109	0.000205765
Hbegf	1.19805	0.000208724
Tcf7l2	1.3038	0.000210673
Vgll4	2.27399	0.000213143
Pprc1	1.0897	0.000218077
Pdgfa	1.04892	0.000222161
Gaa	1.166	0.000223121
Ppp4r1	1.3135	0.000224907
Nfkbil1	2.31644	0.000225586
Rwdd4a	1.11215	0.000225586
Clic5	3.21123	0.000229656
Man1b1	1.13817	0.000229656
Fxyd5	2.14953	0.000232791
Gba	1.83813	0.000234804
Cda	3.27629	0.000235816
Hmox2	1.06436	0.000238006
S100a16	2.06665	0.000239032
Myo18a	1.33291	0.000239754
Uqcc3	1.0885	0.000244224
Ccn1	2.13652	0.000244224
Cdk2ap1	1.04136	0.000246332
Ercc1	1.06769	0.000246332
Rere	1.04299	0.000247392
Prep	1.06447	0.000248298
Fbxw8	1.13636	0.000251357
Ino80e	1.23895	0.000251357
Ech1	1.04541	0.000251357
Bst2	1.02977	0.000252277
Tmem219	2.2067	0.000253362
Meis1	3.96054	0.000254452
Gns	1.07888	0.000256482
Camk2d	1.81754	0.000258528
Mnt	1.07927	0.000259312
Trub2	1.0473	0.000259312
Arl8a	1.1791	0.000259935
Ccdc97	1.34927	0.000259935
Rab5b	1.23091	0.000259935
Bin1	1.4079	0.000260888
Nol12	1.00885	0.000265901
Csk	1.36005	0.000267043
Ndufaf8	1.09537	0.00026934
Epb41l2	1.03967	0.000271317
Cisd2	1.03614	0.000271317
Pld3	1.45463	0.000271317
Fndc3a	1.09658	0.000276175
S100a6	1.12312	0.000276175
Akt2	1.18625	0.000277359
Gstm2	1.87386	0.000278375
Bmpr1a	1.07225	0.000280418
Ykt6	1.11676	0.000280418
Foxk2	1.38808	0.000281445
Wrb	1.14831	0.000282651
Rtn1	1.68524	0.000283862
Slc16a3	1.02525	0.000284726
Mrpl55	1.08706	0.000287171
Ptpa	1.05567	0.000288401
Sec23b	1.0056	0.000291941
Cdh4	4.51198	0.000293191
Coa6	1.07334	0.000294084
Tmem50b	1.4126	0.000295161
Acads	1.11301	0.000299333
Gna13	1.05001	0.000300429
Mrpl44	1.09319	0.000301529
Scn1b	1.55184	0.000301529
Ly6k	1.99576	0.000303741
Tle5	1.04024	0.000303741
Ormdl1	1.35048	0.000312182
Ikzf5	1.61981	0.000314853
Dhrs7	1.30243	0.000314853
Sbds	1.02242	0.000316197
Slc27a4	2.1962	0.000317161
R3hdm4	1.06192	0.000317161
Emc3	1.01826	0.000321044
Hmgxb3	1.59405	0.000322218
Amz2	1.53054	0.000330948
Mettl2	1.19714	0.000336622
Fgf10	3.78692	0.000337852
Naxd	1.24184	0.00033929
Fbl	1.00438	0.000348251
Acaa2	1.25649	0.000351428
Fam219b	1.49646	0.000357865
Drg2	1.01263	0.000367732
Cdc123	1.03757	0.000369071
Dnajc4	1.38468	0.00037423
Nid1	1.30713	0.000377632
Tstd3	1.40757	0.000379006
4933434E20Rik	1.01258	0.000380159
Flot1	1.24215	0.000381542
Plce1	1.97227	0.000382931
Fndc5	1.03291	0.000382931
Med16	1.06189	0.000384552
Shisal2b	3.39448	0.000388996
Cryz	1.23028	0.000388996
Golga2	1.58202	0.000388996
Sfxn2	1.8222	0.000394418
Rpp14	1.2853	0.000396086
Cyp4f14	5.69412	0.000403537
Trib1	3.22085	0.000406952
Nagpa	1.58576	0.000410155
Tor1aip1	1.28776	0.000424698
Amdhd2	1.10095	0.000426239
Spock2	2.90928	0.000427535
Hps4	1.7822	0.000429087
Ccdc47	1.01407	0.000435038
Usb1	1.2575	0.000438709
Gm5854	3.30241	0.00044241
Tpst1	1.02573	0.000450422
Trp53i13	1.60243	0.000452316
Glipr1	4.15737	0.000453691
Fahd2a	1.73693	0.000453691
Aacs	2.36277	0.000455597
Mcur1	1.26664	0.000456983
Atp13a1	1.16214	0.000460831
Hspbp1	1.49588	0.000464443
Rnft1	1.28025	0.000466393
Parvb	1.10592	0.000467544
Asb8	1.74273	0.000467544
Ncs1	2.09065	0.000471748
Ogfr	1.51574	0.000475716
Borcs7	1.29835	0.000484301
Slc25a51	1.1098	0.000496603
Anxa7	1.07143	0.000501055
Crip2	1.19715	0.000510365
Nucb2	1.2659	0.000518951
Iqsec1	1.04978	0.000518951
Tsnax	1.02735	0.000523593
Sh2b3	1.94989	0.000528275
Slc38a10	1.05833	0.000541331
Fam234a	1.56818	0.000541331
Cramp1l	1.01873	0.000546163
Ppm1n	2.12576	0.000565904
Fam3c	1.00278	0.000580824
P3h4	2.07697	0.000588754
Dram2	1.48885	0.000597919
Ap1ar	1.12263	0.000597919
L3mbtl3	2.32148	0.000599728
Cpt2	1.35663	0.000599728
Slc9a3r2	1.48426	0.000609061
Pkp3	1.177	0.000609061
Prrg2	2.2521	0.000609061
Tm2d1	1.07597	0.000616667
2310011J03Rik	1.05642	0.000619223
Pck2	1.03945	0.000623671
Czib	1.1254	0.000637398
Gm17018	1.03859	0.000639327
Gm21596	1.26476	0.000644272
Slc9a8	1.10348	0.000655358
Wdr4	1.44269	0.00066115
Csrp1	1.30042	0.000663882
Tmem161a	1.98059	0.000672511
Tlcd1	1.53631	0.000677701
Apmap	2.67833	0.000689331
Bag2	2.63021	0.000694646
Arxes2	1.03338	0.000694646
Skap2	1.00285	0.000697509
Slc35c2	1.36546	0.000735769
Ugp2	1.0201	0.000744474
Szrd1	1.12704	0.000744474
Nectin1	1.41845	0.000747127
Hacd1	1.40304	0.00075287
Etv6	1.7396	0.000755962
Rassf7	1.09621	0.000758655
Arl6ip5	2.76674	0.000761359
Lgals9	1.65555	0.000768035
Psmb9	1.7337	0.000776272
Mtmr4	1.39697	0.000776272
Slc50a1	1.15759	0.000776272
Fam189a2	2.95781	0.00078586
Slc25a44	1.53527	0.00079274
Ccdc184	1.05557	0.00080954
Htatip2	2.73007	0.000816179
Pard6b	1.47915	0.000816179
Slc16a2	1.30542	0.000819518
Pdxk	1.01287	0.00082287
Acat1	1.10019	0.000824914
Slc37a3	1.01299	0.000824914
Litaf	1.06633	0.000824914
Rnf44	1.20899	0.000841913
Igsf23	1.08815	0.000847905
Lgalsl	1.51861	0.000847905
Cdk5rap3	1.00382	0.000861383
Efna3	1.77846	0.000861383
Cst13	4.74155	0.000861383
Isca2	1.27206	0.000867969
Limd1	1.30732	0.000875527
Dgat1	1.5212	0.000882682
Psmf1	1.06114	0.000905911
Ccdc61	1.27069	0.00090912
Mecp2	1.09861	0.000918334
Tfec	27.8084	0.000918334
Mttp	1.23974	0.000918334
Suv39h2	1.26647	0.000922071
Crip1	1.06905	0.000924854
Mep1b	1.84338	0.000939499
Gga1	1.20549	0.000955858
Uxs1	1.04925	0.00097198
Epha2	1.22572	0.000975924
Dnajc17	1.40216	0.000988359
Ctsc	1.34283	0.000995871
Cpm	1.31883	0.000999388
Slc1a4	1.18554	0.00100292
Nefm	2.10528	0.00101926
Mt2	1.06718	0.00101926
Trip6	1.17276	0.00101926
Nos1	1.55148	0.00102806
Aamdc	1.0582	0.00104265
Akr1b8	2.16857	0.00104265
Zfand2b	1.23641	0.00104265
Ccnd3	1.01478	0.00105164
Pradc1	1.28599	0.00106389
Pycrl	1.37824	0.00106819
Tet2	1.04653	0.00109432
Rela	1.1861	0.00109432
Ptgfrn	1.25995	0.00110373
Serinc2	1.31669	0.00112049
Tedc2	1.13357	0.00113865
Rint1	1.15398	0.00118294
Acsf2	1.58156	0.00118649
Aptx	1.07898	0.00119125
Ppfibp2	1.52272	0.00119543
Sc5d	1.28186	0.00120323
Spryd7	1.20642	0.00120323
Tubg1	1.10076	0.00120745
Krtcap3	1.80728	0.00121959
Igsf3	1.03087	0.00124487
B3glct	1.89257	0.00124861
Anapc15	1.03905	0.00125864
Sik1	1.09636	0.00126811
Apbb1	1.47536	0.00126811
Pithd1	1.05427	0.00131911
Slc25a10	1.89819	0.00132769
Bcat1	1.00301	0.00133234
Rassf3	1.12538	0.00133766
Nt5e	1.65866	0.00135715
Pygo2	1.33787	0.00136256
Gskip	1.53501	0.00137413
Fuom	1.30515	0.00138443
Ext2	1.07586	0.00140037
Nudt3	1.13136	0.00141017
Capn15	1.08034	0.00141578
Tspan14	1.77484	0.00143346
Nkain1	1.69963	0.00144419
Tead4	2.40678	0.00148414
Snx8	1.1023	0.00148414
Grhpr	1.01737	0.00150189
Itgb5	1.33339	0.00151237
Bcl2l13	1.19847	0.00151764
Urah	1.12793	0.00153429
Cr1l	1.03027	0.00154648
Kirrel	5.14727	0.00160883
Zbtb2	1.49989	0.00160883
Lrp8	2.18352	0.00164816
Fam20b	1.31233	0.00166777
1700109H08Rik	1.6324	0.00167355
Abhd16a	1.66022	0.00170174
Pla2g15	1.32075	0.00171192
Tcirg1	1.1931	0.00171192
Cdc42ep1	4.07522	0.00171192
Tnip2	1.38945	0.00173742
Tmem115	1.00978	0.00173742
Cgrrf1	1.2888	0.00174947
Cited1	1.7754	0.00176328
Olfr506	1.68954	0.00177718
Ptpn13	1.00815	0.0017957
Abitram	1.53695	0.00180191
Lmf1	1.34989	0.00180899
Pcnx3	1.17016	0.0018144
Snapc4	1.12495	0.00186488
Bcl7c	1.17046	0.00187219
Spsb2	3.65853	0.00187954
Extl3	1.61874	0.00188603
Ocel1	1.49911	0.00189343
Rreb1	1.07691	0.00189908
Arxes1	1.32665	0.00189908
Ap4m1	1.30829	0.00189908
Il23a	1.74266	0.00191703
Pacs1	1.20012	0.00192454
Top1mt	1.23517	0.00194635
Dtx2	1.10216	0.00194635
Sept9	1.45255	0.00196162
Dynlt3	1.38256	0.00203362
Senp5	1.13126	0.00204859
Adgrg6	2.57299	0.00204859
Il6st	1.13707	0.00206367
Itm2c	1.05603	0.00209414
Lamb2	1.45941	0.00210134
Ankrd54	1.05236	0.00210134
Ndufaf1	1.08126	0.0021076
Mgarp	1.24423	0.00212406
Rnf19a	1.02335	0.00215538
Zfp637	1.43079	0.00217319
Agap3	1.18464	0.00222338
Pvr	1.45695	0.00224172
Snx7	1.35264	0.00225042
Ptgis	1.32036	0.00227364
Tmbim1	1.29761	0.00227364
Tbc1d13	1.56185	0.00227364
Gas8	1.49121	0.00229133
Mtif3	1.13824	0.00229133
Mboat7	1.04336	0.00231019
Ppt1	1.05599	0.00231809
Zfp948	1.28369	0.00234198
Cdh24	3.08483	0.00235
Scube2	5.37625	0.00235
Bgn	4.96373	0.00236824
Clmp	2.71301	0.00239478
Fbxo31	1.18067	0.00239478
Krt19	1.6781	0.00243206
Pde4dip	1.20543	0.00244037
Tmem127	1.60956	0.00246656
Cmtm3	4.04862	0.00250266
4930529C04Rik	1.93285	0.0026132
Alg9	1.08297	0.00262094
Rab11fip5	1.18058	0.00270388
Ampd2	1.72154	0.00274809
Nmral1	1.2935	0.00275621
Wdr89	1.26262	0.0027856
Fuca2	1.99464	0.00282857
Mageh1	1.37542	0.00285029
Ino80b	1.37951	0.00291129
Retreg1	1.53737	0.00293232
Rflnb	1.62746	0.0029535
Efnb1	1.52538	0.0029976
Clip1	1.30877	0.0029976
Ncoa5	1.08258	0.00305658
Gmip	1.14562	0.00305658
Cept1	1.03069	0.00306691
Nol4l	1.64724	0.00314043
Bag3	1.1698	0.00315239
Clic3	27.2688	0.00316302
Tnnt1	1.5291	0.00321283
Pltp	1.40178	0.00323033
Aard	1.01743	0.00325354
Dnajc30	1.36795	0.00325354
Tada3	1.02443	0.0032769
Ptcd1	1.65003	0.00334388
Fam174a	1.07051	0.00346116
Pqlc3	1.48447	0.0035006
Syne4	1.78544	0.00351084
Vmn2r-ps104	1.03167	0.00353593
Prune1	1.26889	0.00356119
Prr3	1.178	0.00362741
Wnt6	2.79693	0.00363647
Tmc6	1.80536	0.00366552
Phpt1	2.20971	0.00369322
9530068E07Rik	1.2515	0.00369322
Gdap2	1.11829	0.00378069
Plekhf1	1.94975	0.00379332
Tmem98	2.00418	0.00380118
Mxd3	2.13739	0.00381548
Slc33a1	1.69211	0.00387647
Dram1	3.28561	0.00388613
Dscc1	1.18698	0.00391375
Ripk1	1.18193	0.00398444
Opa3	1.37562	0.00398444
Fam110b	1.12462	0.00399939
Limk1	1.4777	0.00408508
Med22	1.27367	0.00408508
CAAA01118383.1	1.27184	0.00408508
Smpd2	1.13785	0.00408508
Cyp2s1	1.04754	0.00416559
Klf16	1.04563	0.00419335
Aco1	1.01301	0.00419335
Flnc	1.69247	0.00425818
Ccdc137	2.0279	0.00428829
Cmtm8	1.24412	0.00432037
Lrrc73	2.34927	0.0043365
Pex11b	1.21674	0.00438703
Sh3tc1	2.79262	0.00441618
Ankrd39	1.36493	0.00444916
Zfp52	3.39814	0.00446574
Sgce	1.41868	0.00448985
Dipk1b	1.52275	0.00451966
Sept2	1.16679	0.00453093
Siah2	1.54564	0.00459686
Mul1	1.01231	0.00459686
Irf2bp2	1.19748	0.00462358
Pxn	1.12939	0.00465802
Cdyl2	1.52005	0.00472953
Vps37c	1.75659	0.00478625
Olfr1459	1.07043	0.00491181
Zdhhc7	1.24144	0.004928
P2rx4	1.12523	0.00494424
Arsa	1.94399	0.00495854
Tmem216	2.52188	0.00497488
Slc12a4	1.22536	0.00499329
Ephx4	4.8484	0.00513913
Tmub1	4.61268	0.00521126
Palm	1.08054	0.00526493
Mgat1	2.05173	0.00532124
Icosl	2.57765	0.00535202
Mogat2	4.39106	0.00535202
Bnip1	1.12027	0.00535202
Tmem168	1.33647	0.00535202
St6galnac3	2.4113	0.00538723
Ccdc84	1.39954	0.00538723
Pik3cd	2.40603	0.00538723
Atn1	1.78838	0.0054648
Amfr	1.20249	0.00552311
Zfp787	1.11698	0.00555721
Akr1c13	26.8314	0.00560764
Ffar3	27.7351	0.00560764
Slc39a6	1.04542	0.00562823
Zfpm1	1.17742	0.00564005
Vav2	1.49205	0.00566075
Kcnk1	1.11526	0.00567486
Prss50	1.70493	0.00569568
2410131K14Rik	1.52597	0.00570766
Sfrp1	1.02209	0.00576843
Emp3	1.21584	0.00578282
Gstt3	1.87344	0.00578282
Zfp777	1.02668	0.0058185
Dynlt1c	2.51946	0.0058185
2300009A05Rik	1.24949	0.00585666
Prickle2	1.37385	0.00589734
Srebf1	1.27524	0.00593828
Mcrip2	1.319	0.00605696
Hpn	1.36671	0.00611648
Mob3b	1.06133	0.00620623
Vars2	1.35893	0.00620623
Slc35a2	1.60004	0.00628275
Gpr108	1.00024	0.00632619
Synj1	1.02338	0.00632619
Spp1	1.13114	0.00636747
Rgs19	1.15418	0.00640902
Ctdsp1	1.55354	0.00645573
Pkd2	1.06094	0.00647675
Tmco3	1.17299	0.00654017
Dnal4	1.00067	0.00654017
Gys1	1.0486	0.0068281
Slc41a1	1.26568	0.00698038
Rgs10	1.52122	0.00702037
Hyal2	1.52896	0.00702037
Fbxo17	1.09605	0.00702037
Nab1	1.49712	0.00702037
Map3k10	1.28037	0.00712241
Vmn2r86	1.55289	0.00716049
Satb2	1.23103	0.00716049
Vamp2	1.04328	0.00734504
Irf9	2.46402	0.00734504
Donson	1.1315	0.00755089
Rccd1	1.42702	0.00759124
Mxd4	1.04103	0.00763745
Pard6a	1.87938	0.00768677
Metrn	1.80651	0.00768677
Pea15a	1.82969	0.00773354
Lratd2	1.84185	0.00781139
Arfgap3	1.39166	0.00789577
Dkkl1	3.89056	0.00800079
Abcb8	1.81019	0.00800079
Pxdn	1.71312	0.00800079
Tmem109	1.13328	0.00811897
Coq8b	1.07684	0.00811897
Lysmd2	1.16711	0.00835106
Bhlhe41	1.17456	0.00849806
Selenon	2.50992	0.00852527
Lxn	2.75939	0.00857371
Hsdl1	1.09082	0.00857371
Xlr3a	1.65142	0.00857371
Zdhhc15	2.12352	0.00868712
Dele1	1.00562	0.00868712
Cd68	1.64057	0.00879875
Dusp19	1.80349	0.00885189
Cd38	1.99239	0.00885189
Dhrs1	1.15643	0.00885189
Slc39a13	1.2836	0.00888336
Rhpn1	3.01445	0.00890853
Hvcn1	1.7685	0.0090261
Chkb	2.18567	0.0090261
Pnpo	1.14776	0.00905815
Epb41l1	1.07674	0.0090903
Smim27	2.00709	0.00929211
Tyro3	1.28076	0.00942108
Aebp1	4.05586	0.00946761
Lrrk1	2.88276	0.00946761
Tmem116	2.28455	0.00980756
Kyat3	1.05193	0.00987338
Obsl1	1.75352	0.0099047
Lipt2	1.19255	0.0101194
Lhfpl2	1.79697	0.0104333
Tpbg	1.65665	0.0104333
Magohb	1.11577	0.0104957
Ccdc126	1.51919	0.0104957
Mertk	1.62621	0.0104957
Tm9sf1	1.43497	0.0107112
Erlin1	1.21648	0.0111194
Afap1l1	1.61515	0.0115339
Hspb2	2.43112	0.0118262
Aifm2	1.43416	0.0119086
Efemp2	1.42373	0.0120249
Flot2	1.12909	0.0120667
Dnajc14	1.17544	0.0121003
Ctcfl	1.17727	0.0121845
Gpx8	1.69555	0.0122692
Serpina3m	5.1238	0.0124106
Trmt61a	1.35154	0.0124106
Gng13	3.25056	0.0124536
Tmub2	1.02553	0.0126664
Arl4c	1.71017	0.0126664
Vnn1	4.96544	0.0127498
Bbs2	1.4222	0.0128338
Tgfbr3	3.33271	0.0129629
Proser2	1.41921	0.0130755
Mtfp1	2.78316	0.0132936
Sgsm1	1.10798	0.0135707
Akip1	1.19904	0.0136082
Rpl37rt	1.0501	0.0136974
Gprc5a	1.90962	0.0137825
0610010F05Rik	1.10615	0.0137825
Dffb	1.77477	0.0141467
Car12	1.71696	0.0142249
Zfp653	1.09768	0.0142249
Nsun5	1.25241	0.0142249
Car5a	1.65891	0.0143178
Gm13827	2.0922	0.0144654
Col20a1	1.87766	0.0145052
Arhgdib	1.15804	0.0146498
Inpp4a	1.01923	0.0146999
Gas1	2.32081	0.0149988
Rhou	1.23975	0.0151894
Mpped2	1.01526	0.0153925
Ccdc85c	1.48998	0.0156991
Fadd	1.96613	0.0158702
Acadvl	1.43502	0.0159136
Rlbp1	2.39969	0.016115
Mthfr	2.01262	0.0163454
Nmb	1.58279	0.0164509
Tmem129	2.25785	0.0164509
Hilpda	1.09532	0.0165625
B3galnt2	1.5802	0.0167421
Ccdc134	2.13366	0.0167823
Ppard	1.13538	0.0171853
Cybc1	1.75758	0.0171853
Ebf1	2.25543	0.0172846
Ripk2	1.15875	0.0173901
Caskin2	1.30243	0.0178412
Apeh	1.26755	0.0180649
Gprc5c	1.25954	0.0182417
Ap1m1	1.27495	0.0182912
Cln6	1.00023	0.0184141
AI413582	1.43669	0.0185142
Pfn2	1.08819	0.0185142
Phactr1	1.58072	0.0185142
D6Wsu163e	1.13716	0.0185703
Pcsk7	1.0889	0.0186206
Clcn4	1.44967	0.0186771
C530008M17Rik	1.68128	0.0187337
Bcs1l	1.79964	0.0187904
Usp50	1.22129	0.0191009
Prmt2	1.28073	0.019333
Xxylt1	1.22708	0.0195273
Atxn7l1	1.10697	0.0195739
Arhgap18	3.76297	0.0198176
Dnajc12	1.16747	0.0199499
Aph1a	1.24044	0.0203709
Kcnk6	1.57653	0.0204322
Mppe1	2.12929	0.0204322
Atf3	1.13175	0.0204615
Rdh10	2.28412	0.0204615
Bok	1.26049	0.0204615
Wnk2	1.66886	0.020523
3830406C13Rik	1.29295	0.020523
Plat	3.5526	0.0205912
Cldn7	1.2316	0.0207022
Tmem181a	1.61319	0.0207022
Bmper	4.80596	0.0212421
D17H6S53E	4.19087	0.0213764
Baiap2l1	1.14585	0.0214272
Abhd8	1.27348	0.0216339
Il3ra	1.13547	0.0216988
Dusp22	1.02333	0.0218154
Ttyh2	1.90787	0.0219531
Bloc1s1	1.97223	0.0219531
H2-Ke6	1.25478	0.0220915
Pramel7	2.59989	0.0223915
Ptpn9	2.29377	0.0226532
Pgap1	1.23528	0.0226532
1810009A15Rik	1.39337	0.0227957
Gm3608	1.31014	0.0227957
Ghdc	1.16833	0.0228707
Fam160b2	1.02023	0.0230003
Bcl9l	1.26162	0.0235347
Polr3gl	1.55913	0.023675
Zfyve19	1.82786	0.0241372
Lpar2	1.8497	0.024425
Wsb2	1.52577	0.024425
Adgra2	1.01103	0.02449
Cd200	5.39448	0.0245477
Stra6	2.07084	0.0250102
Ilvbl	1.67746	0.0253153
Gm3604	1.79494	0.0257072
Ogfod3	1.2078	0.0257753
Aars2	1.41212	0.0259356
Eml3	1.05561	0.0266401
Crat	1.95011	0.0267106
C1qtnf12	2.05652	0.026836
Zfp532	1.03647	0.026915
Slc5a6	1.04878	0.0270817
Jak2	1.55557	0.0271614
Oma1	1.11751	0.0272331
Mapt	1.01718	0.0273854
Camk2n1	1.17681	0.0273854
Olfr11	2.67762	0.0274251
Rhd	1.94639	0.0275702
Nrep	1.73204	0.0275702
Ddx31	1.04958	0.0275702
Hoxb2	1.37161	0.0286326
Cpeb2	1.08502	0.0286326
Sertad3	1.75902	0.0287751
Tmem167b	1.25076	0.0289353
Rinl	1.30417	0.0290963
Arhgap45	2.18135	0.0294553
Eepd1	1.56822	0.0299838
Slc30a6	1.13005	0.0299838
Meis3	3.7038	0.0304234
Gatc	1.41804	0.0314296
Coro1a	1.22068	0.0314296
Rab3a	1.82159	0.0315118
Sept8	1.01	0.0315118
Gm8116	1.68318	0.0315118
Paxx	3.74971	0.0316951
Tlcd2	1.95554	0.0320646
AW209491	1.05479	0.0322601
Col4a3	1.03991	0.0323257
Mlst8	1.49517	0.0324194
Sh3tc2	5.61868	0.0325227
Poglut3	1.26683	0.0327113
A930004D18Rik	2.63827	0.0332928
Pomt1	1.78319	0.0332928
Slc35c1	3.35282	0.0333986
Nt5m	2.27018	0.0337958
Wdr83	1.14501	0.0338836
Stat5a	1.1793	0.0341972
Rps11-ps1	1.63015	0.0341972
Mrs2	1.12173	0.0342861
Lrfn4	1.67919	0.0342861
Pqlc2	1.04724	0.034484
Iffo2	2.00503	0.034624
Tnfrsf21	1.77609	0.0347139
Nprl2	1.0825	0.0347139
Zfp384	1.26809	0.0350856
Acacb	1.53475	0.0351767
Agpat1	1.13074	0.0352878
Cxcl14	1.28925	0.0353893
Fignl2	2.76436	0.0362414
Naaa	1.54149	0.0363556
Zfp180	2.01448	0.0366384
Aspa	1.53475	0.0370912
Ostn	1.63126	0.0372934
Cyp4f16	1.43326	0.0375071
Snx15	1.38446	0.0375071
Ntpcr	1.02314	0.0376249
Slc25a38	1.2249	0.0380568
2310030G06Rik	4.56936	0.0390452
1190005I06Rik	1.02127	0.039369
Gpat3	1.96118	0.039728
Gm10046	1.9885	0.0399543
Grik3	1.2785	0.0406291
Npw	2.15418	0.041081
Ppp1r9b	1.12218	0.041081
Prss35	1.42034	0.0413143
Prtn3	2.36333	0.0413143
Pdzk1ip1	4.14879	0.0415374
Mtfr2	1.03536	0.042271
Plekhm2	1.53726	0.0425219
Abhd6	1.54748	0.0427742
Fam83h	2.16884	0.0427742
Smg9	1.04646	0.0429695
Akr1c12	26.5799	0.0429695
Ppp1r18	1.73945	0.043189
Slc8b1	1.05592	0.043189
Efna2	1.92091	0.043189
Camk2n2	2.69201	0.0437021
Insig2	1.06128	0.0439369
Hps3	1.12934	0.0441253
Cc2d1a	1.19223	0.0443503
6430531B16Rik	2.04012	0.0446004
St3gal6	1.61633	0.0459313
Fam3a	1.4622	0.0459313
Gpc4	1.81223	0.0460602
Emilin1	1.22449	0.0461894
Mettl21a	1.39741	0.0461894
Cox4i2	1.53223	0.0465914
Sowahc	1.04145	0.0467094
Spsb1	1.16103	0.0472348
Ggnbp1	1.22847	0.0473795
Top3a	1.0667	0.0474868
Rffl	1.90438	0.0480327
Tmem184b	1.32621	0.0484748
Ddc	1.41554	0.0491546
Smarca2	1.68959	0.0502133
Def6	1.68717	0.0505798
Sft2d2	1.03438	0.0505798
Gdpd1	1.48801	0.0511306
Fut11	1.53295	0.0514148
Slc25a22	1.81769	0.0518437
Pomt2	1.35736	0.0519874
Gm3953	1.59816	0.0523169
Mfn2	1.05823	0.0525794
Ift22	1.03142	0.0530171
Naga	1.00657	0.0531775
Acad10	1.12398	0.0538098
Ltbr	2.0944	0.0542001
P3h2	2.83923	0.0549087
Rnf152	2.47143	0.0549087
Gm4707	1.82454	0.0552116
Cchcr1	1.26124	0.0555305
Zfp668	1.00662	0.0556977
Elmod3	1.1946	0.0559756
Sh3bp1	1.18703	0.0564822
AA986860	2.3059	0.0576453
Maff	1.086	0.0576453
Rnf215	1.34526	0.0576453
Hist1h2ai	1.57881	0.0576453
Adra2b	2.34932	0.0576453
Abcb6	1.41743	0.0584692
Xrcc3	2.15348	0.0589204
Man2a2	1.12287	0.0589204
Plekhh2	1.69786	0.0592583
Fbxl12	1.87186	0.0597911
Stx2	1.84099	0.0602207
Zfp239	1.52582	0.0602207
Ggt1	3.22607	0.0609114
Ttc28	1.00862	0.061395
Il17ra	1.13662	0.0617298
Htra2	1.56966	0.0622665
Gzmm	2.21425	0.0622665
Capza1	1.10727	0.0625897
Ppargc1b	3.10754	0.0625897
[truncated: 78 more rows]
