# Supplementary material for: Retinoic acid signaling is critical during the totipotency window in early mammalian development
Source: Nat Struct Mol Biol. 2021 May 27;28(6):521–32. doi: 10.1038/s41594-021-00590-w (PMC8195742; doi:10.1038/s41594-021-00590-w)
Supplement: Supplementary file 10 — Differentially expressed genes along the trajectory towards 2CLCs and towards differentiation. Differential gene expression analysis was performed using tradeSeq. [file 41594_2021_590_MOESM10_ESM.xlsx]

## Sheet: Up2CLC
names
Prkcq
Dhtkd1
Tmem72
Dcdc2c
Gm49858
Tbc1d23
Olfr118
Gm47924
Gm10653
Gm10719
D10Wsu102e
Gm7102
Cwc22
AC125149.3
Nelfa
Limch1
B020031M17Rik
Gm20767
Vmn2r52
Gm2022
Gm8300
Gm11168
Platr25
Gm5039
Gm5662
Sp110
Zfp352
Gm8994
Bcar3
Gm21761
BC147527
Nat8f2
Gm21738
Tmem132c
Gm48498
Gm10722
Usp17lc
Gm16026
Gm13228
Gm21818
Gm15280
Vmn1r202
Aqr
Gm10717
Dhcr7
Mbd5
Gm4858
Gm18517
Gm21762
Vmn2r114
Prkch
Kdm5d
Gm1995
Gm10801
Ercc4
Gm19368
Gm4027
Scamp1
B020004J07Rik
Zfp972
Olfr881
Prex2
Ccpg1os
Dnajb14
AC119928.2
Gm21319
Gm10696
Fbxo34
Gm5286
Psg16
Gm6494
Zscan4-ps1
Gm2016
Zfp809
Dennd4c
C130026I21Rik
Slc25a20
Gm4971
Il1f9
Ankfy1
Gm12183
Gm10718
Gm10715
AF067061
Vmn2r59
Zfp560
Trim75
Ppig
Robo1
Olfr907
Tmem92
Vmn1r55
Zscan4c
Gm18983
Zfp516
Pecam1
E030030I06Rik
Olfr787
Mfsd4b5
Cand1
Vmn1r88
Zscan4-ps2
Cxcr2
Olfr656
Mgll
Naalad2
Zscan4-ps3
Olfr64
Fbxo15
Slc16a6
Rbm25
Olfr1372-ps1
Olfr328
Atf2
Pdzd2
Zscan4d
Gas2l3
AA792892
Gm50179
Cd209c
Zscan4a
Psg23
AA623943
Olfr624
Agap2
Pola2
Cacna1s
Gm47853
Gm10499
Speer6-ps1
Vmn1r46
Odc1
Os9
Gm13226
Klhdc7a
Tmc5
Epm2a
Gm47056
Olfr374
Iars
2410004P03Rik
Gm11546
Gbp5
Dhx33
Ifi203
Atg2b
Slc27a2
Dst
Gm48541
Ppp1r16b
Zfp131
Gm45551
Exosc2
Vmn1r59
Olfr639
Ubtfl1
Tacr3
Gm14296
Olfr161
Pclo
Slc38a1
Olfr735
Gm50180
Gm48388
Tmem189
Gm11225
Csrnp3
Gm38699
Zswim9
Hexdc
Gm44578
Gm12394
Inpp4b
Vmn2r24
Dct
Gm10800
Gm11238
Gm16478
Vmn1r81
Rxra
Gm5117
Olfr157
Nmrk2
Vmn1r183
Mbnl3
Tnfrsf22
Ctf2
Ankrd22
Fundc1
Usp34
Gm2099
Ankef1
A530064D06Rik
Grk4
Gm2035
Lgr6
Arnt
Dcc
Zfp51
Vmn1r16
Sgk3
Vmn1r191
AC168977.1
Gm17895
Gm2961
Akap10
Alms1
Olfr288
Kctd14
Atrn
Cntnap3
Gm5373
Fgf1
Ptprg
Vmn1r227
Rpia
Lmx1a
Usp24
Gm2056
Spz1
Gm4778
Slc35e3
Cldn34c1
P4ha2
Vmn2r101
Trak2
Gm10721
Vmn1r13
Cep57l1
Olfr1224-ps1
Gm6189
Gm13024
Ipmk
Ccser1
Sdhaf3
Olfr1277
Tmem69
Zfp978
D130040H23Rik
Pou6f2
Gm43960
Pigl
Ccdc62
Gm47611
Rdh1
Gm29666
Vmn2r112
Gm2027
Gm21731
Tulp3
Tsen2
Gm10033
Gpbp1l1
Elmod2
Olfr709-ps1
Gm428
Gm19428
Slfn5
Olfr539
Chrm3
Mfap3l
Olfr1459
Hspa1a
Olfr802
Xdh
Olfr804
Gm13622
Lonp2
Arhgef26
Unc13d
Olfr889
Cd200r1
AW822252
Abcb5
Naip2
Zscan4f
9930111J21Rik1
Vmn2r94
Bmt2
Eci2
Spesp1
Gm47355
Olfr259
Zmym6
Gm9043
Prl8a1
Olfr147
Cox14
Tcstv3
Gm8113
Olfr344
Mettl3
Gm7957
Olfr376
Gm12794
Srpk2
Me3
AU022252
Senp7
Olfr984
Terb1
Gm47678
Glrx2
Gm47184
Gm44715
Tmed5
Zscan4e
Olfr954
Speer4e
Gm47951
Gm12790
Fbxw2
Ankrd44
Sirt5
Olfr676
Cab39
AC132444.1
C4bp
Gm47933
Adcy2
Olfr1175-ps
AF067063
AC158774.1
0610040J01Rik
Antxr1
Ttc30b
Pemt
Gm13119
Vmn2r108
Olfr1307
Vmn1r6
Gm5590
Synrg
Olfr740
Ppil4
Gm16368
Vmn2r20
Ric3
Cdc5l
Gm7389
Gm8332
2810004N23Rik
Cd163
Gm47135
Olfr607
Gm48501
Gm17841
Vmn1r65
Zfp607a
Katnbl1
Gm47626
Olfr1012
Cpb2
Olfr815
Vmn1r76
Vmn2r72
Gm21833
Zfp738
Gm49359
Stk35
Chpt1
Olfr117
Vmn2r92
Olfr699
Gm44821
Lrguk
Bcat2
Tfcp2
Pglyrp1
Popdc3
Tcstv1
Gm5580
Exoc3l
Gm21358
Il6ra
Gm20472
Fam124a
Gm5939
Gm5788
Xaf1
Trpm2
Sik2
Lypd5
Olfr1062
Arl15
Pdgfrl
BC025920
Mfsd11
Ccdc60
Dcbld1
Stab1
AC139347.1
Zfp410
Reg2
Gm13323
Lgals4
Fgd4
Gm9621
Gm20763
Traf1
Gm38153
Gm42785
Adamts2
Vmn1r68
Arsk
Gm11549
Vmn2r115
Gm20768
Lrrc74b
AA684185
Gm48240
Inpp5a
Gm32742
Olfr653
Exoc1
Vmn2r63
Gm47842
Olfr839-ps1
Gm5941
Ceacam19
Gm48165
Zfp353-ps
Gm9894
Gm13360
Frrs1
Gm48786
LT629153.6
Naa25
Olfr243
Lrrn4
Gm17555
Mecom
Bhmt2
Kifc5b
Gm5837
Gm15276
Vmn1r87
CT571246.1
Gm37515
Tmprss11a
Vmn2r76
Sag
Dhdh
4932414N04Rik
Samd15
Plcb1
Meak7
Gm46136
Sp140
Adh7
Gm20449
Gm3442
Olfr716
Rfwd3
Echdc3
Armt1
Ssh2
Tc2n
Gm9214
Arpc5l
Cracr2a
Wdfy2
Kalrn
Usp17le
Uap1
Hectd2
Zfp296
Cul9
3000002C10Rik
Ddit4l
Ppp2r5a
Gm15304
Gm6264
Slco2a1
Mreg
Usp17la
Cog5
Nfam1
Slc4a4
Gm10720
Olfr635
Olfr648
Gm14496
Npffr1
Galnt17
Gm3052
Siglec1
Pcdhb22
C1d
4930578G10Rik
Gm13498
Epha5
Olfr976
Ecm2
Khdrbs2
Olfr1271
Focad
R3hdm2
Clec10a
Vmn2r95
Cd63
Cfh
Gm9973
Gm13078
Asb18
Tdpoz1
Tbc1d12
Sh3kbp1
Rimklb
Gm12800
Zswim2
Fkbp11
Vmn2r120
Gm20594
Olfr1336
Inpp5f
Gm45598
Rpp30
Sult5a1
Gm18805
Ppm1h
Olfr801
Pld1
Sympk
Mpv17l
Vmn1r18
Terf2ip
Klf12
Zfp277
Olfr1152
Yae1d1
Nlrc3
C330022B21Rik
Atf7ip
Cnksr2
Olfr46
Matn2
Csmd1
Gm11281
Ggps1
Dock9
Papss1
Ttc41
Olfr63
Gm10040
Cfap46
Apol7b
Vmn1r9
Gm30531
1810062G17Rik
Tmcc1
AL627257.1
Col4a3bp
Cd8a
Shoc1
Vmn2r67
Upb1
Calb1
Gm6909
Tmem87a
Gimap8
Gm5435
Gm21036
Arg2
Zfp264
Ccdc63
Trmt1
Zfp988
Wdr27
Phf11a
Il23a
Gm12091
Agl
Aqp7
Zbtb45
Pih1d2
Gm48793
Vmn1r58
Gm48418
Kcnn2
Olfr1033
Abcb7
Lepr
Plxna2
Dnah7b
Tmem88b
Prodh2
Gm5380
Acer3
Cars2
Lair1
9930111J21Rik2
Gm10324
Gabra1
Olfr1048
Vmn1r17
Gm4840
Dnah7c
Zfp369
Rsph3b
Gm8182
Gm48401
Rpl28-ps3
Rbmx
Map1b
Olfr250
Olfr847
Xpnpep1
Dnajb9
Gm48976
Usp9y
Plekhg1
Mrgprx2
Gm7002
Dcdc5
Hsd3b2
Gm8566
Olfr1489
Lhcgr
Slc39a2
Gm12106
Gm16223
Hlcs
Lrmda
Olfr975
Spdye4b
A530032D15Rik
Gm47968
Olfr784
Olfr329-ps
Gm9586
1700010N08Rik
Svopl
Gm4349
Cplane2
Hook2
Cpt1a
Gm48391
Ccdc184
Bhlhe41
Sergef
Gm8947
Klrb1
Ulk4
Jakmip2
Msmb
Gm47476
Hunk
Gm6502
Wdr31
Tcf23
Fam90a1a
Nrsn1
Gm47932
Vmn2r79
Usp17ld
Pde6a
Olfr1217
Gm48244
Gm48260
Ptcra
2210016F16Rik
Vmn1r229
Smpd4
Kctd3
Olfr506
Vmn1r213
Gm48113
Uimc1
Olfr898
4921507P07Rik
4932415D10Rik
Nepro
Nfia
Isoc2a
Pik3r1
Gnat1
Olfr1385
Olfr1247
Cpxcr1
Rmi2
Car5b
Efcc1
Rpl31-ps7
Olfr1256
Olfr967
Dpysl5
Gm11545
Csnk2a1
Atpsckmt
Bud13
Prdm10
Bex6
Synb
Mrgprc2-ps
Olfr1322
Slc24a4
Gm21542
Zfp101
Hist4h4
Hdac1
BC028528
Vmn2r5
Tanc2
Snw1
Vmn1r188
Foxr1
Gm48040
Zfp940
Olfr1425
Ccdc18
Vmn1r233
Gm29761
Gm13722
Gm4782
Dnajc11
AC133103.1
Cdh16
Pi15
AC133095.2
Dtwd2
Vmn1r60
Gm15515
Duox2
Klhl6
Chrna1
Gm19119
Nav3
Esp24
Olfr848-ps1
Olfr775
Iqgap1
Axdnd1
Setd4
Pramef25
Klkb1
Gm19174
Ddx23
Pm20d1
Vmn2r60
Pbld1
Runx2
Cfhr1
Olfr354
Olfr1116
Zfp512
Vmn2r117
Gm3953
Cflar
Fam45a
Olfr1505
Dqx1
Etv3
LT629148.3
Farp1
Pnpla8
Stox1
4930529C04Rik
Olfr873
Zfp599
Gm12475
Gm48931
Sirt1
Gm14735
T2
Usp17lb
Cd33
Snrpc
Gnaz
Ddr2
Gm21037
Gm13081
Mep1b
Lars2
Olfr1426
Defb13
Brca2
Rhobtb2
Hspa1b
Gmeb1
Ube2w
Polr2l
Olfr1406
Neto2
Olfr338
Eva1a
Cux2
Gm12789
Wdcp
D630045J12Rik
Myrf
Vmn1r218
Gm14121
Kdm4d
Olfr646
Dlg4
4932411N23Rik
Polg2
Rab33b
Krit1
B3gntl1
mt-Co2
Stk31
Tax1bp3
Rab3c
Zfp709
mt-Atp6
4932438A13Rik
Gm12230
LT629148.13
Mc1r
Trabd2b
Brms1l
Arhgef15
Zmat1
Zfp345
4930579F01Rik
Vmn2r26
mt-Co1
Gpr182
Gm28330
Olfr1118
Gm15303
Ms4a12
Rbm4b
Osbpl11
Gpr135
Slfn9
Cyp2j5
C2cd5
Cryzl2
Tbata
Vmn1r236
Slc6a5
Itga2b
Gm11543
Ccl3
Zkscan1
Slc25a14
Noa1
Spr-ps1
Snai2
Orc1
Arap2
Zfp617
1600029O15Rik
Gm4034
Xpnpep3
Gm9476
Vmn2r3
Vmn2r53
Gm42372
Slc29a3
Gm16332
Lhfpl4
Olfr1330
Olfr1260
mt-Co3
Kif14
Trpc4ap
Slc38a6
Mkrn2os
Omd
Trim52
Olfr796
Gm5576
Ccdc82
Milr1
Ddo
Ceacam1
Tmem191c
Olfr825
Ate1
Zscan4b
H2-Q4
A2m
Nefh
Ugcg
Kctd12
Gm14895
Lztr1
Vmn1r-ps15
Olfr704
Fto
Mcm9
Calcoco2
Gnpnat1
Rin1
Fam186b
Vmn1r29
Slamf1
Babam2
Thumpd2
Mrgprb1
Zbtb8b
Olfr1254
Ikbkg
Gm12136
Traf2
D13Ertd608e
Ap1s3
Gm9472
Nudt5
Hdc
Tmem245
Arhgef6
Lratd1
Slc7a14
Strip2
Vmn1r86
Olfr414
Gm14226
Gm48443
Grk1
Ak9
Pex3
Gm47659
Gm18186
Gm48366
Ccr9
Ctla2a
Vmn1r14
Tmem267
Lamb3
Olfr341
Hsh2d
Olfr882-ps1
Qsox1
Zfp870
Caprin2
Olfr472
Gm6802
Clip1
Olfr853
C2cd2l
Hapln1
Zfp605
Rnf207
Ctcfl
Gm11984
Mob3b
Proser3
Olfr1276
Igsf6
Bdh2
Aktip
D130007C19Rik
Olfr56
Slc10a2
Olfr1124
Sass6
Vmn1r38
Gm5989
Diaph3
Olfr1219
Smim40-ps
Gm48841
P2rx4
Gm15066
Prr11
Mtf2
Gm9006
A630089N07Rik
Glmp
Mbtps2
Gm48561
Gimap6
Sfxn4
Micu1
Prps1
Samhd1
Peli2
Mblac2
Col4a3
Gm19220
Olfr1122
Carf
Rfpl4b
Olfr90
Gm11879
Olfr1167
Olfr420
Atp6v1e1
Arhgap8
Bicc1
Bbof1
Slc34a2
Prdm11
Glyat
Ces2f
9430025C20Rik
Magel2
Vmn2r124
Limk2
Cfap53
AC132444.6
Ninj2
Marveld1
Igfbp3
Olfr1173
Hs3st5
Olfr1250
Rexo5
Olfr851
N4bp2l2
Lemd1
Gm13083
Vmn2r89
Amd2
Sfta2
Zfp950
Gucy1a2
BB287469
Recql
Zfyve16
Trim67
Tspan18
Uba2
Olfr295
Defb25
Bbs4
Samd12
Tarsl2
Gm17177
Ppm1k
Fth-ps3
Cenpq
Ak4
Rep15
Ednrb
Chodl
Zfp7
Sva
Nek4
Gm47628
Klhdc1
Ttc25
Klhl24
Tctn1
Olfr76
Mterf3
Vmn1r-ps144
Olfr613
Csrnp2
Ephb1
Kcnma1
9030025P20Rik
Pikfyve
Bean1
Tapbpl
Prob1
Ryr3
Olfr279
Olfr149
Snai1
Gm10784
Cndp1
mt-Atp8
Fam172a
Frg2f4
Lclat1
Csprs
Eral1
Gm43540
Vmn1r203
Slc30a7
Gm13034
Zan
Gm17535
Gm21750
Nrxn3
Spats1
Mettl6
Mgst2
Sos2
Thap6
Pik3c3
Grin1
Olfr1216
Gm11331
Zfp125
Gm10247
Alpk2
Olfr1109
Paip1
Zfp707
4931428L18Rik
Mettl7a3
Tdpoz3
Gm15460
Olfr324
Vmn1r198
Gm48082
Vps39
Calhm3
Vmn1r-ps47
Ticrr
Rasgrf1
Vmn2r55
Zfp846
1700025G04Rik
Prkx
Olfr1160
Fmn1
Kantr
Olfr31
2004-03-01
Mcmdc2
AF366264
Vmn2r25
Msra
Gm4131
Hoxd11
Gm48132
Zfp488
Olfr769
Jam2
Prune2
Gm48348
Nipal2
Pam
Olfr1328
Cfap97d2
Rnpc3
Nmrk1
Gm4847
Olfr671
Slc45a3
Dgkg
Ifnar1
Ggnbp1
Ptprd
BC051019
Tmem212
Gm15645
Olfr1369-ps1
Gm49059
Selenos
Vmn2r8
Gria1
Atp6v0e2
Zfp398
Gm48368
Vmn2r97
Iffo1
Ro60
Cpxm2
Gm15950
Nfatc4
Zfp937
Gm3854
Paxip1
Dclre1c
Pus7
Cnga3
1700084M14Rik
Dgke
Gm11517
Clp1
Gm47331
Cep290
Vmn1r20
Cln8
AC122494.1
Cpm
Dlgap2
Tmprss11g
Aldh1a3
Gm45015
Clca3a1
Rdh12
Elavl3
Mdga2
Olfr95
Acss3
Olfr1278
Slc25a18
Ms4a6c
Olfr1120
Atrip
Tubgcp6
Vmn1r61
Polr3f
Trim12a
Gm12731
Rpn2
Dppa3
Grb2
Clcn3
Nxf7
Gabrb1
Zfp951
Olfr57
Six4
D430042O09Rik
Rorb
Vmn2r102
Olfr1209
Olfr1356
Zswim3
Gal3st2c
Vmn2r90
Slc22a28
Polr2a
Adamts5
Ccdc144b
Crebl2
I0C0044D17Rik
Gpr26
Mylk4
Xrn1
Vmn1r39
Tgs1
Garnl3
Gm8038
Pck2
Olfr1352
Gm11544
Bpifc
Zfp65
Brd2
Nudt12
Gm48054
Arrdc3
2210409E12Rik
Ngly1
Olfr600
Nabp1
Coro7
Arid4b
Vwa8
Vwa7
Mill2
Mmp12
Olfr1427
Olfr77
Dhh
Gm45038
Gm8711
Txndc16
Apoe
Tcaf2
Vmn2r11
Zfp964
Susd1
Obox3
Lrmp
Cask
Olfr986
Rbms3
Gm9443
Ly6m
Slbp
Mafa
Zbtb20
Prr5l
Gm5766
Hist1h3h
Ctsl
Ccnb2-ps
Vmn1r168
Tmem80
Acad11
Rtp3
BC107364
Trmt2b
Olfr365
Tnfsf10
Saraf
Hist2h3c1
Oprd1
Fndc5
Gm45861
Olfr1198
Kdm4dl
Gm6641
Gabre
Opcml
Pip5k1b
Gm10130
Olfr1310
Rilpl2
Slc12a8
Fam50b
Gm5315
Fam53c
Vmn2r99
Gm7993
Scml2
Gm12792
Olfr66
Ifi213
Iqcc
Washc4
Pdhb
Acot6
Tnfrsf10b
Gm9864
Ndc80
Slc28a3
Olfr789
Serpinb1a
Gm5697
Gm8674
AC109138.2
Gpr75
Rtn2
Olfr943
Olfr318
Gm47685
Gm6211
Rab4b
Zfp689
Nagk
Col13a1
Nanog
Slfn4
D6Wsu163e
Gm48800
Pphln1
Gm15455
Arid5a
Vmn1r43
Lgi1
Gm18204
Gm14443
mt-Nd6
Hoxd13
Vmn1r15
Stx19
Cr2
Ccdc85b
Cd84
Chrd
Vmn2r84
Syne1
Soat2
Gm5053
Fgf9
Gm9176
Pkib
Olfr1537
Vmn2r27
Nova1
Olfr794
Gm47967
Ythdc1
Dact1
Gm18147
Fbxl18
Car12
Olfr2
Rem1
Yap1
AY074887
H2-T23
Vmn1r193
Nmnat1
Dbr1
Olfr45
Gm7896
Vps33a
Rslcan18
Mtfmt
Gcn1
Lpcat4
Ptger4
Ttyh1
Epb41l5
Lonrf3
Asah2
Vmn2r10
Gm42718
Appl1
Gm7384
Spty2d1
Prorsd1
C130073F10Rik
Znhit3
Jmjd4
Gm46223
Ccr5
Skint8
Gm11875
Esr1
Vmn2r86
Gm10769
AL611930.1
4931440P22Rik
Gabra2
Sh2d4a
Myom2
Zfp418
Gpr137c
Zfp457
Ybey
Rgcc
Glb1l2
Msh4
Atp2b4
Vmn2r113
mt-Nd4
Usp26
Tcp11l2
Gm13423
P4ha3
2410137M14Rik
Chga
Stat2
1600012H06Rik
Nvl
Pou2f2
Ubash3a
Vmn2r111
AU015228
Plau
Nfkbiz
Tfr2
Zfp217
Olfr1471
Itga4
Trpm3
Iqgap3
Pqlc1
Prkn
Brinp1
LO018689.4
Mtg2
Gm5660
Tll1
Bicd1
Oog1
Cd3d
Hes7
Rbbp6
Dock10
Rcsd1
S100a2
Zfp995
Nxpe5
Plcd4
Satb2
Veph1
Ranbp6
Mettl8
1810024B03Rik
Sord
Apoc4
Cntn1
Fbln1
Rmc1
Dpp10
Spry2
Ces2b
Olfr767
Pilra
Piezo2
Hist1h2bb
Hpgds
Gm47974
1110032F04Rik
AC225888.1
Grhl2
Gm47632
Olfr715b
Eva1c
Gm13136
Zfp300
Tex2
Wdr66
Olfr18
Ppip5k1
2810039B14Rik
Nrl
Vmn2r116
Papolg
D1Pas1
Kcnq3
Zfp697
Ormdl3
Fgl1
Gm21897
Olfr729
Vmn1r12
Tdh
Acp6
Tpo
mt-Nd5
Tbxas1
Foxg1
Olfr675
Tmem200a
Ccpg1
Olfr655
Crybg2
Qpctl
Aqp3
Hdgfl2
Grik2
Olfr348
Olfr1233
Ranbp9
Rnf139
Irgm1
Gm7413
Cdk14
Olfr622
Gm6089
Slc6a8
Gm5628
Adi1
Ighmbp2
Cul5
4632415L05Rik
Pcdh8
Fgf4
AC117188.2
Lrrc8a
C920009B18Rik
Tab3
Lrp5
Pts
Msto1
Dner
Sec22c
Adgre5
Scd3
Zup1
Olfr465-ps1
Txndc15
Olfr1312
Vps35l
Mfsd12
Pramel6
Gm14300
Olfr1220
Emb
Jakmip1
Gm18283
Olfr731
Cebpa
Abhd6
Fn1
Vmn1r197
Olfr905
Plekha3
Pank3
Vmn2r-ps102
Plin1
Gm15807
Zfp780b
Dcaf17
Osbpl7
Olfr859
Flt4
Arhgap17
Ano10
Rbm8a2
Zrsr1
Rpap1
Hist1h4f
Olfr1238
Vmn2r-ps104
Olfr373
Olfr667
Irak1
Teddm1b
Haus8
H2-Q5
Nipal4
Prlr
Zfp943
Olfr1156
Ptk2
Atg14
H2-Bl
Nfatc3
Tmem79
Apopt1
Trp53rkb
Zfp69
Olfr575
Ddx5
Flrt2
Myo1d
Gm14740
Il18rap
Lrp6
Serpini1
Akr1cl
Sec23ip
Abtb2
Gm38393
Mapkapk5
Map4
Thsd7b
2310022A10Rik
C2cd4b
Hist1h2ah
Olfr39
Ntrk3
Commd7
Olfr1191-ps1
Trim2
Fbxo33
Zfp654
Cenpw
Gm13245
Phkg1
Daglb
Rbm45
Isca1
Anapc16
Acad12
Zdhhc21
Amigo2
Chsy3
Atp12a
Gm40989
Rnf125
Porcn
Gm45871
Olfr1192-ps1
Vsir
Slitrk2
Cdh3
5730480H06Rik
Myo1e
Rad51b
Slc7a11
Gm48269
Ivd
Vmn1r-ps14
Gm14401
Vmn1r226
Slc39a4
CR536609.1
Utp11
Eaf2
Cd200r2
1700008O03Rik
Cycs
Eef1akmt2
Acrv1
Phldb2
Mvp
Gm13230
Slc37a1
CR936839.3
Sec61a1
Krt7
Cdk12
Oas1b
Mrpl15
mt-Cytb
Gm8624
Pcna-ps2
Gm13147
Gpx4
Dennd5b
Gm48177
1700007E05Rik
Nme7
Zfp473
Olfr131
Il11
P3h3
Ruvbl1
Hadha
Fbxw19
Vmn2r73
Ero1l
Cd200r3
A330044P14Rik
Mybl1
Vmn2r31
Igf2bp2
Lratd2
Dpf3
Eapp
Zfp97
Zfp640
Lactb2
Gm13135
Dusp23
Olfr552
Cstf2t
Tmem215
2410141K09Rik
Gm16459
Olfr450
Nus1
Vmn2r69
Cgn
Usp19
Olfr1264
1700093K21Rik
Vmn1r77
Spindoc
Pllp
Asb6
Olfr509
Pcdhga1
Zfp84
Ccng2
Telo2
Apmap
Palmd
Cdo1
Gm48270
Gm3188
Mfsd2b
Ccdc117
Zfp74
Gm42669
Tanc1
Olfr1420
Eaf1
Fam227a
4930402H24Rik
Armh4
Frmpd1
Olfr1321
Zfp113
Zfp119a
Foxk1
Hist1h4i
Agbl3
Acnat1
Pim2
Tspan1
Gm11346
Gm5244
Olfr1178
App
Zfp202
Gm28362
Hist1h4n
Dact3
Dppa2
Lgals9
Itch
Gm14124
2002-09-01
Sox17
Lrtm1
Pabpc1
Kmt5c
Pag1
B3gat3
Gm45902
Smco1
Klhl20
Gpr50
Arcn1
Zbtb8os
Gm44248
Cidea
Stom
Dusp28
Supv3l1
Mia2
Acox1
Ube2t
Ppp1r8
Cybrd1
Zfp985
Olfr1423
Cfap45
Casc4
Spink10
Ccdc173
Trim28
Olfr351
Gm44052
Igsf11
Cyp4x1
Srp54a
Tigd2
Vmn1r214
Smpd3
Wdtc1
Leng1

## Sheet: Down2CLC
names
Folr1
Smad7
Csde1
Sf3b3
Jarid2
Bclaf1
Dhrs3
Pmp22
Spcs2
Dhx9
Zdbf2
Ccny
Tmem50a
Nsd1
Pigx
Suz12
Tnrc6a
Nufip2
Bclaf3
Phf3
Rtn4
Ssr2
Stk24
Sox2
Mllt10
Dcaf8
Gigyf1
Tmed10
Smg7
Tfdp2
Zcchc8
Pnisr
Spen
Id1
Sbno1
Mapk1ip1l
Gsk3b
Phip
Srek1
Ahnak
Brd1
Rnf111
Tspan3
Rnf167
Senp6
Grina
Rai14
Msi2
Otud4
Cnot1
Atf1
Nmd3
Cnpy2
Utrn
Fam160b1
Gata3
Spred1
Nectin2
N4bp2
Cers5
Ddx6
Ube2d2a
Impact
Ptbp3
Strbp
Sinhcaf
Pitpnc1
Ppp4r3a
Pura
Bcap31
Arid5b
Ncor1
Zfp57
Cyba
Fkbp2
Mier1
Tmbim4
Alkbh1
Nsd3
Skil
Meis2
Mxra7
Dctn4
Pbx1
Zfp644
Golt1b
Slc7a7
Chd6
Zzz3
Setd2
Sptan1
Tmco1
Mkln1
Emc10
Zmym4
Pum2
Ubald1
Nup153
Nipbl
Setd5
Smg5
Qrich1
Ireb2
Tpm3
Ubl3
Cpsf7
Gle1
Ankrd10
Ppp1r9a
4833420G17Rik
Trh
Arhgap5
Olfr1023
Wwc2
Rlim
Map4k4
Ebpl
Rbmxl2
Ctbp2
Tmem63b
Rnf8
Gtf3c2
Ranbp2
Pbrm1
Wee1
Kdm5c
Ndfip1
Pgrmc1
Arl5a
Rbms1
Smo
2011-09-01
Scaf8
Dhps
Ext1
Tmed1
Erg28
Gli3
Sumo2
Prdx4
Rer1
Rps6kb1
Tmem39a
Adgrl1
Zfp292
Rnf149
Gpatch8
Tex10
Rbm6
Tle4
Zbtb7a
Mpped2
4933434E20Rik
Mmachc
Hs6st1
Shoc2
2007-03-01
Qtrt1
Mki67
Epc2
Fam133b
Gja1
Tmpo
Rsbn1l
Plekha7
Xbp1
Helz
Igf1r
Chd7
Ap4m1
Etv6
Hnrnpul1
Eva1b
Actl6a
Ints7
Tmem237
Socs3
Tcf12
Aff4
Zic3
Lrrc58
Gnaq
Birc6
Puf60
Brd4
Brd9
Peli1
Zfp462
Cux1
Tor1a
Ccdc50
Tapbp
Ssbp3
Zmat3
Ahctf1
Yipf5
Ranbp3
Trim8
Zfp207
Sgce
Efnb1
Rbm26
Emsy
B230219D22Rik
Usp9x
Agap1
Map2k2
Olig3
Cacna1a
Etv5
Mex3a
Trim71
Nenf
Gatad2b
Ptgis
Socs2
Ddhd2
Mysm1
Uri1
Ubxn7
Ktn1
Klf13
Ppp3ca
Foxn2
Vmp1
Elf1
Caprin1
Nme1
Kdelr1
Rdx
Jam3
Naa35
Dhrs7b
Trub2
Rnf165
Kpna4
E130308A19Rik
Med13l
Smarcc1
Uba6
Zfp568
Sfrp5
Zic2
Zbtb38
Xpo1
Bhlhe40
Mtss1
Slc20a2
Laptm4a
Agtrap
Ubtf
Prrc1
Mpdu1
Pgrmc2
Igf2bp3
Plagl1
Map3k3
Ptbp2
Wrb
Snx10
Daam1
Herc1
Gclc
Ppp2ca
Kmt5a
Vps13a
Atraid
Mga
Pitx2
Igf2bp1
Tia1
Nras
Pqlc3
Sfswap
Auts2
Zhx3
Cyb5r1
Csnk1a1
Sec11a
Hcfc1
Ube3c
Ttc3
Ilf3
Fxyd6
2700081O15Rik
Trp53i11
Bmp2k
Basp1
Usp3
H3f3b
Smndc1
Ep300
Snrpd1
Gjc1
Tasor
Meis1
Wnk1
St6galnac2-1
Msi1
Arl14epl
Ttc14
Dcun1d1
Ubap2l
Kcmf1
Zcchc7
Txlng
Id2
Hsf2
Ammecr1l
Smc5
Fbxw7
Abcg2
Wdr26
Cdc25a
Epb41l4a
Vangl2
Ttc19
Fignl2
Leprotl1
Nol9
Cnot4
Junb
Gng3
Ep400
Shroom3
Bbx
Id3
Ptcd3
Mapk6
Golm1
Rsrc2
Pde7a
Pwwp2a
Tvp23b
Mrtfb
Maz
Itga5
Ppp1cb
Cd151
U2surp
Pla2g12a
Kmt2a
Rtn3
Tmem59
Calm2
Prss50
Luzp1
Gmnn
Nradd
Soat1
Ddx50
Hdgf
Arid1a
Lrp1
Tfpi
Npr1
Tent4a
Klf7
Pds5a
Ube2r2
Rce1
Acsl4
Tra2b
Dad1
Jagn1
Asap1
Ncoa3
Tm9sf3
Asxl1
Syngr1
Irf2bp2
Asap2
Tsn
Fkbp1a
Anp32b
Heca
Sbno2
Jtb
Zfp91-1
Hmgn1
Slc35b2
Stra6
Pdk1
Ube2e3
Cdk6
Sall1
Atox1
Slain2
Tmed9
Sox4
Smad6
BC005561
Zmym5
Selenok
Dnajb12
Upf1
Tmed2
Aamdc
Akap8
Emp3
Btbd9
Gadd45a
Nkapd1
Cops8
Myadm
Tceal9
Plekha1
Mier3
Zfp740
Scamp2
Hk2
Uhrf2
Baiap2l1
Psip1
Tshz1
Zfp532
Stag1
Mafg
Tmem97
Cnpy3
Pop5
Mrpl34
Hacd2
Kdm3b
Spint1
Agpat4
Dhrs13
Peg10
Pim3
Tfap2a
Ahsa2
Wdr33
Fbxl3
Gm17132
C1qbp
Lefty2
Khdc4
Ebp
Pawr
Rtn1
Nktr
Lman2
Zfp229
Wiz
Ncoa7
Plekha5
Cfl2
Myh9
Aprt
Tmem37
Hmgb1
Carmil1
Phf21a
Stx3
Brd8
Prdx2
Ints2
Kdm5a
Erp29
Ilf2
Afap1
Cbx1
Fos
Tmem238
Krtcap2
Bod1l
Kcnk1
Fam104a
Slc3a2
Kdelr2
Xpo6
Rab6a
Hnrnpd
Anapc1
Tm2d3
Saysd1
Vav2
Dyrk1a
Lsr
P3h4
Atp5k
Rsrc1
Rprd2
Rab5a
Hsd17b11
Tet3
Ccdc107
Dusp6
Bcor
Pigp
Pknox2
Ndst1
Ankrd11
Trim44
Sec61b
Parp14
Gbp3
Tut4
Dock5
Smarce1
Zfp36l2
Ndufc2
Mrpl11
Sbf2
Exosc1
Mtif2
Snd1
Elf2
Kif15
Ccl25
Mtrex
Gmps
Cdc37l1
Rab34
Crebzf
Csnk1g1
Uqcrh
Tmem167
Cdc40
Safb2
Map4k5
Tgif1
Lsm3
Fnbp1
Arih1
Cyp20a1
Orai1
Pym1
Fads1
Gm12504
Usp37
Samd4
Supt16
Dnajc5
Supt4a
Ftl2-ps
Trap1a
Rbx1
Bmpr1a
Hsp90b1
Secisbp2
Zfp704
Uqcr11
Chrac1
Stt3a
Nxn
Sp3
Hilpda
Trim35
Agpat3
B4galt1
Actg1
Kmt2b
Casc3
Mbd2
Amfr
BC031181
Yars2
Stk32a
Mxi1
Tor2a
Hif1a
Klf6
Gfra1
Maco1
Prpf3
Bri3
Kat2b
Pcm1
Hspa5
Brd7
Ptpn9
Bach1
Rap2c
Mettl9
Rb1cc1
Dido1
Wt1
Ash1l
Cnot7
Dtymk
Nav1
Baz1b
Fkrp
Snapc3
Lbr
Cldn3
Ubr5
Fndc3a
Numb
Ecpas
Ywhaz
Timm13
Muc6
Ap1ar
Brd3
Naa15
Zfp553
Rbp1
Psmd11
Nrtn
Itm2c
Seh1l
Mttp
Erh
Eif1
Rbpms
Kif5b
Rybp
Jag1
Cdk7
Zfx
Lamtor5
Ralgps2
Chd8
Rictor
Tcf4
Rsbn1
Rufy2
Slc9b1
Pbx3
Zeb2
Spint2
Mgst1
Zswim8
Capza2
Igsf3
Pik3c2a
Ftl1-ps1
Emc3
Rest
Ubxn8
Dctn5
Dnajc25
Trak1
Nav2
Cdc42bpa
Kdm2b
Shroom2
Fzd3
Tfap2c
Fcho2
Atpif1
Aup1
Foxp1
Hivep1
Irf1
Ago1
Kank2
Sipa1l1
Hmox1
Mast4
Rasal2
Steap1
Eml4
Tns3
Ddias
Hnrnpll
Phlpp2
Scamp3
Cit
Pclaf
Cstf1
Smarcad1
Fam120a
Lman1
Lsm6
Gpx7
Fdps
Fus
Pcnt
Mau2
Olfr1388
Zfp62
Lrp10
Kdm3a
Acvr2b
Prmt9
Sfr1
Cfap20
Pim1
Tpm1
Tmem170b
Clic1
Rapgef6
Pik3ca
N4bp1
Arl4c
Smim7
Tmem263
Gpc6
Usp4
1810058I24Rik
Utp18
Cnbp
Pabpn1
Trmt13
Ptpn14
Msn
Tmem101
Exoc4
Tmem115
Vdac2
Ndufa4
Bet1l
Maged2
Dpm3
Mcmbp
Edem1
Dtl
Svbp
Sgsm2
Pdia6
2210011C24Rik
Tial1
Cenps
Cpne3
Gkap1
Slc5a3
Ubn2
Braf
Ddx46
Mindy1
Cxxc5
Fam193b
Srgap2
Hectd1
Csnk2a2
Ccni
Zcchc14
Fnbp1l
Zmynd11
Rsf1
Zfp668
Rnft1
Notch1
Pomp
Ifitm3
Ptma
Cdkn2a
Dtx3l
Adk
Zbtb25
Lcor
Gtpbp6
Gnb1
3830406C13Rik
Smg1
Tcf20
Ntan1
Med1
Psmd7
Nedd8
Slc16a3
Ormdl1
Arpp19
Gng5
Usp36
Alg5
Parn
Syngr2
Cers2
Hoxa1
Trim26
Pou3f1
Kdm6b
Acin1
Acbd5
Pde10a
H2-K1
Cdkn1a
Cwf19l2
Opa1
Fam49b
Armc9
Brca1
Ier2
Exoc6b
Fam193a
Tmem60
Sfmbt2
Slc27a3
Afdn
Tma16
Swi5
Elk3
Ndfip2
M6pr
Zfp609
Ndufb2
Ldlr
H2afj
Srrm1
Rap1gds1
Tspan5
Polg
Fryl
Zfhx3
Spire1
Rab12
Ube2f
Cspg5
Pde4d
Dot1l
Aff1
Thrap3
Ggnbp2
Pycr2
Ahcyl2
Txnrd1
Nisch
Ppip5k2
Ptdss2
Cst3
Ddx17
Tmsb4x
Tcf15
Tmbim6
Tmem40
Ppp4r3b
Hoxb9
Dcaf1
Zfp710
Pfkp
Sys1
Cdipt
Smchd1
Reep5
Dnase2a
Txnl1
Sox12
Cdk17
Usp42
Atad1
Rc3h1
Shisal2a
Mfsd13a
Jmy
Psenen
Rnf130
Mcrip1
Gata2
Mroh1
Rock2
Trim33
Slc35a1
Swap70
Acsl3
Ehmt1
Otud7b
Lpcat3
Fjx1
Yaf2
Zfp523
Arid3a
Peg3
Tmem39b
Pcf11
Gm48493
2310033P09Rik
Tsc1
Vegfa
Sbds
Rfx7
Nmt2
Magi1
Sidt2
Bub3
Nrip1
Nfxl1
Ndufaf4
Lpp
Tnrc6c
Pmepa1
Prpf4b
Fgfr1op
Faim
Drap1
Ebf1
Pcdh1
Dhx15
Bola2
Serpinf1
Rbbp8
Arhgap32
Rragd
Rwdd1
Atp6v1f
Exoc2
Git2
Mtcl1
Cnih1
Ppp1r12a
Dclre1a
Zfp81
Fam168a
Kcnmb4
H2-D1
Usp10
Gm1673
Bcl9l
Wasf3
Ubp1
Spc25
Midn
Slc48a1
Thoc1
Ints6
Ube2m
Tead2
Fzd2
Gtf2h5
Zfp326
Samd1
Tnfsf12
Anln
Qk
Cd81
Cbl
Bcl2l1
Hmgxb3
Slc37a3
Pmm1
Spcs1
Pip4k2c
Chka
Lmnb1
Lamtor1
Ddc
Zc3h14
Hyal2
Sigmar1
Strn
Timm9
Ror2
Vangl1
Icosl
Zfp445
Paxbp1
Manbal
Lrp8
Txnl4a
Psmd12
Cep68
Ythdf1
Zic5
Tmed3
Fopnl
Ssr1
Kdm2a
Msx1
Pak1
Nr3c1
Ina
Zfp655
Scaf4
Elavl1
Luc7l
Ino80d
Nexmif
Pank1
Hnrnpl
Trrap
Eif1b
Mrps24
Dkc1
Zdhhc12
Hoxa3
St3gal2
Ptpn21
Jmjd6
Pprc1
Ago2
Rrp7a
Tmem9
Tcf7l1
Patl1
Coa7
Twistnb
Spns1
Trip11
Map4k3
Zcchc3
Tbrg1
Ctdspl
Nedd4
Atad5
Thbs3
Eif3a
Camsap2
Whamm
Erlec1
Hoxb8
Iws1
Dynll2
Golim4
Clcn4
Kras
Rbbp4
Proser1
Ube2l3
Micos10
Grpel1
Plekhf2
Atp6v0b
Dpy30
Selenoh
Mfap5
Exoc5
Tpst1
Ythdf3
Gid4
Nol11
Strn3
Odf2
Slc50a1
Pet100
Rnf38
Scand1
Mtfr2
Prpf39
Ppp2r2a
Cnot6l
Adamts10
Pfas
Dstn
Sccpdh
Coprs
Zfp180
Tmem256
Mtfr1l
Zfp608
Erp44
Efcab14
Ralgapa1
Cdk13
Tmem45a
Sppl3
Lin9
Gapvd1
Eef1akmt1
Gpatch11
Trp53inp1
Ppp4r2
Jpt1
Mpp5
Peak1
Per3
Dicer1
Rrnad1
Cmtm8
Adnp
Arhgap35
Sec63
Gm2a
Prelid2
Stmn1
Zkscan3
Ssr4
Laptm4b
Camk2g
Fam204a
Psma7
Crk
Tlcd2
Abi1
Dnm1l
Srsf11
Clspn
Sdf2
Dnajc4
Ptn
Mtpn
Dnlz
Ccdc6
Tsc22d2
Ddrgk1
Faap100
Psen2
Slc35b1
Snx3
Usp33
Cyb561d2
Tsc22d1
Fam13b
Med28
Cul1
Tm2d1
Tmem128
Sulf1
Uqcrc2
Rchy1
Map3k12
Atxn7l3b
Ptrhd1
Rab7
Naa38
Smagp
Commd3
Ikbkb
Cks1b
Slc39a6
Fbxo11
Ski
Zranb1
Dcp2
Uhrf1bp1l
Crct1
Ube2j2
Cln6
Crabp2
U2af1
Epha4
Prkd3
Pspc1
Nup62
Ctsd
F11r
Cnih4
Spats2
Cnnm3
Asah1
Zbtb2
Tpm2
Igsf8
Dpys
Hnrnpa0
Ndufa7
Yif1b
Lrif1
Znrd1as
Pcnx
Sos1
Ier3ip1
Hist1h1b
Csk
Rasa2
Camk1d
Prr12
Atp6v0e
Sik1
Yeats4
Spsb1
Kat7
Neurl4
Mob1a
Nsdhl
Pcgf3
Rae1
Eif5a
Slc25a36
Tardbp
Zfp566
Tlcd1
Tatdn2
Tspan12
Exosc8
Smim11
Timm8b
C87436
Usp29
Tlk1
Pisd
Cald1
Grip1
Nrde2
Mief1
Ecscr
Ergic1
Abhd14a
Srsf9
Arl2bp
Inip
Chst15
Flnc
Usf1
Ints13
Dcp1a
Bex3
Smarcd1
Zbtb46
Afg3l1
Ing2
Tubgcp5
Fip1l1
Ypel3
Ebna1bp2
Ubac2
Smad5
Bag4
Zc2hc1a
Prtg
Med16
Pcyt1b
Rbpms2
Tpd52
Mapk8ip1
Smc3
Prkcsh
Ddt
Gadd45g
Slc7a6os
9930021J03Rik
Zfp423
Neu1
Rnf128
Ndufa2
Marcks
4931406P16Rik
Mrps31
Ythdf2
Creb1
Rbm39
Srsf3
Arpc2
S100a10
Naa40
Ndufb8
Gtdc1
Tmem168
Nsmce4a
Casz1
Nf1
Ppa2
Trim41
Surf4
Pafah1b2
Fblim1
Ubr7
Hspa14
Ccdc59
Syncrip
Letm2
Arglu1
Dipk1a
Tmem29
Rims2
D630023F18Rik
Denr
Mif
Serpinh1
Gpr19
Nectin3
Gsta4
Tpbg
Atp5e
Rbm3
Wac
Gigyf2
Kpna3
1110004F10Rik
Cox7a2
Ccdc25
Rabif
Atp5j2
Pgam1
F3
Ripk1
Actb
Mrc2
Larp1
Ap1s2
Hivep2
Rhobtb3
Specc1
Rab18
Pmvk
Tmem258
Arl5b
Tmem63a
Adipor1
Them6
Spast
Sfxn1
Rab11b
Zfp652
Rbp4
Pon2
Rai1
Nup54
Mrpl51
Zfp664
Uba3
Bcr
Phactr4
Fnbp4
Sap30l
Emc6
Map3k20
Ier3
Skp1a
Perp
Sall3
Ctcf
Tbc1d14
Tspan2
Hmbox1
Ap3s1
Rnf26
Anks3
Txn1
Fut11
Sh2b2
Hap1
Baz2b
Uqcr10
Rreb1
Timm21
Pdcd5
Ypel5
Romo1
Dmd
Ypel1
Gusb
Usp15
B3glct
Rab11fip2
Zfp618
Gzmm
Fabp5
Gatad1
Psmb5
Cd302
Nhsl1
Ppid
Ddx55
Nop10
Pbx2
Crip1
Sra1
Tro
Gramd1a
Nudt3
Lamtor4
Arpc1a
Cdk16
Krcc1
Synj1
Sec62
Zcrb1
Sdf4
Shld3
Setd7
Rad23b
Rev1
Ubr3
Gripap1
Hexa
Abraxas1
Pik3ip1
Vapa
Zfp157
Cdk8
Stk11
Arfrp1
Coq7
Iars2
Iqgap2
Prag1
Kif23
1810037I17Rik
Pms2
Cep170
Cnot2
Rcor2
Nudt1
Dnajc9
Abhd17b
Gprasp1
Myo10
Mospd3
Heatr6
2610528J11Rik
Dusp22
Znrf3
Hras
Oxa1l
Mrpl23
Ssbp1
Dhx30
Hmgn2
Abhd11os
Tfe3
Pgls
Nek8
Foxk2
Sh3gl3
Spock2
Pdap1
Mynn
Mark2
Anxa3
0610009B22Rik
Tacc2
Isoc1
Dcaf12
Yy1
Aen
Gatad2a
Rbm15b
Pom121
Mllt3
Zdhhc17
Zfp800
Aida
Fundc2
Aldh16a1
Ankrd6
Snrnp70
Trip12
Rwdd4a
Tmem246
Zcchc9
Fanci
Psma6
Hipk1
Vps29
Limd2
Npepps
Hoxa2
Mtmr2
Lgalsl
Evi5
Cep78
Nckap1
Ubqln4
Elavl2
Gfpt1
Pin1
Chchd1
Pofut2
Fkbp3
Eml5
Arid2
Rfc3
Ldb1
Ly6e
Rnf11
Camk2d
Snx16
Hoxb2
Nuf2
Arl1
Fam76b
Llph
Knstrn
Polr2i
Zfp219
Dbi
Cdca7
Usp14
Trappc5
Rps27l
Egr1
0610010F05Rik
Derl1
Ubr2
Gm12987
Mast2
Arpc5
H2afv
Mdm2
Dazap2
Cetn3
Ahcyl1
Prpf38a
Snx18
2008-03-01
Camta1
Tmem11
Gm49327
Ccar1
Glrx3
Camk2n1
Klhl2
Gpr180
Pcolce
Acbd3
Mto1
Micu3
Gm16286
Zrsr2
Mup6
Rhno1
Mms19
Gpx8
Zfp148
Max
Sh3bgrl3
Gns
Naa20
Vcl
Cox6b1
Fam3c
Wfdc10
Ntmt1
Cep135
Hmgxb4
Mmp25
Bscl2
Mrps21
Tspan14
Ube2v2
Bach2
Rnf214
Tmem205
Pip4p2
Supt7l
Elovl4
Elob
Srpr
Hnrnpf
Tpst2
Bard1
Marcksl1
Ndufs5
Sumo1
Akap7
Pfn1
Snx24
Ggct
Brf1
Cisd2
Sub1
Ric1
Tmcc3
Klhl42
Cox19
Nipsnap2
Glyr1
Etl4
Mipol1
Gm49329
1500011B03Rik
Mmp2
Psmb10
Metap2
Chchd2
Knop1
Morf4l1
Tmem14c
Reps1
Txnrd3
Myl12a
Znrd1
Tceal8
Myo18a
Akap9
Eif2ak1
Hat1
Nr2c2
Setbp1
BC004004
Fth1
Cox17
Nup133
Lrrfip2
Snrpa1
Mak16
Tyro3
Trmt11
Mta3
Cstb
Nt5c2
Ikzf5
Tnfrsf21
Ifitm2
Tsr2
Map3k13
H2afy
Npat
Dgkh
Nab2
Ensa
Dhx40
Celf4
Lcorl
Ppp1r9b
Arf1
Traf6
Gpc3
Lsm14a
Hspa13
Senp5
Dock4
Mrto4
Tmem208
Soga3
Gde1
Ankib1
Ccdc167
Polr2m
Fcor
Trp53
Tusc3
Tomm5
Map1lc3a
Snx12
Atp5j
Utp25
Bend4
Sp8
D8Ertd738e
Dctd
Ston2
Patz1
Igtp
Mpdz
Sin3a
Abhd17c
Dync1i2
Set
Bnip3l
Cd47
Litaf
Dctn2
Ywhah
Lypla2
Tcf7l2
Rnf34
Dclk2
Usp1
Nuak1
Inpp4a
Bola1
Ap2s1
Cdkal1
Ppp2r5c
Prkacb
Dut
Ybx1
Plekhg2
Hmgcs1
Mnat1
Arid4a
Tnrc18
Eif3g
Extl3
Sertad2
Ankra2
Rasa1
Wtip
Arhgap42
Tmem65
Slc39a7
Dcaf7
Pdcd11
Ankrd26
Deaf1
Aftph
Aebp2
Dolpp1
Rabgef1
Rras
Cdc42se2
Ap2b1
Rhou
Aopep
Chek1
4921524J17Rik
Cdc14b
Atpaf1
Srek1ip1
Rxylt1
Gm13827
Usp46
Ube2g1
Sarnp
Erc1
Pop7
Ppp4r1l-ps
Gm8251
Bst2
Arhgap44
Gnb4
Acap2
Pfn2
Prdx1
Pnpla2
Sumf2
Cstf3
9530068E07Rik
Tor1aip1
Ldlrad3
Rpp21
Ick
Snrnp25
Nhlrc2
Rbm34
Rheb
Angel2
Rex1bd
Bloc1s2
Tmem161a
Hipk2
Zc3h7a
Oaz1
Card10
Bnip2
Gas1
Rskr
Mrpl18
Gpr137b
Tecr
Etv1
Wbp1l
Snapin
Mad2l2
C230062I16Rik
Sem1
Snrpb
Tcf7
Me1
Washc2
Mindy3
Aig1
Dsp
Efna4
Nfic
Csnk1e
Mapk3
Dipk1b
Ccdc174
Ifi30
Kmt2d
Srsf4
Chic1
Pcbp4
Cebpz
Ccdc12
Rec8
Rbis
Ptpra
Ptms
Clstn3
Strn4
Bax
Ube2b
Lefty1
Pex7
Eed
Kansl1
Zfp706
Myl6
Plaa
Tab2
Tspo
Apobec3
Smg6
Pja2
Dele1
Efl1
Rnaseh2b
Nme4
Arf5
Hoxb4
Anp32e
Etaa1
Prr14l
Wdr20
Chuk
Lzts2
Fbxl20
Slc16a2
C77080
Suv39h1
Micos13
Luc7l2
Mrpl41
Atm
Rp9
Manf
Nrm
Cdh2
Bcl2l11
Atp6v1g1
Hspb8
Setd1b
Cnn2
Hif1an
Stag2
Rufy3
Tmem108
Cbx5
Slc22a15
Pnrc2
Polr2e
Rad51c
Park7
Ccnh
Wdr76
Gss
Tm2d2
Rbfox2
Gm5113
2900026A02Rik
Chst12
Ube2i
Gmeb2
Nbeal1
Mgarp
Dnah8
Ciao2a
Dek
Taok2
Smim26
Gm15580
Enpp3
Eps15
Setd3
Aldh5a1
Phlpp1
Vps37a
Lrp2
Blzf1
Pcca
Nabp2
Hnrnph2
Cystm1
Smarcc2
Zfp397
Trp53i13
Brwd1
Dnajc8
Ckap4
Senp1
Add3
Uqcrb
Bend7
Zmat2
Magoh
Mid1ip1
Sh3glb1
Hsf1
Kif13a
Limd1
Zdhhc2
Apaf1
Pias1
Rpain
Adarb1
Cdkn2aipnl
Tshz3
1190005I06Rik
Amotl2
Gemin6
Lmna
Cbfb
Akt1
Gmfb
Ninl
Ube2h
Slc2a1
Snx21
2810025M15Rik
Safb
Btf3
Rab22a
Deptor
Son
Stau2
Pcnp
Snu13
Pank2
Crem
Psmd3
Mtus2
Traf4
Syt3
Dstyk
Wdr83os
Sec24b
Tmem214
Asb7
Smad4
Scamp5
Ttc5
Herc4
Mphosph6
Ckap2
Trim59
Atp5l
Ralb
Arhgdig
Shc1
Abcc4
Rac1
Gtf2i
Pea15a
Tmx1
Mnt
Raf1
Ctnnal1
Man1a
Prorp
Nup214
Fam220a-1
Fermt1
Mrfap1
Rps11-ps1
Nudt16l1
Rap1b
Pcif1
Nucb1
Eri1
Hmga2
Szrd1
Zeb1
Paics
Fam160a2
Cenpk
Gdf11
Sema6c
Rhoc
St3gal5
Usp51
Mfsd14a
Prrx2
Smarca1
Nfx1
Lsm8
Cfl1
Zdhhc20
Zranb2
Mageb16
Ncoa6
S1pr2
Serf1
Rala
Greb1l
Tank
Ran
L1td1
Ssh1
Fam8a1
Skap2
Hpn
Dlg3
Armc10
Tmem106b
Retreg1
Mrm3
Slc22a23
Sugt1
Ercc8
Cdh24
Tdrp
Rab8a
Camsap1
Map9
Lsg1
Zfp871
Rpgrip1
Cbx6
Shisa4
Atp2b1
Tctex1d2
Plcb4
Tagln
Rffl
Dctpp1
Zfp503
Celf2
Anapc15
Cyb5a
Phox2b
Ing5
Fancd2
Cdc34
Vta1
Fbxo21
Dtna
Rab10
Csnk1g2
Trim56
Pms1
Yipf1
Psmd9
Casp8ap2
Zfp281
Reep1
Tma7
Arhgdia
Gins2
Dapk1
Csnk1d
Coil
Ppdpf
Ncs1
Fosl2
Kank1
Rhoq
Tdp2
Ahi1
Phax
Polr3d
Cldn7
Hmg20a
Cct2
[truncated: 5,328 more rows]

## Sheet: UpDiff
names
Mesd
Mpzl2
Lrpap1
Lgmn
Lamb1
Ggta1
Flrt3
Cdipt
Efna4
Txndc12
Gata4
Emp2
Sparc
Amn
Ctsz
Ppib
Rbm47
Mtmr7
Gas6
Gdpd5
Bend5
Lamc1
Runx1
Creb3l2
Ube2l6
Emc7
Myo6
Stard8
Nrg2
Slc46a1
Kdelr3
Hspg2
Nipa1
Efna3
Tedc2
Pdgfra
Erp29
Mydgf
Col4a2
Serpinh1
Nrg1
Abcd1
P4hb
Htra1
Tmem97
Cnpy3
Etv4
Glipr2
P4ha1
Ehmt2
Sox17
Neu1
Pdia3
Dennd2c
Rab30
Dnajb11
Sdc4
Slc35b1
Nos1
Podxl
Yipf5
Tmem144
Plod2
E2f8
Gdap2
Col4a1
Clic5
Pdcd6
Hsph1
Lifr
Dnmt3b
Aasdh
Shkbp1
Srgn
Cndp2
Rrbp1
Ptges
Pth1r
Timd2
Lrrk1
Snx18
Spns1
Gask1b
Itm2b
2300009A05Rik
Gfpt1
Gjb5
Gcsh
Plscr1
Wars
Bcat1
Foxq1
Wdfy1
Atp6v0c
Lama1
Rhbdf2
Zfyve21
Slc7a6
Folr1
Pard6b
Tlcd1
Abhd16a
Dpagt1
Pigyl
Adam15
P3h1
Ppat
Cltc
Cmtm7
Npl
Uck2
Smim7
Dmtn
Eif2s2
Asah1
Ctsc
Ubald2
Tmco1
Klhl2
Cmklr1
Dab2
1600002K03Rik
Mtmr4
Qars
Dnajc10
Dad1
Surf4
Vangl1
Golt1b
Nefl
Sdf4
Foxo1
Eps8
Snx16
Lman1
2200002D01Rik
Smco4
Lhfpl2
Ppfibp2
Cdh4
Dctd
L3mbtl3
Wdr45
Nr2c2ap
Mpdu1
Ntn3
Calr
Echdc2
Tmc6
Mep1b
Smim14
Lyn
Slc35b2
Nus1
Lmna
Slc25a10
Tmed9
Gpx2
Fastkd2
Agpat4
Vps8
2210409E12Rik
Grtp1
Gata6
Ssr3
Nrde2
Pttg1ip
BC031181
Mrps12
Krtcap2
Trim25
Ap1s1
Lrrc59
Ly6a
Srm
Mgat2
Sord
Fabp3
Derl1
Mtrr
Sdf2l1
Dalrd3
Pcbd1
Olfr1459
Tmem39a
Gcnt1
Fbxo6
Elovl1
Tbc1d13
Mrpl44
Ckap4
Cubn
Atp6v0a1
Kdelr2
H2-Ke6
Impdh1
Galk1
Ephb3
Mob3b
Ifi30
Mipep
Rab8a
Emb
Gpat3
Oxnad1
Gtf2h1
Mus81
Hdlbp
Phb2
Snapc4
Abcf3
Rnf26
Cd9
Snx2
Pex12
Gale
Tigar
Arfgef1
Prkcz
Olfr718-ps1
Tmed10
Ptcd1
Npc2
Sumf2
Dusp12
Rps6ka1
Hint3
Pmvk
Susd2
Ralgds
Snx7
Ogdh
Mybl2
Nxf7
Acadl
Tex264
C77080
Txndc5
Cstf1
Slc7a1
Elobl
Cst3
Rpe
Nagpa
Dpp4
Sccpdh
Slc6a8
Tgfbrap1
Crip2
Hs3st1
Prxl2a
Creld2
Sars2
Ctsl
Fbp2
Tk1
Slc35c2
Mtpap
Colgalt1
Txndc17
Ddx39
Aprt
Zscan26
Erf
Fam83e
Apoc1
Clta
Nol9
Ddah1
Gjb3
Fbxo15
Scarb2
Dcbld1
Zdhhc12
Parn
Mindy1
Ralb
Guk1
Agtrap
Lamp1
Kdelr1
Prep
Emc10
Sfxn2
Fkbp11
Retreg1
Wfs1
Dnajc4
Atox1
Nubp2
Odc1
Ruvbl2
Dpm2
Clcn5
Prkcsh
Atic
Anxa7
Map7
Slc35f6
Rex2
Vmn2r89
Camk1
Rcn3
Cox16
Crtap
Ino80e
Dap
Smim20
Rgs3
Prrg2
Ckb
Pgd
Sec11c
Armc6
Klf16
Nfatc2ip
Tyw5
Arl8b
Sdf2
B4galt6
Hsdl1
Bag2
Sars
Lman2
Slc35g1
Zbtb10
Plin3
Mfsd5
Lmo7
Tram1
Atp6ap2
Traip
Elf3
Slc9a6
Herpud1
Crk
Arpc4
Pop4
Fam160b2
Meis3
Rita1
Atpaf2
Rars
Erg28
Rnpep
Nefm
Cpn1
Ap2s1
Rer1
Vps33a
B4galt1
Apba3
0610012G03Rik
5430403G16Rik
Upf1
Psmc4
Fndc3b
Irf3
Sec13
Ppp1r21
Mrps18a
Tdh
Tomm40
Sntb1
Klf5
Slc9a3r1
Tbc1d2b
Rbm14
Eva1a
Fbxo22
Pfn1
Zswim1
D17H6S53E
Rab11a
Crot
Ncl
Zfp982
Ctsa
Glul
Selenos
A430005L14Rik
Fam102a
Ptpn14
Gna11
Otud6b
Selenok
Manf
Slc33a1
Frrs1
Nolc1
Nfe2l2
Mbnl2
Tomm5
Arpc2
Ctdspl
Ahnak
Tars
Pabpc4
Trim2
Stard4
Rab1a
Scyl1
Hist1h2bb
Nostrin
Rdh13
Clic1
Rnf111
Atf6
Tmx1
Elovl6
Gsto1
Gng2
Rcn1
Hsp90b1
Ctsb
Ifrd2
Ncoa4
Sec24a
Dcaf11
Sfmbt2
Sec11a
Fam160b1
Wdr55
Gopc
Gorasp2
Mrpl30
Slc16a1
Sugt1
Atp1b1
Arih2
Taf1a
Efl1
Lsm2
Serping1
Adgre5
Pym1
Chid1
Eif2b5
Mrps18b
Hexa
Timm10
Tpm4
Mlec
Nynrin
Tfpi
Impa2
Med20
Serp1
Gdpgp1
Idh1
Bud23
Miip
Nucb2
Twf2
Ly6e
Sgk1
Cmc2
Sirt7
Zfp280b
Cyp2s1
Grik3
Tmem128
P4ha2
Rrp7a
Kctd9
Snx4
Gba
Zfp472
Gprc5a
Gpc6
Sipa1l3
Mdp1
Tmem177
Gga2
Commd7
Mrpl12
Dusp9
Epop
Vav2
Slc30a6
Alg5
Dpp7
Dok2
Txn2
Eif1a
Cdyl2
Ssr2
Nip7
Dhrs13
Pik3ap1
Atad3a
Xbp1
Rpn1
Rras2
Timm13
Sys1
Rnf152
Srpr
Egfl7
Tmub1
Ccna2
Mkrn2os
Preb
Hpn
Mgst3
Slc29a1
Cybc1
Pnpo
Fam129a
Epn1
Tmed7
Ssu72
Commd9
Tma16
Ubiad1
Usp48
Cdpf1
Slc35a2
Alg3
S100a11
Rdh11
Cryab
Trappc4
Rpp25
Ppm1l
Timm23
Cdk11b
Pcsk6
Pex2
Actg1
Ssr1
Akr1b8
Castor1
Plekhg5
Nucks1
Ncbp2
Larp4b
Ascc2
Entpd7
Ppcs
Saraf
Grpel1
Vac14
Tagln2
Mreg
Mospd3
Bri3bp
Trabd
Atp6v0b
Itga5
Dlc1
Pgm2
Olfr1198
Hnrnpf
Ncdn
Synj1
Ythdf3
Sf3a2
Nabp1
Nup214
Ugdh
Ciao2a
Nagk
Fkbp1a
Slc39a3
Eif3l
Actr3
Ndufs7
Lpar2
Olfr1033
Helq
Nfkbib
Zfp932
Edem1
Ufm1
Prelid1
Dot1l
Rab3gap2
Epb41l2
Sirt2
Gabarapl2
Phldb2
Fbxo21
Abitram
Nav1
Agpat2
Atp6v1d
Timm29
Mrpl20
Glb1
Fam122a
Cdc42se2
Mfn1
Itpa
Slc38a7
Exosc10
Rnf20
Srp9
Tdrd3
Tufm
Mrfap1
Pwp2
S100g
Marcks
Smad2
Rac1
Mttp
Tcof1
Ostc
Col27a1
1110008P14Rik
Mocs3
Tyms
Rpp14
Ppil1
Cyb5r1
Taf8
Supv3l1
Ankrd46
Cd151
Sall4
Actr2
Cit
Rae1
Tmem109
Smn1
Tnfsf10
Btbd16
Smtnl1
Slc25a5
Cr1l
Tmem208
Scamp3
Rapgef1
Shcbp1
Hspbp1
Chtf18
Prr15
Snx17
Patl1
Cenpu
Ttc27
Ccdc134
Gla
Eif6
Serpinb6a
Plekhf2
Tmem256
Srprb
Prr14l
Flnb
Trappc1
Dsg2
Ctsd
Pdss1
Hcfc2
Yars
Nars
Drg2
Polr3a
Gpat4
Pde4dip
Cep104
2310057M21Rik
Gtpbp6
Nid2
Unk
Ypel2
Prr13
Triml2
Grcc10
Adgra2
Ddx3x
Acsf2
Arf1
Satb2
Pmepa1
Usp32
Slc22a7
Mrpl21
Rhot1
Nudt2
Frrs1l
Prr5
Neurl4
Arl6ip5
Mcfd2
Mrpl22
Rffl
Ccnyl1
Olfr11
Mad2l2
Cgnl1
Gaa
Hspa5
Mertk
Tm9sf3
Ank
Frmpd1
Tbx3
Emg1
Polr2i
Rnf25
Coa4
Pou5f1
Il2ra
Rsl1d1
Fkrp
Zfp335
Nt5dc3
Brd9
Nuf2
Fam129b
4932438A13Rik
Nfxl1
Znrf2
Akap10
Zfp689
Smpd1
Ogfod1
Ddost
Pradc1
Dph6
Sec16a
Urb1
Pex16
Akt1s1
Hist4h4
Chn2
Nid1
Cuta
Arhgdia
CAAA01118383.1
Cfap410
Glud1
Fhl1
Ift46
Dcun1d2
Ppid
Wdr81
Cmpk1
Akt2
Atp6v1b2
Nubp1
Vim
Gtsf1l
Ercc8
Gabarap
Mfsd1
Xrcc3
Gtf2f1
Trip13
1700010N08Rik
Slu7
Chst12
Ddx50
Polr3h
S100a10
Ostf1
Tcl1
Ppp1r11
Selenoh
Caskin2
Psmc1
Atf6b
Sptssa
Imp4
Sdhd
Gldc
Exosc4
Tor2a
Bag1
Tmem86a
Ago2
Rpusd4
Arhgef5
Tcf23
Olfr525
Src
Gigyf2
Gmfg
Tmem183a
Nsmce2
Nradd
Sgta
Reep5
Polr3g
Ints11
Ppm1g
Timm9
Mrpl35
H2-Ab1
Wsb1
Trmt2b
Rrm2
Nudt16l1
Ap2m1
Olfr506
Wwox
Dhodh
Mrpl1
Smarcal1
Zfp330
Maoa
Prkab1
Degs1
Rrp12
Rcc1
Nat9
Vps18
Slirp
Atp5g1
Rpia
Magt1
Utp15
Gna12
Tmem116
Nsun2
Dapk3
Nudc
Zc3hav1l
Ctsh
Gsr
Klf9
Bysl
1700007K13Rik
Ngrn
Ddx18
Gar1
Lonrf1
Qdpr
Wwc1
Rab7
Abhd5
Tmem231
Fut8
Dph3
Mtf2
Zfp990
Glmp
Surf1
Tmem214
Ccdc124
Trip11
Acsl5
Plpp3
Morf4l2
Exoc8
Stx3
Rps19bp1
Arntl
Snd1
Abce1
Mtx1
Atxn3
Jdp2
Gtf2h3
Usp46
Dnajc3
Golga2
Sar1a
Ccdc93
Pdia6
Mrps2
Klhl21
Aars
Nme1
Entr1
Arid5b
Asb8
Tmem135
Spcs2
Atp10d
Gm47816
Ptbp1
Edrf1
Fam189a2
Surf2
Get4
Zc3h4
Gtpbp3
Rexo2
Coq8b
Adrm1
Mdm4
Slc29a4
Sh2b3
Hax1
Csnk2b
Commd4
Raly
Carmil1
Bccip
Akr1a1
Gpr89
Timm22
Galk2
Spout1
Insig1
Cdc42ep3
Pigf
Prickle2
Mettl21a
Tmem33
Spin2c
Coq4
Clptm1l
Lactb2
Sulf2
Rogdi
Ring1
Ubap2l
Prss35
Slc19a1
Dus1l
Bola3
Sumf1
Fam174b
Gnptg
Shf
Copb2
Tubb4b
Zfp704
Pramel6
Farsa
Gnpnat1
Asns
Eif2b4
Exosc5
Ckap2l
Actn1
Timp1
Cox18
Polr1e
Ube2m
Hadhb
Tmem167
Phf5a
Donson
Kcnk1
Lgals9
Ubl4a
Coa3
Mycbp
Rpusd3
Metap1
Myh9
Mrpl46
Lamb2
Cetn4
Rreb1
Anp32b
Elof1
Zfp830
Rrp9
Exoc6
Ripk1
Slc39a11
Gpt2
Vmn1r39
Snx6
Stk19
Mindy3
Zfp978
Bola1
Zfp407
Selenot
2004-03-01
Hist1h2ac
Crip1
Slc29a2
Tex15
Washc5
Prr14
Lias
Nop56
Dnajb2
Wdr83
Icmt
Mtg1
Tollip
Os9
Myo1c
Bet1
Flcn
Numa1
Eif1ad
Nelfb
Usp24
Samm50
Top3a
Smyd5
Abcf2
Dolpp1
Paics
Zmpste24
Sphk2
Zfp934
Ppfibp1
H2-Eb1
Pdzd11
Trir
Fth1
Stt3b
Wdsub1
Car12
Pnldc1
Lrp2
Lamtor1
Nedd4l
Ncoa5
Med30
Nedd9
Apmap
Clpp
Reep4
Fam111a
Ift22
Alpl
Eif5
Fam207a
Snx9
Stxbp2
Gm14296
Slc4a2
Pms1
Taf13
Mthfd2
Slc39a4
Cdkl2
Kif20a
Psmd7
Gm6969
Atn1
Clmp
Prkci
Chordc1
Rpl36al
Carhsp1
Senp1
Sec31a
Sft2d1
Crxos
Psph
Tpp1
Tmem9b
Cystm1
Plk2
Cd320
Tuba1c
Cox6b1
Asna1
Cisd2
Cd2bp2
Arpc1b
Tpm3
St3gal6
Gm6477
Acp5
Nbas
Tulp4
Nop14
Use1
Polr2h
Prkar2a
Zcchc7
Crygd
C130073F10Rik
Clec16a
Cox5a
Mrps5

## Sheet: DownDiff
names
Id1
Trap1a
Col18a1
Igfbp2
Stra8
Tapbp
Id3
Lefty1
Plagl1
Spred1
Peg10
Trh
Tfdp2
Tmsb4x
Sox11
Slc2a1
Id2
2700081O15Rik
H2-Bl
Aff1
Zmym2
Nedd4
Kdm5b
Prtg
Skil
Pim1
Tdgf1
Fignl2
Msi2
Serpinf1
Mgst1
Smad7
Klhdc2
Sox4
Adgrl1
Lefty2
Rbp1
Uchl1
Olfr1385
Icam1
Unc5b
Fundc2
Adgra3
Mrc2
Cdon
Crabp2
Eml5
Dhrs3
Gm48119
Ifitm1
Pitpnc1
Gadd45a
Sinhcaf
H2afv
Lrp1
Pdcd4
Zmym5
Ifitm3
Mtch1
Gfra1
Dkc1
Fn1
Bclaf3
Acvr2b
Ccdc88a
Rfx7
Akt3
Arhgef12
Bod1l
Hoxb2
Ndufa4l2
Morc1
Zhx3
Meis2
Syne2
Pbx1
Rprd1a
Ndst1
Ssbp3
Hoxb1
Hsf2bp
Gbp3
Foxp1
Braf
Ergic2
Numb
Tcf4
Tfap2c
Ldhb
Kdm3a
Cdkn2a
Tspo
Smo
Mdk
Tut4
Map7d2
Nav2
Ptbp2
Tspan15
Cdkn1c
Perp
Psip1
Pou4f1
Gata3
Tspan2
H2-Q4
Sox2
Zfp945
Tmem170b
Baz2b
Hist3h2ba
Ndn
Sfrp5
Ptprs
Ahi1
Tead2
Cds2
Fam117b
Lbr
Mxra7
Tgif1
Stox2
Junb
Gm47654
Trp53inp1
Unc13b
Gpx7
Fgfr1
Crct1
Klf13
Dusp6
Sulf1
Itm2a
Camk1d
Tmem63b
Med13l
Smad6
Fstl1
Gkap1
H1fx
Slc7a7
Sema6c
Zfp281
Tmod2
Hook1
Kif1b
Tpm2
Vangl2
H2-K1
Gm42669
Aldh2
Coch
Sclt1
Fos
Elavl2
Zic2
Tmem88
Chd7
Pla2g1b
Olfr1023
Il17rd
Tmem50a
Cep83
Gli3
Dag1
Tcaf1
Bcam
Timm21
Wnk1
Malt1
Fam43a
Clcc1
Sntb2
Pdk1
Jag1
Nfkbia
Pnrc1
Kif5c
Prdm5
4833420G17Rik
Tcf12
Iqcb1
Psme2
Rb1
Rimklb
Glrb
Plekha8
Gsta4
Slc22a17
Gata2
Mbd4
Wnk3
Hnrnph3
Nbea
Egln3
Psme1
Trim12c
Zmym4
Peg3
Ap1s3
Irf1
Ccng2
Crebzf
Nfat5
Zfp644
Ppp6r3
Zfp184
Armcx2
Tra2a
Efnb1
Decr1
Fjx1
Sorbs1
Pkib
Tsc22d2
Dpysl3
Sms
Bmp2k
Ubxn7
Olfr769
Fbn2
Smim40
Uhrf2
Amfr
Ing1
Gng3
Abcg2
Tmsb15b1
Csnk1a1
Tmem243
Vat1
Fgd6
Fzd2
Kmt2e
Msx1
Gm10719
Cdc42bpa
Sp8
Ogfr
Dcaf8
Dusp5
Atp8a1
Tpp2
Rbm26
Pitx2
Ube2g1
Jmy
Kank1
Pou3f1
Ypel1
Zup1
Ankrd26
Zfp664
Fry
Eya3
Fam171a2
Map4k5
Fbln1
Zfp423
Zmynd11
Isoc1
Samd4
Hmgn5
Phip
Scml2
Syt9
Tuba1a
Adgrv1
Tmem246
Rfc3
Slc20a2
Rasal2
Mllt3
Gm48244
Ubr5
Loxl2
Akap11
Mkln1
Nxph4
Sox3
Srpk2
Atxn10
Tro
Thbs1
Dcp2
Zfyve28
Hsd17b14
Ncoa2
Cyld
Gpatch8
Podxl2
Ncan
Pdlim3
Sap30
Tex14
Arhgef10
Olfr920
Fat1
Mex3a
Spaca6
Slc2a8
Ppp3cb
Ypel5
Rb1cc1
Ralgapa1
Sort1
Pign
Ttn
Hace1
Kdm2a
Hmgb3
Coq8a
Ppa2
Nenf
Prss50
Myo5a
Pknox2
Sh3bp4
Ptn
Zfp386
Nup62cl
Zdhhc20
Plxna2
Neo1
Gprasp1
Ophn1
Golim4
Igsf9b
Epha2
Zfp639
Npnt
Ston2
Apool
Ypel3
Fbxl3
H2-Q7
Fgfbp1
Txnip
Heg1
Rnf213
H2-Q10
Phactr2
Nhsl1
Hebp2
Tmem29
Rnf128
Vmn1r58
Cldn3
D1Pas1
Gbx2
Tab2
Bbc3
Cdca7
Rpl10l
Bcor
Bex2
Ltb
Herc4
Ahcyl2
Bphl
Khdc4
Plekha3
Onecut2
D630023F18Rik
Stx12
Mapk13
Map1b
Hoxb4
Ptk7
Gm10800
Cpe
Casp3
Mlxip
B230219D22Rik
Arid4b
Fign
Colec12
Metrnl
Ppp1r14a
Apod
Senp2
Cir1
Stag2
Hs6st1
Svip
Picalm
Mpnd
G2e3
Mest
Sorcs2
Smyd4
Eva1b
Ggh
Ap1s2
Tfap2a
Ip6k1
Pdk3
Dazl
Fam53a
9930021J03Rik
Ebpl
AC149090.1
Maco1
Taf7l
Lrp4
Maged1
Gprc5b
Hells
Dlg3
Tspan5
Fggy
Shmt2
Ddit4
Wls
Vmn2r79
Abhd11os
Rims3
Chd9
Arl6ip6
Elf2
Phf13
Myl7
Bcar3
Spg7
Bace1
Rab34
Rgs17
Notch1
Nuak1
Wdfy3
Ogt
Ttc14
Cbx1
Cbr4
Herc3
Plcb4
Bcl2l11
Cirbp
Abcb1a
Pdlim7
Sin3a
Rnf103
Atp2b1
Pramef12
Mta1
BC005561
Mmp2
Trp53i11
Hdac5
Dock9
Sfrp2
Meioc
Fyttd1
Cpsf6
Ubr7
Tnk2
Armcx3
Irak1bp1
Nf1
Steap1
Dpys
Bok
Slc49a4
Lmo4
Pkn2
Mindy2
Inpp5b
Gipc1
Rragd
Tmem38a
Rnf38
Prkra
Smim13
Gm10801
Mcrip1
Rbm5
Zfp428
Pabpc4l
Gm1673
Vasn
Mmp25
Ammecr1
Zmiz1
F830016B08Rik
Crbn
Sec61a2
Rpa1
Bcl10
Cep170
Ctr9
Hmgn3
Cyfip2
Gtsf1
Ctps2
1810013L24Rik
Actn2
Rtf1
Calm2
Ctdsp2
Gm48177
Syt13
Lta4h
Tmpo
Rbmxl2
Tmem28
Ctsf
Cd37
Pcyt1b
B4galt4
Ccn1
Usp37
Cyp39a1
6330403K07Rik
Acot1
Tpm1
Atl3
Prph
Pclaf
Itpk1
Kras
Rnf144a
Gm47626
Cald1
Kdm2b
Krt19
Abca3
Zic3
Insl6
Vbp1
E2f3
Fam171b
Mycbp2
Kansl3
Dbn1
1700019D03Rik
Pcmtd2
Fancc
Stxbp4
Klf2
Rnf169
Trappc11
Aldh5a1
Cebpzos
2006-09-01
Ankrd6
Gm45268
Prex2
Fzd3
Rhox13
Sfmbt1
Csn3
Cntfr
Ddc
Etv1
Gulp1
Agap3
Ebf1
Evl
Trf
Ptp4a3
Mlf1
Usp29
Pgpep1
Bambi
Adam23
Arid3b
Akr1b3
Hes1
Alpk3
Cmas
Cdc37l1
Dcaf6
Sptan1
Igsf9
Kif3a
Tmeff1
Cacna1a
Cda
Sgce
Gm5134
Six4
Proser1
Plxna3
Gfpt2
Ncam1
Ppp1r9a
Bdh2
Dlx2
Abhd17c
Sgpp1
Btbd1
Svil
Tmem229b
Msi1
Rapgef5
Pim3
Tshz3
Prps2
Arl14ep
Aim2
Vps13a
Zswim6
Col1a1
Wdr20
Nova1
Ccdc112
Smad1
Cdkl5
Gm48348
Rtn2
Rc3h1
Camsap2
Pcolce
Arid1a
Tcea3
Dock6
Nebl
Mtm1
Rbfox2
Olfr338
Ninl
Caprin2
Ankrd10
Ppwd1
Tmsb15b2
Actn3
Sh3bgrl
Arnt
Tspyl4
Gtf2i
Wt1
Creg2
Notch3
Rhou
Zfp62
Zfp523
Sptb
Csrnp1
Lrch2
Ntrk2
Orc4
Pole4
Slc19a2
Cenpi
Col2a1
Zcchc3
Vmn2r59
Rec8
Etv5
Relch
Pmaip1
Maged2
Lemd3
Zbtb5
Mecp2
Tspan7
Ash2l
Camk2n1
Trib2
Stk40
Fxyd6
Ubtd2
Tubb2b
Lmbr1l
Prrg3
Atf2
Khk
Ulk2
Rmnd5a
Ift80
Hoxb9
Pax6
Pds5b
Smarca5-ps
Lrr1
Helb
Zfp334
Setbp1
Arl4c
Cbx5
Moxd1
Nadk2
Kctd2
Azin2
Faf2
Rarg
Ccni
Igtp
Gm40989
Tssc4
Heca
Fam162a
Ap3b2
Mecr
Slc35d1
Dennd4a
Erc2
Nrbp1
Slc43a2
Ankrd17
Mid1
Hap1
Tex9
Tpd52l1
Atxn1
Mon2
Itga6
Rsf1
Naa40
Rhbdf1
Rbm41
Chst10
Grk1
Zkscan3
Inppl1
Sncg
Slc30a3
Mxd4
Hoxb3
Rcn2
Rnf121
Fancl
Dpysl5
Ttyh1
Ift81
Prps1
Cercam
Aard
Tmem121
Galnt7
Coq10a
Adam9
Crem
Madcam1
Klhl7
Olig3
Pink1
Nodal
Ppp1r18
Exoc6b
Atp13a2
AU015836
Tdrkh
Ccdc136
Tuba3a
Cbarp
Calca
Gigyf1
Fndc5
Sarnp
Ier5l
Gm4779
Bicc1
Atrnl1
Epb41l4a
Mfsd14b
Nfib
Scai
1110059E24Rik
Gm11168
Ier2
Kdm1a
Hoxb5
Tspan12
Camk2g
Snrnp48
Syap1
Btbd10
Acot7
Yaf2
8030474K03Rik
Zfx
Chn1
Igfbpl1
Ncoa1
Tspan33
Fat3
Igsf8
Cd34
Kif21a
Rpl36a
Ogfrl1
Wipi1
Csrnp2
Flywch1
Copz2
Zdhhc18
Anxa11
Itih5
Ankrd11
Spsb1
Hoxa3
Rps6ka3
Armh4
Sycp2
Sap130
Smg6
Tram2
Gm47933
Fam214a
Cyct
Pmm1
Sertad1
Parp14
Slc27a1
Atxn1l
Fam49a
Yes1
Rln1
Rp9
Ppcdc
Scmh1
Cnot1
Appl2
Ski
Zswim5
Psen2
Zfp229
Zfp398
Lmtk2
Cnot6
Ric1
2009-03-01
Spg21
B4galnt4
Mob3c
Nfkb1
Mov10
Usf3
Topaz1
Tab3
Psmd5
Trmt1l
Tle4
Gjc1
Plagl2
Pten
Fosl2
H3f3a
M1ap
Asxl3
Pnma2
Slc1a6
2410002F23Rik
Tmem94
Dzip3
Epb41
Smndc1
Adgrl2
Abat
Txndc16
Xrcc4
Ptpn4
Morc3
Vmn2r117
Rin1
Fsd1l
Rictor
Rhbdd2
Zfp608
Brd3
Nr2f6
Tnfsf12
Gm21036
Asap1
Hs6st2
Gm13212
Plekha7
Tctn2
Zfhx2
Ptpre
Ncald
Dtx3
Ptprf
Ptpn18
Prag1
Rhno1
Kcnc3
Sall3
Tenm4
Nrtn
Kdm5a
Zmym3
Pdcl2
Zeb2
St6gal1
Ccdc91
Phox2b
Clu
Lin7c
Enho
Usp2
Olfr1322
Prkacb
Lrig1
Plp1
Ubn2
Gm10033
Ppp2r2d
Sh3glb1
Gm37102
Cnot2
Ccdc15
Kdm4c
Ccn2
Ptprk
Rasa1
Angel2
Bbx
Vldlr
Chchd7
Slc38a9
Bmp1
Jarid2
Cited4
Usp51
Tmem47
Relt
5730507C01Rik
Arhgef2
Edil3
Thnsl2
Cplane1
Lrrc1
Itprid2
Ube2e3
Ccnl1
Egfl6
Emsy
Adamts10
Cd74
Hspb11
Rhbg
Irgm1
Gbp5
Ing2
Porcn
Xkr5
Dcun1d1
Gm47924
Mob1b
L3mbtl4
Cep97
Fam199x
Reep2
Pycr2
Mpzl1
Zfp57
Hsd17b10
Boc
Vstm2b
Calcoco1
Fbxl22
Zdbf2
Fgfrl1
Dmrt1
Tshz1
Stk32a
Jak1
Limd2
Ythdf2
Usp20
Gm10717
Bdnf
Ank3
Fam92a
Terf2
Twist1
Neil3
Phyh
Cobl
Dusp1
Klf7
Cnnm4
Maff
Csnk1g3
Zfp874a
Slc25a36
Foxo4
H2-Q6
Rnf34
Xpr1
Cacna2d2
Klhl8
Mfge8
Ahctf1
Dusp8
Gm12463
Prrx2
Gm2381
Fndc3c1
Lpar6
Isoc2b
3110021N24Rik
Tbc1d5
BC067074
Polg
Trim56
Glis1
Tafa5
Klf10
Ephb4
Npr1
Tmed8
Vmn2r97
Gm47678
Lipa
Bnip2
Fermt2
Usp26
Ier3
Tnrc6b
Hal
Nt5dc2
Cmtm8
Nxf3
Gm21411
Brf1
Skap2
Spred3
Ift140
Rassf2
Teddm1b
Cyp26a1
Ina
Xlr
Macrod1
Tnfaip8l2
Dmrta2
Gpr137c
Fam49b
Ofd1
Zfp512b
Tmcc2
Pgm2l1
Baz2a
Fzd10
Dnajc9
Gm12987
Naxe
Palb2
Vmn2r99
Gca
Peg12
Nhsl2
Mcf2
U2surp
Hyi
Ifi214
Tpk1
Dkkl1
Cenpq
Olfr804
Fam160a2
Psmb8
Nck2
Dennd2a
mt-Nd6
Spin1
Pi4k2a
Vmn1r236
Efna5
Cotl1
Syt3
Ptprd
Dbr1
Ktn1
Zfp738
Slc4a7
Cep250
Ndufa6
Ndufa1
Qprt
Cemip2
Liph
Bicral
Stk10
Aff3
Cdh6
Aebp2
Itga2b
Rest
Auts2
Cep78
Marveld1
Rnf149
Pcmtd1
Pde6d
Tnfrsf23
Tes3-ps
Prmt2
Cdkn2aip
Nckap5l
Slc28a3
Skap1
Ep300
Scn8a
4930503L19Rik
Efr3a
Igsf23
Olfr1440
9030624G23Rik
Ddhd2
Lrrc42
Hsd11b2
Bcl9
Ksr1
Metrn
Gm18262
Tmx4
Olfr63
Tiparp
Crebbp
Cmah
Olfr731
Ankrd13c
Samd4b
Fsd1
Socs5
Olfr735
Dipk2a
Cabp1
Zfp287
Ube2b
Tctex1d2
Tap2
Clip3
Irx3
Coq6
P2rx7
Afdn
Dynll2
Cdc73
Abcg1
Grifin
Morc4
Pgk1
Rabgap1l
Stk11
Igf1r
Hmces
Mx1
Cnnm3
Arap2
Tia1
Ssh2
Vmn2r113
Nnat
Dnmbp
Ppp3ca
Slc22a23
Etfbkmt
Smad4
Phc2
Cib2
S100a6
Slfn9
Gbp4
Trim59
Dcaf1
Casd1
D3Ertd751e
Vamp1
Eif1ax
Adarb2
Znrf3
Cfap69
2011-09-01
C2cd2
Tes
Zfp964
Exoc7
Gnb4
Tmem168
Wdr34
Ankrd31
Ifi35
Bhlhe40
Map1s
Wwp2
Arhgap44
Marf1
Akap9
Dact3
Ptch1
Lrrc75a
Khdrbs3
Vwf
Tmem8
Ablim2
Exosc1
Crmp1
R3hcc1
Secisbp2l
Papolb
Cyyr1
Micu3
Gm364
Llgl1
Usp9x
Pacsin1
Antxr1
Spast
Nrk
Mbnl3
Wdr60
Gm49511
Igf2bp3
Fam135a
S100pbp
Slc18b1
Frmd5
Zfp503
Coq2
Mapk8ip1
Zfp426
Kat2b
Gpbp1
Ap3s1
Chmp7
Bcl7a
Tpbg
Slc15a2
Igfbp3
Ercc6l2
Gm8624
Peli1
Nck1
Manea
Tmem45a
Fmo1
Nr6a1
Epm2aip1
Arhgap35
Ncf2
Dcakd
Btbd3
Pygo1
Tapt1
Tcf7
Abcd4
Cdkn1a
Zbtb26
Mcmbp
Gtpbp10
Deptor
Irs2
Fam102b
Cpt1c
Upb1
Tcp11l2
Tm6sf1
Dipk1a
Zfp866
Prkn
Afap1
Csf2ra
Adcy7
Ngfr
Fmnl2
Rbm4
Anxa3
Celsr2
Sema4f
Add1
Pja1
Zfp867
C330022B21Rik
Slc4a3
Pja2
Atg12
Radil
Gpd2
Pak3
Nicn1
Pmp22
Espn
Nfatc4
Acvr2a
Ezr
Ttyh3
Pcbd2
Tiam1
Osbpl8
Man2a2
Cul7
Ramp3
Gm48418
Mettl23
Tktl1
Tacc1
Pzp
Kif7
Rock2
Arid5a
Aass
Tmem184c
Lfng
Nae1
Aopep
Cbfa2t2
Tie1
Rps4x
Rnf113a2
Suco
Drap1
Cep350
Ankrd45
Mapk12
Ube3a
Ubr2
Mrtfb
Sytl4
Mapkapk3
Ccdc82
Zfp942
Vmn1r218
Ei24
Rnd1
Scrib
BC048679
Fam122b
Dnase2a
Spire1
Hdgfl3
Dlgap1
Reg2
Scarb1
Rrp1
Hagh
Sohlh2
Zfp354c
Kbtbd2
Ago1
Plgrkt
Tdrd12
Taf11
2007-03-01
Map4k4
Fbxo31
Hoxa5
Fhod3
Pask
Gm15580
Irf2bpl
Zzef1
Mettl25
Usp47
Tbc1d32
Casc4

## Sheet: Up2CLC&DownDiff
names
Antxr1
Ap1s3
Arap2
Arid4b
Arid5a
Armh4
Arnt
Atf2
Bcar3
Bdh2
Bicc1
C330022B21Rik
Caprin2
Casc4
Ccdc82
Ccng2
Cenpq
Csrnp2
D1Pas1
Dact3
Dbr1
Dock9
Dpysl5
Fbln1
Fn1
Fndc5
Gbp5
Gm10033
Gm10717
Gm10719
Gm10800
Gm10801
Gm11168
Gm21036
Gm40989
Gm42669
Gm47626
Gm47678
Gm47924
Gm47933
Gm48177
Gm48244
Gm48348
Gm48418
Gm8624
Gpr137c
Grk1
H2-Bl
H2-Q4
Igfbp3
Irgm1
Itga2b
Map1b
Marveld1
Mbnl3
mt-Nd6
Nfatc4
Nova1
Olfr1322
Olfr1385
Olfr338
Olfr63
Olfr731
Olfr735
Olfr769
Olfr804
Pkib
Plekha3
Plxna2
Porcn
Prex2
Prkn
Prps1
Ptprd
Reg2
Rimklb
Rin1
Rtn2
Scml2
Six4
Slc28a3
Slfn9
Srpk2
Ssh2
Tab3
Tcp11l2
Teddm1b
Ttyh1
Txndc16
Upb1
Usp26
Vmn1r218
Vmn1r236
Vmn1r58
Vmn2r113
Vmn2r117
Vmn2r59
Vmn2r79
Vmn2r97
Vmn2r99
Zfp398
Zfp738
Zfp964
Zup1

## Sheet: Down2CLC&UpDiff
names
0610012G03Rik
1110008P14Rik
1600002K03Rik
1700007K13Rik
2200002D01Rik
2300009A05Rik
2310057M21Rik
5430403G16Rik
A430005L14Rik
Aasdh
Abcd1
Abce1
Abcf3
Abhd16a
Abitram
Acadl
Acsf2
Actg1
Actr2
Actr3
Adam15
Adrm1
Ago2
Agpat2
Agpat4
Agtrap
Ahnak
Akr1a1
Akr1b8
Akt1s1
Akt2
Alg3
Alg5
Alpl
Ank
Ankrd46
Anp32b
Anxa7
Ap1s1
Ap2s1
Apoc1
Aprt
Arf1
Arhgdia
Arid5b
Arl6ip5
Arl8b
Armc6
Arntl
Arpc1b
Arpc2
Arpc4
Asah1
Asb8
Ascc2
Asns
Atad3a
Atf6
Atf6b
Atic
Atox1
Atp5g1
Atp6v0b
Atp6v0c
Atp6v1d
Atpaf2
Atxn3
B4galt1
B4galt6
Bag1
Bag2
BC031181
Bcat1
Bccip
Bend5
Bet1
Bola1
Bola3
Brd9
Bud23
Bysl
C77080
Calr
Camk1
Carhsp1
Carmil1
Castor1
Ccdc124
Ccdc93
Cd151
Cd2bp2
Cd320
Cd9
Cdc42ep3
Cdc42se2
Cdh4
Cdipt
Cdk11b
Cdkl2
Cdpf1
Cenpu
Cep104
Cfap410
Chordc1
Chst12
Chtf18
Ciao2a
Cisd2
Cit
Ckap4
Clic1
Clic5
Clmp
Clpp
Clptm1l
Clta
Cmc2
Cmklr1
Cmpk1
Cmtm7
Cnpy3
Coa3
Col4a1
Col4a2
Colgalt1
Commd4
Commd9
Copb2
Cox16
Cox18
Cox5a
Cox6b1
Cr1l
Creld2
Crip1
Crip2
Crk
Crtap
Cryab
Cst3
Cstf1
Ctdspl
Ctsa
Ctsd
Ctsz
Cuta
Cyb5r1
Cybc1
Cystm1
Dab2
Dad1
Dap
Dapk3
Dctd
Dcun1d2
Ddah1
Ddost
Ddx18
Ddx3x
Ddx50
Dennd2c
Derl1
Dhrs13
Dlc1
Dmtn
Dnajb11
Dnajb2
Dnajc3
Dnajc4
Dok2
Dolpp1
Donson
Dot1l
Dpagt1
Dph3
Dpm2
Drg2
Dus1l
Dusp12
E2f8
Edem1
Edrf1
Efl1
Efna3
Efna4
Egfl7
Eif1a
Eif1ad
Eif2b4
Eif5
Eif6
Elof1
Elovl1
Emc10
Emc7
Emg1
Emp2
Entpd7
Entr1
Epb41l2
Epop
Eps8
Ercc8
Erg28
Erp29
Etv4
Exoc6
Exoc8
Exosc10
Exosc4
Exosc5
Fam111a
Fam129b
Fam160b1
Fam189a2
Fam207a
Fam83e
Farsa
Fastkd2
Fbxo21
Fbxo22
Fbxo6
Fhl1
Fkbp1a
Fkrp
Flcn
Flnb
Fndc3b
Folr1
Foxo1
Fth1
Fut8
Gaa
Gabarap
Gale
Galk1
Gar1
Gas6
Gask1b
Gata6
Gba
Gcnt1
Gcsh
Gdap2
Gdpd5
Gfpt1
Gga2
Gigyf2
Gjb3
Gjb5
Gldc
Glipr2
Glud1
Gm47816
Gmfg
Gna11
Gna12
Gng2
Gnptg
Golga2
Golt1b
Gopc
Gorasp2
Gpat4
Gpc6
Gpr89
Gprc5a
Grcc10
Grpel1
Gsr
Gsto1
Gtf2h1
Gtf2h3
Gtpbp3
Gtpbp6
Gtsf1l
Guk1
H2-Ab1
H2-Ke6
Hax1
Hcfc2
Hdlbp
Helq
Herpud1
Hexa
Hint3
Hnrnpf
Hpn
Hsdl1
Hsp90b1
Hspa5
Hspbp1
Htra1
Idh1
Ifi30
Ift22
Imp4
Impa2
Impdh1
Ints11
Irf3
Itga5
Itm2b
Itpa
Jdp2
Kcnk1
Kctd9
Kdelr1
Kdelr2
Kdelr3
Kif20a
Klf16
Klf9
Klhl2
Krtcap2
L3mbtl3
Lamb2
Lamp1
Lamtor1
Larp4b
Lgmn
Lias
Lifr
Lman1
Lman2
Lmna
Lpar2
Lrp2
Lrrc59
Lsm2
Ly6e
Mad2l2
Manf
Map7
Marcks
Mbnl2
Mdp1
Med20
Med30
Meis3
Mesd
Metap1
Mettl21a
Mfsd5
Mgst3
Mindy1
Mindy3
Mipep
Mlec
Mospd3
Mpdu1
Mpzl2
Mrfap1
Mrpl1
Mrpl12
Mrpl20
Mrpl21
Mrpl22
Mrpl30
Mrpl35
Mrpl44
Mrpl46
Mrps12
Mrps18a
Mrps18b
Mrps2
Mrps5
Mthfd2
Mtmr4
Mtmr7
Mtpap
Mttp
Mtx1
Mus81
Mycbp
Mydgf
Myh9
Myo6
Nagpa
Nars
Nat9
Nav1
Nbas
Ncbp2
Ncdn
Ncl
Ncoa5
Ndufs7
Nefm
Nelfb
Neu1
Neurl4
Nfe2l2
Nfkbib
Nfxl1
Nipa1
Nme1
Nol9
Nostrin
Npc2
Nr2c2ap
Nradd
Nrde2
Nsmce2
Nsun2
Nt5dc3
Nubp1
Nubp2
Nucb2
Nucks1
Nudc
Nudt16l1
Nudt2
Nuf2
Numa1
Nup214
Nynrin
Ogdh
Ogfod1
Ostc
Ostf1
Otud6b
P3h1
Paics
Pard6b
Parn
Patl1
Pcbd1
Pcsk6
Pdcd6
Pdia3
Pdia6
Pdzd11
Pex2
Pfn1
Pgd
Phb2
Phf5a
Pigf
Pigyl
Plekhf2
Plekhg5
Plin3
Plscr1
Pmepa1
Pms1
Pmvk
Pnldc1
Polr2h
Polr2i
Polr3a
Polr3g
Polr3h
Pop4
Ppat
Ppcs
Ppfibp1
Ppfibp2
Ppib
Ppid
Ppil1
Ppm1l
Ppp1r11
Ppp1r21
Pradc1
Preb
Prelid1
Prkab1
Prkar2a
Prkci
Prkcsh
Prkcz
Prr13
Prr14l
Prr5
Prrg2
Prxl2a
Psmc1
Psmc4
Psmd7
Psph
Ptbp1
Ptcd1
Ptges
Pth1r
Ptpn14
Pttg1ip
Pym1
Qdpr
Rab11a
Rab1a
Rab3gap2
Rab7
Rab8a
Rac1
Rae1
Ralb
Ralgds
Raly
Rapgef1
Rars
Rbm14
Rbm47
Rcc1
Rcn1
Rdh11
Rdh13
Reep4
Reep5
Rer1
Retreg1
Rexo2
Rffl
Rhbdf2
Rhot1
Ring1
Ripk1
Rita1
Rnf111
Rnf20
Rnf26
Rpl36al
Rpn1
Rpp14
Rpp25
Rps19bp1
Rps6ka1
Rpusd3
Rras2
Rrbp1
Rreb1
Rrp7a
Rrp9
Rsl1d1
Runx1
Ruvbl2
S100a10
Samm50
Sar1a
Sars
Scamp3
Scarb2
Sccpdh
Scyl1
Sdc4
Sdf2
Sdf2l1
Sdf4
Sdhd
Sec11a
Sec11c
Sec13
Sec24a
Sec31a
Selenoh
Selenok
Selenot
Senp1
Serp1
Serpinb6a
Serpinh1
Sfmbt2
Sft2d1
Sfxn2
Sgk1
Sgta
Sh2b3
Shkbp1
Sipa1l3
Sirt2
Sirt7
Slc16a1
Slc19a1
Slc22a7
Slc29a1
Slc29a2
Slc29a4
Slc30a6
Slc35a2
Slc35b1
Slc35b2
Slc35c2
Slc35g1
Slc38a7
Slc39a11
Slc46a1
Slc7a1
Slc7a6
Slc9a3r1
Slirp
Smad2
Smarcal1
Smco4
Smim14
Smim20
Smim7
Smn1
Smpd1
Smtnl1
Smyd5
Snapc4
Snd1
Sntb1
Snx16
Snx18
Snx2
Snx4
Snx6
Snx9
Sparc
Spcs2
Sphk2
Spns1
Sptssa
Src
Srm
Srp9
Srpr
Srprb
Ssr1
Ssr2
Ssr3
Ssu72
Stard4
Stard8
Stk19
Stt3b
Stx3
Sugt1
Sulf2
Sumf1
Sumf2
Surf1
Surf2
Surf4
Synj1
Sys1
Taf13
Taf1a
Taf8
Tagln2
Tbx3
Tcl1
Tcof1
Tdrd3
Tex264
Tfpi
Tgfbrap1
Timm10
Timm13
Timm22
Timm23
Timm29
Timm9
Timp1
Tk1
Tlcd1
Tm9sf3
Tma16
Tmc6
Tmco1
Tmed10
Tmed7
Tmed9
Tmem109
Tmem116
Tmem128
Tmem144
Tmem167
Tmem177
Tmem183a
Tmem208
Tmem214
Tmem256
Tmem33
Tmem39a
Tmem97
Tmub1
Tmx1
Tollip
Tomm40
Tomm5
Tor2a
Tpm3
Tpm4
Tpp1
Trabd
Traip
Tram1
Trappc1
Trappc4
Trim25
Triml2
Trip11
Trip13
Trir
Tubb4b
Tufm
Tulp4
Twf2
Txn2
Txndc12
Txndc17
Txndc5
Tyw5
Ubald2
Ubap2l
Ube2m
Ubl4a
Uck2
Ufm1
Ugdh
Unk
Upf1
Use1
Usp32
Usp46
Utp15
Vangl1
Vav2
Vim
Vps18
Washc5
Wdfy1
Wdr45
Wdr55
Wdr81
Wdr83
Wdsub1
Wfs1
Wsb1
Wwc1
Wwox
Xbp1
Yipf5
Ythdf3
Zbtb10
Zc3h4
Zc3hav1l
Zcchc7
Zdhhc12
Zfp335
Zfp407
Zfp472
Zfp704
Zfp830
Zfp932
Zfyve21
Zmpste24
Zscan26
