# Supplementary material for: Retinoic acid signaling is critical during the totipotency window in early mammalian development
Source: Nat Struct Mol Biol. 2021 May 27;28(6):521–32. doi: 10.1038/s41594-021-00590-w (PMC8195742; doi:10.1038/s41594-021-00590-w)
Supplement: Supplementary file 11 — Differentially expressed genes in DMSO and LY2955303-treated embryos. Differential gene expression analysis was performed using DESeq2. [file 41594_2021_590_MOESM11_ESM.xlsx]

## Sheet: Upregulated genes
Ensembl id	log2FoldChange	padj	symbol
ENSMUSG00000032056	3.82269	3.75e-27	Btg4
ENSMUSG00000085079	3.2807	3.75e-27	Khdc1b
ENSMUSG00000029432	2.26623	2.98e-23	Nipsnap2
ENSMUSG00000022130	2.15959	9.28e-21	Tgds
ENSMUSG00000038871	2.9169	9.28e-21	Bpgm
ENSMUSG00000046324	2.80261	9.28e-21	Ermp1
ENSMUSG00000096276	2.46275	1.42e-20	Gm2042
ENSMUSG00000022285	2.69932	7.31e-20	Ywhaz
ENSMUSG00000040329	2.5285	2.13e-19	Il7
ENSMUSG00000027695	2.91692	3.17e-19	Pld1
ENSMUSG00000096576	2.23104	9.29e-19	Oog1
ENSMUSG00000072679	3.02847	1.52e-18	D6Ertd474e
ENSMUSG00000054310	3.15237	4.92e-18	Obox1
ENSMUSG00000101342	3.06101	6.61e-18	Gm28078
ENSMUSG00000026305	2.33426	9.69e-18	Lrrfip1
ENSMUSG00000036282	2.50255	1.4e-17	Naa30
ENSMUSG00000025626	2.73148	1.5e-17	Phf6
ENSMUSG00000037159	2.56977	1.5e-17	Wee2
ENSMUSG00000066027	2.27146	1.61e-17	Gm10436
ENSMUSG00000037957	1.93045	1.69e-17	Wdr20
ENSMUSG00000031843	2.44734	2.37e-17	Mphosph6
ENSMUSG00000031839	2.65354	3.24e-17	Hsbp1
ENSMUSG00000066031	2.5328	4.35e-17	Gm13023
ENSMUSG00000022292	2.68026	5.08e-17	Rrm2b
ENSMUSG00000079317	4.03551	1.63e-16	Trappc2
ENSMUSG00000052298	1.88553	2.51e-16	Cdc42se2
ENSMUSG00000032191	2.89573	2.55e-16	Bcl2l10
ENSMUSG00000027331	1.84799	2.6e-16	Knstrn
ENSMUSG00000063052	2.42608	3.37e-16	Lrrc40
ENSMUSG00000066463	1.83201	5.16e-16	Omt2a
ENSMUSG00000033847	3.04728	7.69e-16	Pla2g4c
ENSMUSG00000042670	2.48854	1.04e-15	Immp1l
ENSMUSG00000003824	1.9616	1.33e-15	Syce2
ENSMUSG00000060416	2.17811	3.07e-15	Gm839
ENSMUSG00000021395	2.05437	3.54e-15	Spin1
ENSMUSG00000030788	2.30882	4.86e-15	Rnf141
ENSMUSG00000024077	2.31202	5.41e-15	Strn
ENSMUSG00000034724	2.2703	7.6e-15	Cnot6l
ENSMUSG00000049252	2.29408	8.01e-15	Lrp1b
ENSMUSG00000003062	3.3683	8.6e-15	Stard3nl
ENSMUSG00000040818	2.37721	1.1e-14	Dennd6a
ENSMUSG00000107948	3.22098	1.21e-14	AA545190
ENSMUSG00000015120	2.09123	1.31e-14	Ube2i
ENSMUSG00000085770	3.08422	1.31e-14	Gm11381
ENSMUSG00000000214	2.70602	1.53e-14	Th
ENSMUSG00000024277	3.02205	1.87e-14	Mapre2
ENSMUSG00000024165	2.43136	1.87e-14	Jpt2
ENSMUSG00000078578	2.30011	1.87e-14	Ube2d3
ENSMUSG00000043259	2.14736	2.04e-14	Fam13c
ENSMUSG00000085600	3.05012	2.04e-14	E330012B07Rik
ENSMUSG00000014503	2.73081	2.29e-14	Pkd2l2
ENSMUSG00000102887	2.86939	2.51e-14	Gm10857
ENSMUSG00000027630	2.69596	2.84e-14	Tbl1xr1
ENSMUSG00000038206	2.00424	3.82e-14	Fbxo8
ENSMUSG00000021929	1.86651	4.08e-14	Kpna3
ENSMUSG00000068940	2.49484	5.22e-14	Tcl1b3
ENSMUSG00000030613	2.76856	5.23e-14	Ccdc90b
ENSMUSG00000074366	2.71512	5.88e-14	Obox5
ENSMUSG00000086842	2.17238	5.88e-14	Gm15681
ENSMUSG00000093661	2.71626	6.16e-14	Eif4e3
ENSMUSG00000026739	1.94847	6.67e-14	Bmi1
ENSMUSG00000030042	1.92506	6.69e-14	Pole4
ENSMUSG00000100553	2.56175	7.29e-14	Gm17751
ENSMUSG00000100617	3.49099	8.07e-14	Gm7145
ENSMUSG00000023572	1.8895	8.59e-14	Ccndbp1
ENSMUSG00000031756	1.97376	1.03e-13	Cenpn
ENSMUSG00000054814	2.78338	1.14e-13	Usp46
ENSMUSG00000084847	3.45309	1.16e-13	Gm15507
ENSMUSG00000040614	1.82099	1.19e-13	Nlrp9c
ENSMUSG00000086757	2.38569	1.36e-13	Gm2309
ENSMUSG00000039115	2.42769	1.68e-13	Itga9
ENSMUSG00000031601	2.20575	1.99e-13	Cnot7
ENSMUSG00000070686	2.1921	1.99e-13	C87414
ENSMUSG00000053559	2.54374	2.03e-13	Smagp
ENSMUSG00000075023	1.77303	2.28e-13	Accsl
ENSMUSG00000105153	2.28262	2.75e-13	Gm3143
ENSMUSG00000029910	1.61835	2.78e-13	Mad2l1
ENSMUSG00000034663	2.3423	3.62e-13	Bmp2k
ENSMUSG00000020448	2.02004	3.8e-13	Rnf185
ENSMUSG00000021824	2.72075	3.92e-13	Ap3m1
ENSMUSG00000035191	2.94094	4.3e-13	Rfpl4
ENSMUSG00000033543	2.2184	4.97e-13	Gtf2a2
ENSMUSG00000006418	1.69537	5.15e-13	Rnf114
ENSMUSG00000029451	2.84881	5.83e-13	Gm13103
ENSMUSG00000040913	1.88662	6.61e-13	Fbxw4
ENSMUSG00000024921	2.93617	6.69e-13	Smarca2
ENSMUSG00000023965	2.7723	7.89e-13	Fbxl17
ENSMUSG00000071089	2.15672	9.02e-13	Trim75
ENSMUSG00000029397	1.93632	1.01e-12	Rchy1
ENSMUSG00000063296	2.30948	1.04e-12	Tmem117
ENSMUSG00000031497	2.03975	1.14e-12	Tnfsf13b
ENSMUSG00000020230	1.904	1.14e-12	Prmt2
ENSMUSG00000048592	2.44937	1.19e-12	Gm5946
ENSMUSG00000037966	2.40857	1.2e-12	Ninj1
ENSMUSG00000073639	2.83157	1.3e-12	Rab18
ENSMUSG00000023279	2.52114	1.4e-12	Bmp15
ENSMUSG00000085060	2.38133	1.4e-12	E330016L19Rik
ENSMUSG00000038482	2.04397	1.47e-12	Tfdp1
ENSMUSG00000027132	1.84238	2.72e-12	Katnbl1
ENSMUSG00000030279	1.63751	2.78e-12	C2cd5
ENSMUSG00000110001	2.18576	2.78e-12	C86187
ENSMUSG00000038312	2.3246	2.89e-12	Edem2
ENSMUSG00000021557	2.13549	2.9e-12	Agtpbp1
ENSMUSG00000020260	2.85833	3.04e-12	Pofut2
ENSMUSG00000029359	2.03306	3.06e-12	Tesc
ENSMUSG00000038712	1.67453	3.06e-12	Mindy1
ENSMUSG00000108379	3.17663	3.16e-12	A730082K24Rik
ENSMUSG00000030559	2.40988	3.25e-12	Rab38
ENSMUSG00000027506	2.08212	3.59e-12	Tpd52
ENSMUSG00000079477	1.85377	4.13e-12	Rab7
ENSMUSG00000085921	3.23149	4.23e-12	Gm13752
ENSMUSG00000028134	2.54779	4.46e-12	Ptbp2
ENSMUSG00000028879	1.93061	4.46e-12	Stx12
ENSMUSG00000035781	2.6808	5.34e-12	R3hdm4
ENSMUSG00000027286	2.60997	5.89e-12	Lrrc57
ENSMUSG00000106230	2.84017	5.89e-12	Gm29811
ENSMUSG00000047842	3.22328	5.96e-12	Diras2
ENSMUSG00000031010	1.63538	6.22e-12	Usp9x
ENSMUSG00000056153	1.86164	6.22e-12	Socs6
ENSMUSG00000032418	2.04194	6.44e-12	Me1
ENSMUSG00000025758	2.49835	6.74e-12	Plk4
ENSMUSG00000074369	2.79558	6.85e-12	Obox2
ENSMUSG00000022420	2.15126	8.03e-12	Dnal4
ENSMUSG00000022419	2.14759	8.24e-12	Deptor
ENSMUSG00000038750	1.65535	8.52e-12	Omt2b
ENSMUSG00000090254	2.75788	9.29e-12	Gm1965
ENSMUSG00000020083	2.03664	1.03e-11	Fam241b
ENSMUSG00000064341	1.77275	1.03e-11	mt-Nd1
ENSMUSG00000112101	24.7403	1.23e-11	Gm47924
ENSMUSG00000064370	1.50639	1.29e-11	mt-Cytb
ENSMUSG00000007908	2.39318	1.37e-11	Hmgcll1
ENSMUSG00000038925	2.00994	1.37e-11	E330034G19Rik
ENSMUSG00000079111	2.59533	1.68e-11	Kdelr2
ENSMUSG00000037822	2.4133	1.86e-11	Smim14
ENSMUSG00000019998	2.72118	2.3e-11	Stx7
ENSMUSG00000101373	3.61709	2.36e-11	Zfp813-ps
ENSMUSG00000108072	2.78663	2.36e-11	Gm20362
ENSMUSG00000028523	2.26866	2.75e-11	Tctex1d1
ENSMUSG00000041571	2.08576	2.75e-11	Selenow
ENSMUSG00000064368	1.81981	2.78e-11	mt-Nd6
ENSMUSG00000036432	2.0489	2.79e-11	Siah2
ENSMUSG00000038304	3.03333	3.48e-11	Cd160
ENSMUSG00000026594	1.88424	3.49e-11	Ralgps2
ENSMUSG00000025777	2.08097	3.67e-11	Gdap1
ENSMUSG00000086765	2.35175	4.06e-11	Gm11827
ENSMUSG00000058624	2.05436	4.12e-11	Gda
ENSMUSG00000040270	3.52687	4.68e-11	Bach2
ENSMUSG00000060450	1.63403	4.68e-11	Rnf14
ENSMUSG00000117567	3.52992	4.78e-11	Gm50056
ENSMUSG00000035919	2.34112	5.2e-11	Bbs9
ENSMUSG00000029686	1.62352	7.43e-11	Cul1
ENSMUSG00000052920	3.19315	7.7e-11	Prkg1
ENSMUSG00000030031	1.94692	7.89e-11	Kbtbd8
ENSMUSG00000021371	1.90563	8.11e-11	Mcur1
ENSMUSG00000031482	2.09477	8.5e-11	Slc25a15
ENSMUSG00000034473	2.73167	9.09e-11	Sec22a
ENSMUSG00000053012	2.45116	9.09e-11	Krcc1
ENSMUSG00000054446	1.87543	9.4e-11	Cpa1
ENSMUSG00000026889	2.29832	9.84e-11	Rbm18
ENSMUSG00000060863	2.44017	1.06e-10	Tcl1b2
ENSMUSG00000025903	1.56841	1.07e-10	Lypla1
ENSMUSG00000032547	2.00283	1.07e-10	Ryk
ENSMUSG00000053528	2.60619	1.1e-10	A530021J07Rik
ENSMUSG00000079007	2.40372	1.15e-10	Tcl1b4
ENSMUSG00000024982	2.09894	1.15e-10	Zdhhc6
ENSMUSG00000066000	1.62281	1.16e-10	Zfp979
ENSMUSG00000026021	1.48746	1.2e-10	Sumo1
ENSMUSG00000090891	2.62638	1.23e-10	D6Ertd527e
ENSMUSG00000021814	1.44736	1.3e-10	Anxa7
ENSMUSG00000023192	2.10226	1.31e-10	Grm2
ENSMUSG00000032570	1.84898	1.31e-10	Atp2c1
ENSMUSG00000118216	2.55338	1.31e-10	Gm19784
ENSMUSG00000024427	1.85257	1.35e-10	Spry4
ENSMUSG00000027669	2.32812	1.4e-10	Gnb4
ENSMUSG00000019907	1.6489	1.57e-10	Ppp1r12a
ENSMUSG00000028484	1.55825	1.7e-10	Psip1
ENSMUSG00000031176	2.16993	1.71e-10	Dynlt3
ENSMUSG00000032113	1.98931	1.72e-10	Chek1
ENSMUSG00000039883	2.5133	1.73e-10	Lrrc17
ENSMUSG00000041408	1.33722	1.75e-10	Wapl
ENSMUSG00000025241	1.93702	1.84e-10	Fyco1
ENSMUSG00000072845	1.85145	1.84e-10	Tmprss11a
ENSMUSG00000035696	1.67989	1.87e-10	Rnf38
ENSMUSG00000066477	2.16288	1.87e-10	Gm16551
ENSMUSG00000032640	1.9256	1.99e-10	Chsy1
ENSMUSG00000028677	1.95448	2e-10	Rnf220
ENSMUSG00000002076	1.97956	2.08e-10	Hsf2bp
ENSMUSG00000021257	3.34648	2.09e-10	Angel1
ENSMUSG00000017132	2.86577	2.24e-10	Cyth1
ENSMUSG00000109718	2.12251	2.25e-10	Trim61
ENSMUSG00000018238	1.7176	2.56e-10	Gdf9
ENSMUSG00000003282	1.75754	2.86e-10	Plag1
ENSMUSG00000044768	2.05024	3.04e-10	D1Ertd622e
ENSMUSG00000056214	2.57867	3.06e-10	Pard6g
ENSMUSG00000007656	2.29437	3.2e-10	Arpp19
ENSMUSG00000059301	2.83627	3.39e-10	Gm5434
ENSMUSG00000078496	2.20407	3.4e-10	Zfp982
ENSMUSG00000020079	2.16282	3.46e-10	Supv3l1
ENSMUSG00000022940	2.48674	3.48e-10	Pigp
ENSMUSG00000024227	2.75227	3.5e-10	Pdzph1
ENSMUSG00000032179	1.96397	3.5e-10	Bmp5
ENSMUSG00000029279	1.69916	3.65e-10	Brdt
ENSMUSG00000099552	1.94714	3.77e-10	9830004L10Rik
ENSMUSG00000025083	2.23856	3.78e-10	Afap1l2
ENSMUSG00000026399	2.23011	3.95e-10	Cd55
ENSMUSG00000051359	2.89392	3.95e-10	Ncald
ENSMUSG00000025981	2.21271	3.97e-10	Coq10b
ENSMUSG00000048100	1.80468	4.14e-10	Taf13
ENSMUSG00000024989	3.01419	4.38e-10	Cep55
ENSMUSG00000033444	2.16163	4.59e-10	Specc1l
ENSMUSG00000051890	2.54317	4.74e-10	Klhdc1
ENSMUSG00000021112	1.94405	4.82e-10	Mpp5
ENSMUSG00000031644	2.13568	4.93e-10	Nek1
ENSMUSG00000031517	2.51238	5.02e-10	Gpm6a
ENSMUSG00000020077	2.20223	5.12e-10	Srgn
ENSMUSG00000019528	1.56212	5.37e-10	Gyg
ENSMUSG00000038330	2.0565	5.38e-10	C87499
ENSMUSG00000002997	2.3484	5.43e-10	Prkar2b
ENSMUSG00000060630	2.51856	5.56e-10	Zfp735
ENSMUSG00000118257	2.69519	5.64e-10	9630014M24Rik
ENSMUSG00000027985	3.23654	5.71e-10	Lef1
ENSMUSG00000037013	1.98832	5.96e-10	Ss18
ENSMUSG00000000701	2.42936	6.04e-10	Tcl1b5
ENSMUSG00000056216	1.95681	6.16e-10	Cebpg
ENSMUSG00000033022	2.6076	6.46e-10	Cdo1
ENSMUSG00000020124	1.8773	6.88e-10	Usp15
ENSMUSG00000055403	2.98942	7.39e-10	4933427D06Rik
ENSMUSG00000081044	2.55	7.39e-10	AU015836
ENSMUSG00000058291	1.75198	7.58e-10	Zfp68
ENSMUSG00000032311	2.36491	8.18e-10	Nrg4
ENSMUSG00000058690	1.89041	8.49e-10	Ccser2
ENSMUSG00000024048	2.18838	8.68e-10	Myl12a
ENSMUSG00000042599	1.87566	8.73e-10	Kdm7a
ENSMUSG00000028182	2.49681	9.53e-10	Lrriq3
ENSMUSG00000064367	1.68045	9.82e-10	mt-Nd5
ENSMUSG00000064351	1.86847	1.11e-09	mt-Co1
ENSMUSG00000098015	1.99693	1.14e-09	Gm44527
ENSMUSG00000027799	3.17478	1.2e-09	Nbea
ENSMUSG00000033192	4.09395	1.27e-09	Lpcat2
ENSMUSG00000032413	2.37171	1.28e-09	Rasa2
ENSMUSG00000014956	1.82475	1.34e-09	Ppp1cb
ENSMUSG00000079741	2.12078	1.34e-09	Nlrp4g
ENSMUSG00000031570	1.73294	1.36e-09	Plpp5
ENSMUSG00000029209	2.91966	1.38e-09	Gnpda2
ENSMUSG00000038646	1.3113	1.38e-09	Ramac
ENSMUSG00000050052	2.80455	1.38e-09	Tdrp
ENSMUSG00000000441	2.28499	1.39e-09	Raf1
ENSMUSG00000067787	2.15812	1.44e-09	Blcap
ENSMUSG00000057836	2.45945	1.44e-09	Xlr3a
ENSMUSG00000074093	2.66929	1.59e-09	Svip
ENSMUSG00000035086	1.99141	1.64e-09	Becn1
ENSMUSG00000040601	2.19503	1.71e-09	Nlrp4a
ENSMUSG00000019947	2.33164	1.74e-09	Arid5b
ENSMUSG00000017776	1.54771	1.87e-09	Crk
ENSMUSG00000028261	1.8875	1.98e-09	Ndufaf4
ENSMUSG00000028646	1.8294	2.07e-09	Rragc
ENSMUSG00000109389	2.8969	2.07e-09	Olfr1300-ps1
ENSMUSG00000096139	4.01066	2.1e-09	Gm7978
ENSMUSG00000037072	2.02985	2.12e-09	Selenof
ENSMUSG00000013878	1.8539	2.14e-09	Rnf170
ENSMUSG00000046230	1.71819	2.25e-09	Vps13a
ENSMUSG00000071658	2.74449	2.25e-09	Gng3
ENSMUSG00000024789	1.65613	2.44e-09	Jak2
ENSMUSG00000031023	2.03324	2.51e-09	Akip1
ENSMUSG00000033918	1.43163	2.51e-09	Parl
ENSMUSG00000096742	2.04518	2.57e-09	Gm6367
ENSMUSG00000034998	1.40862	2.75e-09	Foxn2
ENSMUSG00000041857	1.9942	2.79e-09	Oosp1
ENSMUSG00000035778	2.12499	2.94e-09	Ggta1
ENSMUSG00000022200	1.86306	2.97e-09	Golph3
ENSMUSG00000086959	2.33887	2.99e-09	E330010L02Rik
ENSMUSG00000021696	2.6483	3.13e-09	Elovl7
ENSMUSG00000027708	1.64859	3.24e-09	Dcun1d1
ENSMUSG00000047798	2.44355	3.29e-09	Cd300lf
ENSMUSG00000031095	1.35986	3.41e-09	Cul4b
ENSMUSG00000039239	1.78627	3.41e-09	Tgfb2
ENSMUSG00000074513	1.66262	3.41e-09	Arfip1
ENSMUSG00000000346	1.79259	3.48e-09	Dazap2
ENSMUSG00000026645	2.7877	3.52e-09	Olah
ENSMUSG00000042396	1.99827	3.59e-09	Rbm7
ENSMUSG00000031879	2.23468	3.78e-09	Ciao2b
ENSMUSG00000025451	1.58324	3.8e-09	Paip1
ENSMUSG00000048701	1.75859	3.9e-09	Ccdc6
ENSMUSG00000020151	2.42986	3.92e-09	Ptprr
ENSMUSG00000061689	2.14812	4.05e-09	Dlgap4
ENSMUSG00000018339	1.66093	4.16e-09	Gpx3
ENSMUSG00000074895	3.37369	4.74e-09	Eif4e1b
ENSMUSG00000106718	2.74451	4.74e-09	Gm20052
ENSMUSG00000024856	1.69964	5.05e-09	Cdk2ap2
ENSMUSG00000034640	2.60897	5.45e-09	Tiparp
ENSMUSG00000026849	1.33594	5.46e-09	Tor1a
ENSMUSG00000092073	2.51074	5.46e-09	Gm6205
ENSMUSG00000045693	2.3073	6.12e-09	Nlrp4e
ENSMUSG00000064363	1.60039	6.32e-09	mt-Nd4
ENSMUSG00000097851	2.62403	6.32e-09	Platr30
ENSMUSG00000036580	1.92643	6.32e-09	Spg20
ENSMUSG00000019775	2.28203	6.4e-09	Rgs17
ENSMUSG00000028706	1.6561	6.4e-09	Nsun4
ENSMUSG00000034525	1.35792	6.43e-09	Ice1
ENSMUSG00000031918	1.41256	6.62e-09	Mtmr2
ENSMUSG00000072969	1.48393	6.62e-09	Armcx5
ENSMUSG00000042272	1.76203	6.84e-09	Sestd1
ENSMUSG00000031545	1.97	7.32e-09	Gpat4
ENSMUSG00000104667	1.64758	7.39e-09	Gm4961
ENSMUSG00000111556	2.41252	7.39e-09	Gm19299
ENSMUSG00000030876	2.08908	7.41e-09	Mettl9
ENSMUSG00000026683	2.12487	7.46e-09	Nuf2
ENSMUSG00000024290	1.33059	7.47e-09	Rock1
ENSMUSG00000071660	1.67405	8.21e-09	Ttc9c
ENSMUSG00000000787	1.08525	8.57e-09	Ddx3x
ENSMUSG00000038000	2.64435	9.18e-09	Acd
ENSMUSG00000107464	2.37861	9.4e-09	Gm44150
ENSMUSG00000029338	2.14286	9.68e-09	Antxr2
ENSMUSG00000061838	2.21241	9.83e-09	Suclg2
ENSMUSG00000056267	1.91042	1.04e-08	Cep70
ENSMUSG00000046679	1.98139	1.06e-08	C87436
ENSMUSG00000036309	1.38853	1.1e-08	Skp1a
ENSMUSG00000032050	1.71048	1.11e-08	Rdx
ENSMUSG00000101337	1.92397	1.17e-08	Dnah7c
ENSMUSG00000047369	2.49965	1.33e-08	Dnah14
ENSMUSG00000007867	2.10543	1.45e-08	Ift43
ENSMUSG00000063568	1.7776	1.46e-08	Jazf1
ENSMUSG00000033972	1.84749	1.51e-08	Zfp944
ENSMUSG00000008489	1.88513	1.56e-08	Elavl2
ENSMUSG00000019785	1.92855	1.62e-08	Clvs2
ENSMUSG00000057614	2.11032	1.63e-08	Gnai1
ENSMUSG00000005268	2.1007	1.73e-08	Prlr
ENSMUSG00000115247	3.02778	1.73e-08	Gm6201
ENSMUSG00000023068	2.22469	1.8e-08	Nus1
ENSMUSG00000040652	1.34408	1.8e-08	Oaz2
ENSMUSG00000108066	2.91418	1.8e-08	Gm44134
ENSMUSG00000022012	2.06304	1.83e-08	Enox1
ENSMUSG00000100546	2.95282	1.85e-08	Gm29483
ENSMUSG00000074354	1.41931	1.9e-08	Arhgap20os
ENSMUSG00000041040	1.56119	2.01e-08	Fam117b
ENSMUSG00000037086	2.65591	2.05e-08	Prr32
ENSMUSG00000044594	3.49449	2.19e-08	Serpinb3a
ENSMUSG00000085489	1.85265	2.2e-08	Gm3669
ENSMUSG00000093817	1.85265	2.2e-08	Gm2101
ENSMUSG00000096911	1.85265	2.2e-08	Gm2165
ENSMUSG00000038876	2.63678	2.44e-08	Rnf146
ENSMUSG00000028758	2.00399	2.48e-08	Kif17
ENSMUSG00000022789	2.03947	2.55e-08	Dnm1l
ENSMUSG00000104572	1.95119	2.61e-08	Fbxw23
ENSMUSG00000052485	2.69357	2.62e-08	Tmem171
ENSMUSG00000066359	1.93935	2.75e-08	Tcl1b1
ENSMUSG00000064345	1.4618	2.88e-08	mt-Nd2
ENSMUSG00000055963	3.1597	2.89e-08	Triqk
ENSMUSG00000102030	2.3339	2.89e-08	Gm29106
ENSMUSG00000021055	2.42143	2.89e-08	Esr2
ENSMUSG00000066568	1.4122	2.93e-08	Lsm14a
ENSMUSG00000023307	1.82289	2.98e-08	Marchf5
ENSMUSG00000027938	1.84955	3.02e-08	Creb3l4
ENSMUSG00000026436	1.84128	3.06e-08	Elk4
ENSMUSG00000042289	3.03014	3.07e-08	Hsd3b7
ENSMUSG00000008429	1.69932	3.1e-08	Herpud2
ENSMUSG00000028383	1.80435	3.1e-08	Hsdl2
ENSMUSG00000040029	1.52727	3.1e-08	Ipo8
ENSMUSG00000024293	1.01367	3.17e-08	Esco1
ENSMUSG00000079424	2.3919	3.2e-08	Gm3259
ENSMUSG00000064357	1.50946	3.24e-08	mt-Atp6
ENSMUSG00000045658	2.60556	3.36e-08	Pid1
ENSMUSG00000024406	3.16189	3.39e-08	Pou5f1
ENSMUSG00000029684	1.68166	3.49e-08	Wasl
ENSMUSG00000031255	2.31785	3.49e-08	Sytl4
ENSMUSG00000062275	1.21929	3.56e-08	Fbxw24
ENSMUSG00000107488	2.95556	3.56e-08	Gm31579
ENSMUSG00000029012	1.68334	3.6e-08	Orc5
ENSMUSG00000038525	2.65682	3.76e-08	Armc10
ENSMUSG00000053062	2.45663	3.76e-08	Jam2
ENSMUSG00000026764	1.9512	3.81e-08	Kif5c
ENSMUSG00000079588	2.84175	3.93e-08	Tmem182
ENSMUSG00000056383	1.77918	3.98e-08	AI987944
ENSMUSG00000029840	1.69474	4.14e-08	Mtpn
ENSMUSG00000038622	3.68203	4.18e-08	Med30
ENSMUSG00000057280	1.73867	4.26e-08	Musk
ENSMUSG00000020189	1.47223	4.26e-08	Osbpl8
ENSMUSG00000022556	2.09344	4.26e-08	Hsf1
ENSMUSG00000026502	1.52387	4.26e-08	Desi2
ENSMUSG00000035725	3.05857	4.26e-08	Prkx
ENSMUSG00000076615	2.44155	4.26e-08	Ighg3
ENSMUSG00000101257	2.93915	4.26e-08	2310015K22Rik
ENSMUSG00000045414	2.05027	4.63e-08	Dipk2a
ENSMUSG00000111194	2.0818	4.63e-08	Gm47180
ENSMUSG00000041779	2.9374	4.7e-08	Tram2
ENSMUSG00000005667	1.43043	4.78e-08	Mthfd2
ENSMUSG00000019977	1.84106	4.87e-08	Hbs1l
ENSMUSG00000024145	2.30868	5.27e-08	Pigf
ENSMUSG00000020601	2.01576	5.53e-08	Trib2
ENSMUSG00000039987	1.33429	5.56e-08	Phtf2
ENSMUSG00000116813	2.48814	5.56e-08	4930579D07Rik
ENSMUSG00000060583	4.4453	5.58e-08	Olfr881
ENSMUSG00000040997	2.09879	5.65e-08	Abhd4
ENSMUSG00000033272	1.81008	5.74e-08	Slc35a4
ENSMUSG00000073377	1.79102	5.79e-08	AU016765
ENSMUSG00000031631	2.00926	5.8e-08	Cfap97
ENSMUSG00000091896	1.40947	5.83e-08	Ube2d2a
ENSMUSG00000086170	2.79206	5.92e-08	Gm12144
ENSMUSG00000022664	2.1147	5.97e-08	Slc35a5
ENSMUSG00000022722	1.95067	5.97e-08	Arl6
ENSMUSG00000053483	2.16625	5.97e-08	Usp21
ENSMUSG00000067851	1.42032	5.97e-08	Arfgef1
ENSMUSG00000070737	2.11217	6.13e-08	Tmem35b
ENSMUSG00000021253	2.25862	6.14e-08	Tgfb3
ENSMUSG00000023066	2.29964	6.3e-08	Rttn
ENSMUSG00000034647	1.59454	6.3e-08	Ankrd12
ENSMUSG00000112404	2.35876	6.42e-08	Gm32442
ENSMUSG00000053161	2.42982	6.94e-08	Daw1
ENSMUSG00000053490	2.15485	7.07e-08	Trim60
ENSMUSG00000022500	1.91719	7.27e-08	Litaf
ENSMUSG00000099899	2.16141	7.33e-08	Gm28784
ENSMUSG00000114010	3.05038	7.39e-08	Gm47432
ENSMUSG00000020024	1.99604	7.49e-08	Cep83
ENSMUSG00000012350	2.13202	7.68e-08	Ehf
ENSMUSG00000036403	1.81279	8.89e-08	Cep135
ENSMUSG00000036943	1.75372	9.45e-08	Rab8b
ENSMUSG00000041359	1.78978	9.45e-08	Tcl1
ENSMUSG00000058186	1.56989	9.46e-08	Zfp980
ENSMUSG00000026799	1.57417	1.01e-07	Med27
ENSMUSG00000029670	1.96826	1.02e-07	Ing3
ENSMUSG00000035227	1.54607	1.07e-07	Spcs2
ENSMUSG00000020946	1.82122	1.08e-07	Gosr2
ENSMUSG00000030556	1.6733	1.08e-07	Lrrc28
ENSMUSG00000026885	2.56008	1.11e-07	Ttll11
ENSMUSG00000029203	1.17398	1.11e-07	Ube2k
ENSMUSG00000027737	2.70299	1.12e-07	Slc7a11
ENSMUSG00000047466	1.49416	1.13e-07	8030462N17Rik
ENSMUSG00000020608	1.43992	1.14e-07	Smc6
ENSMUSG00000036835	3.25273	1.14e-07	Psenen
ENSMUSG00000074061	1.37141	1.21e-07	Fbxw19
ENSMUSG00000019894	2.22339	1.22e-07	Slc6a15
ENSMUSG00000098137	2.65627	1.27e-07	Gm33962
ENSMUSG00000027012	1.9265	1.3e-07	Dync1i2
ENSMUSG00000026655	1.96189	1.33e-07	Fam107b
ENSMUSG00000114797	1.54249	1.38e-07	Gm49336
ENSMUSG00000038633	1.36367	1.4e-07	Degs1
ENSMUSG00000059108	2.25272	1.46e-07	Ifitm6
ENSMUSG00000039166	2.01157	1.47e-07	Akap7
ENSMUSG00000017548	1.14734	1.47e-07	Suz12
ENSMUSG00000038679	1.85742	1.47e-07	Trps1
ENSMUSG00000026634	1.59113	1.47e-07	Angel2
ENSMUSG00000022507	0.974983	1.51e-07	1810013L24Rik
ENSMUSG00000002297	1.65999	1.51e-07	Dbf4
ENSMUSG00000031799	2.87323	1.53e-07	Tpm4
ENSMUSG00000019988	1.49041	1.53e-07	Nedd1
ENSMUSG00000023074	1.13362	1.53e-07	Mospd1
ENSMUSG00000073616	1.3711	1.55e-07	Cops9
ENSMUSG00000087491	2.04802	1.57e-07	Gm14552
ENSMUSG00000028138	1.56958	1.6e-07	Adh5
ENSMUSG00000001103	2.06703	1.63e-07	Sebox
ENSMUSG00000064289	1.70056	1.63e-07	Tank
ENSMUSG00000042992	1.69812	1.66e-07	Borcs5
ENSMUSG00000070639	1.50371	1.66e-07	Lrrc8b
ENSMUSG00000052331	1.27182	1.69e-07	Ankrd44
ENSMUSG00000030061	1.72558	1.72e-07	Uba3
ENSMUSG00000116204	2.55382	1.8e-07	Gm36480
ENSMUSG00000028382	1.68258	1.81e-07	Ptbp3
ENSMUSG00000002768	1.69596	1.84e-07	Mea1
ENSMUSG00000028496	1.8093	1.86e-07	Mllt3
ENSMUSG00000025939	1.65793	1.91e-07	Ube2w
ENSMUSG00000076614	2.42072	1.99e-07	Ighg1
ENSMUSG00000039480	2.3416	2.1e-07	Nt5dc1
ENSMUSG00000007827	2.33622	2.1e-07	Ankrd26
ENSMUSG00000004952	2.17355	2.16e-07	Rasa4
ENSMUSG00000057058	2.21691	2.16e-07	Skap1
ENSMUSG00000022195	1.83198	2.19e-07	6030458C11Rik
ENSMUSG00000025429	1.96436	2.23e-07	Pstpip2
ENSMUSG00000101249	1.73699	2.35e-07	Gm29216
ENSMUSG00000034210	1.61212	2.46e-07	Efcab14
ENSMUSG00000026580	2.3983	2.52e-07	Selp
ENSMUSG00000026111	2.23686	2.68e-07	Unc50
ENSMUSG00000026027	2.08919	2.78e-07	Stradb
ENSMUSG00000036111	1.90406	2.78e-07	Lmo1
ENSMUSG00000114891	2.64581	2.81e-07	Gm47272
ENSMUSG00000024222	1.87013	2.82e-07	Fkbp5
ENSMUSG00000028868	1.8277	2.88e-07	Wasf2
ENSMUSG00000053192	2.06726	2.98e-07	Mllt11
ENSMUSG00000027552	1.75785	3.15e-07	E2f5
ENSMUSG00000026175	2.06785	3.16e-07	Vil1
ENSMUSG00000021771	2.08772	3.17e-07	Vdac2
ENSMUSG00000044906	2.21464	3.18e-07	4930503L19Rik
ENSMUSG00000039753	1.66839	3.19e-07	Fbxl5
ENSMUSG00000040128	2.32107	3.19e-07	Pnrc1
ENSMUSG00000092166	2.82656	3.22e-07	Gm7942
ENSMUSG00000094499	2.51664	3.25e-07	Vmn2r-ps104
ENSMUSG00000043987	2.34025	3.28e-07	Cep164
ENSMUSG00000022829	2.45362	3.35e-07	Stxbp5l
ENSMUSG00000053253	1.94111	3.35e-07	Ndfip2
ENSMUSG00000057147	2.4326	3.44e-07	Dph6
ENSMUSG00000052613	2.00969	3.47e-07	Pcdh15
ENSMUSG00000107714	2.29475	3.47e-07	Gm34933
ENSMUSG00000078681	1.35621	3.5e-07	Tm2d3
ENSMUSG00000046836	1.65108	3.53e-07	Brox
ENSMUSG00000064339	1.65089	3.53e-07	mt-Rnr2
ENSMUSG00000024673	1.95415	3.54e-07	Ms4a1
ENSMUSG00000062210	2.27037	3.6e-07	Tnfaip8
ENSMUSG00000020120	1.84914	3.7e-07	Plek
ENSMUSG00000029474	2.15702	3.7e-07	Rnf34
ENSMUSG00000028394	1.96689	3.74e-07	Pole3
ENSMUSG00000045036	2.04839	3.8e-07	Tmem232
ENSMUSG00000019818	1.36224	3.83e-07	Cd164
ENSMUSG00000032718	2.29457	3.85e-07	Mansc1
ENSMUSG00000042066	1.9491	3.92e-07	Tmcc2
ENSMUSG00000110329	2.48113	4.09e-07	Gm45304
ENSMUSG00000020794	1.67139	4.58e-07	Ube2g1
ENSMUSG00000053347	2.07664	4.6e-07	Zfp943
ENSMUSG00000035173	1.29409	4.61e-07	Ccdc186
ENSMUSG00000032336	1.57641	4.66e-07	Nptn
ENSMUSG00000042688	1.19628	4.73e-07	Mapk6
ENSMUSG00000028179	1.70996	4.78e-07	Cth
ENSMUSG00000036781	1.35707	4.78e-07	Rps27l
ENSMUSG00000101303	2.41621	4.85e-07	B020011L13Rik
ENSMUSG00000061969	2.25118	4.98e-07	Gm5581
ENSMUSG00000005312	1.22688	5.03e-07	Ubqln1
ENSMUSG00000071267	1.60807	5.11e-07	Zfp942
ENSMUSG00000052727	1.91967	5.11e-07	Map1b
ENSMUSG00000041992	1.54848	5.2e-07	Rapgef5
ENSMUSG00000026219	1.3638	5.34e-07	Trip12
ENSMUSG00000057335	1.756	5.49e-07	Cep170
ENSMUSG00000014867	1.71956	5.55e-07	Surf4
ENSMUSG00000053070	2.08615	5.59e-07	Cfap300
ENSMUSG00000047242	2.20146	5.87e-07	Taf9b
ENSMUSG00000053199	1.94259	6.13e-07	Arhgap20
ENSMUSG00000026235	2.12061	6.25e-07	Epha4
ENSMUSG00000039985	1.35279	6.26e-07	Sinhcaf
ENSMUSG00000028552	1.54429	6.45e-07	Eps15
ENSMUSG00000055723	1.93929	6.57e-07	Rras2
ENSMUSG00000019803	3.31225	6.67e-07	Nr2e1
ENSMUSG00000028035	2.2137	6.7e-07	Dnajb4
ENSMUSG00000006527	1.46274	6.76e-07	Sfmbt1
ENSMUSG00000078622	1.71565	6.76e-07	Ccdc47
ENSMUSG00000042595	1.22465	6.77e-07	Fam199x
ENSMUSG00000032402	1.87314	6.78e-07	Smad3
ENSMUSG00000034528	2.44569	6.78e-07	Hsd17b13
ENSMUSG00000032999	1.86614	6.95e-07	Nlrp4f
ENSMUSG00000064337	1.5128	7.29e-07	mt-Rnr1
ENSMUSG00000029830	2.34662	7.3e-07	Svopl
ENSMUSG00000046573	1.71552	7.45e-07	Lyrm4
ENSMUSG00000046671	1.69239	7.45e-07	Mtfr1l
ENSMUSG00000003233	2.30758	7.56e-07	Dvl3
ENSMUSG00000025403	1.78035	7.82e-07	Shmt2
ENSMUSG00000000732	3.01936	8.28e-07	Icosl
ENSMUSG00000045193	2.9771	8.37e-07	Cirbp
ENSMUSG00000021012	1.49351	8.59e-07	Zc3h14
ENSMUSG00000047187	1.90445	8.93e-07	Rab2a
ENSMUSG00000076613	2.34979	9.03e-07	Ighg2b
ENSMUSG00000020392	1.93903	9.12e-07	Cdkn2aipnl
ENSMUSG00000041124	2.21678	9.37e-07	Msantd4
ENSMUSG00000040276	2.19788	9.41e-07	Pacsin1
ENSMUSG00000032623	1.46623	9.62e-07	Oas1d
ENSMUSG00000001018	2.42481	9.67e-07	Snapin
ENSMUSG00000085989	2.09092	9.7e-07	Gm7437
ENSMUSG00000073077	2.6329	9.72e-07	Cfap47
ENSMUSG00000026301	1.66618	9.75e-07	Iqca
ENSMUSG00000115016	2.7889	9.79e-07	AA536875
ENSMUSG00000020122	2.40092	9.9e-07	Egfr
ENSMUSG00000039016	1.58953	9.9e-07	Timm8b
ENSMUSG00000045435	1.6043	1.01e-06	Tmem60
ENSMUSG00000021936	1.67009	1.01e-06	Mapk8
ENSMUSG00000065947	1.55898	1.06e-06	mt-Nd4l
ENSMUSG00000020962	1.59416	1.07e-06	Gtf2a1
ENSMUSG00000025812	1.18024	1.12e-06	Pard3
ENSMUSG00000064293	2.43475	1.14e-06	Cntn4
ENSMUSG00000115289	3.27116	1.14e-06	Gm49164
ENSMUSG00000022150	2.24816	1.17e-06	Dab2
ENSMUSG00000000094	2.83176	1.17e-06	Tbx4
ENSMUSG00000029405	1.27127	1.17e-06	G3bp2
ENSMUSG00000030814	1.60115	1.17e-06	Bcl7c
ENSMUSG00000049588	2.1573	1.17e-06	Ccdc69
ENSMUSG00000015341	1.87183	1.18e-06	Golga7
ENSMUSG00000036158	1.21734	1.23e-06	Prickle1
ENSMUSG00000023963	2.00519	1.25e-06	Cyp39a1
ENSMUSG00000070617	2.52911	1.27e-06	Gm13089
ENSMUSG00000056486	1.66244	1.28e-06	Chn1
ENSMUSG00000020527	1.61816	1.33e-06	Myo19
ENSMUSG00000104096	2.65641	1.33e-06	Gm20356
ENSMUSG00000060572	2.21362	1.36e-06	Mfap2
ENSMUSG00000027088	1.5049	1.41e-06	Phospho2
ENSMUSG00000029038	1.32157	1.41e-06	Ssu72
ENSMUSG00000030704	1.45148	1.47e-06	Rab6a
ENSMUSG00000109734	2.62329	1.5e-06	Gm45272
ENSMUSG00000064356	1.34981	1.55e-06	mt-Atp8
ENSMUSG00000030059	1.21463	1.55e-06	Tmf1
ENSMUSG00000019832	3.0986	1.56e-06	Rab32
ENSMUSG00000047213	1.80855	1.56e-06	Ythdf3
ENSMUSG00000033991	1.35876	1.58e-06	Ttc37
ENSMUSG00000028558	1.77915	1.66e-06	Calr4
ENSMUSG00000107582	1.71511	1.71e-06	Gm44133
ENSMUSG00000001039	1.6489	1.73e-06	B9d1
ENSMUSG00000054134	1.64977	1.73e-06	Umodl1
ENSMUSG00000039693	2.44818	1.74e-06	Msantd3
ENSMUSG00000028211	1.40921	1.74e-06	Trp53inp1
ENSMUSG00000038084	1.43933	1.74e-06	Opa1
ENSMUSG00000067750	2.2449	1.76e-06	Khdc1a
ENSMUSG00000093913	3.08689	1.78e-06	Obox4-ps28
ENSMUSG00000039242	1.75946	1.8e-06	B3galnt2
ENSMUSG00000035151	1.4218	1.83e-06	Elmod2
ENSMUSG00000068180	2.10438	1.83e-06	AY512915
ENSMUSG00000064326	1.43083	1.88e-06	Siva1
ENSMUSG00000042410	1.42528	1.89e-06	Agps
ENSMUSG00000016626	1.32675	1.89e-06	Nlrp14
ENSMUSG00000079737	1.40099	1.91e-06	3110001I22Rik
ENSMUSG00000033813	1.14611	1.97e-06	Tcea1
ENSMUSG00000118462	2.18802	1.98e-06	AC151602.1
ENSMUSG00000047963	1.96049	2e-06	Stbd1
ENSMUSG00000041852	1.06001	2.02e-06	Tcf20
ENSMUSG00000111270	2.08094	2.03e-06	Gm47066
ENSMUSG00000026986	2.13941	2.05e-06	Hnmt
ENSMUSG00000053119	1.91885	2.06e-06	Chmp3
ENSMUSG00000026572	1.9022	2.12e-06	Tbx19
ENSMUSG00000060445	1.77009	2.13e-06	Sycp2
ENSMUSG00000026277	1.72643	2.19e-06	Stk25
ENSMUSG00000042148	1.68484	2.2e-06	Cox10
ENSMUSG00000027086	1.59104	2.28e-06	Fastkd1
ENSMUSG00000094144	2.69656	2.32e-06	Gm21312
ENSMUSG00000095022	2.69656	2.32e-06	Gm20765
ENSMUSG00000042046	1.6995	2.36e-06	Dstyk
ENSMUSG00000044726	2.29003	2.36e-06	Erich5
ENSMUSG00000058258	1.95511	2.39e-06	Idi1
ENSMUSG00000028032	1.79772	2.41e-06	Papss1
ENSMUSG00000004043	1.89456	2.42e-06	Stat5a
ENSMUSG00000021470	1.89407	2.43e-06	Ercc6l2
ENSMUSG00000004105	1.80167	2.49e-06	Angptl2
ENSMUSG00000051920	1.66542	2.5e-06	Rspo2
ENSMUSG00000040782	1.50531	2.71e-06	Cop1
ENSMUSG00000035367	1.80476	2.72e-06	Rmi1
ENSMUSG00000055942	2.24183	2.73e-06	Obox7
ENSMUSG00000090211	1.77695	2.77e-06	Gm16050
ENSMUSG00000028848	2.34229	2.78e-06	Gpn2
ENSMUSG00000031358	1.50115	2.79e-06	Msl3
ENSMUSG00000115696	2.25025	2.86e-06	Gm49292
ENSMUSG00000026249	1.74398	2.87e-06	Serpine2
ENSMUSG00000085534	1.70917	2.87e-06	Gm2117
ENSMUSG00000022257	1.36286	2.94e-06	Laptm4b
ENSMUSG00000009470	1.63477	2.95e-06	Tnpo1
ENSMUSG00000096230	3.39208	3.03e-06	Gm16429
ENSMUSG00000005417	1.14854	3.04e-06	Mprip
ENSMUSG00000068015	1.98151	3.04e-06	Lrch1
ENSMUSG00000019478	2.44961	3.17e-06	Rab4a
ENSMUSG00000044408	1.48158	3.19e-06	Sptssa
ENSMUSG00000032872	1.90273	3.25e-06	Cyb5r4
ENSMUSG00000047832	1.17495	3.36e-06	Cdca4
ENSMUSG00000021552	1.80272	3.36e-06	Gkap1
ENSMUSG00000112471	3.03748	3.43e-06	Gm5779
ENSMUSG00000063253	1.54237	3.45e-06	Scoc
ENSMUSG00000043831	1.8562	3.5e-06	Lysmd4
ENSMUSG00000031422	1.18084	3.52e-06	Morf4l2
ENSMUSG00000054568	3.02039	3.52e-06	Usp17la
ENSMUSG00000034219	2.15092	3.58e-06	Septin14
ENSMUSG00000049092	2.43006	3.59e-06	Gpr137c
ENSMUSG00000026991	1.43605	3.67e-06	Pkp4
ENSMUSG00000035242	1.04396	3.81e-06	Oaz1
ENSMUSG00000102629	2.15598	3.81e-06	Gm29999
ENSMUSG00000021716	1.6427	3.94e-06	Srek1ip1
ENSMUSG00000033900	2.57505	3.99e-06	Map9
ENSMUSG00000055717	1.42653	3.99e-06	Slain1
ENSMUSG00000071657	1.58725	4.03e-06	Bscl2
ENSMUSG00000033953	2.41943	4.09e-06	Ppp3r1
ENSMUSG00000039197	1.48649	4.14e-06	Adk
ENSMUSG00000097550	2.5825	4.14e-06	Gm21304
ENSMUSG00000026755	1.35907	4.2e-06	Arpc5l
ENSMUSG00000029064	1.26108	4.32e-06	Gnb1
ENSMUSG00000040648	1.62879	4.46e-06	Ppip5k2
ENSMUSG00000074682	2.04033	4.48e-06	Zcchc3
ENSMUSG00000059182	1.52274	4.48e-06	Skap2
ENSMUSG00000056124	1.4991	4.52e-06	B4galt6
ENSMUSG00000091779	2.58145	4.53e-06	Gm21293
ENSMUSG00000055546	2.35509	4.54e-06	Timd4
ENSMUSG00000074059	1.30972	4.55e-06	Fbxw18
ENSMUSG00000024269	1.49793	4.56e-06	Tpgs2
ENSMUSG00000107705	1.45336	4.59e-06	Gm45062
ENSMUSG00000051351	1.5028	4.63e-06	Zfp46
ENSMUSG00000040570	1.83077	4.63e-06	Rundc3b
ENSMUSG00000033487	1.79936	4.68e-06	Fndc3a
ENSMUSG00000024472	1.85057	4.7e-06	Dcp2
ENSMUSG00000034575	1.10725	4.72e-06	Tent4a
ENSMUSG00000030983	2.13808	4.81e-06	Bccip
ENSMUSG00000026696	1.73693	4.81e-06	Vamp4
ENSMUSG00000029238	1.19007	4.81e-06	Clock
ENSMUSG00000035614	1.04296	4.87e-06	Togaram1
ENSMUSG00000070828	2.20888	4.87e-06	Zscan4f
ENSMUSG00000029916	2.00372	4.89e-06	Agk
ENSMUSG00000079620	2.71168	4.89e-06	Muc4
ENSMUSG00000086710	1.8112	4.92e-06	Gm13465
ENSMUSG00000037580	2.39051	4.94e-06	Gch1
ENSMUSG00000055044	2.10826	5.01e-06	Pdlim1
ENSMUSG00000079157	2.83212	5.05e-06	Fam155a
ENSMUSG00000060657	1.45734	5.09e-06	Marf1
ENSMUSG00000030237	3.33976	5.13e-06	Slco1a4
ENSMUSG00000039913	1.28532	5.13e-06	Pak7
ENSMUSG00000050810	1.23359	5.17e-06	Oog3
ENSMUSG00000023505	1.18947	5.19e-06	Cdca3
ENSMUSG00000026646	1.65062	5.2e-06	Suv39h2
ENSMUSG00000030222	2.50626	5.25e-06	Rerg
ENSMUSG00000087213	1.75465	5.65e-06	2810408I11Rik
ENSMUSG00000027189	1.47608	5.69e-06	Trim44
ENSMUSG00000037643	1.5594	5.71e-06	Prkci
ENSMUSG00000025986	1.28893	5.82e-06	Slc39a10
ENSMUSG00000109841	1.96108	5.85e-06	E330011O21Rik
ENSMUSG00000091512	1.50803	5.86e-06	Lamtor3
ENSMUSG00000037990	2.49422	6.01e-06	Sh3rf3
ENSMUSG00000022119	1.16454	6.02e-06	Rbm26
ENSMUSG00000020849	1.06005	6.03e-06	Ywhae
ENSMUSG00000020895	1.94649	6.05e-06	Tmem107
ENSMUSG00000031931	1.82357	6.05e-06	Ankrd49
ENSMUSG00000040158	2.51348	6.08e-06	Tax1bp3
ENSMUSG00000035258	2.12362	6.1e-06	Abi3bp
ENSMUSG00000038816	1.46931	6.12e-06	Ctnnal1
ENSMUSG00000036712	2.0359	6.31e-06	Cyld
ENSMUSG00000030287	2.76088	6.32e-06	Itpr2
ENSMUSG00000071037	2.60854	6.46e-06	Camkmt
ENSMUSG00000022010	1.57837	6.63e-06	Tsc22d1
ENSMUSG00000029151	2.03119	6.64e-06	Slc30a3
ENSMUSG00000028788	0.960692	6.66e-06	Ptp4a2
ENSMUSG00000010721	1.82979	6.74e-06	Lmbr1
ENSMUSG00000005131	2.46328	6.77e-06	4930550C14Rik
ENSMUSG00000036402	1.82837	6.78e-06	Gng12
ENSMUSG00000039988	1.09716	6.82e-06	Ankrd13c
ENSMUSG00000031343	1.91997	6.84e-06	Gabra3
ENSMUSG00000048756	1.25211	6.84e-06	Foxo3
ENSMUSG00000090015	2.02204	6.91e-06	Gm15446
ENSMUSG00000031740	2.18126	6.92e-06	Mmp2
ENSMUSG00000034518	1.40553	6.92e-06	Hmgxb4
ENSMUSG00000036815	1.8405	6.93e-06	Dpp10
ENSMUSG00000117310	1.1198	6.98e-06	Ptp4a1
ENSMUSG00000009647	2.00854	7.22e-06	Mcu
ENSMUSG00000095503	5.78287	7.23e-06	Gm3147
ENSMUSG00000042302	2.05787	7.53e-06	Ehbp1
ENSMUSG00000047694	1.63239	7.53e-06	Yipf6
ENSMUSG00000010592	1.60557	7.63e-06	Dazl
ENSMUSG00000039103	1.3581	7.7e-06	Nexn
ENSMUSG00000094157	2.1792	7.73e-06	Gm7995
ENSMUSG00000033773	1.77531	7.74e-06	Rpap2
ENSMUSG00000022808	1.37746	7.79e-06	Snx4
ENSMUSG00000053111	2.0556	7.88e-06	Fank1
ENSMUSG00000020638	2.36787	8.04e-06	Cmpk2
ENSMUSG00000030494	1.1544	8.04e-06	Rhpn2
ENSMUSG00000031538	1.99118	8.11e-06	Plat
ENSMUSG00000046722	1.68514	8.28e-06	Cdc42se1
ENSMUSG00000039191	1.31038	8.28e-06	Rbpj
ENSMUSG00000021460	1.47333	8.43e-06	Auh
ENSMUSG00000052681	1.7493	8.64e-06	Rap1b
ENSMUSG00000097092	2.74338	8.64e-06	Gm26725
ENSMUSG00000068823	0.872971	8.77e-06	Csde1
ENSMUSG00000062995	1.82129	8.85e-06	Ica1
ENSMUSG00000024726	2.15016	9.03e-06	Carnmt1
ENSMUSG00000049493	2.01613	9.04e-06	Pls1
ENSMUSG00000027074	1.41503	9.56e-06	Slc43a3
ENSMUSG00000027519	2.07906	9.65e-06	Rab22a
ENSMUSG00000026575	2.13363	9.88e-06	Nme7
ENSMUSG00000038991	2.33282	9.96e-06	Txndc5
ENSMUSG00000025006	1.36286	1e-05	Sorbs1
ENSMUSG00000021037	1.03556	1.04e-05	Ahsa1
ENSMUSG00000042901	2.06896	1.04e-05	Aida
ENSMUSG00000062151	1.24565	1.04e-05	Unc13c
ENSMUSG00000004096	1.05577	1.07e-05	Cwc15
ENSMUSG00000027852	1.02364	1.07e-05	Nras
ENSMUSG00000031652	1.26347	1.1e-05	N4bp1
ENSMUSG00000067847	1.5914	1.11e-05	Romo1
ENSMUSG00000034659	1.68999	1.12e-05	Tmem109
ENSMUSG00000073497	1.68778	1.12e-05	AA792892
ENSMUSG00000020669	1.65481	1.14e-05	Sh3yl1
ENSMUSG00000036097	0.864452	1.14e-05	Slf2
ENSMUSG00000026393	1.73601	1.15e-05	Nek7
ENSMUSG00000051811	1.54928	1.16e-05	Cox6b2
ENSMUSG00000020152	1.26684	1.17e-05	Actr2
ENSMUSG00000054272	2.48694	1.17e-05	Zscan4c
ENSMUSG00000071324	2.13937	1.17e-05	Armc2
ENSMUSG00000078497	1.76728	1.19e-05	Zfp978
ENSMUSG00000052752	1.05537	1.2e-05	Traf7
ENSMUSG00000021537	1.63111	1.21e-05	Cetn3
ENSMUSG00000057454	2.55687	1.24e-05	Lypd3
ENSMUSG00000114682	2.08916	1.24e-05	Gm48775
ENSMUSG00000044378	1.8945	1.27e-05	Slc15a5
ENSMUSG00000057963	1.54086	1.28e-05	Itpk1
ENSMUSG00000064360	1.66765	1.28e-05	mt-Nd3
ENSMUSG00000058594	1.61006	1.29e-05	Fbh1
ENSMUSG00000066137	3.11893	1.31e-05	Gm11487
ENSMUSG00000026743	1.53085	1.32e-05	Mllt10
ENSMUSG00000024645	1.65028	1.34e-05	Timm21
ENSMUSG00000036257	1.34891	1.36e-05	Pnpla8
ENSMUSG00000029223	1.31092	1.36e-05	Uchl1
ENSMUSG00000039735	1.75048	1.37e-05	Fnbp1l
ENSMUSG00000031583	1.54249	1.37e-05	Wrn
ENSMUSG00000035064	1.81218	1.38e-05	Eef2k
ENSMUSG00000060371	2.43757	1.39e-05	Caln1
ENSMUSG00000000037	1.41304	1.46e-05	Scml2
ENSMUSG00000014850	1.66595	1.48e-05	Msh3
ENSMUSG00000062127	1.20756	1.5e-05	Cttnbp2nl
ENSMUSG00000031563	1.06779	1.51e-05	Wwc2
ENSMUSG00000038542	2.18299	1.51e-05	Pcid2
ENSMUSG00000051965	2.23741	1.51e-05	Nanos2
ENSMUSG00000074884	1.04626	1.53e-05	Serf2
ENSMUSG00000039936	1.73114	1.55e-05	Pik3cd
ENSMUSG00000084126	4.74952	1.59e-05	Gm15844
ENSMUSG00000038733	1.00527	1.59e-05	Wdr26
ENSMUSG00000041684	3.19603	1.59e-05	Bivm
ENSMUSG00000025665	1.3766	1.63e-05	Rps6ka6
ENSMUSG00000002944	1.92349	1.63e-05	Cd36
ENSMUSG00000060491	2.23749	1.64e-05	4930522H14Rik
ENSMUSG00000020021	2.20914	1.64e-05	Fgd6
ENSMUSG00000029647	1.46244	1.64e-05	Pan3
ENSMUSG00000014668	1.3323	1.67e-05	Chfr
ENSMUSG00000005672	1.09051	1.68e-05	Kit
ENSMUSG00000011831	0.931827	1.71e-05	Evi5
ENSMUSG00000037172	1.34185	1.75e-05	Dennd11
ENSMUSG00000055116	1.31441	1.75e-05	Arntl
ENSMUSG00000038375	1.86417	1.78e-05	Trp53inp2
ENSMUSG00000024712	1.76016	1.78e-05	Rfk
ENSMUSG00000031461	2.06248	1.84e-05	Myom2
ENSMUSG00000054087	1.1165	1.88e-05	Fbxw28
ENSMUSG00000032387	1.46271	1.89e-05	Rbpms2
ENSMUSG00000096997	2.14498	1.89e-05	Gm26791
ENSMUSG00000050966	1.98221	1.89e-05	Lin28a
ENSMUSG00000037999	1.20532	1.9e-05	Arap2
ENSMUSG00000022505	2.44988	1.93e-05	Emp2
ENSMUSG00000014859	1.36775	1.93e-05	E2f4
ENSMUSG00000038770	1.54536	1.97e-05	Kpna7
ENSMUSG00000074123	2.25223	1.97e-05	7420426K07Rik
ENSMUSG00000034681	1.12504	2e-05	Rnps1
ENSMUSG00000025790	1.67358	2.02e-05	Slco3a1
ENSMUSG00000032536	2.12674	2.02e-05	Trak1
ENSMUSG00000111258	1.81366	2.02e-05	Gm34397
ENSMUSG00000075611	1.71704	2.02e-05	Gm11545
ENSMUSG00000026688	1.92008	2.07e-05	Mgst3
ENSMUSG00000084938	1.68353	2.08e-05	BB557941
ENSMUSG00000030543	1.60492	2.09e-05	Mesp2
ENSMUSG00000029993	1.31003	2.13e-05	Nfu1
ENSMUSG00000038658	1.19069	2.15e-05	Ric1
ENSMUSG00000031562	1.30806	2.15e-05	Dctd
ENSMUSG00000021830	1.28602	2.16e-05	Txndc16
ENSMUSG00000029629	1.77418	2.16e-05	Phf14
ENSMUSG00000003992	1.64026	2.2e-05	Ssbp2
ENSMUSG00000026470	2.43031	2.22e-05	Stx6
ENSMUSG00000040624	1.71063	2.27e-05	Plekhg1
ENSMUSG00000053641	1.46158	2.3e-05	Dennd4a
ENSMUSG00000064358	1.73838	2.3e-05	mt-Co3
ENSMUSG00000024122	1.49588	2.32e-05	Pdpk1
ENSMUSG00000028062	1.47913	2.35e-05	Lamtor2
ENSMUSG00000044468	1.51934	2.39e-05	Tent5c
ENSMUSG00000059263	1.12599	2.43e-05	Usp47
ENSMUSG00000001036	1.36025	2.44e-05	Epn2
ENSMUSG00000097393	1.96257	2.52e-05	D030068K23Rik
ENSMUSG00000070777	2.27341	2.52e-05	Ceacam20
ENSMUSG00000032712	1.36243	2.55e-05	Resf1
ENSMUSG00000117098	1.94447	2.56e-05	Gm49909
ENSMUSG00000048230	1.92261	2.56e-05	Fbxo43
ENSMUSG00000053153	2.03306	2.56e-05	Spag16
ENSMUSG00000000149	1.33606	2.61e-05	Gna12
ENSMUSG00000040242	1.34466	2.67e-05	Fgfr1op2
ENSMUSG00000094043	3.84019	2.68e-05	Gm7971
ENSMUSG00000066688	2.46569	2.69e-05	Gm13083
ENSMUSG00000043289	2.01216	2.7e-05	Mei4
ENSMUSG00000028078	1.3483	2.75e-05	Dclk2
ENSMUSG00000116546	2.60038	2.75e-05	Gm49755
ENSMUSG00000089862	1.90755	2.78e-05	Umad1
ENSMUSG00000008859	1.86011	2.78e-05	Rala
ENSMUSG00000034087	1.92911	2.79e-05	Nlrp4b
ENSMUSG00000059474	1.2701	2.79e-05	Mbtd1
ENSMUSG00000005225	1.47404	2.79e-05	Plekha8
ENSMUSG00000031302	2.36968	2.81e-05	Nlgn3
ENSMUSG00000020948	1.75644	2.87e-05	Klhl28
ENSMUSG00000027002	0.979315	2.87e-05	Nckap1
ENSMUSG00000116048	1.17535	2.87e-05	Septin2
ENSMUSG00000071266	1.85131	2.9e-05	Zfp946
ENSMUSG00000064352	1.99826	2.93e-05	mt-Ts1
ENSMUSG00000001089	1.41769	2.94e-05	Luzp1
ENSMUSG00000026245	1.06321	2.96e-05	Farsb
ENSMUSG00000030270	2.05559	3.02e-05	Cpne9
ENSMUSG00000047799	1.73862	3.03e-05	Oog4
ENSMUSG00000093847	2.25119	3.12e-05	Gm5039
ENSMUSG00000051855	1.4202	3.12e-05	Mest
ENSMUSG00000032633	1.23088	3.17e-05	Flcn
ENSMUSG00000062604	1.47195	3.23e-05	Srpk2
ENSMUSG00000086204	2.42716	3.3e-05	Gm15668
ENSMUSG00000073563	1.60872	3.3e-05	Csnk1g3
ENSMUSG00000104614	1.52618	3.3e-05	Fbxw27
ENSMUSG00000034243	2.21802	3.34e-05	Golgb1
ENSMUSG00000047996	1.57123	3.41e-05	Prrg1
ENSMUSG00000024780	1.81158	3.42e-05	Cdc37l1
ENSMUSG00000058446	1.44999	3.5e-05	Znrf2
ENSMUSG00000021384	1.93652	3.56e-05	Susd3
ENSMUSG00000098214	1.83554	3.66e-05	Gm27047
ENSMUSG00000034795	2.20493	3.68e-05	Ccdc122
ENSMUSG00000051853	1.66697	3.69e-05	Arf3
ENSMUSG00000025921	1.3084	3.73e-05	Rdh10
ENSMUSG00000022329	1.67438	3.74e-05	Stk3
ENSMUSG00000036594	2.60494	3.77e-05	H2-Aa
ENSMUSG00000026730	1.72116	3.84e-05	Pter
ENSMUSG00000027341	2.3985	3.85e-05	Tmem230
ENSMUSG00000038174	1.35338	3.91e-05	Fam126b
ENSMUSG00000061701	1.32312	3.94e-05	Fbxw20
ENSMUSG00000033623	1.5246	3.94e-05	Pcgf3
ENSMUSG00000063804	1.72817	3.97e-05	Lin28b
ENSMUSG00000010095	1.07464	3.97e-05	Slc3a2
ENSMUSG00000025228	1.29722	4.01e-05	Actr1a
ENSMUSG00000020570	1.40058	4.03e-05	Sypl
ENSMUSG00000028556	1.26525	4.05e-05	Dock7
ENSMUSG00000037443	1.34882	4.15e-05	Cep85
ENSMUSG00000038546	1.19699	4.24e-05	Ranbp9
ENSMUSG00000026383	1.19971	4.25e-05	Epb41l5
ENSMUSG00000038127	1.99628	4.35e-05	Ccdc50
ENSMUSG00000047907	1.28919	4.35e-05	Tshz2
ENSMUSG00000070923	1.38745	4.35e-05	Klhl9
ENSMUSG00000016664	1.04339	4.41e-05	Pacsin2
ENSMUSG00000027160	1.38054	4.46e-05	Ccdc34
ENSMUSG00000059436	2.58142	4.47e-05	Max
ENSMUSG00000100813	1.90886	4.5e-05	Gm28874
ENSMUSG00000031767	1.81017	4.51e-05	Nudt7
ENSMUSG00000005354	1.44024	4.51e-05	Txn2
ENSMUSG00000036180	1.11391	4.54e-05	Gatad2a
ENSMUSG00000020978	1.34075	4.55e-05	Klhdc2
ENSMUSG00000046262	1.44473	4.63e-05	C87977
ENSMUSG00000030060	1.24602	4.65e-05	Hmces
ENSMUSG00000014177	1.38483	4.66e-05	Tvp23b
ENSMUSG00000031697	1.04451	4.66e-05	Orc6
ENSMUSG00000038535	1.53996	4.66e-05	Zfp280d
ENSMUSG00000063410	1.7276	4.68e-05	Stk24
ENSMUSG00000052369	2.0557	4.78e-05	Tmem106c
ENSMUSG00000032405	1.29789	4.83e-05	Pias1
ENSMUSG00000041781	1.31987	4.83e-05	Cpsf2
ENSMUSG00000019066	1.14697	4.85e-05	Rab3d
ENSMUSG00000031783	0.975662	4.85e-05	Polr2c
ENSMUSG00000022995	1.6345	4.97e-05	Enah
ENSMUSG00000062397	1.7214	5.05e-05	Zfp706
ENSMUSG00000085953	2.65276	5.07e-05	Gm15496
ENSMUSG00000001349	1.55456	5.08e-05	Cnn1
ENSMUSG00000000001	1.01713	5.12e-05	Gnai3
ENSMUSG00000020536	1.82389	5.15e-05	Llgl1
ENSMUSG00000094672	1.90602	5.15e-05	Vmn2r25
ENSMUSG00000061859	1.53339	5.17e-05	Patj
ENSMUSG00000050705	1.89999	5.2e-05	2310061I04Rik
ENSMUSG00000028165	1.7462	5.22e-05	Cisd2
ENSMUSG00000044702	1.46656	5.22e-05	Palb2
ENSMUSG00000030691	1.45765	5.31e-05	Fchsd2
ENSMUSG00000021420	1.26978	5.41e-05	Fars2
ENSMUSG00000041836	2.18879	5.41e-05	Ptpre
ENSMUSG00000041974	1.48487	5.41e-05	Spidr
ENSMUSG00000096210	1.97959	5.41e-05	H1f0
ENSMUSG00000040640	2.07263	5.42e-05	Erc2
ENSMUSG00000009741	1.03574	5.44e-05	Ubp1
ENSMUSG00000042606	1.48111	5.5e-05	Hirip3
ENSMUSG00000058835	1.71238	5.5e-05	Abi1
ENSMUSG00000114638	1.96568	5.51e-05	Gm31834
ENSMUSG00000111444	1.86146	5.56e-05	Gm47923
ENSMUSG00000001175	1.39382	5.59e-05	Calm1
ENSMUSG00000027900	1.9644	5.6e-05	Dram2
ENSMUSG00000098284	2.3073	5.62e-05	A330093E20Rik
ENSMUSG00000091474	1.77393	5.69e-05	2610021A01Rik
ENSMUSG00000021428	1.50281	5.77e-05	Riok1
ENSMUSG00000032293	1.08414	5.8e-05	Ireb2
ENSMUSG00000021109	1.44493	5.89e-05	Hif1a
ENSMUSG00000040410	2.16441	5.91e-05	Fbxl4
ENSMUSG00000026608	1.33932	6.05e-05	Kctd3
ENSMUSG00000107898	2.44571	6.1e-05	Gm27013
ENSMUSG00000031400	1.61045	6.12e-05	G6pdx
ENSMUSG00000020257	1.46809	6.19e-05	Wdr82
ENSMUSG00000024096	1.25623	6.26e-05	Ralbp1
ENSMUSG00000071369	1.53641	6.29e-05	Map3k5
ENSMUSG00000028572	1.42943	6.31e-05	Hook1
ENSMUSG00000052551	1.77532	6.32e-05	Adarb2
ENSMUSG00000002222	0.933278	6.37e-05	Rmnd5a
ENSMUSG00000063887	1.96096	6.38e-05	Nlgn1
ENSMUSG00000038070	1.40263	6.41e-05	Cntln
ENSMUSG00000052942	1.33714	6.47e-05	Glis3
ENSMUSG00000078765	1.40865	6.47e-05	U2af1l4
ENSMUSG00000020652	1.80384	6.54e-05	Cenpo
ENSMUSG00000045896	1.204	6.57e-05	Paip2b
ENSMUSG00000060771	2.1772	6.74e-05	Tsga10
ENSMUSG00000037712	1.57313	6.82e-05	Fermt2
ENSMUSG00000026150	2.33534	6.83e-05	Mff
ENSMUSG00000028291	1.49345	6.85e-05	Akirin2
ENSMUSG00000027363	1.1679	6.87e-05	Usp8
ENSMUSG00000049044	2.48807	6.95e-05	Rapgef4
ENSMUSG00000031642	1.09322	7.07e-05	Sh3rf1
ENSMUSG00000026721	1.65787	7.09e-05	Rabgap1l
ENSMUSG00000042607	1.55665	7.09e-05	Asb4
ENSMUSG00000032000	1.15984	7.24e-05	Birc3
ENSMUSG00000047237	1.50086	7.24e-05	Fbxw21
ENSMUSG00000055933	1.44403	7.24e-05	Oosp3
ENSMUSG00000021180	1.50858	7.27e-05	Rps6ka5
ENSMUSG00000025810	1.5889	7.27e-05	Nrp1
ENSMUSG00000022911	2.12179	7.3e-05	Arl13b
ENSMUSG00000029673	1.72102	7.3e-05	Auts2
ENSMUSG00000040147	1.87079	7.3e-05	Maob
ENSMUSG00000021807	1.36552	7.41e-05	Rtraf
ENSMUSG00000032966	1.90643	7.41e-05	Fkbp1a
ENSMUSG00000019790	1.25354	7.51e-05	Stxbp5
ENSMUSG00000026005	1.45728	7.6e-05	Rpe
ENSMUSG00000002881	1.6138	7.9e-05	Nab1
ENSMUSG00000022698	1.25237	7.9e-05	Naa50
ENSMUSG00000036087	1.1794	7.9e-05	Slain2
ENSMUSG00000071262	2.17473	7.9e-05	Zfp957
ENSMUSG00000118138	2.74366	7.9e-05	Gm50322
ENSMUSG00000019841	1.5228	8.02e-05	Rev3l
ENSMUSG00000005886	1.23308	8.03e-05	Ncoa2
ENSMUSG00000025868	1.50048	8.04e-05	Higd2a
ENSMUSG00000072568	1.31821	8.05e-05	Lratd2
ENSMUSG00000046000	2.1526	8.22e-05	Naa11
ENSMUSG00000028152	1.75891	8.24e-05	Tspan5
ENSMUSG00000031605	1.48825	8.43e-05	Klhl2
ENSMUSG00000026609	1.90248	8.49e-05	Ush2a
ENSMUSG00000005103	1.66401	8.64e-05	Wdr1
ENSMUSG00000045007	1.10457	8.66e-05	Tubg2
ENSMUSG00000107070	2.61569	8.74e-05	Gm35191
ENSMUSG00000033207	1.72246	9.01e-05	Mamdc2
ENSMUSG00000033306	2.71328	9.02e-05	Lpp
ENSMUSG00000053870	1.57226	9.12e-05	Fpgt
ENSMUSG00000024501	1.58017	9.16e-05	Dpysl3
ENSMUSG00000058402	1.96797	9.25e-05	Zfp420
ENSMUSG00000028381	1.06618	9.49e-05	Ugcg
ENSMUSG00000019792	1.55771	9.5e-05	Trmt11
ENSMUSG00000028354	1.64719	9.57e-05	Fmn2
ENSMUSG00000053768	1.48472	9.61e-05	Chchd3
ENSMUSG00000031730	1.66243	9.65e-05	Dhodh
ENSMUSG00000030255	1.31671	9.66e-05	Sspn
ENSMUSG00000000416	2.58963	9.78e-05	Cttnbp2
ENSMUSG00000002365	1.12576	9.87e-05	Snx9
ENSMUSG00000037296	1.72761	0.000100922	Lsm1
ENSMUSG00000041765	1.01126	0.000101326	Ubac2
ENSMUSG00000033799	1.16047	0.000101351	Tasor2
ENSMUSG00000021596	1.71791	0.000102016	Mctp1
ENSMUSG00000015776	1.4914	0.000103155	Med22
ENSMUSG00000030870	1.06078	0.000103285	Ubfd1
ENSMUSG00000114053	2.15039	0.000103303	Gm35330
ENSMUSG00000027203	2.11157	0.000103855	Dut
ENSMUSG00000028044	1.11299	0.000104094	Cks1b
ENSMUSG00000024068	1.04102	0.000104517	Spast
ENSMUSG00000009292	1.72798	0.000105205	Trpm2
ENSMUSG00000028436	1.69235	0.000105317	Dcaf12
ENSMUSG00000023723	1.38988	0.000105384	Mrps23
ENSMUSG00000031022	1.94561	0.000106119	BC051019
ENSMUSG00000059708	1.15362	0.000106845	Akap17b
ENSMUSG00000037730	1.22638	0.000106871	Mynn
ENSMUSG00000045083	1.75039	0.000107686	Lingo2
ENSMUSG00000022793	2.21171	0.000108497	B4galt4
ENSMUSG00000025817	1.55056	0.000108683	Nudt5
ENSMUSG00000022833	1.29612	0.000108768	Ccdc14
ENSMUSG00000010067	1.86934	0.000109112	Rassf1
ENSMUSG00000062352	1.22004	0.000109827	Itgb1bp1
ENSMUSG00000052419	2.32911	0.000112097	2610001J05Rik
ENSMUSG00000016559	0.839212	0.000112442	H3f3b
ENSMUSG00000031878	1.14914	0.000112493	Nae1
ENSMUSG00000032065	1.22739	0.000112493	Tex12
ENSMUSG00000025007	1.73788	0.000112905	Aldh18a1
ENSMUSG00000047766	2.22984	0.000113001	Lrrc49
ENSMUSG00000028862	1.47478	0.000113314	Map3k6
ENSMUSG00000020589	1.38441	0.000115207	Fam49a
ENSMUSG00000005682	1.26737	0.000117544	Pan2
ENSMUSG00000025959	1.85874	0.000118959	Klf7
ENSMUSG00000039234	1.86027	0.000120292	Sec24d
ENSMUSG00000051236	2.0457	0.000120292	Msrb3
ENSMUSG00000024480	2.24625	0.000121326	Ap3s1
ENSMUSG00000029322	1.38104	0.000123549	Plac8
ENSMUSG00000020876	1.10448	0.000123933	Snx11
ENSMUSG00000039701	1.17228	0.000123933	Usp53
ENSMUSG00000025932	2.36794	0.000124454	Eya1
ENSMUSG00000039396	1.77928	0.000125791	Neil3
ENSMUSG00000020546	1.92364	0.000126584	Stxbp4
ENSMUSG00000001445	1.73269	0.000127527	Mrpl10
ENSMUSG00000004936	1.54592	0.000129083	Map2k1
ENSMUSG00000035392	2.1318	0.000129882	Dennd1a
ENSMUSG00000046133	1.37585	0.000130467	C130073F10Rik
ENSMUSG00000019699	1.42152	0.000132223	Akt3
ENSMUSG00000053838	1.61211	0.000132372	Nudcd3
ENSMUSG00000046519	1.56598	0.000134035	Golph3l
ENSMUSG00000021993	1.73315	0.000134149	Mipep
ENSMUSG00000024764	1.36291	0.000135487	Naa40
ENSMUSG00000013662	1.08164	0.000137538	Atad1
ENSMUSG00000030232	0.961009	0.000137937	Aebp2
ENSMUSG00000048874	0.993068	0.00013802	Phf3
ENSMUSG00000029518	1.13157	0.0001403	Rab35
ENSMUSG00000097427	2.31662	0.000142391	Gm6763
ENSMUSG00000097878	2.31662	0.000142391	Gm8764
ENSMUSG00000036275	1.28647	0.00014353	9530068E07Rik
ENSMUSG00000033808	1.21549	0.000144108	Tmem87a
ENSMUSG00000020265	1.2357	0.00014528	Sumo3
ENSMUSG00000021540	1.87747	0.000145494	Smad5
ENSMUSG00000027510	1.76952	0.000146086	Rbm38
ENSMUSG00000035202	1.33924	0.000146768	Lars2
ENSMUSG00000061130	1.0545	0.000146768	Ppm1b
ENSMUSG00000056487	1.96274	0.000147458	Mettl7a2
ENSMUSG00000048058	3.09447	0.000148636	Ldlrad3
ENSMUSG00000029638	0.970904	0.000149393	Glcci1
ENSMUSG00000047205	1.58681	0.000149431	Dusp18
ENSMUSG00000036825	1.62343	0.000153035	Ssx2ip
ENSMUSG00000078495	1.26478	0.000153035	Zfp984
ENSMUSG00000069539	1.22508	0.000154418	Scyl2
ENSMUSG00000070345	1.73703	0.000155628	Hsf5
ENSMUSG00000028970	1.74257	0.000157366	Abcb1b
ENSMUSG00000029782	1.42738	0.00015941	Tmem209
ENSMUSG00000035765	1.90287	0.000161711	Dym
ENSMUSG00000117655	2.00854	0.00016248	6720468P15Rik
ENSMUSG00000025724	0.896884	0.000162917	Sec11a
ENSMUSG00000031667	1.39437	0.000165796	Aktip
ENSMUSG00000017843	0.875453	0.000166658	Ppp2r5c
ENSMUSG00000035621	2.16057	0.000167503	Midn
ENSMUSG00000055013	1.85344	0.000168366	Agap1
ENSMUSG00000062014	1.29861	0.000170507	Gmfb
ENSMUSG00000045291	1.30898	0.000171407	E330021D16Rik
ENSMUSG00000028577	1.34962	0.000178054	Plaa
ENSMUSG00000027162	0.980831	0.000178691	Lin7c
ENSMUSG00000040774	1.71394	0.00018014	Cept1
ENSMUSG00000038651	2.14936	0.000180579	Sycp2l
ENSMUSG00000032002	1.29462	0.000181831	Dcun1d5
ENSMUSG00000008333	1.08673	0.000182067	Snrpb2
ENSMUSG00000054405	1.01479	0.000182197	Dnajc8
ENSMUSG00000111901	2.66186	0.000182532	Gm6150
ENSMUSG00000092019	1.79433	0.000185046	Gm4027
ENSMUSG00000024870	2.01013	0.000186423	Rab1b
ENSMUSG00000031626	1.45607	0.000186856	Sorbs2
ENSMUSG00000009569	1.41548	0.000189689	Mrtfb
ENSMUSG00000031592	1.07559	0.000192801	Pcm1
ENSMUSG00000042364	1.2746	0.000192898	Snx18
ENSMUSG00000086370	1.83933	0.000192898	Ftx
ENSMUSG00000012114	1.36199	0.000192916	Med15
ENSMUSG00000036499	0.923877	0.000198944	Eea1
ENSMUSG00000027104	0.88995	0.000199287	Atf2
ENSMUSG00000025245	1.42331	0.000199786	Lztfl1
ENSMUSG00000062646	1.75811	0.000200773	Ganc
ENSMUSG00000000730	1.33719	0.000200819	Dnmt3l
ENSMUSG00000027180	1.94402	0.000203095	Fbxo3
ENSMUSG00000060733	1.30704	0.00020367	Ipmk
ENSMUSG00000117056	1.85334	0.00020367	Gm18270
ENSMUSG00000029312	1.04459	0.000205278	Klhl8
ENSMUSG00000043441	1.66201	0.00020613	Gpr149
ENSMUSG00000018819	1.58845	0.000209777	Lsp1
ENSMUSG00000040151	1.21606	0.00020997	Hs2st1
ENSMUSG00000066030	1.47132	0.000210536	Oog2
ENSMUSG00000022680	1.26204	0.000212321	Pdxdc1
ENSMUSG00000087679	0.895069	0.000212645	Tmem250-ps
ENSMUSG00000032320	2.3384	0.000213461	Rcn2
ENSMUSG00000038696	1.04988	0.000214302	Mapkap1
ENSMUSG00000059811	0.961098	0.000214385	Atl2
ENSMUSG00000034903	1.64729	0.000217331	Cobll1
ENSMUSG00000043881	1.31177	0.000217331	Kbtbd7
ENSMUSG00000025980	1.22532	0.000218944	Hspd1
ENSMUSG00000107879	1.60635	0.00022102	9330102E08Rik
ENSMUSG00000022089	1.57699	0.000222127	Bin3
ENSMUSG00000047352	2.56177	0.000222517	Olfr976
ENSMUSG00000051517	1.1676	0.000223643	Arhgef39
ENSMUSG00000029431	1.68941	0.000224195	B3gnt4
ENSMUSG00000003134	1.53821	0.00022766	Tbc1d8
ENSMUSG00000028420	1.91707	0.000228858	Tmem38b
ENSMUSG00000001098	1.05897	0.000230508	Kctd10
ENSMUSG00000024845	1.70163	0.000233769	Tmem134
ENSMUSG00000020639	1.63548	0.000236982	Pfn4
ENSMUSG00000018415	1.11636	0.00023781	Gid4
ENSMUSG00000032468	1.53306	0.00023781	Armc8
ENSMUSG00000035266	1.01901	0.000238294	Helq
ENSMUSG00000037148	1.86932	0.000238788	Arhgap10
ENSMUSG00000035941	0.918027	0.000238998	Ibtk
ENSMUSG00000038497	1.37189	0.000242334	Tmco3
ENSMUSG00000059134	1.43151	0.000245304	Olfr814
ENSMUSG00000100969	1.61453	0.000246978	1700030N03Rik
ENSMUSG00000024240	1.34385	0.000249937	Epc1
ENSMUSG00000051154	1.55884	0.000251449	Commd3
ENSMUSG00000028911	1.33076	0.000253953	Srsf4
ENSMUSG00000037697	1.1976	0.00025671	Ddhd1
ENSMUSG00000079215	1.41547	0.000264317	Zfp664
ENSMUSG00000105589	1.24608	0.000264317	Fbxw14
ENSMUSG00000004668	1.73431	0.000268581	Abca13
ENSMUSG00000042032	0.81348	0.000270167	Mat2b
ENSMUSG00000015711	1.04191	0.000271702	Prune1
ENSMUSG00000032493	1.35482	0.000272146	Prss44
ENSMUSG00000003458	1.55176	0.000272166	Ncstn
ENSMUSG00000022613	1.38594	0.000272166	Miox
ENSMUSG00000030246	1.00776	0.000275956	Ldhb
ENSMUSG00000030878	1.13488	0.000277568	Cdr2
ENSMUSG00000026578	2.33492	0.000280135	Ccdc181
ENSMUSG00000052512	1.05413	0.000280135	Nav2
ENSMUSG00000039530	1.36824	0.000281541	Tusc3
ENSMUSG00000055917	1.64328	0.000282893	Zfp277
ENSMUSG00000032437	0.883807	0.000285562	Stt3b
ENSMUSG00000013495	1.66341	0.0002857	Tmem175
ENSMUSG00000068417	1.82076	0.000287486	Pnp2
ENSMUSG00000021357	1.60603	0.000288184	Exoc2
ENSMUSG00000019189	1.68746	0.000290872	Rnf145
ENSMUSG00000062373	1.56871	0.000291959	Tmem65
ENSMUSG00000010290	1.34539	0.000296035	AI597479
ENSMUSG00000043067	1.83091	0.000296035	Dpy19l1
ENSMUSG00000053110	1.36917	0.000296035	Yap1
ENSMUSG00000034761	0.934405	0.000297298	Map4k5
ENSMUSG00000005846	0.541462	0.00030146	Rsl1d1
ENSMUSG00000092365	1.86759	0.00030146	BC023719
ENSMUSG00000036934	1.17953	0.000303025	4921524J17Rik
ENSMUSG00000031246	1.75144	0.000308559	Sh3bgrl
ENSMUSG00000027276	1.25403	0.000310956	Jag1
ENSMUSG00000039000	1.04477	0.000311605	Ube3c
ENSMUSG00000095186	1.64843	0.000312147	Gm10718
ENSMUSG00000067919	1.0194	0.000315609	Rex2
ENSMUSG00000103998	0.943095	0.000316332	Gm38025
ENSMUSG00000062380	1.38704	0.000316335	Tubb3
ENSMUSG00000027210	1.2133	0.000318844	Meis2
ENSMUSG00000028293	2.338	0.000320893	Slc35a1
ENSMUSG00000028066	1.39535	0.000322069	Pmf1
ENSMUSG00000066867	1.06506	0.000323069	Oas1e
ENSMUSG00000033237	1.07402	0.000330614	Arid2
ENSMUSG00000075427	2.63621	0.000333669	Olfr288
ENSMUSG00000115338	0.934999	0.00033503	Pnp
ENSMUSG00000033713	1.3869	0.00033568	Foxn3
ENSMUSG00000035273	1.95918	0.00033792	Hpse
ENSMUSG00000041638	2.03324	0.000339778	Gcn1
ENSMUSG00000066571	1.15887	0.000342292	4931406P16Rik
ENSMUSG00000022387	0.890637	0.000348738	Brd1
ENSMUSG00000057359	1.7056	0.000348738	Gm17494
ENSMUSG00000022426	1.70005	0.000365428	Josd1
ENSMUSG00000022607	1.27802	0.000365972	Ptk2
ENSMUSG00000064128	1.40008	0.000366552	Cenpj
ENSMUSG00000022521	0.895366	0.000368835	Crebbp
ENSMUSG00000117994	2.27484	0.000373296	Gm5820
ENSMUSG00000021286	1.27046	0.000379817	Zfyve21
ENSMUSG00000015023	1.93866	0.000381902	Ddx19a
ENSMUSG00000043282	2.50247	0.000387515	Teddm1b
ENSMUSG00000098071	2.10616	0.000390382	Gm44525
ENSMUSG00000022123	2.15521	0.000393358	Scel
ENSMUSG00000034336	2.07921	0.000397875	Ina
ENSMUSG00000020515	0.788581	0.000400421	Cnot8
ENSMUSG00000035177	1.51783	0.000405612	Nlrp2
ENSMUSG00000035885	1.05525	0.000405612	Cox8a
ENSMUSG00000058503	1.47898	0.000408448	Fam133b
ENSMUSG00000039770	0.813848	0.000416574	Ypel5
ENSMUSG00000005161	1.04907	0.00041888	Prdx2
ENSMUSG00000002804	1.13432	0.000427439	Nudt14
ENSMUSG00000027678	0.658157	0.000435045	Ncoa3
ENSMUSG00000048960	1.9082	0.000438997	Prex2
ENSMUSG00000028719	1.29566	0.000439798	Cmpk1
ENSMUSG00000025935	1.78191	0.000441236	Tram1
ENSMUSG00000029790	1.87876	0.000446372	Cep41
ENSMUSG00000010505	1.92017	0.000447403	Myt1
ENSMUSG00000020585	1.30248	0.000454761	Laptm4a
ENSMUSG00000044681	1.91992	0.000457794	Cnpy1
ENSMUSG00000021461	1.52192	0.000461157	Fancc
ENSMUSG00000044641	1.525	0.000461414	Pard6b
ENSMUSG00000024426	1.31079	0.000462172	Atat1
ENSMUSG00000025477	1.72364	0.0004623	Inpp5a
ENSMUSG00000038023	1.18809	0.000468578	Atp6v0a2
ENSMUSG00000029407	1.47529	0.000471802	Uso1
ENSMUSG00000021843	0.969443	0.000478262	Ktn1
ENSMUSG00000104303	0.920807	0.000479241	Gm36976
ENSMUSG00000019978	1.3262	0.000487122	Epb41l2
ENSMUSG00000026878	1.77919	0.000488743	Rab14
ENSMUSG00000027397	1.2015	0.000493658	Slc20a1
ENSMUSG00000038371	1.37356	0.000501073	Sbf2
ENSMUSG00000006301	1.18668	0.000502474	Tmbim1
ENSMUSG00000071708	0.98749	0.000510719	Sms
ENSMUSG00000029385	1.76054	0.000511334	Ccng2
ENSMUSG00000084957	1.75944	0.000516278	Bbip1
ENSMUSG00000038236	1.32043	0.000516572	Hoxa7
ENSMUSG00000005686	1.36488	0.000522241	Ampd3
ENSMUSG00000036061	1.50022	0.00053704	Smug1
ENSMUSG00000025354	1.22879	0.000537599	Dnajc14
ENSMUSG00000037640	1.99433	0.000537599	Zfp60
ENSMUSG00000020170	1.27544	0.000538656	Frs2
ENSMUSG00000052144	0.814578	0.000547447	Ppp4r2
ENSMUSG00000043770	1.03337	0.000557955	Gm12481
ENSMUSG00000007659	1.09196	0.000558623	Bcl2l1
ENSMUSG00000015721	1.09014	0.000568559	Nlrp5
ENSMUSG00000046032	1.22998	0.000570805	Snx12
ENSMUSG00000047804	1.58823	0.000573019	Akap10
ENSMUSG00000004040	1.14654	0.000576998	Stat3
ENSMUSG00000066613	1.26715	0.000588965	Zfp932
ENSMUSG00000024533	1.22646	0.000589815	Spire1
ENSMUSG00000015112	1.57374	0.00059075	Slc25a13
ENSMUSG00000024376	1.72334	0.000594187	Epb41l4a
ENSMUSG00000046314	2.01116	0.000597479	Stxbp6
ENSMUSG00000032220	1.97469	0.000603709	Myo1e
ENSMUSG00000041035	1.48758	0.000608382	Gm17018
ENSMUSG00000074564	2.12594	0.000620857	Gm10720
ENSMUSG00000032238	1.69276	0.000621649	Rora
ENSMUSG00000069895	1.04729	0.00062226	Atxn1l
ENSMUSG00000005493	1.32029	0.000622904	Msh4
ENSMUSG00000035107	1.4169	0.000631491	Dcbld2
ENSMUSG00000025544	1.49047	0.000634463	Tm9sf2
ENSMUSG00000025078	1.94643	0.000647447	Nhlrc2
ENSMUSG00000044294	1.59058	0.000649125	Krt84
ENSMUSG00000038740	1.9889	0.000655826	Mvb12b
ENSMUSG00000016946	1.75833	0.000657364	Kctd5
ENSMUSG00000041670	1.04336	0.000658985	Rims1
ENSMUSG00000020130	0.968044	0.000660144	Tbc1d15
ENSMUSG00000020368	0.918756	0.000665159	Canx
ENSMUSG00000018322	1.09056	0.0006718	Tomm34
ENSMUSG00000044502	1.22138	0.000684768	Bod1
ENSMUSG00000022246	1.12154	0.000689299	Rai14
ENSMUSG00000074238	1.2883	0.000689896	Ap1ar
ENSMUSG00000032883	0.952374	0.000690747	Acsl3
ENSMUSG00000024695	0.878924	0.000692943	Zfp91
ENSMUSG00000024969	1.08918	0.000699931	Mark2
ENSMUSG00000032383	1.63948	0.00069995	Ppib
ENSMUSG00000029094	2.01029	0.00070362	Afap1
ENSMUSG00000022338	0.820571	0.000713647	Eny2
ENSMUSG00000038187	0.834003	0.000715746	Btbd10
ENSMUSG00000053317	1.68363	0.000728549	Sec61b
ENSMUSG00000021676	1.355	0.000741224	Iqgap2
ENSMUSG00000049764	0.755423	0.000741224	Zfp280b
ENSMUSG00000032186	1.91741	0.000741256	Tmod2
ENSMUSG00000049106	1.05946	0.000743492	Dcaf5
ENSMUSG00000041995	1.87902	0.000756987	Zbed3
ENSMUSG00000083916	1.87714	0.000757633	Gm15476
ENSMUSG00000029328	0.827862	0.000759055	Hnrnpdl
ENSMUSG00000042203	1.23514	0.000765417	Tbc1d22b
ENSMUSG00000020743	1.42163	0.000771694	Mif4gd
ENSMUSG00000095057	1.99709	0.00077712	Zfp353-ps
ENSMUSG00000026687	0.936346	0.000782153	Aldh9a1
ENSMUSG00000026779	1.1474	0.000783837	Mastl
ENSMUSG00000009907	1.53621	0.000784295	Vps4b
ENSMUSG00000019779	1.78005	0.000798416	Frk
ENSMUSG00000025813	1.79582	0.000804283	Homer2
ENSMUSG00000026341	0.949479	0.000807003	Actr3
ENSMUSG00000064065	1.61958	0.000808693	Ipcef1
ENSMUSG00000026768	2.25208	0.000817641	Itga8
ENSMUSG00000069237	1.42718	0.000819062	Fam8a1
ENSMUSG00000068744	1.60511	0.000822573	Psrc1
ENSMUSG00000086727	1.29698	0.000826529	4931428L18Rik
ENSMUSG00000039318	1.71132	0.000829612	Rab3gap2
ENSMUSG00000001424	1.29767	0.000839342	Snd1
ENSMUSG00000047221	1.60012	0.000842377	Fam185a
ENSMUSG00000021987	0.981839	0.000857382	Mtmr6
ENSMUSG00000018999	1.4946	0.000857692	Slc35b4
ENSMUSG00000026915	0.983035	0.000857798	Strbp
ENSMUSG00000030911	1.38407	0.000859286	Zp2
ENSMUSG00000078908	1.32723	0.000859286	Mon1b
ENSMUSG00000001687	1.37412	0.000859916	Ubl3
ENSMUSG00000023960	1.37674	0.000866628	Enpp5
ENSMUSG00000069743	1.4635	0.000871504	Zfp820
ENSMUSG00000027194	2.06891	0.000872159	Ttc17
ENSMUSG00000035437	1.36054	0.000884016	Rabgap1
ENSMUSG00000028017	1.40353	0.000891417	Egf
ENSMUSG00000042029	0.82058	0.000901159	Ncapg2
ENSMUSG00000020255	0.742689	0.000914365	D10Wsu102e
ENSMUSG00000090714	2.11752	0.000914886	Zscan4d
ENSMUSG00000074994	1.20452	0.000930904	Qser1
ENSMUSG00000024059	1.77272	0.000935315	Clip4
ENSMUSG00000054843	2.37975	0.00093622	Atrnl1
ENSMUSG00000038005	1.48633	0.00093927	Hpf1
ENSMUSG00000028960	0.911785	0.000943336	Ube4b
ENSMUSG00000034533	1.28564	0.000944305	Scn10a
ENSMUSG00000070324	1.08391	0.000954599	Fbxw22
ENSMUSG00000001847	1.27993	0.000956342	Rac1
ENSMUSG00000028434	1.32039	0.000956342	Epb41l4b
ENSMUSG00000028559	1.12172	0.000956342	Osbpl9
ENSMUSG00000096255	1.7208	0.000957476	Dynlt1b
ENSMUSG00000043384	1.35194	0.000960497	Gprasp1
ENSMUSG00000021549	1.2502	0.00096924	Rasa1
ENSMUSG00000020107	1.10675	0.000984128	Anapc16
ENSMUSG00000041935	2.74331	0.000996912	AW549877
ENSMUSG00000039879	1.67919	0.00101279	Heca
ENSMUSG00000005982	1.51278	0.00102143	Naa60
ENSMUSG00000034620	1.65984	0.0010235	Rxylt1
ENSMUSG00000056537	0.777678	0.00102469	Rlim
ENSMUSG00000050612	1.49747	0.00103649	Txndc2
ENSMUSG00000046862	1.23076	0.00104517	Pramef8
ENSMUSG00000020803	1.72721	0.0010642	Txndc17
ENSMUSG00000033904	1.25519	0.00106624	Ccp110
ENSMUSG00000039238	1.55054	0.00106624	Zfp750
ENSMUSG00000071253	1.37393	0.00106989	Slc25a16
ENSMUSG00000028530	1.40018	0.00107933	Jak1
ENSMUSG00000038323	1.66937	0.00107944	1700066M21Rik
ENSMUSG00000028568	0.994869	0.00109291	Btf3l4
ENSMUSG00000029030	1.45284	0.00110162	Tprgl
ENSMUSG00000063576	1.46552	0.00110177	Klhdc3
ENSMUSG00000096403	1.4163	0.00110372	Rnps1-ps
ENSMUSG00000028487	1.35494	0.00110596	Bnc2
ENSMUSG00000056342	0.948327	0.00111364	Usp34
ENSMUSG00000025089	1.9278	0.00111661	Gfra1
ENSMUSG00000018666	1.37664	0.00112413	Cbx1
ENSMUSG00000057894	1.43391	0.00112786	Zfp329
ENSMUSG00000037674	1.11119	0.00112797	Rfx7
ENSMUSG00000042279	1.14492	0.00112807	H1f8
ENSMUSG00000025885	1.60508	0.00113476	Myo5b
ENSMUSG00000039031	1.6258	0.0011356	Arhgap18
ENSMUSG00000037475	1.05751	0.00115302	Thoc2
ENSMUSG00000039286	1.14148	0.0011607	Fndc3b
ENSMUSG00000022441	1.34588	0.00116521	Efcab6
ENSMUSG00000030304	0.905703	0.00116779	Ergic2
ENSMUSG00000033111	1.76199	0.0011748	3830406C13Rik
ENSMUSG00000056019	1.4562	0.00117779	Zfp709
ENSMUSG00000029608	1.18108	0.00118492	Rph3a
ENSMUSG00000014426	1.23987	0.0011894	Map3k4
ENSMUSG00000031924	0.828362	0.00118962	Cyb5b
ENSMUSG00000040850	0.935599	0.00123888	Psme4
ENSMUSG00000030685	1.54221	0.00124001	Kctd13
ENSMUSG00000074062	0.988829	0.0012515	Fbxw16
ENSMUSG00000025060	1.59322	0.00125244	Slk
ENSMUSG00000074785	1.52686	0.00125434	Plxnc1
ENSMUSG00000059921	1.08992	0.00125725	Unc5c
ENSMUSG00000030545	1.06555	0.00128679	Pex11a
ENSMUSG00000050312	1.88119	0.00128742	Nsun3
ENSMUSG00000108483	1.67978	0.00130277	Gm45184
ENSMUSG00000113300	2.67784	0.00130518	Gm49371
ENSMUSG00000034867	1.58247	0.00130732	Ankrd27
ENSMUSG00000022231	1.41805	0.00131256	Sema5a
ENSMUSG00000068798	1.26701	0.00131256	Rap1a
ENSMUSG00000069476	1.10937	0.00131256	Zfp616
ENSMUSG00000025912	1.00005	0.00131744	Mybl1
ENSMUSG00000019856	1.35021	0.00132117	Fam184a
ENSMUSG00000026430	1.44042	0.00132465	Rassf5
ENSMUSG00000040935	0.871734	0.00133032	Padi6
ENSMUSG00000035310	0.901222	0.00133288	Lin54
ENSMUSG00000038160	0.926033	0.00135802	Atg5
ENSMUSG00000020171	1.72251	0.00137548	Yeats4
ENSMUSG00000018363	0.89464	0.00137924	Smurf2
ENSMUSG00000002797	0.964709	0.00138412	Ggct
ENSMUSG00000039131	1.25199	0.00141287	Gipc2
ENSMUSG00000028243	2.05969	0.00141777	Ubxn2b
ENSMUSG00000079465	1.83197	0.00142098	Col4a3
ENSMUSG00000029776	1.82525	0.00142378	Hibadh
ENSMUSG00000048310	1.09285	0.00143277	Pskh1
ENSMUSG00000021728	1.82197	0.00144174	Emb
ENSMUSG00000042680	1.79204	0.00145627	Garem1
ENSMUSG00000030754	1.25235	0.00145688	Copb1
ENSMUSG00000032625	1.63949	0.00146322	Thsd7a
ENSMUSG00000002107	1.16214	0.00146652	Celf2
ENSMUSG00000019899	1.599	0.00147351	Lama2
ENSMUSG00000021962	1.06395	0.00147858	Dcp1a
ENSMUSG00000024317	1.24448	0.00148208	Rnf138
ENSMUSG00000043556	1.99097	0.00149451	Fbxl7
ENSMUSG00000025647	1.67866	0.00149737	Shisa5
ENSMUSG00000043467	1.41049	0.00152219	Zbtb37
ENSMUSG00000024066	2.2949	0.0015266	Xdh
ENSMUSG00000027599	0.957051	0.0015266	Armc1
ENSMUSG00000019864	1.36255	0.00153047	Rtn4ip1
ENSMUSG00000046079	1.30179	0.00153047	Lrrc8d
ENSMUSG00000001156	1.23715	0.00153165	Mxd1
ENSMUSG00000086992	1.82531	0.00153619	Gm15941
ENSMUSG00000005371	0.866301	0.00154283	Fbxo11
ENSMUSG00000032637	0.97542	0.00155712	Atxn2l
ENSMUSG00000032479	1.14535	0.00156131	Map4
ENSMUSG00000026435	1.23459	0.00156212	Slc45a3
ENSMUSG00000026596	0.939098	0.00156498	Abl2
ENSMUSG00000020023	0.981628	0.00159875	Tmcc3
ENSMUSG00000034593	1.28179	0.00160035	Myo5a
ENSMUSG00000039089	2.04553	0.00161749	L3mbtl3
ENSMUSG00000031586	1.10753	0.00162318	Rbpms
ENSMUSG00000019732	1.40234	0.00162881	Calr3
ENSMUSG00000028796	1.10305	0.00163986	Phc2
ENSMUSG00000025144	1.3371	0.00166314	Cenpx
ENSMUSG00000025492	1.32464	0.00166909	Ifitm3
ENSMUSG00000000127	1.48656	0.00168996	Fer
ENSMUSG00000022403	0.771517	0.00168996	St13
ENSMUSG00000037824	1.54578	0.00169958	Tspan14
ENSMUSG00000066415	1.08844	0.00170469	Msl2
ENSMUSG00000004591	0.808479	0.00170593	Pkn2
ENSMUSG00000039108	1.64811	0.0017073	Lsm14b
ENSMUSG00000021756	1.16148	0.00172531	Il6st
ENSMUSG00000029998	1.67475	0.00173882	Pcyox1
ENSMUSG00000020592	1.39604	0.00174223	Sdc1
ENSMUSG00000045973	1.23165	0.00178781	Slc25a51
ENSMUSG00000024234	1.30432	0.00179938	Mtpap
ENSMUSG00000052915	1.41023	0.00182907	Msl1
ENSMUSG00000014496	1.08752	0.00183441	Ankrd28
ENSMUSG00000020462	1.23424	0.00184142	Cfap36
ENSMUSG00000025757	1.54958	0.00186575	Hspa4l
ENSMUSG00000020283	1.72101	0.00191201	Pex13
ENSMUSG00000028576	1.41194	0.00191734	Ift74
ENSMUSG00000053716	1.12664	0.00193438	Dusp7
ENSMUSG00000102917	0.819107	0.00194404	Gm37724
ENSMUSG00000059288	1.30944	0.00196394	Cdyl
ENSMUSG00000038582	1.13266	0.00196584	Pptc7
ENSMUSG00000032376	1.3887	0.00199024	Usp3
ENSMUSG00000011589	1.03997	0.00204301	Fsd1
ENSMUSG00000028645	1.6979	0.00207144	Slc2a1
ENSMUSG00000029472	0.745762	0.00208086	Anapc5
ENSMUSG00000040586	1.07704	0.00218042	Ofd1
ENSMUSG00000017615	0.708103	0.00219362	Tnfaip1
ENSMUSG00000022076	1.7497	0.00220734	Klhl1
ENSMUSG00000033068	1.1876	0.00221856	Entpd6
ENSMUSG00000086649	1.0242	0.00222759	Gm15286
ENSMUSG00000064340	1.33757	0.00224302	mt-Tl1
ENSMUSG00000072762	1.73805	0.00224389	4930522L14Rik
ENSMUSG00000056752	1.51472	0.0022571	Dnah9
ENSMUSG00000020451	1.10389	0.00226402	Limk2
ENSMUSG00000054404	1.63386	0.00227847	Slfn5
ENSMUSG00000026554	0.746019	0.00231112	Dcaf8
ENSMUSG00000079426	1.30194	0.00232899	Arpc4
ENSMUSG00000059554	1.24886	0.00237165	Ccdc28a
ENSMUSG00000038459	1.22274	0.00237182	Abhd17c
ENSMUSG00000030994	0.909747	0.00237354	D7Ertd443e
ENSMUSG00000095547	1.57486	0.00237652	Gm10719
ENSMUSG00000026667	0.686281	0.00238089	Uhmk1
ENSMUSG00000052430	1.42543	0.00240022	Bmpr1b
ENSMUSG00000028149	1.52634	0.00241363	Rap1gds1
ENSMUSG00000075511	1.1526	0.00246836	1700001L05Rik
ENSMUSG00000110311	0.877402	0.00247182	Gm45410
ENSMUSG00000044167	0.821909	0.0024737	Foxo1
ENSMUSG00000007036	1.17813	0.00250831	Abhd16a
ENSMUSG00000021252	1.14369	0.0025145	Erg28
ENSMUSG00000020689	1.57977	0.00254027	Itgb3
ENSMUSG00000032047	0.874044	0.00254027	Acat1
ENSMUSG00000015568	1.38625	0.00254431	Lpl
ENSMUSG00000033186	1.06793	0.00257556	Mzt1
ENSMUSG00000031529	0.972601	0.00258648	Tnks
ENSMUSG00000038074	1.55925	0.00259279	Fkbp14
ENSMUSG00000038369	0.879921	0.00259522	Ncoa6
ENSMUSG00000022263	1.78341	0.00259735	Trio
ENSMUSG00000046876	1.23482	0.00262433	Atxn1
ENSMUSG00000020307	1.17439	0.00262533	Cdc34
ENSMUSG00000020961	1.23787	0.00262533	Ston2
ENSMUSG00000075014	1.57051	0.00263936	Gm10800
ENSMUSG00000027583	1.10661	0.00263972	Zbtb46
ENSMUSG00000024304	1.54456	0.00267258	Cdh2
ENSMUSG00000030352	1.64801	0.00269687	Tspan9
ENSMUSG00000106106	1.14746	0.00270737	CT010467.1
ENSMUSG00000014932	1.18328	0.00272524	Yes1
ENSMUSG00000118094	1.83351	0.00273419	AC142100.1
ENSMUSG00000026880	1.42771	0.00274659	Stom
ENSMUSG00000032181	1.4099	0.00275166	Scg3
ENSMUSG00000106986	0.837141	0.00275305	Gm42887
ENSMUSG00000034341	1.29634	0.00275684	Wbp2
ENSMUSG00000030555	1.0774	0.002786	Ttc23
ENSMUSG00000027091	1.26669	0.002818	Zc3h15
ENSMUSG00000030602	1.07824	0.00283435	Pak4
ENSMUSG00000001120	1.06003	0.00284439	Pcbp3
ENSMUSG00000070605	1.27874	0.00284542	Zfp992
ENSMUSG00000026113	0.807751	0.00285545	Inpp4a
ENSMUSG00000033632	1.09887	0.00286252	AW554918
ENSMUSG00000014592	1.8178	0.00287521	Camta1
ENSMUSG00000026610	0.988517	0.00290369	Esrrg
ENSMUSG00000027367	0.958958	0.00291822	Stard7
ENSMUSG00000025558	0.914062	0.00292702	Dock9
ENSMUSG00000115151	1.5421	0.00295543	Gm19276
ENSMUSG00000005907	1.56069	0.00295699	Pex1
ENSMUSG00000026767	1.0408	0.00296257	Mindy3
ENSMUSG00000041722	1.16675	0.00297683	Khdc1c
ENSMUSG00000063681	1.65709	0.00302165	Crb1
ENSMUSG00000001729	1.06291	0.00303066	Akt1
ENSMUSG00000031381	0.991006	0.00303066	Piga
ENSMUSG00000038250	0.71818	0.00303415	Usp38
ENSMUSG00000096066	3.62981	0.00303442	Gm10424
ENSMUSG00000021901	0.980748	0.00303509	Bap1
ENSMUSG00000110190	2.09054	0.00303509	Zscan4-ps2
ENSMUSG00000034801	1.62665	0.00303853	Sos2
ENSMUSG00000001521	1.12232	0.00305315	Tulp3
ENSMUSG00000096002	1.46658	0.00305315	Vmn2r53
ENSMUSG00000054409	1.55266	0.00305456	Tmem74
ENSMUSG00000028180	1.18369	0.00311616	Zranb2
ENSMUSG00000047508	0.535817	0.00312024	Mbd3l2
ENSMUSG00000004151	1.46078	0.00312423	Etv1
ENSMUSG00000024251	1.59426	0.00316922	Thada
ENSMUSG00000041629	1.30759	0.00321619	Fam104a
ENSMUSG00000022656	1.35525	0.00322216	Nectin3
ENSMUSG00000050468	1.54899	0.00322216	Astl
ENSMUSG00000107336	1.67151	0.00322216	Gm43461
ENSMUSG00000015961	0.839348	0.00323585	Adss
ENSMUSG00000031362	1.49943	0.00323984	Xlr4c
ENSMUSG00000039501	1.10238	0.00324902	Znfx1
ENSMUSG00000029632	1.21129	0.00333075	Ndufa4
ENSMUSG00000038768	1.67322	0.00334209	9130409I23Rik
ENSMUSG00000064354	2.13795	0.00335329	mt-Co2
ENSMUSG00000021669	1.22072	0.00335641	Col4a3bp
ENSMUSG00000068523	1.42258	0.00338622	Gng5
ENSMUSG00000040183	0.844553	0.00341021	Ankrd6
ENSMUSG00000019969	1.01912	0.00343885	Psen1
ENSMUSG00000029089	1.21273	0.00346175	5730480H06Rik
ENSMUSG00000037355	1.06883	0.00349953	Uvssa
ENSMUSG00000022377	0.771268	0.00351719	Asap1
ENSMUSG00000021916	0.992226	0.00355797	Glt8d1
ENSMUSG00000108237	2.05954	0.00357291	Gm19757
ENSMUSG00000020523	1.80612	0.00357518	Fam114a2
ENSMUSG00000099083	1.61769	0.00361324	Atf7
ENSMUSG00000029682	1.13253	0.00362018	Spam1
ENSMUSG00000027698	1.20264	0.00362263	Nceh1
ENSMUSG00000026037	0.886999	0.00366428	Orc2
ENSMUSG00000045095	1.44406	0.00368123	Magi1
ENSMUSG00000031985	1.21336	0.00368557	Gnpat
ENSMUSG00000038859	1.41094	0.00368557	Baiap2l1
ENSMUSG00000109511	0.747519	0.00368557	Nup62
ENSMUSG00000038116	1.01472	0.00369745	Phf20
ENSMUSG00000033940	0.937183	0.00375318	Brk1
ENSMUSG00000022105	0.882163	0.00379457	Rb1
ENSMUSG00000107285	3.98121	0.00379457	Gm3176
ENSMUSG00000020496	1.4529	0.00383162	Rnf187
ENSMUSG00000074305	0.760844	0.00387446	Peak1
ENSMUSG00000026095	1.5249	0.00387607	Asnsd1
ENSMUSG00000029569	0.917172	0.00389654	Tmem168
ENSMUSG00000055421	1.07743	0.00390754	Pcdh9
ENSMUSG00000075470	1.17877	0.00394274	Alg10b
ENSMUSG00000024697	1.1242	0.00394452	Gna14
ENSMUSG00000096519	1.89168	0.00396719	Gm10721
ENSMUSG00000084786	0.854896	0.003987	Ubl5
ENSMUSG00000028967	1.11717	0.00402024	Errfi1
ENSMUSG00000056900	2.3952	0.00403958	Usp13
ENSMUSG00000038774	1.21431	0.00403972	Ascc3
ENSMUSG00000021532	0.923388	0.00405761	Fastkd3
ENSMUSG00000027778	1.42265	0.00408099	Ift80
ENSMUSG00000022770	1.27191	0.00410707	Dlg1
ENSMUSG00000054387	0.614347	0.00411576	Mdm4
ENSMUSG00000032020	1.24114	0.00414972	Ubash3b
ENSMUSG00000027291	1.70526	0.00419713	Vps39
ENSMUSG00000041685	0.944748	0.00423464	Fcho2
ENSMUSG00000040901	1.4643	0.00428507	Kcnk18
ENSMUSG00000015222	1.84101	0.00429254	Map2
ENSMUSG00000041570	0.767541	0.00429254	Camsap2
ENSMUSG00000014551	1.63287	0.00429572	Mrps25
ENSMUSG00000034613	0.900097	0.00435141	Ppm1h
ENSMUSG00000078512	1.88545	0.0043534	Pramef6
ENSMUSG00000038594	1.37664	0.00439318	Cep85l
ENSMUSG00000045333	1.49644	0.00439325	Zfp423
ENSMUSG00000015839	1.08912	0.00445501	Nfe2l2
ENSMUSG00000041180	1.82511	0.00445501	Hectd2
ENSMUSG00000047388	0.991314	0.00446786	Atmin
ENSMUSG00000093962	1.80516	0.00450003	Gm11756
ENSMUSG00000032346	1.37463	0.00450755	Ooep
ENSMUSG00000079679	1.47698	0.00452269	Vwde
ENSMUSG00000061436	1.05813	0.00458685	Hipk2
ENSMUSG00000029676	1.47493	0.00461293	Pot1a
ENSMUSG00000001228	1.2251	0.00461488	Uhrf1
ENSMUSG00000032235	1.56428	0.00462313	Ice2
ENSMUSG00000046610	1.7199	0.00467017	Oacyl
ENSMUSG00000042700	0.823695	0.00471149	Sipa1l1
ENSMUSG00000022110	1.04473	0.00471441	Sucla2
ENSMUSG00000005469	1.13237	0.00475932	Prkaca
ENSMUSG00000026490	1.30548	0.00476017	Cdc42bpa
ENSMUSG00000068205	1.6427	0.00476211	Macrod2
ENSMUSG00000026924	0.749779	0.0047906	Sec16a
ENSMUSG00000114274	1.43832	0.00479522	Gm35333
ENSMUSG00000059218	0.942628	0.00486076	Gm13084
ENSMUSG00000038267	1.75649	0.00487145	Slc22a23
ENSMUSG00000066900	1.34386	0.00487852	Suds3
ENSMUSG00000026904	1.60741	0.00490028	Slc4a10
ENSMUSG00000037519	0.712667	0.00497902	Ppfia1
ENSMUSG00000020474	0.915443	0.00498526	Polm
ENSMUSG00000029458	0.900674	0.00501096	Brap
ENSMUSG00000046598	1.4225	0.00501309	Bdh1
ENSMUSG00000024927	1.3301	0.00504527	Rela
ENSMUSG00000067336	0.687257	0.00504663	Bmpr2
ENSMUSG00000017386	1.32208	0.0050933	Traf4
ENSMUSG00000026179	1.2523	0.00509769	Pnkd
ENSMUSG00000070738	1.14558	0.00513073	Dgkd
ENSMUSG00000040865	0.954534	0.00515014	Ino80d
ENSMUSG00000033157	1.76873	0.0051865	Abhd10
ENSMUSG00000001166	1.18745	0.00523185	Oas1c
ENSMUSG00000022141	0.758957	0.00529296	Nipbl
ENSMUSG00000036206	1.30588	0.00529719	Sh3bp4
ENSMUSG00000022634	1.34189	0.00535238	Yaf2
ENSMUSG00000079357	1.91643	0.00541949	Gm11100
ENSMUSG00000028093	1.55402	0.00543945	Acp6
ENSMUSG00000021509	1.24707	0.00544124	Slc25a48
ENSMUSG00000022160	1.1171	0.00546448	Mettl3
ENSMUSG00000016239	1.25314	0.00548173	Lonrf3
ENSMUSG00000031750	1.52163	0.00550892	Il34
ENSMUSG00000037492	1.38756	0.00553446	Zmat4
ENSMUSG00000056531	1.23924	0.00554193	Ccdc18
ENSMUSG00000026031	1.29741	0.00555776	Cflar
ENSMUSG00000049744	1.49601	0.00558531	Arhgap15
ENSMUSG00000030306	1.19309	0.00561591	Tmtc1
ENSMUSG00000043801	1.01359	0.00561984	Oaz1-ps
ENSMUSG00000064267	0.866083	0.00562743	Hvcn1
ENSMUSG00000039771	0.853098	0.00565757	Polr2j
ENSMUSG00000035762	1.20071	0.00566441	Tmem161b
ENSMUSG00000046711	1.1953	0.00567955	Hmga1
ENSMUSG00000047514	1.12967	0.00572092	Tspyl1
ENSMUSG00000028955	1.32979	0.00575159	Vamp3
ENSMUSG00000073294	1.20742	0.00576163	AU022751
ENSMUSG00000003344	1.03357	0.00579509	Btbd2
ENSMUSG00000006678	1.25589	0.00580731	Pola1
ENSMUSG00000051989	1.11197	0.00581565	Smim11
ENSMUSG00000022559	1.00227	0.0058938	Fbxl6
ENSMUSG00000022742	1.58578	0.00591301	Cpox
ENSMUSG00000020828	0.965566	0.00591398	Pld2
ENSMUSG00000066113	1.6398	0.00591674	Adamtsl1
ENSMUSG00000035232	1.37055	0.005924	Pdk3
ENSMUSG00000021108	2.32871	0.00592836	Prkch
ENSMUSG00000036676	1.00885	0.00594628	Tmtc3
ENSMUSG00000009549	0.781399	0.00594851	Srp14
ENSMUSG00000031028	1.33468	0.00597261	Tub
ENSMUSG00000039004	1.01435	0.00599664	Bmp6
ENSMUSG00000044813	1.34777	0.0060391	Shb
ENSMUSG00000114458	1.5284	0.00607907	Gm47551
ENSMUSG00000108533	1.02929	0.00610195	Gm44792
ENSMUSG00000050912	1.41216	0.00610407	Tmem123
ENSMUSG00000046351	1.0456	0.00615885	Zfp322a
ENSMUSG00000027478	0.829028	0.00618835	Dnmt3b
ENSMUSG00000040687	1.59	0.00620721	Madd
ENSMUSG00000020777	0.718735	0.00622939	Acox1
ENSMUSG00000019726	1.49114	0.00624696	Lyst
ENSMUSG00000025077	1.15004	0.00626742	Dclre1a
ENSMUSG00000020300	0.833972	0.00627506	Cpeb4
ENSMUSG00000087193	0.977702	0.00627781	Gm14820
ENSMUSG00000061731	1.12597	0.00633731	Ext1
ENSMUSG00000051177	1.88845	0.00634339	Plcb1
ENSMUSG00000024260	1.21745	0.00637716	Sap130
ENSMUSG00000092284	0.992681	0.00640124	Gm8801
ENSMUSG00000049093	1.8896	0.00641321	Il23r
ENSMUSG00000087341	1.41634	0.00641321	0610040F04Rik
ENSMUSG00000034254	1.3901	0.00649517	Agpat1
ENSMUSG00000031557	1.82739	0.00650805	Plekha2
ENSMUSG00000027242	1.20164	0.00651436	Wdr76
ENSMUSG00000040396	1.31518	0.00657992	Abhd13
ENSMUSG00000015755	0.81416	0.00660777	Tab2
ENSMUSG00000063145	1.02133	0.00661571	Bbs5
ENSMUSG00000095952	3.45505	0.00663753	Obox4-ps12
ENSMUSG00000023079	1.09912	0.00668075	Gtf2ird1
ENSMUSG00000028830	0.93177	0.00668146	AU040320
ENSMUSG00000021362	1.83155	0.00669841	Gcm2
ENSMUSG00000059834	1.17922	0.00680789	Sclt1
ENSMUSG00000038141	1.10491	0.00681293	Tmem181a
ENSMUSG00000031660	0.960571	0.00688291	Brd7
ENSMUSG00000044627	1.20477	0.00701122	Swi5
ENSMUSG00000008450	1.19543	0.00702603	Nutf2
ENSMUSG00000033352	1.17778	0.00705698	Map2k4
ENSMUSG00000029287	1.36643	0.00711426	Tgfbr3
ENSMUSG00000018012	1.55536	0.00715271	Rac3
ENSMUSG00000022885	1.26443	0.00719028	St6gal1
ENSMUSG00000019854	0.845521	0.0072029	Reps1
ENSMUSG00000042271	0.831647	0.00727897	Nxt2
ENSMUSG00000028906	0.888309	0.00728109	Epb41
ENSMUSG00000032329	1.10374	0.0072862	Hmg20a
ENSMUSG00000050812	0.90621	0.00734202	Ecpas
ENSMUSG00000038729	0.923687	0.00740341	Pakap
ENSMUSG00000067768	1.27567	0.00742524	Xlr4b
ENSMUSG00000062175	1.25858	0.00750327	Tgif2
ENSMUSG00000048076	0.810165	0.00760313	Arf1
ENSMUSG00000028419	0.844283	0.00763503	Chmp5
ENSMUSG00000002733	1.20746	0.00770028	Plekha3
ENSMUSG00000024431	1.43729	0.00776536	Nr3c1
ENSMUSG00000050377	1.38559	0.00781983	Il31ra
ENSMUSG00000026385	0.902837	0.00784922	Dbi
ENSMUSG00000005470	0.730039	0.00798345	Asf1b
ENSMUSG00000027009	1.00303	0.00807319	Itga4
ENSMUSG00000042268	1.50612	0.00807486	Slc26a9
ENSMUSG00000039210	1.018	0.00812885	Gpatch2
ENSMUSG00000002688	1.05559	0.00818571	Prkd1
ENSMUSG00000026189	0.711701	0.0081927	Pecr
ENSMUSG00000020847	1.23305	0.00821686	Rph3al
ENSMUSG00000021556	1.16101	0.00831472	Golm1
ENSMUSG00000057406	1.07028	0.0083578	Nsd2
ENSMUSG00000106634	0.767215	0.00838531	Gm43042
ENSMUSG00000033389	1.27942	0.00841743	Arhgap44
ENSMUSG00000033379	0.903938	0.0084312	Atp6v0b
ENSMUSG00000028691	0.803125	0.00848544	Prdx1
ENSMUSG00000071072	0.820319	0.00849279	Ptges3
ENSMUSG00000057278	0.810001	0.00853554	Snrpg
ENSMUSG00000027333	1.52679	0.00855219	Smox
ENSMUSG00000015095	1.57399	0.00860901	Fbxw5
ENSMUSG00000030120	1.20458	0.00864692	Mlf2
ENSMUSG00000000782	1.3783	0.0086484	Tcf7
ENSMUSG00000028527	1.21822	0.0087633	Ak4
ENSMUSG00000040785	1.06111	0.00885177	Ttc3
ENSMUSG00000022898	1.55478	0.00887398	Vps26c
ENSMUSG00000047911	0.857705	0.00894807	Npm2
ENSMUSG00000056536	1.3627	0.00894807	Pign
ENSMUSG00000040599	0.647017	0.0089864	Mis12
ENSMUSG00000020522	1.0826	0.00915705	Mfap3
ENSMUSG00000049690	1.62473	0.00917304	Nckap5
ENSMUSG00000039357	1.62105	0.00921046	Fut11
ENSMUSG00000079614	0.727941	0.00921692	Seh1l
ENSMUSG00000004319	0.793845	0.00925768	Clcn3
ENSMUSG00000025094	1.12263	0.00926836	Slc18a2
ENSMUSG00000062078	0.726791	0.00928155	Qk
ENSMUSG00000034252	0.811523	0.00932889	Senp6
ENSMUSG00000074060	0.790287	0.00935019	Fbxw15
ENSMUSG00000030298	0.784588	0.00938654	Sec13
ENSMUSG00000068036	0.876291	0.00946749	Afdn
ENSMUSG00000098065	1.31851	0.0094879	Gm5177
ENSMUSG00000031987	0.901166	0.00956097	Egln1
ENSMUSG00000034573	0.852403	0.00956097	Ptpn13
ENSMUSG00000005687	0.689093	0.00958608	Bcas2
ENSMUSG00000007589	0.706051	0.00990935	Tinf2
ENSMUSG00000110365	1.12597	0.00998384	Gm38947
ENSMUSG00000025920	1.42131	0.0100415	Stau2
ENSMUSG00000037104	1.42015	0.0100641	Socs5
ENSMUSG00000026434	0.868495	0.0101327	Nucks1
ENSMUSG00000102204	0.663934	0.0101901	Gm36958
ENSMUSG00000029440	0.884173	0.0102404	Psmd9
ENSMUSG00000041225	0.816034	0.0102404	Arhgap12
ENSMUSG00000051934	1.07468	0.0103484	Spats2
ENSMUSG00000033579	1.2127	0.0103489	Fa2h
ENSMUSG00000100826	1.87305	0.0104749	Snhg14
ENSMUSG00000026360	1.73178	0.0105569	Rgs2
ENSMUSG00000027490	0.809848	0.0105588	E2f1
ENSMUSG00000004677	1.36917	0.0106418	Myo9b
ENSMUSG00000032601	0.701101	0.010661	Prkar2a
ENSMUSG00000059586	0.791791	0.0107244	Nsmce2
ENSMUSG00000074102	1.02079	0.010848	Rbm15b
ENSMUSG00000040462	0.925556	0.0108893	Os9
ENSMUSG00000062248	0.607605	0.0109363	Cks2
ENSMUSG00000079562	0.940658	0.0109584	Maea
ENSMUSG00000027642	1.16433	0.0109715	Rpn2
ENSMUSG00000022883	1.02933	0.0110308	Robo1
ENSMUSG00000000168	1.54866	0.0110721	Dlat
ENSMUSG00000056234	1.09395	0.0112163	Ncoa4
ENSMUSG00000042705	1.50099	0.0112469	Commd10
ENSMUSG00000004947	0.878985	0.011284	Dtx2
ENSMUSG00000037936	1.02286	0.0112908	Scarb1
ENSMUSG00000004771	1.31018	0.0114249	Rab11a
ENSMUSG00000029636	1.20269	0.0114385	Wasf3
ENSMUSG00000039431	1.39976	0.0114498	Mtmr7
ENSMUSG00000052616	1.3995	0.0114582	Terb1
ENSMUSG00000032253	1.0515	0.0114798	Phip
ENSMUSG00000032018	1.42274	0.0115151	Sc5d
ENSMUSG00000019820	1.3007	0.0115191	Utrn
ENSMUSG00000030301	1.27267	0.0115341	Ccdc91
ENSMUSG00000037570	0.682202	0.0115341	Mcrs1
ENSMUSG00000020366	1.10807	0.0117426	Mapk9
ENSMUSG00000066263	0.838344	0.011865	Olfr639
ENSMUSG00000022678	0.771891	0.0119211	Nde1
ENSMUSG00000007617	1.33642	0.0120342	Homer1
ENSMUSG00000041708	1.66872	0.0120559	Mpped1
ENSMUSG00000091993	1.51565	0.0120693	B930036N10Rik
ENSMUSG00000026626	1.00143	0.0120829	Ppp2r5a
ENSMUSG00000070733	0.986697	0.0121215	Fryl
ENSMUSG00000032217	0.710742	0.0122455	Rnf111
ENSMUSG00000020078	0.644572	0.0123913	Vps26a
ENSMUSG00000021171	1.05941	0.0124873	Esyt2
ENSMUSG00000028456	0.95406	0.0125514	Unc13b
ENSMUSG00000041231	1.52454	0.012616	Ublcp1
ENSMUSG00000033949	1.29043	0.01262	Trim36
ENSMUSG00000034075	1.04905	0.0126556	Zdhhc5
ENSMUSG00000029127	1.4512	0.0127947	Zbtb49
ENSMUSG00000048398	1.43307	0.0128394	Gm5065
ENSMUSG00000029502	1.20805	0.0130173	Golga3
ENSMUSG00000104498	0.629718	0.0130764	Gm37110
ENSMUSG00000107535	0.629718	0.0130764	Gm44183
ENSMUSG00000038872	1.55199	0.013104	Zfhx3
ENSMUSG00000045205	1.0297	0.0132813	Dpy19l4
ENSMUSG00000039347	1.59571	0.0132816	Atp6v0e2
ENSMUSG00000032803	0.83398	0.0133104	Cdv3
ENSMUSG00000015002	1.13025	0.0133501	Efr3a
ENSMUSG00000019868	1.20709	0.0133873	Vta1
ENSMUSG00000003345	1.30836	0.0134418	Csnk1g2
ENSMUSG00000025050	0.733337	0.0134428	Pcgf6
ENSMUSG00000033964	0.871725	0.0135078	Zbtb41
ENSMUSG00000019715	0.485602	0.0135647	Gle1
ENSMUSG00000043733	1.00191	0.0136627	Ptpn11
ENSMUSG00000025423	0.905862	0.0136663	Pias2
ENSMUSG00000061126	1.4602	0.0138359	Cyp4f39
ENSMUSG00000000142	1.23458	0.0138995	Axin2
ENSMUSG00000030538	1.03083	0.0139594	Cib1
ENSMUSG00000063550	0.628242	0.0139981	Nup98
ENSMUSG00000063810	0.941833	0.0140661	Alms1
ENSMUSG00000022129	1.76614	0.0140698	Dct
ENSMUSG00000094116	1.57861	0.0140698	Gm11237
ENSMUSG00000011382	1.41298	0.0141201	Dhdh
ENSMUSG00000018160	0.660389	0.0142036	Med1
ENSMUSG00000071669	1.16554	0.0142116	Snx29
ENSMUSG00000058192	1.29863	0.0143528	Zfp846
ENSMUSG00000070372	0.908275	0.0143635	Capza1
ENSMUSG00000027193	0.791402	0.0143656	Api5
ENSMUSG00000022111	0.885394	0.0143913	Uchl3
ENSMUSG00000074698	1.13848	0.014579	Csnk2a1
ENSMUSG00000039193	1.34422	0.0146552	Nlrc4
ENSMUSG00000032041	1.30359	0.0146854	Tirap
ENSMUSG00000047454	1.32253	0.0149961	Gphn
ENSMUSG00000032407	0.723111	0.0150346	U2surp
ENSMUSG00000003849	1.4091	0.0150656	Nqo1
ENSMUSG00000049091	0.909326	0.015129	Sephs2
ENSMUSG00000021893	1.13954	0.0151468	Capn7
ENSMUSG00000058976	1.51041	0.0151468	Usp17lc
ENSMUSG00000041417	0.993668	0.015249	Pik3r1
ENSMUSG00000048814	1.38895	0.0152911	Lonrf2
ENSMUSG00000053799	1.25959	0.0153092	Exoc6
ENSMUSG00000039275	0.941222	0.0153554	Foxk2
ENSMUSG00000033419	1.36971	0.0154668	Snap91
ENSMUSG00000046441	1.28294	0.0154878	Cmtr2
ENSMUSG00000040407	1.24429	0.0155761	Akap9
ENSMUSG00000073131	1.55121	0.0156984	Vma21
ENSMUSG00000040187	1.07809	0.015704	Arntl2
ENSMUSG00000025782	0.53735	0.0157531	Taf3
ENSMUSG00000021065	1.2177	0.015841	Fut8
ENSMUSG00000035078	1.22876	0.0158491	Mtmr9
ENSMUSG00000019943	1.20492	0.0161184	Atp2b1
ENSMUSG00000042557	0.698545	0.0161469	Sin3a
ENSMUSG00000027479	1.05539	0.016149	Mapre1
ENSMUSG00000112424	1.91096	0.0161665	Gm6494
ENSMUSG00000090952	1.42069	0.0162118	Gm17251
ENSMUSG00000024052	0.690618	0.0164548	Lpin2
ENSMUSG00000036452	1.20473	0.0166525	Arhgap26
ENSMUSG00000038708	1.05154	0.0166718	Golga4
ENSMUSG00000023020	1.32317	0.016701	Cox14
ENSMUSG00000066151	1.0342	0.0167937	Fkbp15
ENSMUSG00000029672	1.26719	0.0168336	Fam3c
ENSMUSG00000015750	1.29022	0.0168678	Aph1a
ENSMUSG00000029635	0.729864	0.0168873	Cdk8
ENSMUSG00000022951	1.24457	0.0168879	Rcan1
ENSMUSG00000033411	0.531548	0.0169327	Ctdspl2
ENSMUSG00000010914	0.79721	0.0170228	Pdhx
ENSMUSG00000032267	0.575716	0.0171017	Usp28
ENSMUSG00000000374	1.34542	0.0171444	Trappc10
ENSMUSG00000022744	1.1095	0.0172357	Cldnd1
ENSMUSG00000049502	0.942	0.0172357	Dtx3l
ENSMUSG00000046782	1.3633	0.0173838	Ttc6
ENSMUSG00000114133	0.909269	0.0174805	Gm20075
ENSMUSG00000060126	1.13727	0.0176558	Tpt1
ENSMUSG00000018677	1.14831	0.0176865	Slc25a39
ENSMUSG00000027007	0.934535	0.0177066	Itprid2
ENSMUSG00000016257	1.07266	0.0177432	Prelid3b
ENSMUSG00000112505	1.36646	0.0177455	Gm48610
ENSMUSG00000024043	0.786238	0.0178423	Arhgap28
ENSMUSG00000039361	0.987144	0.0179731	Picalm
ENSMUSG00000036323	0.798526	0.0181068	Srp72
ENSMUSG00000038039	1.28776	0.0181699	Gcc2
ENSMUSG00000035351	1.21396	0.0181978	Nup37
ENSMUSG00000098212	0.892049	0.0182566	Gm38706
ENSMUSG00000040389	0.824946	0.0182899	Wdr47
ENSMUSG00000026790	0.779717	0.0182915	Odf2
ENSMUSG00000037062	1.22406	0.0183282	Sh3glb1
ENSMUSG00000061273	0.61844	0.01839	Mmgt1
ENSMUSG00000028657	1.05158	0.0184405	Ppt1
ENSMUSG00000030774	0.859223	0.0184419	Pak1
ENSMUSG00000043059	0.940225	0.0185442	Zfp513
ENSMUSG00000021224	0.705577	0.0185581	Numb
ENSMUSG00000056692	0.690334	0.0186372	Ilrun
ENSMUSG00000021871	1.91085	0.018723	Gm49342
ENSMUSG00000075054	0.873525	0.0187986	Yae1d1
ENSMUSG00000034189	1.30274	0.0188758	Hsdl1
ENSMUSG00000035093	0.83146	0.0189125	Secisbp2l
ENSMUSG00000039220	0.601158	0.018916	Ppp1r10
ENSMUSG00000050730	0.914029	0.0189485	Arhgap42
ENSMUSG00000041058	0.853968	0.0190175	Wwp1
ENSMUSG00000058325	1.44863	0.0191381	Dock1
ENSMUSG00000034731	1.4615	0.019209	Dgkh
ENSMUSG00000084319	1.29018	0.0192856	Tpt1-ps3
ENSMUSG00000051224	1.25253	0.0193319	Tceanc
ENSMUSG00000040820	1.36807	0.0195366	Hlcs
ENSMUSG00000022914	0.675547	0.0196912	Brwd1
ENSMUSG00000005871	0.708984	0.0199188	Apc
ENSMUSG00000020590	1.17424	0.0199719	Snx13
ENSMUSG00000041891	1.22086	0.020395	Lman1
ENSMUSG00000042726	0.875244	0.0204182	Trafd1
ENSMUSG00000040532	1.00833	0.0204213	Abhd11
ENSMUSG00000061751	0.704859	0.0204664	Kalrn
ENSMUSG00000107050	1.12548	0.0206982	C030017G13Rik
ENSMUSG00000032624	0.928136	0.0207543	Eml4
ENSMUSG00000023460	1.01603	0.0208011	Rab12
ENSMUSG00000027746	1.19136	0.0209097	Ufm1
ENSMUSG00000098010	1.38906	0.0209429	Gm21542
ENSMUSG00000004069	0.599953	0.0209565	Dnaja3
ENSMUSG00000029192	0.846146	0.0210354	Tbc1d14
ENSMUSG00000003418	1.71838	0.0210574	St8sia6
ENSMUSG00000018581	1.21419	0.0210885	Dnah11
ENSMUSG00000047409	1.12972	0.0212918	Ctdspl
ENSMUSG00000027351	1.03532	0.0213349	Spred1
ENSMUSG00000058013	1.00646	0.0216011	Septin11
ENSMUSG00000096323	1.19476	0.021641	Gm20767
ENSMUSG00000019813	0.967483	0.0217495	Cep57l1
ENSMUSG00000020986	0.813503	0.0217507	Sec23a
ENSMUSG00000039167	0.744162	0.0219486	Adgrl4
ENSMUSG00000022463	1.27927	0.0219554	Srebf2
ENSMUSG00000047248	0.720583	0.0219671	C2cd3
ENSMUSG00000019883	1.744	0.0220925	Echdc1
ENSMUSG00000112943	1.44952	0.022384	Gm18983
ENSMUSG00000090100	0.999732	0.0225653	Ttbk2
ENSMUSG00000004561	0.88827	0.0226753	Mettl17
ENSMUSG00000039163	1.22824	0.0228877	Cmc1
ENSMUSG00000032285	0.89226	0.0229894	Dnaja4
ENSMUSG00000048175	1.06063	0.0230098	Asb8
ENSMUSG00000030842	0.759475	0.0231514	Lamtor1
ENSMUSG00000073542	1.05265	0.0232295	Cep76
ENSMUSG00000039452	1.03026	0.0233144	Snx22
ENSMUSG00000020982	0.652866	0.0233261	Nemf
ENSMUSG00000035299	1.22479	0.0233459	Mid1
ENSMUSG00000047368	0.975763	0.0236281	Abhd17b
ENSMUSG00000025049	1.25119	0.0240861	Taf5
ENSMUSG00000031622	0.849777	0.0241558	Sin3b
ENSMUSG00000035629	1.02969	0.0245727	Rubcn
ENSMUSG00000026404	1.21124	0.0245807	Ddx59
ENSMUSG00000026271	1.02816	0.0246707	Gpr35
ENSMUSG00000079084	0.672168	0.0247486	Ccdc82
ENSMUSG00000050627	0.460677	0.0247654	Gpd1l
ENSMUSG00000071379	1.17592	0.0249443	Hpcal1
ENSMUSG00000054693	0.704245	0.0249571	Adam10
ENSMUSG00000030265	1.065	0.0249862	Kras
ENSMUSG00000021661	1.32261	0.0249999	Ankra2
ENSMUSG00000028560	0.608543	0.0250341	Usp1
ENSMUSG00000057069	1.00201	0.025109	Ero1lb
ENSMUSG00000109969	1.50323	0.0252343	Zscan4-ps3
ENSMUSG00000039145	1.15519	0.0254156	Camk1d
ENSMUSG00000037926	0.794331	0.025494	Ssh2
ENSMUSG00000078249	1.17764	0.0255392	Hmga1b
ENSMUSG00000020974	1.31685	0.0256212	Pole2
ENSMUSG00000024193	0.927096	0.0257091	Phf1
ENSMUSG00000032841	1.32764	0.0257459	Prr5l
ENSMUSG00000035992	0.802494	0.0257605	Fnip1
ENSMUSG00000047888	0.85463	0.0257945	Tnrc6b
ENSMUSG00000038844	0.862724	0.0258023	Kif16b
ENSMUSG00000028842	0.923232	0.0259135	Ago3
ENSMUSG00000037210	0.972409	0.0259135	Fam193a
ENSMUSG00000106190	1.28362	0.0260185	Gm20768
ENSMUSG00000041236	1.63372	0.026065	Vps41
ENSMUSG00000091421	2.50803	0.0262751	Gm4202
ENSMUSG00000035325	0.673698	0.0263814	Sec31a
ENSMUSG00000024515	1.03166	0.0264701	Smad4
ENSMUSG00000027843	1.25572	0.0265032	Ptpn22
ENSMUSG00000040771	0.892479	0.0265535	Oard1
ENSMUSG00000068250	1.3017	0.0267757	Amn1
ENSMUSG00000019710	0.863349	0.0270358	Mrpl24
ENSMUSG00000030522	1.36393	0.0270358	Mtmr10
ENSMUSG00000038587	0.808135	0.0271744	Akap12
ENSMUSG00000070313	1.42865	0.0273085	Pate14
ENSMUSG00000030410	1.15369	0.0275324	Dmwd
ENSMUSG00000100967	1.03591	0.0278845	Gm29666
ENSMUSG00000038784	0.817651	0.0279106	Cnot4
ENSMUSG00000028191	0.906479	0.0280123	Bcl10
ENSMUSG00000024400	0.546485	0.0281643	Wdr33
ENSMUSG00000036528	1.02688	0.0282956	Ppfibp2
ENSMUSG00000058672	0.686911	0.0283022	Tubb2a
ENSMUSG00000036792	0.787339	0.0283873	Mbd5
ENSMUSG00000042121	0.971323	0.028468	Ssh1
[truncated: 129 more rows]

## Sheet: Downregulated genes
Ensembl id	log2FoldChange	padj	symbol
ENSMUSG00000028430	-4.0524	5.83e-13	Nol6
ENSMUSG00000015365	-3.81723	7.5e-12	Mov10l1
ENSMUSG00000032727	-1.8026	9.69e-12	Mier3
ENSMUSG00000032449	-3.2215	1.29e-11	Slc25a36
ENSMUSG00000037608	-2.00472	1.44e-11	Bclaf1
ENSMUSG00000029110	-1.09577	1.83e-11	Rnf4
ENSMUSG00000040688	-3.06872	1.84e-11	Tbl3
ENSMUSG00000040488	-4.44076	3.1e-11	Ltbp4
ENSMUSG00000022286	-2.43771	4.23e-11	Grhl2
ENSMUSG00000030662	-2.05822	4.76e-11	Ipo5
ENSMUSG00000022033	-2.25894	7.88e-11	Pbk
ENSMUSG00000071646	-3.17854	1.31e-10	Mta2
ENSMUSG00000025873	-3.17518	1.67e-10	Faf2
ENSMUSG00000012535	-2.90685	4.07e-10	Tnpo3
ENSMUSG00000001229	-3.3542	4.56e-10	Dpp9
ENSMUSG00000022391	-3.11342	4.93e-10	Rangap1
ENSMUSG00000095954	-3.05785	5.43e-10	Gm3183
ENSMUSG00000017561	-2.85124	5.71e-10	Crlf3
ENSMUSG00000032513	-3.78197	8.2e-10	Gorasp1
ENSMUSG00000028452	-2.87864	8.24e-10	Vcp
ENSMUSG00000063480	-1.80189	9.27e-10	Snu13
ENSMUSG00000074643	-3.54975	1.01e-09	Cpne1
ENSMUSG00000072419	-2.18625	1.17e-09	Dppa2
ENSMUSG00000050144	-2.02617	1.6e-09	Slc25a44
ENSMUSG00000041645	-2.2067	1.64e-09	Ddx24
ENSMUSG00000031508	-3.29708	1.84e-09	Ankrd10
ENSMUSG00000025130	-1.64229	2.1e-09	P4hb
ENSMUSG00000010453	-3.0833	2.44e-09	Kansl3
ENSMUSG00000056429	-2.27973	2.51e-09	Tgoln1
ENSMUSG00000031889	-3.4206	2.94e-09	D230025D16Rik
ENSMUSG00000032777	-2.5958	3.25e-09	Gtf3c1
ENSMUSG00000027651	-2.87303	3.64e-09	Rprd1b
ENSMUSG00000038762	-2.65782	4.04e-09	Abcf1
ENSMUSG00000055833	-4.01349	4.78e-09	1700034H15Rik
ENSMUSG00000042406	-1.97553	5.17e-09	Atf4
ENSMUSG00000056962	-2.48125	5.32e-09	Jmjd6
ENSMUSG00000038028	-2.79258	5.96e-09	Tigar
ENSMUSG00000047554	-2.12294	6.62e-09	Tmem41b
ENSMUSG00000063200	-3.20547	7.41e-09	Nol7
ENSMUSG00000041747	-2.0185	7.49e-09	Utp15
ENSMUSG00000048371	-2.69593	7.75e-09	Pdp2
ENSMUSG00000045374	-3.74253	7.79e-09	Wdr81
ENSMUSG00000024732	-2.9972	8.71e-09	Ccdc86
ENSMUSG00000000439	-1.67326	9.67e-09	Mkrn2
ENSMUSG00000005043	-4.19395	9.86e-09	Sgsh
ENSMUSG00000022325	-3.88285	1.05e-08	Pop1
ENSMUSG00000028248	-2.66436	1.06e-08	Pnisr
ENSMUSG00000086598	-2.90304	1.14e-08	Btbd18
ENSMUSG00000041264	-2.17721	1.21e-08	Uspl1
ENSMUSG00000067367	-2.29818	1.29e-08	Lyar
ENSMUSG00000030867	-2.15696	1.38e-08	Plk1
ENSMUSG00000045128	-2.34689	1.51e-08	Rpl18a
ENSMUSG00000007216	-4.85725	1.52e-08	Zfp775
ENSMUSG00000036371	-2.0844	1.58e-08	Serbp1
ENSMUSG00000045411	-2.45677	1.62e-08	2410002F23Rik
ENSMUSG00000040025	-1.69512	1.63e-08	Ythdf2
ENSMUSG00000028873	-2.06746	1.68e-08	Cdca8
ENSMUSG00000072082	-2.07321	1.83e-08	Ccnf
ENSMUSG00000027469	-2.23986	2.07e-08	Tpx2
ENSMUSG00000026355	-2.24376	2.26e-08	Mcm6
ENSMUSG00000033933	-3.1606	2.4e-08	Vhl
ENSMUSG00000001054	-2.46028	2.48e-08	Rmnd5b
ENSMUSG00000028081	-3.36607	2.5e-08	Rps3a1
ENSMUSG00000022407	-3.22299	2.72e-08	Adsl
ENSMUSG00000040435	-1.73189	2.74e-08	Ppp1r15a
ENSMUSG00000020923	-2.30426	2.8e-08	Ubtf
ENSMUSG00000095074	-2.95495	3.02e-08	Gm3139
ENSMUSG00000027498	-3.19907	3.1e-08	Cstf1
ENSMUSG00000050088	-3.12878	3.21e-08	1600012H06Rik
ENSMUSG00000027823	-2.42442	3.33e-08	Gmps
ENSMUSG00000096044	-3.05826	3.69e-08	Gm16427
ENSMUSG00000015357	-2.46156	4.11e-08	Clpx
ENSMUSG00000029475	-2.3735	4.34e-08	Kdm2b
ENSMUSG00000024742	-3.0377	4.49e-08	Fen1
ENSMUSG00000026848	-3.25325	4.59e-08	Tor1b
ENSMUSG00000046157	-2.56136	4.69e-08	Tmem229b
ENSMUSG00000033983	-2.71339	4.78e-08	Coil
ENSMUSG00000035769	-2.97327	4.87e-08	Xylb
ENSMUSG00000028896	-2.00312	5.25e-08	Rcc1
ENSMUSG00000035049	-2.72727	5.34e-08	Rrp12
ENSMUSG00000029504	-3.81158	5.39e-08	Ddx51
ENSMUSG00000026466	-2.60376	5.43e-08	Tor1aip1
ENSMUSG00000021273	-1.85067	5.44e-08	Fdft1
ENSMUSG00000011960	-1.98105	5.49e-08	Ccnt1
ENSMUSG00000060073	-2.29105	5.79e-08	Psma3
ENSMUSG00000027865	-1.32707	5.97e-08	Gdap2
ENSMUSG00000049957	-2.76825	5.97e-08	Ccdc137
ENSMUSG00000021096	-1.70677	6.1e-08	Ppm1a
ENSMUSG00000066232	-2.04471	6.1e-08	Ipo7
ENSMUSG00000113566	-2.54035	6.12e-08	Gm40977
ENSMUSG00000059013	-2.67012	6.55e-08	Sh2d3c
ENSMUSG00000028953	-2.03995	6.69e-08	Abcf2
ENSMUSG00000018583	-2.52411	6.71e-08	G3bp1
ENSMUSG00000010097	-2.32169	6.88e-08	Nxf1
ENSMUSG00000032604	-1.92926	7.05e-08	Qars
ENSMUSG00000020843	-3.0269	7.1e-08	Timm22
ENSMUSG00000041278	-2.63098	7.24e-08	Ttc1
ENSMUSG00000066443	-4.41675	7.27e-08	Gm10163
ENSMUSG00000027613	-2.16593	7.96e-08	Eif6
ENSMUSG00000067713	-2.25313	8.33e-08	Prkag1
ENSMUSG00000038299	-2.01973	8.46e-08	Wdr36
ENSMUSG00000032215	-2.1283	9.08e-08	Rsl24d1
ENSMUSG00000026622	-3.02675	9.67e-08	Nek2
ENSMUSG00000028132	-2.33216	9.72e-08	Tlcd4
ENSMUSG00000006641	-2.85894	1e-07	Slc5a6
ENSMUSG00000024991	-2.02138	1.01e-07	Eif3a
ENSMUSG00000028540	-3.4915	1.03e-07	Dph2
ENSMUSG00000018846	-2.00277	1.03e-07	Pank3
ENSMUSG00000022466	-2.08669	1.04e-07	Rpap3
ENSMUSG00000063406	-1.74067	1.04e-07	Tmed5
ENSMUSG00000039055	-2.89675	1.04e-07	Eme1
ENSMUSG00000024993	-2.23652	1.06e-07	Fam45a
ENSMUSG00000022476	-2.34639	1.09e-07	Polr3h
ENSMUSG00000000600	-2.24813	1.09e-07	Krit1
ENSMUSG00000040195	-2.81863	1.12e-07	Nemp1
ENSMUSG00000020857	-2.69318	1.17e-07	Nme2
ENSMUSG00000022964	-1.8973	1.19e-07	Tmem50b
ENSMUSG00000027582	-4.0504	1.21e-07	Zgpat
ENSMUSG00000017428	-1.69531	1.22e-07	Psmd11
ENSMUSG00000036752	-2.18827	1.22e-07	Tubb4b
ENSMUSG00000050786	-3.13297	1.23e-07	Ccdc126
ENSMUSG00000030871	-3.13284	1.26e-07	Ears2
ENSMUSG00000004393	-3.06236	1.29e-07	Ddx56
ENSMUSG00000061904	-2.52611	1.29e-07	Slc25a3
ENSMUSG00000019837	-2.42541	1.33e-07	Gtf3c6
ENSMUSG00000026926	-3.07269	1.38e-07	Pmpca
ENSMUSG00000029634	-2.43078	1.47e-07	Rnf6
ENSMUSG00000026615	-1.8608	1.47e-07	Eprs
ENSMUSG00000004937	-2.09997	1.49e-07	Sgta
ENSMUSG00000094084	-2.81906	1.54e-07	Tdpoz1
ENSMUSG00000024644	-2.71498	1.55e-07	Cndp2
ENSMUSG00000020526	-2.3251	1.59e-07	Znhit3
ENSMUSG00000072813	-2.86721	1.62e-07	E330014E10Rik
ENSMUSG00000004667	-2.34273	1.63e-07	Polr2e
ENSMUSG00000030738	-2.39277	1.64e-07	Eif3c
ENSMUSG00000045665	-3.24663	1.73e-07	Mfsd5
ENSMUSG00000036223	-1.92387	1.76e-07	Ska1
ENSMUSG00000022533	-1.97802	1.8e-07	Atp13a3
ENSMUSG00000016534	-2.10204	1.86e-07	Lamp2
ENSMUSG00000028069	-2.99467	1.96e-07	Gpatch4
ENSMUSG00000020290	-1.5024	1.99e-07	Xpo1
ENSMUSG00000053907	-2.48177	1.99e-07	Mat2a
ENSMUSG00000022538	-2.39546	2e-07	Lsg1
ENSMUSG00000030677	-2.46007	2.1e-07	Kif22
ENSMUSG00000030079	-2.09411	2.16e-07	Ruvbl1
ENSMUSG00000041057	-1.74314	2.25e-07	Wdr43
ENSMUSG00000093674	-2.07105	2.25e-07	Rpl41
ENSMUSG00000007610	-3.61228	2.29e-07	Gtpbp3
ENSMUSG00000025173	-2.42696	2.33e-07	Wdr45b
ENSMUSG00000051344	-2.05685	2.37e-07	Plekhm3
ENSMUSG00000079225	-3.28537	2.55e-07	Gm9531
ENSMUSG00000042359	-2.88025	2.73e-07	Osbpl6
ENSMUSG00000041560	-2.95281	2.79e-07	Nop53
ENSMUSG00000007603	-3.815	2.79e-07	Dus3l
ENSMUSG00000063354	-3.03649	2.88e-07	Slc39a4
ENSMUSG00000071866	-2.0971	2.89e-07	Ppia
ENSMUSG00000025280	-2.49567	2.89e-07	Polr3a
ENSMUSG00000025362	-2.29608	2.96e-07	Rps26
ENSMUSG00000005968	-2.59266	3.07e-07	Tuft1
ENSMUSG00000030245	-1.71303	3.16e-07	Golt1b
ENSMUSG00000068922	-2.77842	3.18e-07	Msto1
ENSMUSG00000044783	-1.5611	3.32e-07	Hjurp
ENSMUSG00000071652	-2.50378	3.4e-07	Ints5
ENSMUSG00000051223	-1.55107	3.41e-07	Bzw1
ENSMUSG00000024805	-2.49205	3.43e-07	Pcgf5
ENSMUSG00000020737	-1.75048	3.44e-07	Jpt1
ENSMUSG00000022159	-2.31418	3.44e-07	Rab2b
ENSMUSG00000001416	-2.28374	3.67e-07	Cct3
ENSMUSG00000045624	-2.0924	3.7e-07	Esf1
ENSMUSG00000001420	-2.67749	3.77e-07	Tmem79
ENSMUSG00000031728	-2.07416	3.85e-07	Zfp821
ENSMUSG00000028744	-2.95235	3.85e-07	Pqlc2
ENSMUSG00000063236	-2.85063	3.95e-07	1110038F14Rik
ENSMUSG00000034032	-2.80105	3.98e-07	Rpap1
ENSMUSG00000039826	-2.81387	4.09e-07	Trub2
ENSMUSG00000024875	-3.6397	4.17e-07	Yif1a
ENSMUSG00000004268	-2.5714	4.33e-07	Emg1
ENSMUSG00000030880	-3.12612	4.34e-07	Polr3e
ENSMUSG00000015176	-2.08383	4.58e-07	Nolc1
ENSMUSG00000032715	-2.81999	4.64e-07	Trib3
ENSMUSG00000022560	-3.2671	4.98e-07	Slc52a2
ENSMUSG00000029394	-2.84835	4.98e-07	Cdk2ap1
ENSMUSG00000026254	-2.87331	5.11e-07	Eif4e2
ENSMUSG00000028893	-2.69869	5.11e-07	Sesn2
ENSMUSG00000029466	-2.78963	5.11e-07	Anapc7
ENSMUSG00000074397	-2.54437	5.16e-07	Foxr1
ENSMUSG00000021111	-1.24624	5.2e-07	Papola
ENSMUSG00000070319	-3.1459	5.2e-07	Eif3g
ENSMUSG00000037313	-2.06202	5.2e-07	Tacc3
ENSMUSG00000016831	-2.11052	5.3e-07	Tox4
ENSMUSG00000001415	-2.4744	5.3e-07	Smg5
ENSMUSG00000024826	-2.67089	5.51e-07	Dpf2
ENSMUSG00000005732	-2.60442	5.67e-07	Ranbp1
ENSMUSG00000025532	-2.45418	5.73e-07	Crcp
ENSMUSG00000025495	-2.28357	5.95e-07	Ptdss2
ENSMUSG00000004100	-2.43399	5.99e-07	Ppan
ENSMUSG00000025190	-1.75679	5.99e-07	Got1
ENSMUSG00000039886	-2.94793	6.05e-07	Tmem120a
ENSMUSG00000017264	-2.12154	6.07e-07	Exosc10
ENSMUSG00000014226	-3.14757	6.17e-07	Cacybp
ENSMUSG00000059208	-2.60713	6.19e-07	Hnrnpm
ENSMUSG00000002524	-2.6798	6.25e-07	Puf60
ENSMUSG00000026238	-2.09163	6.37e-07	Ptma
ENSMUSG00000033706	-2.42242	6.57e-07	Smyd5
ENSMUSG00000044134	-4.11754	6.59e-07	Pheta1
ENSMUSG00000022024	-1.94209	6.78e-07	Sugt1
ENSMUSG00000022828	-1.94812	6.83e-07	Gtf2e1
ENSMUSG00000028274	-1.85998	7.2e-07	Rngtt
ENSMUSG00000017760	-2.21007	7.29e-07	Ctsa
ENSMUSG00000078508	-2.50871	7.3e-07	Gm13128
ENSMUSG00000117423	-2.54996	7.49e-07	Gm33508
ENSMUSG00000037049	-2.6844	7.64e-07	Smpd1
ENSMUSG00000023015	-1.9648	7.64e-07	Racgap1
ENSMUSG00000051234	-2.06944	7.75e-07	Rnf7
ENSMUSG00000029430	-2.0523	7.79e-07	Ran
ENSMUSG00000026857	-2.20374	7.93e-07	Ntmt1
ENSMUSG00000062794	-2.42545	8.12e-07	Zfp599
ENSMUSG00000037894	-1.77846	8.27e-07	H2az1
ENSMUSG00000039568	-2.39473	8.35e-07	Ubald1
ENSMUSG00000051548	-2.22996	8.8e-07	Gm6365
ENSMUSG00000040751	-3.4503	8.93e-07	Lat2
ENSMUSG00000026914	-2.47041	9.11e-07	Psmd14
ENSMUSG00000028954	-1.97632	9.15e-07	Nub1
ENSMUSG00000018171	-2.47134	9.22e-07	Vmp1
ENSMUSG00000004460	-2.25616	9.24e-07	Dnajb11
ENSMUSG00000031812	-2.29722	9.24e-07	Map1lc3b
ENSMUSG00000023944	-1.53528	9.41e-07	Hsp90ab1
ENSMUSG00000059498	-2.72594	9.41e-07	Fcgr3
ENSMUSG00000024037	-2.96856	9.44e-07	Wdr4
ENSMUSG00000020694	-1.53319	9.62e-07	Tlk2
ENSMUSG00000006398	-2.5992	9.71e-07	Cdc20
ENSMUSG00000022474	-2.55143	9.74e-07	Pmm1
ENSMUSG00000114424	-2.31556	9.77e-07	Gm47414
ENSMUSG00000001017	-1.87528	9.8e-07	Chtop
ENSMUSG00000046562	-3.23981	9.87e-07	Unc119b
ENSMUSG00000029992	-2.3876	9.9e-07	Gfpt1
ENSMUSG00000020719	-1.21643	9.92e-07	Ddx5
ENSMUSG00000037275	-2.84267	9.98e-07	Gemin5
ENSMUSG00000025907	-1.1857	1.01e-06	Rb1cc1
ENSMUSG00000094635	-2.34097	1.02e-06	Gm7104
ENSMUSG00000020397	-2.83279	1.04e-06	Med7
ENSMUSG00000062933	-2.57038	1.04e-06	Gm10123
ENSMUSG00000001569	-2.85067	1.08e-06	Nom1
ENSMUSG00000018848	-2.97099	1.08e-06	Rars
ENSMUSG00000034931	-1.71299	1.11e-06	Dhx8
ENSMUSG00000040843	-1.94865	1.12e-06	Tiprl
ENSMUSG00000019942	-2.62336	1.14e-06	Cdk1
ENSMUSG00000025925	-2.20063	1.18e-06	Terf1
ENSMUSG00000025277	-2.54469	1.21e-06	Abhd6
ENSMUSG00000040097	-3.03991	1.21e-06	Flywch1
ENSMUSG00000003500	-3.00788	1.24e-06	Impdh1
ENSMUSG00000021569	-2.36545	1.27e-06	Trip13
ENSMUSG00000053289	-2.73526	1.27e-06	Ddx10
ENSMUSG00000022247	-1.67124	1.27e-06	Brix1
ENSMUSG00000040463	-2.9391	1.28e-06	Mybbp1a
ENSMUSG00000041815	-1.92711	1.32e-06	Poldip3
ENSMUSG00000031669	-2.71057	1.36e-06	Gins3
ENSMUSG00000020738	-2.34621	1.41e-06	Sumo2
ENSMUSG00000032583	-2.47833	1.42e-06	Mon1a
ENSMUSG00000014905	-2.30816	1.42e-06	Dnajb9
ENSMUSG00000059669	-3.00032	1.43e-06	Taf1b
ENSMUSG00000046192	-2.48196	1.43e-06	Iqub
ENSMUSG00000027170	-3.05082	1.43e-06	Eif3m
ENSMUSG00000026955	-3.58643	1.45e-06	Sapcd2
ENSMUSG00000049878	-2.07378	1.47e-06	Rlf
ENSMUSG00000039834	-2.52318	1.47e-06	Zfp335
ENSMUSG00000112183	-2.40412	1.49e-06	Gm48306
ENSMUSG00000003299	-1.68467	1.56e-06	Mrpl4
ENSMUSG00000022427	-2.50501	1.58e-06	Tomm22
ENSMUSG00000024360	-1.5827	1.59e-06	Etf1
ENSMUSG00000078566	-2.00495	1.6e-06	Bnip3
ENSMUSG00000005233	-1.51225	1.61e-06	Spc25
ENSMUSG00000032580	-2.06518	1.63e-06	Rbm5
ENSMUSG00000005656	-2.07351	1.63e-06	Snx6
ENSMUSG00000031403	-1.40531	1.64e-06	Dkc1
ENSMUSG00000042660	-2.28114	1.7e-06	Wdr55
ENSMUSG00000034994	-2.19212	1.7e-06	Eef2
ENSMUSG00000022389	-3.08476	1.72e-06	Tef
ENSMUSG00000035754	-2.51743	1.74e-06	Wdr18
ENSMUSG00000061477	-2.45325	1.74e-06	Rps7
ENSMUSG00000031578	-1.90411	1.83e-06	Mak16
ENSMUSG00000027496	-2.14614	1.88e-06	Aurka
ENSMUSG00000005481	-1.99358	1.89e-06	Ddx39
ENSMUSG00000022404	-2.23459	1.9e-06	Slc25a17
ENSMUSG00000062234	-2.94701	1.93e-06	Gak
ENSMUSG00000023110	-2.54139	1.95e-06	Prmt5
ENSMUSG00000027227	-2.91898	1.95e-06	Sord
ENSMUSG00000038510	-2.4715	1.98e-06	Rpf2
ENSMUSG00000069910	-1.8349	1.98e-06	Spdl1
ENSMUSG00000028101	-3.22421	1.98e-06	Pias3
ENSMUSG00000031904	-3.78601	2e-06	Slc7a6
ENSMUSG00000033669	-2.28634	2.08e-06	Zfp7
ENSMUSG00000022312	-2.2256	2.09e-06	Eif3h
ENSMUSG00000110457	-1.73255	2.12e-06	Gm45752
ENSMUSG00000031917	-2.06186	2.19e-06	Nip7
ENSMUSG00000021965	-2.2314	2.23e-06	Ska3
ENSMUSG00000027472	-2.49491	2.23e-06	Pdrg1
ENSMUSG00000034892	-2.55284	2.26e-06	Rps29
ENSMUSG00000006715	-1.20315	2.27e-06	Gmnn
ENSMUSG00000025730	-3.38388	2.33e-06	Rab40c
ENSMUSG00000051527	-1.68694	2.34e-06	Usp29
ENSMUSG00000020248	-2.77745	2.36e-06	Nfyb
ENSMUSG00000020873	-2.26173	2.36e-06	Slc35b1
ENSMUSG00000028109	-2.62343	2.37e-06	Hormad1
ENSMUSG00000090083	-1.69739	2.38e-06	Rnf8
ENSMUSG00000020133	-3.37653	2.41e-06	2310011J03Rik
ENSMUSG00000098176	-3.47308	2.48e-06	Ccdc166
ENSMUSG00000092349	-2.57794	2.53e-06	Smim40
ENSMUSG00000005813	-2.48658	2.54e-06	Metap1
ENSMUSG00000025027	-1.6924	2.56e-06	Xpnpep1
ENSMUSG00000020802	-2.37189	2.66e-06	Ube2o
ENSMUSG00000038914	-1.44289	2.66e-06	Dido1
ENSMUSG00000047220	-2.52553	2.66e-06	Ccdc36
ENSMUSG00000000028	-1.95527	2.67e-06	Cdc45
ENSMUSG00000002129	-2.21157	2.69e-06	Sf3a1
ENSMUSG00000011263	-3.73421	2.69e-06	Exoc3l2
ENSMUSG00000037526	-1.91041	2.75e-06	Atg14
ENSMUSG00000022109	-2.09498	2.76e-06	Med4
ENSMUSG00000020897	-2.59457	2.81e-06	Aurkb
ENSMUSG00000014550	-1.56134	2.85e-06	Rbsn
ENSMUSG00000037376	-2.11437	2.86e-06	Trmt6
ENSMUSG00000041915	-1.15755	2.87e-06	Ammecr1l
ENSMUSG00000072258	-2.06597	2.88e-06	Taf1a
ENSMUSG00000022814	-2.60891	2.89e-06	Umps
ENSMUSG00000026234	-1.61224	2.93e-06	Ncl
ENSMUSG00000029610	-2.79105	2.94e-06	Aimp2
ENSMUSG00000044730	-2.74816	3e-06	9930104L06Rik
ENSMUSG00000033931	-2.86155	3.04e-06	Rbm34
ENSMUSG00000038909	-1.7188	3.12e-06	Kat7
ENSMUSG00000020142	-3.9542	3.13e-06	Slc1a4
ENSMUSG00000024073	-1.75784	3.19e-06	Birc6
ENSMUSG00000031930	-2.13416	3.2e-06	Wwp2
ENSMUSG00000036438	-1.35561	3.33e-06	Calm2
ENSMUSG00000000902	-2.45788	3.34e-06	Smarcb1
ENSMUSG00000000340	-2.18989	3.34e-06	Dbt
ENSMUSG00000021665	-2.08993	3.49e-06	Hexb
ENSMUSG00000022300	-2.3205	3.53e-06	Dcaf13
ENSMUSG00000028636	-3.23147	3.53e-06	Ppcs
ENSMUSG00000001056	-2.22678	3.57e-06	Nhp2
ENSMUSG00000053334	-2.50984	3.59e-06	Ficd
ENSMUSG00000053398	-2.86298	3.66e-06	Phgdh
ENSMUSG00000002996	-1.63508	3.69e-06	Hbp1
ENSMUSG00000029177	-1.44984	3.72e-06	Cenpa
ENSMUSG00000026806	-2.5493	3.79e-06	Ddx31
ENSMUSG00000092335	-3.61949	3.8e-06	Zfp977
ENSMUSG00000050640	-2.40852	3.81e-06	Tmem150c
ENSMUSG00000038943	-1.18346	3.84e-06	Prc1
ENSMUSG00000027940	-0.919531	3.96e-06	Tpm3
ENSMUSG00000041199	-2.42476	4.03e-06	Rpusd1
ENSMUSG00000025373	-1.79248	4.07e-06	Rnf41
ENSMUSG00000070697	-2.15222	4.08e-06	Utp3
ENSMUSG00000020372	-2.14632	4.09e-06	Rack1
ENSMUSG00000038843	-3.24394	4.14e-06	Gcnt1
ENSMUSG00000009555	-1.73294	4.18e-06	Cdk9
ENSMUSG00000012443	-2.36834	4.2e-06	Kif11
ENSMUSG00000027610	-2.67039	4.21e-06	Gss
ENSMUSG00000029599	-2.62408	4.22e-06	Ddx54
ENSMUSG00000027540	-2.98697	4.32e-06	Ptpn1
ENSMUSG00000074863	-1.33183	4.35e-06	Platr25
ENSMUSG00000036737	-3.0523	4.36e-06	Oxsr1
ENSMUSG00000025290	-2.51442	4.39e-06	Rps24
ENSMUSG00000031485	-2.61593	4.4e-06	Plpbp
ENSMUSG00000022748	-2.23706	4.41e-06	Cmss1
ENSMUSG00000024940	-3.26774	4.44e-06	Ltbp3
ENSMUSG00000060499	-2.15882	4.54e-06	Rpl10l
ENSMUSG00000015127	-3.14213	4.56e-06	Unkl
ENSMUSG00000090693	-2.47151	4.6e-06	Trim43a
ENSMUSG00000039233	-2.95063	4.61e-06	Tbce
ENSMUSG00000000740	-2.88007	4.63e-06	Rpl13
ENSMUSG00000036160	-2.35795	4.65e-06	Surf6
ENSMUSG00000097328	-3.64472	4.75e-06	Tnfsf12
ENSMUSG00000051586	-2.00925	4.91e-06	Mical3
ENSMUSG00000018604	-2.40576	4.96e-06	Tbx3
ENSMUSG00000063800	-1.77034	4.97e-06	Prpf38a
ENSMUSG00000090013	-1.75264	5.21e-06	Gm6507
ENSMUSG00000117013	-2.03118	5.21e-06	Gm30531
ENSMUSG00000025580	-2.16128	5.27e-06	Eif4a3
ENSMUSG00000006673	-1.99873	5.29e-06	Qrich1
ENSMUSG00000031060	-2.43345	5.31e-06	Rbm10
ENSMUSG00000034714	-2.54393	5.33e-06	Ttyh2
ENSMUSG00000015943	-3.03566	5.36e-06	Bola1
ENSMUSG00000020439	-3.11738	5.42e-06	Smtn
ENSMUSG00000021024	-2.54049	5.45e-06	Psma6
ENSMUSG00000067995	-1.87559	5.48e-06	Gtf2f2
ENSMUSG00000050244	-2.93113	5.54e-06	Heatr1
ENSMUSG00000024132	-2.83787	5.63e-06	Eci1
ENSMUSG00000023048	-1.4506	5.85e-06	Prr13
ENSMUSG00000030682	-1.75858	5.95e-06	Cdipt
ENSMUSG00000011837	-2.20175	6.01e-06	Snapc2
ENSMUSG00000014873	-3.03925	6.01e-06	Surf2
ENSMUSG00000040354	-3.10342	6.01e-06	Mars1
ENSMUSG00000046756	-2.25501	6.01e-06	Mrps7
ENSMUSG00000029145	-1.92973	6.03e-06	Eif2b4
ENSMUSG00000108199	-2.25648	6.11e-06	Gm44249
ENSMUSG00000050107	-1.88458	6.27e-06	Haspin
ENSMUSG00000091780	-3.07094	6.28e-06	Sco2
ENSMUSG00000026353	-1.70765	6.34e-06	Ubxn4
ENSMUSG00000003778	-1.74134	6.35e-06	Brd8
ENSMUSG00000031432	-1.92995	6.46e-06	Prps1
ENSMUSG00000004446	-2.49622	6.52e-06	Bid
ENSMUSG00000002308	-1.97427	6.52e-06	Cd320
ENSMUSG00000025147	-2.61802	6.58e-06	Mob2
ENSMUSG00000043683	-2.18611	6.59e-06	Fem1a
ENSMUSG00000025355	-3.71854	6.63e-06	Mmp19
ENSMUSG00000074501	-2.12857	6.64e-06	Gm5612
ENSMUSG00000021178	-2.57068	6.69e-06	Psmc1
ENSMUSG00000079162	-2.5461	6.98e-06	Trim43b
ENSMUSG00000020149	-2.13805	6.98e-06	Rab1a
ENSMUSG00000029415	-2.51123	6.98e-06	Sdad1
ENSMUSG00000032855	-3.29915	7e-06	Pkd1
ENSMUSG00000030353	-2.74768	7.07e-06	Tead4
ENSMUSG00000028309	-1.07989	7.24e-06	Rnf20
ENSMUSG00000027425	-1.96047	7.35e-06	Kat14
ENSMUSG00000090744	-1.98802	7.42e-06	Gm6871
ENSMUSG00000034429	-2.4262	7.47e-06	Zfp707
ENSMUSG00000033629	-2.41116	7.53e-06	Hacd3
ENSMUSG00000068039	-1.88719	7.55e-06	Tcp1
ENSMUSG00000032602	-2.11486	7.61e-06	Slc25a20
ENSMUSG00000020691	-2.25524	7.64e-06	Mettl2
ENSMUSG00000018651	-2.14542	7.67e-06	Tada2a
ENSMUSG00000022035	-1.64187	7.75e-06	Ccdc25
ENSMUSG00000063273	-1.89753	7.97e-06	Naa15
ENSMUSG00000078919	-2.39027	7.99e-06	Dpm1
ENSMUSG00000017404	-2.52655	8.04e-06	Rpl19
ENSMUSG00000025574	-1.47485	8.04e-06	Tk1
ENSMUSG00000047989	-1.83832	8.1e-06	Ino80c
ENSMUSG00000003269	-3.53394	8.11e-06	Cyth2
ENSMUSG00000028126	-1.98302	8.13e-06	Pip5k1a
ENSMUSG00000022550	-2.92907	8.25e-06	Adck5
ENSMUSG00000030980	-2.41276	8.28e-06	Knop1
ENSMUSG00000034617	-2.4454	8.28e-06	Mtrr
ENSMUSG00000038462	-3.75244	8.28e-06	Uqcrfs1
ENSMUSG00000026134	-2.026	8.55e-06	Prim2
ENSMUSG00000022365	-3.26324	8.61e-06	Derl1
ENSMUSG00000037622	-2.02099	8.73e-06	Wdtc1
ENSMUSG00000021890	-2.31079	8.83e-06	Eaf1
ENSMUSG00000029147	-2.01306	8.86e-06	Ppm1g
ENSMUSG00000022536	-2.34906	8.93e-06	Glyr1
ENSMUSG00000025437	-1.50526	8.99e-06	Usp33
ENSMUSG00000104158	-2.24278	9.04e-06	Gm38100
ENSMUSG00000020330	-1.79501	9.23e-06	Hmmr
ENSMUSG00000019179	-2.32708	9.37e-06	Mdh2
ENSMUSG00000027649	-1.7188	9.37e-06	Ctnnbl1
ENSMUSG00000058655	-1.23335	9.43e-06	Eif4b
ENSMUSG00000097119	-1.82026	9.56e-06	B230354K17Rik
ENSMUSG00000024787	-2.74454	9.59e-06	Snx15
ENSMUSG00000051518	-2.49705	9.65e-06	Rps19bp1
ENSMUSG00000029020	-1.79492	9.68e-06	Mfn2
ENSMUSG00000085156	-2.30875	1.01e-05	Snhg15
ENSMUSG00000091736	-2.32946	1.03e-05	Yy2
ENSMUSG00000022313	-2.69578	1.03e-05	Utp23
ENSMUSG00000015092	-3.48436	1.04e-05	Edf1
ENSMUSG00000090733	-2.49989	1.04e-05	Rps27
ENSMUSG00000028034	-1.84576	1.04e-05	Fubp1
ENSMUSG00000104485	-2.22989	1.04e-05	Gm38065
ENSMUSG00000018433	-2.01892	1.04e-05	Nol11
ENSMUSG00000025209	-2.65201	1.05e-05	Twnk
ENSMUSG00000006589	-2.77434	1.05e-05	Aprt
ENSMUSG00000071793	-2.68492	1.09e-05	2610005L07Rik
ENSMUSG00000020088	-2.00036	1.11e-05	Sar1a
ENSMUSG00000021870	-2.80391	1.11e-05	Slmap
ENSMUSG00000027247	-1.74329	1.13e-05	Arhgap1
ENSMUSG00000003762	-2.63486	1.19e-05	Coq8b
ENSMUSG00000046962	-1.85826	1.2e-05	Zbtb21
ENSMUSG00000025428	-1.65141	1.2e-05	Atp5a1
ENSMUSG00000074365	-2.22917	1.21e-05	Crxos
ENSMUSG00000052833	-1.43058	1.24e-05	Sae1
ENSMUSG00000014601	-2.61205	1.24e-05	Strip1
ENSMUSG00000034022	-3.29339	1.24e-05	Cpsf1
ENSMUSG00000028729	-1.81253	1.24e-05	Ebna1bp2
ENSMUSG00000003429	-2.48716	1.25e-05	Rps11
ENSMUSG00000026775	-1.67369	1.27e-05	Yme1l1
ENSMUSG00000027244	-2.38824	1.27e-05	Atg13
ENSMUSG00000023832	-2.80681	1.28e-05	Acat2
ENSMUSG00000042506	-2.31576	1.28e-05	Usp22
ENSMUSG00000022193	-2.94348	1.3e-05	Psmb5
ENSMUSG00000017677	-1.9161	1.32e-05	Wsb1
ENSMUSG00000041220	-2.8013	1.37e-05	Elovl6
ENSMUSG00000022865	-3.02611	1.38e-05	Cxadr
ENSMUSG00000095567	-2.58894	1.39e-05	Noc2l
ENSMUSG00000022724	-2.35094	1.41e-05	Riox2
ENSMUSG00000041360	-1.94953	1.41e-05	Pum3
ENSMUSG00000022557	-3.00435	1.41e-05	Bop1
ENSMUSG00000030560	-3.0812	1.42e-05	Ctsc
ENSMUSG00000024150	-2.53607	1.42e-05	Mcfd2
ENSMUSG00000029188	-2.14497	1.42e-05	Slc34a2
ENSMUSG00000115219	-2.76218	1.42e-05	Eef1akmt4
ENSMUSG00000001827	-2.54213	1.42e-05	Folr1
ENSMUSG00000092125	-2.84266	1.44e-05	AA543401
ENSMUSG00000027229	-2.77249	1.5e-05	Terb2
ENSMUSG00000046591	-1.683	1.55e-05	Ticrr
ENSMUSG00000022858	-1.6254	1.56e-05	Tra2b
ENSMUSG00000081586	-2.21814	1.6e-05	Gm11544
ENSMUSG00000052906	-2.69802	1.6e-05	Ubxn8
ENSMUSG00000039456	-1.64481	1.61e-05	Morc3
ENSMUSG00000032586	-1.73825	1.64e-05	Traip
ENSMUSG00000002833	-2.11506	1.64e-05	Hdgfl2
ENSMUSG00000057375	-2.05608	1.65e-05	Yipf1
ENSMUSG00000029657	-2.38961	1.68e-05	Hsph1
ENSMUSG00000029247	-2.05762	1.68e-05	Paics
ENSMUSG00000027433	-1.61566	1.68e-05	Xrn2
ENSMUSG00000035958	-2.22351	1.7e-05	Tdp2
ENSMUSG00000032042	-2.44187	1.71e-05	Srpr
ENSMUSG00000030744	-1.90672	1.78e-05	Rps3
ENSMUSG00000034880	-2.41843	1.78e-05	Mrpl34
ENSMUSG00000033031	-1.36806	1.78e-05	Cip2a
ENSMUSG00000025838	-2.8971	1.79e-05	Pramel6
ENSMUSG00000093904	-2.69617	1.79e-05	Tomm20
ENSMUSG00000033105	-2.31862	1.8e-05	Lss
ENSMUSG00000028923	-2.13126	1.81e-05	Necap2
ENSMUSG00000005779	-2.67244	1.81e-05	Psmb4
ENSMUSG00000033107	-1.94169	1.82e-05	Rnf125
ENSMUSG00000028618	-1.9167	1.83e-05	Tmem59
ENSMUSG00000003437	-1.8702	1.86e-05	Paf1
ENSMUSG00000033099	-2.31976	1.86e-05	Nol12
ENSMUSG00000000738	-2.40994	1.86e-05	Spg7
ENSMUSG00000074212	-2.22872	1.87e-05	Dnajb14
ENSMUSG00000022070	-1.55412	1.88e-05	Bora
ENSMUSG00000009733	-1.00377	1.88e-05	Tfcp2
ENSMUSG00000039756	-2.3861	1.91e-05	Dnttip2
ENSMUSG00000025794	-2.56187	1.92e-05	Rpl14
ENSMUSG00000028693	-1.38094	1.92e-05	Nasp
ENSMUSG00000007038	-2.58516	1.98e-05	Neu1
ENSMUSG00000019804	-2.17668	1.98e-05	Snx3
ENSMUSG00000024660	-1.8263	2e-05	Incenp
ENSMUSG00000051396	-2.51163	2e-05	Gm45902
ENSMUSG00000061653	-1.95316	2e-05	Vmn1r46
ENSMUSG00000028683	-2.37708	2e-05	Eif2b3
ENSMUSG00000083246	-2.48509	2e-05	Gm11839
ENSMUSG00000029267	-1.6023	2.01e-05	Mtf2
ENSMUSG00000036661	-2.94452	2.02e-05	Dennd3
ENSMUSG00000029701	-2.38712	2.03e-05	Rbm28
ENSMUSG00000032300	-2.47829	2.05e-05	1700017B05Rik
ENSMUSG00000046062	-2.12231	2.06e-05	Ppp1r15b
ENSMUSG00000023047	-2.75739	2.1e-05	Amhr2
ENSMUSG00000056167	-2.0836	2.11e-05	Cnot10
ENSMUSG00000029131	-1.19146	2.14e-05	Dnajb6
ENSMUSG00000023988	-2.02643	2.15e-05	Bysl
ENSMUSG00000030978	-1.9306	2.16e-05	Rrm1
ENSMUSG00000045822	-1.78688	2.19e-05	Zswim3
ENSMUSG00000022428	-1.73505	2.2e-05	Cby1
ENSMUSG00000031954	-1.36361	2.2e-05	Cfdp1
ENSMUSG00000003848	-2.43813	2.21e-05	Nob1
ENSMUSG00000031950	-1.91069	2.21e-05	Gabarapl2
ENSMUSG00000041841	-2.31785	2.23e-05	Rpl37
ENSMUSG00000025417	-2.30901	2.23e-05	Pip4k2c
ENSMUSG00000055531	-2.08422	2.25e-05	Cpsf6
ENSMUSG00000036442	-1.98004	2.25e-05	Thap11
ENSMUSG00000054753	-2.23566	2.27e-05	AU018091
ENSMUSG00000041879	-1.5661	2.32e-05	Ipo9
ENSMUSG00000025439	-1.84475	2.36e-05	Clns1a
ENSMUSG00000041483	-1.46533	2.37e-05	Zfp281
ENSMUSG00000057788	-2.96588	2.37e-05	Ddx49
ENSMUSG00000020492	-1.66193	2.4e-05	Ska2
ENSMUSG00000066760	-2.14132	2.41e-05	Psg16
ENSMUSG00000053536	-2.13502	2.41e-05	Cstf2t
ENSMUSG00000066979	-1.90079	2.43e-05	Bub3
ENSMUSG00000003421	-1.97576	2.45e-05	Nosip
ENSMUSG00000024217	-1.93569	2.45e-05	Snrpc
ENSMUSG00000033124	-1.9623	2.46e-05	Atg9a
ENSMUSG00000048118	-1.38862	2.47e-05	Arid4a
ENSMUSG00000022961	-1.49959	2.48e-05	Son
ENSMUSG00000034247	-1.90602	2.49e-05	Plekhm1
ENSMUSG00000060261	-2.32333	2.5e-05	Gtf2i
ENSMUSG00000023027	-1.46681	2.51e-05	Atf1
ENSMUSG00000041355	-1.95383	2.55e-05	Ssr2
ENSMUSG00000001403	-2.1416	2.56e-05	Ube2c
ENSMUSG00000009927	-2.09497	2.56e-05	Rps25
ENSMUSG00000031171	-2.39256	2.57e-05	Ftsj1
ENSMUSG00000037544	-1.95853	2.57e-05	Dlgap5
ENSMUSG00000021737	-1.86002	2.6e-05	Psmd6
ENSMUSG00000023906	-2.51248	2.62e-05	Cldn6
ENSMUSG00000021501	-1.95605	2.62e-05	Caml
ENSMUSG00000053693	-3.04056	2.71e-05	Mast1
ENSMUSG00000038886	-2.91193	2.77e-05	Man2a2
ENSMUSG00000027751	-1.69416	2.79e-05	Supt20
ENSMUSG00000003038	-2.11259	2.81e-05	Hmgn2
ENSMUSG00000028678	-1.51373	2.81e-05	Kif2c
ENSMUSG00000031753	-1.81478	2.82e-05	Cog4
ENSMUSG00000099216	-2.57465	2.84e-05	Obox8
ENSMUSG00000042354	-1.55902	2.84e-05	Gnl3
ENSMUSG00000005373	-2.31755	2.86e-05	Mlxipl
ENSMUSG00000026694	-1.94909	2.87e-05	Eef1aknmt
ENSMUSG00000008384	-2.53174	2.87e-05	Sertad1
ENSMUSG00000034889	-2.18768	2.87e-05	Cactin
ENSMUSG00000091490	-2.6951	2.88e-05	Triml2
ENSMUSG00000034160	-1.9078	2.91e-05	Ogt
ENSMUSG00000028869	-2.03603	2.93e-05	Gnl2
ENSMUSG00000005204	-1.72894	2.93e-05	Senp3
ENSMUSG00000005893	-2.59407	2.94e-05	Nr2c2
ENSMUSG00000092390	-2.52443	3.03e-05	Gm20541
ENSMUSG00000011306	-2.23399	3.05e-05	Sugp1
ENSMUSG00000093584	-2.65064	3.06e-05	Obox3-ps2
ENSMUSG00000036733	-2.37036	3.07e-05	Rbm42
ENSMUSG00000030888	-2.36179	3.16e-05	Rrp8
ENSMUSG00000029922	-2.64417	3.19e-05	Mkrn1
ENSMUSG00000022194	-1.7382	3.24e-05	Pabpn1
ENSMUSG00000055720	-1.78251	3.27e-05	Ubl7
ENSMUSG00000031818	-2.10152	3.28e-05	Cox4i1
ENSMUSG00000037017	-1.75946	3.3e-05	Zscan21
ENSMUSG00000007721	-2.24823	3.3e-05	Ccdc124
ENSMUSG00000032187	-1.38762	3.33e-05	Smarca4
ENSMUSG00000059291	-1.95668	3.34e-05	Rpl11
ENSMUSG00000055762	-2.66633	3.37e-05	Eef1d
ENSMUSG00000024045	-1.68247	3.37e-05	Akap8
ENSMUSG00000074194	-2.37476	3.4e-05	Zfp791
ENSMUSG00000022906	-2.57135	3.4e-05	Parp9
ENSMUSG00000023980	-1.90091	3.41e-05	Taf8
ENSMUSG00000021116	-1.84279	3.46e-05	Eif2s1
ENSMUSG00000041438	-2.20031	3.46e-05	Utp4
ENSMUSG00000021023	-2.3324	3.47e-05	Prorp
ENSMUSG00000060950	-2.96045	3.53e-05	Trmt61a
ENSMUSG00000055334	-2.17588	3.54e-05	Snupn
ENSMUSG00000024587	-1.8109	3.56e-05	Nars
ENSMUSG00000022385	-2.17574	3.56e-05	Gtse1
ENSMUSG00000018040	-1.59416	3.62e-05	Rrp7a
ENSMUSG00000007815	-1.20538	3.68e-05	Rhoa
ENSMUSG00000022967	-1.8929	3.69e-05	Ifnar1
ENSMUSG00000038199	-2.93138	3.75e-05	Iqca1l
ENSMUSG00000035828	-2.7068	3.79e-05	Pim3
ENSMUSG00000004788	-2.69871	3.79e-05	Eif2b2
ENSMUSG00000020898	-2.59162	3.81e-05	Ctc1
ENSMUSG00000002319	-2.38939	3.82e-05	Ipo4
ENSMUSG00000001767	-1.42843	3.91e-05	Crnkl1
ENSMUSG00000033909	-1.69422	3.94e-05	Usp36
ENSMUSG00000027905	-2.79577	3.95e-05	Ddx20
ENSMUSG00000039050	-1.60413	3.95e-05	Osbpl2
ENSMUSG00000018362	-1.9917	3.97e-05	Kpna2
ENSMUSG00000025613	-1.46041	4.09e-05	Cct8
ENSMUSG00000022178	-2.15631	4.15e-05	Ajuba
ENSMUSG00000044600	-2.24403	4.22e-05	Smim7
ENSMUSG00000026280	-1.85394	4.35e-05	Atg4b
ENSMUSG00000026819	-2.06657	4.38e-05	Slc25a25
ENSMUSG00000020537	-2.58526	4.42e-05	Drg2
ENSMUSG00000004849	-1.91107	4.42e-05	Ap1s1
ENSMUSG00000047649	-2.48058	4.43e-05	Cd3eap
ENSMUSG00000087244	-3.04655	4.46e-05	Gm7284
ENSMUSG00000018567	-2.23408	4.5e-05	Gabarap
ENSMUSG00000033624	-1.57154	4.53e-05	Pdpr
ENSMUSG00000033294	-1.83294	4.57e-05	Noc4l
ENSMUSG00000024935	-1.8933	4.58e-05	Slc1a1
ENSMUSG00000002329	-2.36151	4.59e-05	Mdp1
ENSMUSG00000035545	-2.39871	4.6e-05	Leng8
ENSMUSG00000024891	-2.77743	4.61e-05	Slc29a2
ENSMUSG00000032434	-1.56302	4.61e-05	Cmtm6
ENSMUSG00000032977	-3.54853	4.69e-05	Fam207a
ENSMUSG00000090000	-2.69594	4.71e-05	Ier3ip1
ENSMUSG00000024640	-2.49364	4.76e-05	Psat1
ENSMUSG00000030357	-2.8552	4.77e-05	Fkbp4
ENSMUSG00000006215	-2.45012	4.77e-05	Zbtb17
ENSMUSG00000059447	-1.87671	4.78e-05	Hadhb
ENSMUSG00000043943	-1.36899	4.81e-05	Naalad2
ENSMUSG00000056305	-2.28121	4.83e-05	Usp39
ENSMUSG00000061079	-1.85891	4.83e-05	Zfp143
ENSMUSG00000063334	-1.52538	4.83e-05	Krr1
ENSMUSG00000036875	-1.40846	4.85e-05	Dna2
ENSMUSG00000025138	-2.84909	4.88e-05	Sirt7
ENSMUSG00000043924	-2.91753	4.97e-05	Ncmap
ENSMUSG00000002015	-1.8995	5.05e-05	Bcap31
ENSMUSG00000025722	-2.23475	5.05e-05	Wdr73
ENSMUSG00000038214	-2.43701	5.05e-05	Bend3
ENSMUSG00000097383	-2.1093	5.05e-05	1500026H17Rik
ENSMUSG00000075700	-1.44975	5.07e-05	Selenot
ENSMUSG00000060121	-2.58471	5.08e-05	Gemin2
ENSMUSG00000022757	-1.96988	5.13e-05	Tfg
ENSMUSG00000034509	-1.38841	5.14e-05	Mad2l1bp
ENSMUSG00000003208	-2.59692	5.15e-05	Yju2
ENSMUSG00000027406	-2.90327	5.16e-05	Idh3b
ENSMUSG00000096144	-1.50967	5.19e-05	B020004C17Rik
ENSMUSG00000113204	-1.74481	5.23e-05	Gm46430
ENSMUSG00000005378	-2.74944	5.24e-05	Bud23
ENSMUSG00000037935	-1.6369	5.29e-05	Smarce1
ENSMUSG00000047675	-2.40201	5.37e-05	Rps8
ENSMUSG00000066551	-1.27823	5.37e-05	Hmgb1
ENSMUSG00000019795	-1.5562	5.38e-05	Pcmt1
ENSMUSG00000021670	-2.04987	5.46e-05	Hmgcr
ENSMUSG00000038671	-2.59706	5.47e-05	Arfrp1
ENSMUSG00000003435	-1.99993	5.5e-05	Supt5
ENSMUSG00000060038	-2.54066	5.51e-05	Dhps
ENSMUSG00000022635	-1.94573	5.62e-05	Zcrb1
ENSMUSG00000033751	-2.30541	5.63e-05	Gadd45gip1
ENSMUSG00000037486	-2.12913	5.69e-05	Asxl2
ENSMUSG00000025208	-2.09802	5.79e-05	Mrpl43
ENSMUSG00000032212	-2.0701	5.79e-05	Sltm
ENSMUSG00000025591	-1.94881	5.84e-05	Tma16
ENSMUSG00000041126	-1.96731	5.84e-05	H2az2
ENSMUSG00000026473	-1.78244	5.87e-05	Glul
ENSMUSG00000029009	-2.6346	5.89e-05	Mthfr
ENSMUSG00000025133	-1.69225	5.96e-05	Ints4
ENSMUSG00000038611	-2.03404	5.96e-05	Phrf1
ENSMUSG00000067722	-2.64699	5.96e-05	BC003965
ENSMUSG00000071645	-1.7441	5.97e-05	Tut1
ENSMUSG00000003549	-3.05384	5.98e-05	Ercc1
ENSMUSG00000023982	-1.78285	6e-05	Guca1a
ENSMUSG00000075706	-2.2385	6.01e-05	Gpx4
ENSMUSG00000027255	-2.56995	6.08e-05	Arfgap2
ENSMUSG00000101517	-2.09819	6.14e-05	4732465J04Rik
ENSMUSG00000039680	-2.4564	6.15e-05	Mrps6
ENSMUSG00000056121	-3.50641	6.15e-05	Fez2
ENSMUSG00000023852	-1.30105	6.19e-05	Chd1
ENSMUSG00000041583	-2.09252	6.22e-05	Obox6
ENSMUSG00000030424	-1.92459	6.26e-05	Zfp939
ENSMUSG00000052798	-1.54822	6.29e-05	Nup107
ENSMUSG00000028986	-2.5561	6.31e-05	Klhl7
ENSMUSG00000038332	-3.0272	6.31e-05	Sesn1
ENSMUSG00000032754	-3.12398	6.32e-05	Slc8b1
ENSMUSG00000017999	-1.89947	6.47e-05	Ddx27
ENSMUSG00000066839	-1.99133	6.52e-05	Ecsit
ENSMUSG00000032288	-2.98083	6.54e-05	Imp3
ENSMUSG00000024666	-2.42389	6.56e-05	Tmem138
ENSMUSG00000049751	-2.10781	6.6e-05	Rpl36al
ENSMUSG00000003868	-1.692	6.64e-05	Ruvbl2
ENSMUSG00000036167	-1.32505	6.73e-05	Pphln1
ENSMUSG00000047721	-2.44326	6.74e-05	Bola2
ENSMUSG00000048327	-1.68729	6.76e-05	Ckap2l
ENSMUSG00000000276	-1.76728	6.8e-05	Dgke
ENSMUSG00000058407	-1.51417	6.81e-05	Txndc9
ENSMUSG00000025137	-2.31258	6.83e-05	Pcyt2
ENSMUSG00000013418	-2.31709	6.88e-05	B4galnt2
ENSMUSG00000022360	-1.30755	6.88e-05	Atad2
ENSMUSG00000058550	-2.21924	6.88e-05	Dppa4
ENSMUSG00000038335	-1.45464	6.94e-05	Tsr1
ENSMUSG00000041203	-3.98692	6.94e-05	Trir
ENSMUSG00000073705	-1.67889	6.94e-05	Cenps
ENSMUSG00000038697	-2.1622	6.97e-05	Taf5l
ENSMUSG00000055692	-2.50495	6.98e-05	Tmem191c
ENSMUSG00000039640	-2.61966	7.02e-05	Mrpl12
ENSMUSG00000032815	-2.71656	7.09e-05	Fanca
ENSMUSG00000053877	-1.69977	7.09e-05	Srcap
ENSMUSG00000007021	-1.87477	7.14e-05	Syngr3
ENSMUSG00000025196	-2.48172	7.14e-05	Cpn1
ENSMUSG00000037447	-2.04059	7.16e-05	Arid5a
ENSMUSG00000040767	-2.18284	7.16e-05	Snrnp25
ENSMUSG00000020476	-2.74609	7.18e-05	Dbnl
ENSMUSG00000044707	-2.44592	7.18e-05	Ccnjl
ENSMUSG00000041147	-0.986364	7.18e-05	Brca2
ENSMUSG00000021477	-1.94634	7.26e-05	Ctsl
ENSMUSG00000020677	-1.64973	7.3e-05	Ddx52
ENSMUSG00000024384	-1.97358	7.41e-05	Iws1
ENSMUSG00000040213	-2.2303	7.47e-05	Kyat3
ENSMUSG00000021481	-2.62628	7.53e-05	Zfp346
ENSMUSG00000028884	-2.28781	7.53e-05	Rpa2
ENSMUSG00000022864	-1.99693	7.61e-05	D16Ertd472e
ENSMUSG00000032294	-1.75415	7.62e-05	Pkm
ENSMUSG00000027854	-3.48006	7.66e-05	Sike1
ENSMUSG00000006056	-2.36477	7.67e-05	Calcoco2
ENSMUSG00000002718	-1.61819	7.77e-05	Cse1l
ENSMUSG00000027654	-3.06087	7.77e-05	Fam83d
ENSMUSG00000061286	-2.47101	7.88e-05	Exosc5
ENSMUSG00000022905	-1.48531	7.89e-05	Kpna1
ENSMUSG00000029401	-2.34662	7.89e-05	Rilpl2
ENSMUSG00000015714	-1.81705	8.04e-05	Cers2
ENSMUSG00000022009	-2.0304	8.12e-05	Nufip1
ENSMUSG00000021711	-2.1636	8.13e-05	Trappc13
ENSMUSG00000045098	-1.50366	8.18e-05	Kmt5b
ENSMUSG00000058600	-2.21249	8.19e-05	Rpl30
ENSMUSG00000037278	-2.01472	8.22e-05	Tmem97
ENSMUSG00000027411	-2.31818	8.23e-05	Vps16
ENSMUSG00000064145	-1.61327	8.24e-05	Arih2
ENSMUSG00000024527	-1.37454	8.54e-05	Afg3l2
ENSMUSG00000003363	-2.71572	8.55e-05	Pld3
ENSMUSG00000031068	-2.17786	8.58e-05	Glrx3
ENSMUSG00000061479	-1.84227	8.6e-05	Snrpa
ENSMUSG00000020988	-2.33274	8.64e-05	L2hgdh
ENSMUSG00000019763	-1.93474	8.66e-05	Rmnd1
ENSMUSG00000028397	-2.18594	8.67e-05	Kdm4c
ENSMUSG00000019139	-2.13742	8.71e-05	Isyna1
ENSMUSG00000020668	-2.45677	8.74e-05	Kif3c
ENSMUSG00000020697	-1.63255	8.74e-05	Lig3
ENSMUSG00000027429	-1.78863	8.74e-05	Sec23b
ENSMUSG00000039224	-2.46207	8.74e-05	D1Pas1
ENSMUSG00000072674	-2.84069	8.97e-05	Plac9b
ENSMUSG00000013646	-2.9528	8.98e-05	Sh3bp5l
ENSMUSG00000035960	-1.92178	8.98e-05	Apex1
ENSMUSG00000038965	-2.00455	8.99e-05	Ube2l3
ENSMUSG00000038235	-2.09171	9.02e-05	F11r
ENSMUSG00000040364	-3.09569	9.02e-05	Sec1
ENSMUSG00000071078	-1.97002	9.02e-05	Nr2c2ap
ENSMUSG00000033335	-1.90399	9.03e-05	Dnm2
ENSMUSG00000028811	-2.19485	9.31e-05	Yars
ENSMUSG00000035372	-2.00126	9.35e-05	1810055G02Rik
ENSMUSG00000029076	-1.65345	9.37e-05	Sdf4
ENSMUSG00000053841	-1.5731	9.37e-05	Txlna
ENSMUSG00000032171	-2.81609	9.38e-05	Pin1
ENSMUSG00000042821	-2.29266	9.44e-05	Snai1
ENSMUSG00000030138	-1.73865	9.46e-05	Bms1
ENSMUSG00000001440	-1.4277	9.48e-05	Kpnb1
ENSMUSG00000048922	-1.55962	9.5e-05	Cdca2
ENSMUSG00000043131	-1.78931	9.5e-05	Mob1a
ENSMUSG00000013629	-2.76782	9.51e-05	Cad
ENSMUSG00000031568	-1.88335	9.56e-05	Rwdd4a
ENSMUSG00000031617	-2.17742	9.56e-05	Tmem184c
ENSMUSG00000027306	-1.48135	9.57e-05	Nusap1
ENSMUSG00000020659	-1.67275	9.6e-05	Cbll1
ENSMUSG00000041431	-1.10468	9.62e-05	Ccnb1
ENSMUSG00000031821	-2.44378	9.65e-05	Gins2
ENSMUSG00000075419	-2.23644	9.67e-05	Dolk
ENSMUSG00000022855	-1.77394	9.73e-05	Senp2
ENSMUSG00000022394	-1.79192	9.76e-05	L3mbtl2
ENSMUSG00000029920	-1.79641	9.87e-05	Smarcad1
ENSMUSG00000053769	-2.38321	9.89e-05	Lysmd1
ENSMUSG00000019295	-2.28566	0.0001	Tmem129
ENSMUSG00000031765	-1.78409	0.000101189	Mt1
ENSMUSG00000063888	-2.25384	0.000101204	Rpl7l1
ENSMUSG00000091537	-1.90999	0.000101406	Tma7
ENSMUSG00000093727	-1.89199	0.000101562	Obox3-ps5
ENSMUSG00000031628	-1.85098	0.000102096	Casp3
ENSMUSG00000024830	-2.69201	0.000103289	Rps6kb2
ENSMUSG00000113011	-1.99263	0.000104284	Gm1995
ENSMUSG00000031835	-1.75239	0.000104517	Mbtps1
ENSMUSG00000055835	-1.95032	0.000105384	Zfp1
ENSMUSG00000043284	-1.64928	0.000106667	Tmem11
ENSMUSG00000051316	-1.2481	0.000107027	Taf7
ENSMUSG00000051695	-1.48671	0.000108497	Pcbp1
ENSMUSG00000035495	-2.02436	0.000108536	Tstd2
ENSMUSG00000102869	-1.93166	0.000109804	2900097C17Rik
ENSMUSG00000110539	-1.94232	0.000109827	Gm45864
ENSMUSG00000042729	-1.94328	0.000110976	Wdr74
ENSMUSG00000021079	-2.2913	0.000111145	Timm9
ENSMUSG00000001016	-1.28638	0.000111851	Ilf2
ENSMUSG00000059839	-2.63044	0.000112143	Zfp874b
ENSMUSG00000037461	-2.34986	0.000112353	Ints7
ENSMUSG00000042589	-2.24686	0.000112353	Cux2
ENSMUSG00000103175	-2.00171	0.000112353	Gm37169
ENSMUSG00000054604	-2.55939	0.000112415	Cggbp1
ENSMUSG00000040430	-2.0402	0.000112522	Pitpnc1
ENSMUSG00000022781	-1.92101	0.000113443	Pak2
ENSMUSG00000025266	-2.44857	0.000114018	Gnl3l
ENSMUSG00000040836	-2.53251	0.000114491	Gpr161
ENSMUSG00000036959	-2.112	0.000114779	Bcorl1
ENSMUSG00000020074	-1.08189	0.000115283	Ccar1
ENSMUSG00000039828	-2.26047	0.000115686	Wdr70
ENSMUSG00000029003	-1.39062	0.00011606	Mad2l2
ENSMUSG00000030747	-3.06818	0.000116117	Dgat2
ENSMUSG00000024867	-3.07817	0.000117534	Pip5k1b
ENSMUSG00000032959	-1.31648	0.000118554	Pebp1
ENSMUSG00000019471	-2.18933	0.000120292	Cdc37
ENSMUSG00000024118	-2.09237	0.000120292	Tedc2
ENSMUSG00000033644	-2.37278	0.000120292	Piwil2
ENSMUSG00000029463	-2.70581	0.000120335	Fam216a
ENSMUSG00000039617	-2.14248	0.000120514	Gm7488
ENSMUSG00000018565	-1.31619	0.000122984	Elp5
ENSMUSG00000034311	-1.38713	0.000122984	Kif4
ENSMUSG00000031711	-1.5823	0.000123232	Zfp330
ENSMUSG00000023905	-2.54427	0.000124454	Tnfrsf12a
ENSMUSG00000028423	-2.4912	0.000125225	Nfx1
ENSMUSG00000084034	-2.16928	0.000125487	Gm12617
ENSMUSG00000024597	-1.80666	0.000125648	Slc12a2
ENSMUSG00000073792	-1.84232	0.000125815	Alg6
ENSMUSG00000079179	-2.64857	0.000126798	Rab10os
ENSMUSG00000038072	-1.94321	0.000127496	Galnt11
ENSMUSG00000009076	-2.70452	0.000127869	Zmat5
ENSMUSG00000029422	-1.16176	0.000127869	Rsrc2
ENSMUSG00000046364	-2.28293	0.00012797	Rpl27a
ENSMUSG00000026798	-2.0966	0.000128969	Coq4
ENSMUSG00000008373	-2.1338	0.000129083	Prpf31
ENSMUSG00000031714	-2.28477	0.000129972	Gab1
ENSMUSG00000030286	-1.94228	0.000130133	Emc3
ENSMUSG00000027108	-1.9231	0.000130582	Ola1
ENSMUSG00000043872	-1.4778	0.000130609	Zmym1
ENSMUSG00000021692	-2.40138	0.000133134	Dimt1
ENSMUSG00000079470	-1.78844	0.000133134	Utp14b
ENSMUSG00000039384	-1.77903	0.000133379	Dusp10
ENSMUSG00000042207	-1.53726	0.000133425	Kdm5b
ENSMUSG00000053113	-2.22936	0.000134158	Socs3
ENSMUSG00000047030	-1.52854	0.000135546	Spata2
ENSMUSG00000074182	-2.09314	0.000136887	Znhit6
ENSMUSG00000002660	-2.69117	0.000138044	Clpp
ENSMUSG00000020089	-1.4914	0.000138044	Ppa1
ENSMUSG00000004099	-1.24387	0.000140857	Dnmt1
ENSMUSG00000044352	-2.7372	0.000142391	Sowaha
ENSMUSG00000015656	-1.26061	0.000142915	Hspa8
ENSMUSG00000032350	-2.99776	0.000143285	Gclc
ENSMUSG00000060461	-1.71444	0.000144304	Dppa5a
ENSMUSG00000039967	-2.53927	0.000144543	Zfp292
ENSMUSG00000044155	-2.17967	0.000144576	Lsm8
ENSMUSG00000065990	-1.70298	0.000145268	Aurkaip1
ENSMUSG00000029313	-1.53703	0.000146257	Aff1
ENSMUSG00000073724	-1.91803	0.000146267	Pramel4
ENSMUSG00000034781	-2.26698	0.000149847	Gna11
ENSMUSG00000027835	-2.10838	0.000149952	Pdcd10
ENSMUSG00000068923	-2.16505	0.000150268	Syt11
ENSMUSG00000058392	-1.76346	0.000150626	Rrp1b
ENSMUSG00000028640	-1.50313	0.000151755	Tfap2c
ENSMUSG00000063457	-2.18787	0.000152692	Rps15
ENSMUSG00000040225	-1.08193	0.000152822	Prrc2c
ENSMUSG00000039067	-1.48353	0.000153035	Psmd7
ENSMUSG00000004929	-2.80818	0.000153837	Thop1
ENSMUSG00000037905	-2.96355	0.000154134	Bri3bp
ENSMUSG00000037361	-1.90918	0.00015667	Sf3b6
ENSMUSG00000062203	-1.98758	0.000157411	Gspt1
ENSMUSG00000031976	-2.33615	0.000157876	Urb2
ENSMUSG00000033917	-2.14976	0.000158199	Gde1
ENSMUSG00000063802	-2.64797	0.000158515	Hspbp1
ENSMUSG00000030942	-1.49499	0.000159899	Thumpd1
ENSMUSG00000004070	-2.31632	0.000161787	Hmox2
ENSMUSG00000038274	-1.93084	0.000161787	Fau
ENSMUSG00000074796	-2.29074	0.000161877	Slc4a11
ENSMUSG00000009614	-2.52599	0.000165238	Sardh
ENSMUSG00000052406	-2.21872	0.000165796	Rexo4
ENSMUSG00000047215	-2.16203	0.000166185	Rpl9
ENSMUSG00000062762	-1.72345	0.000166311	Ei24
ENSMUSG00000024759	-2.20804	0.000166658	Atl3
ENSMUSG00000025503	-2.09639	0.000166658	Taldo1
ENSMUSG00000007379	-2.03487	0.000166759	Dennd2c
ENSMUSG00000026049	-1.65405	0.000167213	Tex30
ENSMUSG00000027855	-1.51322	0.000167503	Sycp1
ENSMUSG00000019039	-2.45612	0.000167602	Dalrd3
ENSMUSG00000024785	-1.41448	0.000168092	Rcl1
ENSMUSG00000039183	-1.82329	0.000168495	Nubp2
ENSMUSG00000057421	-1.66866	0.000168921	Las1l
ENSMUSG00000027076	-2.53083	0.000169268	Timm10
ENSMUSG00000090137	-2.03929	0.000169268	Uba52
ENSMUSG00000103883	-1.63982	0.000169699	Gm37010
ENSMUSG00000042520	-1.4563	0.000172482	Ubap2l
ENSMUSG00000022978	-1.90023	0.000175883	Mis18a
ENSMUSG00000027502	-1.19689	0.000176075	Rtf2
ENSMUSG00000000916	-2.17437	0.000176704	Nsun5
ENSMUSG00000022750	-1.86675	0.000176987	Klhl22
ENSMUSG00000034453	-1.99352	0.000177128	Polr3b
ENSMUSG00000020329	-2.47725	0.000177734	Polrmt
ENSMUSG00000032902	-2.34803	0.000177849	Slc16a1
ENSMUSG00000040731	-2.05323	0.000178754	Eif4h
ENSMUSG00000016554	-1.68907	0.000179786	Eif3d
ENSMUSG00000022604	-2.30882	0.00018014	Cep97
ENSMUSG00000057649	-2.15886	0.000181831	Brd9
ENSMUSG00000101523	-4.14151	0.000181895	Csnk2a3
ENSMUSG00000026932	-1.94947	0.000182532	Nacc2
ENSMUSG00000006057	-2.20401	0.00018419	Atp5g1
ENSMUSG00000079260	-3.36185	0.000185544	Tmppe
ENSMUSG00000029389	-2.55067	0.00018833	Ddx55
ENSMUSG00000023755	-1.72862	0.00018952	Rhebl1
ENSMUSG00000037536	-1.18576	0.000190565	Fbxo34
ENSMUSG00000029250	-1.82649	0.000191913	Polr2b
ENSMUSG00000058290	-1.80797	0.000194373	Espl1
ENSMUSG00000040952	-2.20506	0.000194415	Rps19
ENSMUSG00000020696	-1.72997	0.000197865	Rffl
ENSMUSG00000034773	-1.36024	0.000198306	Hrob
ENSMUSG00000052316	-2.60463	0.000198306	Lrrc15
ENSMUSG00000074804	-1.56097	0.000198402	AU015228
ENSMUSG00000025651	-2.07297	0.000199287	Uqcrc1
ENSMUSG00000001482	-2.10391	0.000199786	Def8
ENSMUSG00000006333	-1.98158	0.000199786	Rps9
ENSMUSG00000036315	-2.42123	0.000200707	Znrd1
ENSMUSG00000102311	-1.4579	0.000200739	Gm5543
ENSMUSG00000024309	-2.26917	0.000200773	Pfdn6
ENSMUSG00000028961	-1.98468	0.000202956	Pgd
ENSMUSG00000026942	-1.64945	0.00020367	Traf2
ENSMUSG00000028156	-0.704971	0.000205106	Eif4e
ENSMUSG00000030512	-1.92686	0.000205199	Snrpa1
ENSMUSG00000000563	-1.35224	0.000206231	Atp5pb
ENSMUSG00000030284	-2.21854	0.000206231	Creld1
ENSMUSG00000029614	-1.77468	0.000207174	Rpl6
ENSMUSG00000020457	-1.89444	0.000210161	Drg1
ENSMUSG00000025484	-2.59253	0.000210161	Bet1l
ENSMUSG00000026398	-1.86617	0.000211913	Nr5a2
ENSMUSG00000019814	-1.97624	0.000212981	Ltv1
ENSMUSG00000024312	-2.62188	0.000213269	Wdr46
ENSMUSG00000026274	-2.31841	0.000215047	Pask
ENSMUSG00000026773	-2.56594	0.000215047	Pfkfb3
ENSMUSG00000030204	-2.12876	0.000215047	Ddx47
ENSMUSG00000037426	-1.54635	0.000215047	Depdc5
ENSMUSG00000086429	-2.60604	0.000216222	Gt(ROSA)26Sor
ENSMUSG00000024575	-2.9398	0.000219573	Pde6a
ENSMUSG00000050721	-2.71908	0.000220303	Plekho2
ENSMUSG00000016018	-1.73428	0.000221192	Mtrex
ENSMUSG00000027804	-1.44648	0.000221335	Ppid
ENSMUSG00000017499	-1.80415	0.000221599	Cdc6
ENSMUSG00000008976	-2.76895	0.000222571	Gabpa
ENSMUSG00000037262	-2.43307	0.000222571	Kin
ENSMUSG00000024487	-1.36722	0.000223643	Yipf5
ENSMUSG00000000739	-1.94862	0.000225544	Sult5a1
ENSMUSG00000044795	-2.09452	0.000226716	Cyb5d1
ENSMUSG00000035021	-1.34555	0.000228242	Baz1a
ENSMUSG00000022228	-1.96871	0.000228614	Zscan26
ENSMUSG00000061755	-1.31716	0.000228614	Bod1l
ENSMUSG00000082585	-2.33076	0.000229734	Gm15387
ENSMUSG00000095315	-1.65277	0.00023083	Gm10130
ENSMUSG00000054499	-2.82053	0.000231362	Dedd2
ENSMUSG00000045983	-1.20882	0.000231602	Eif4g1
ENSMUSG00000030825	-2.39147	0.000232494	Hsd17b14
ENSMUSG00000010110	-1.40303	0.000233528	Stx5a
ENSMUSG00000104046	-2.00482	0.000235018	Gm37567
ENSMUSG00000064194	-1.3655	0.000235646	Zfp936
ENSMUSG00000067274	-1.35744	0.000236266	Rplp0
ENSMUSG00000020706	-1.79844	0.000237322	Ftsj3
ENSMUSG00000080916	-5.30251	0.00023762	Gm12463
ENSMUSG00000012405	-1.42321	0.00023781	Rpl15
ENSMUSG00000026127	-1.70688	0.000237883	Imp4
ENSMUSG00000018882	-1.32284	0.000238788	Mrpl45
ENSMUSG00000006599	-1.36728	0.000239747	Gtf2h1
ENSMUSG00000013150	-2.48045	0.000240738	Gfod2
ENSMUSG00000061175	-2.75459	0.000243212	Fnip2
ENSMUSG00000002957	-2.09229	0.000244937	Ap2a2
ENSMUSG00000020914	-1.41273	0.000246095	Top2a
ENSMUSG00000040263	-2.30801	0.000246467	Klhdc4
ENSMUSG00000018068	-1.88386	0.000248071	Ints2
ENSMUSG00000042608	-2.18291	0.000249838	Stk40
ENSMUSG00000060938	-2.20302	0.000251833	Rpl26
ENSMUSG00000039231	-2.25287	0.000253427	Suv39h1
ENSMUSG00000005947	-2.46676	0.000255387	Itgae
ENSMUSG00000002825	-2.1077	0.00025778	Qtrt1
ENSMUSG00000003226	-1.5207	0.000259373	Ranbp2
ENSMUSG00000020485	-2.28847	0.000259658	Supt4a
ENSMUSG00000024188	-1.84408	0.000259658	Luc7l
ENSMUSG00000092607	-2.23523	0.000259658	Scnm1
ENSMUSG00000037295	-2.26512	0.0002607	Ldlrap1
ENSMUSG00000052997	-1.0452	0.000262415	Uba2
ENSMUSG00000066148	-2.2398	0.000263723	Prpf4
ENSMUSG00000085133	-2.9342	0.000264927	B930095G15Rik
ENSMUSG00000002280	-2.33325	0.000266581	Ciao3
ENSMUSG00000005899	-1.60784	0.000266686	Smpd4
ENSMUSG00000053470	-1.56061	0.000266918	Kdm3a
ENSMUSG00000003527	-1.84887	0.000268183	Ess2
ENSMUSG00000026869	-1.37139	0.000268617	Psmd5
ENSMUSG00000038683	-1.50382	0.000268617	Pak1ip1
ENSMUSG00000087385	-1.36575	0.000270819	Frg2f1
ENSMUSG00000024608	-2.00073	0.000272166	Rps14
ENSMUSG00000038429	-2.43202	0.000272166	Usp5
ENSMUSG00000008730	-1.67403	0.000272367	Hipk1
ENSMUSG00000052557	-2.41811	0.000272758	Gan
ENSMUSG00000001285	-2.2061	0.0002735	Myg1
ENSMUSG00000009563	-1.15138	0.00027385	Tor2a
ENSMUSG00000046330	-1.59036	0.000274654	Rpl37a
ENSMUSG00000057113	-1.0762	0.000277887	Npm1
ENSMUSG00000022663	-2.09963	0.000281496	Atg3
ENSMUSG00000104837	-1.75362	0.0002817	Gm42520
ENSMUSG00000020430	-1.35921	0.000281774	Pes1
ENSMUSG00000020708	-1.7426	0.000281903	Psmc5
ENSMUSG00000079109	-1.86234	0.000282893	Pms2
ENSMUSG00000052593	-0.958415	0.0002857	Adam17
ENSMUSG00000059734	-2.65304	0.0002857	Ndufs8
ENSMUSG00000001472	-1.58265	0.000288184	Tcf25
ENSMUSG00000026864	-1.38046	0.000289116	Hspa5
ENSMUSG00000062006	-2.00504	0.000289868	Rpl34
ENSMUSG00000030452	-1.83365	0.000290243	Nipa2
ENSMUSG00000078440	-2.42264	0.000290358	Dohh
ENSMUSG00000032606	-1.9544	0.000290966	Nicn1
ENSMUSG00000021418	-2.21548	0.000298177	Rpp40
ENSMUSG00000010142	-2.3519	0.000299523	Tnfrsf13b
ENSMUSG00000017400	-1.74138	0.000299861	Stac2
ENSMUSG00000028948	-1.64376	0.00030146	Nol9
ENSMUSG00000078952	-2.53245	0.000303025	Lncenc1
ENSMUSG00000028433	-1.54214	0.000305024	Ubap2
ENSMUSG00000001783	-2.33467	0.000306372	Rtcb
ENSMUSG00000004948	-1.34975	0.000307961	Zp3
ENSMUSG00000022956	-2.34586	0.000309055	Atp5o
ENSMUSG00000055436	-1.50685	0.000309055	Srsf11
ENSMUSG00000026999	-0.952574	0.000309369	Nup35
ENSMUSG00000036817	-1.12641	0.000310956	Sun1
ENSMUSG00000010362	-1.74158	0.000311256	Rdm1
ENSMUSG00000078941	-0.981992	0.000313141	Ak6
ENSMUSG00000031148	-2.41425	0.000314956	Gpkow
ENSMUSG00000033557	-2.38709	0.000317147	Fam20b
ENSMUSG00000066772	-1.38556	0.000317218	Obox3
ENSMUSG00000030741	-1.89978	0.000318049	Spns1
ENSMUSG00000003037	-1.82781	0.00031826	Rab8a
ENSMUSG00000040822	-2.38595	0.000320893	1700123O20Rik
ENSMUSG00000029066	-2.20468	0.000326208	Mrpl20
ENSMUSG00000078625	-1.90404	0.000327337	Gm12789
ENSMUSG00000022797	-2.01037	0.000327988	Tfrc
ENSMUSG00000037805	-2.24473	0.000328319	Rpl10a
ENSMUSG00000002477	-1.23037	0.000328351	Snrpd1
ENSMUSG00000030055	-3.40211	0.000330004	Rab43
ENSMUSG00000068117	-2.59442	0.000331784	Mei1
ENSMUSG00000020493	-1.82264	0.000335014	Prr11
ENSMUSG00000031903	-1.05219	0.000335577	Pla2g15
ENSMUSG00000107392	-3.5582	0.00033568	Gm7792
ENSMUSG00000021072	-2.59112	0.000337893	Tmx1
ENSMUSG00000038534	-2.19374	0.000339778	Osbpl7
ENSMUSG00000042489	-1.38811	0.000340586	Clspn
ENSMUSG00000044934	-1.63641	0.000343029	Zfp367
ENSMUSG00000042202	-1.66647	0.000345426	Slc35e2
ENSMUSG00000032301	-2.00306	0.000347508	Psma4
ENSMUSG00000040693	-1.59545	0.000347508	Slco4c1
ENSMUSG00000067889	-2.58154	0.000351049	Sptbn2
ENSMUSG00000028410	-1.17911	0.000352691	Dnaja1
ENSMUSG00000027332	-1.69883	0.000355554	Ivd
ENSMUSG00000083855	-1.78583	0.000356319	Olfr1175
ENSMUSG00000033054	-1.24456	0.000356553	Npat
ENSMUSG00000013833	-2.45251	0.000363802	Med16
ENSMUSG00000039840	-2.04698	0.000365428	Epg5
ENSMUSG00000021222	-1.88377	0.000366205	Dcaf4
ENSMUSG00000039219	-1.63238	0.000367706	Arid4b
ENSMUSG00000030493	-1.90965	0.000370262	Faap24
ENSMUSG00000026281	-1.95233	0.000370633	Dtymk
ENSMUSG00000022241	-2.12144	0.000374457	Tars
ENSMUSG00000099936	-2.19419	0.000374837	Gm28867
ENSMUSG00000010554	-2.09193	0.000375472	Mettl16
ENSMUSG00000041961	-1.8479	0.000375472	Znrf3
ENSMUSG00000098923	-2.90511	0.00037898	Tmem185b
ENSMUSG00000021431	-1.68823	0.000379817	Snrnp48
ENSMUSG00000022702	-1.92582	0.000380967	Hira
ENSMUSG00000067931	-2.16044	0.000380967	Zfp948
ENSMUSG00000070709	-2.31689	0.000387515	Zfp974
ENSMUSG00000032423	-1.7342	0.00039037	Syncrip
ENSMUSG00000031823	-1.73203	0.000394059	Zdhhc7
ENSMUSG00000026568	-2.38492	0.000396158	Mpc2
ENSMUSG00000039754	-2.47107	0.000397176	Alkbh4
ENSMUSG00000026024	-1.22717	0.00039872	Als2
ENSMUSG00000040013	-2.24767	0.000399248	Fkbp6
ENSMUSG00000022711	-2.40579	0.000399451	Pmm2
ENSMUSG00000038354	-2.16524	0.000399451	Ankrd35
ENSMUSG00000032399	-1.41399	0.000401548	Rpl4
ENSMUSG00000113149	-2.77012	0.000402821	Gm49383
ENSMUSG00000001418	-2.67775	0.000403426	Glmp
ENSMUSG00000037408	-1.4792	0.00040577	Cnnm4
ENSMUSG00000021748	-1.16598	0.000407373	Pdhb
ENSMUSG00000053565	-1.27546	0.000410098	Eif3k
ENSMUSG00000095822	-1.9028	0.00041013	Gm9117
ENSMUSG00000038047	-1.17683	0.000411682	Haus6
ENSMUSG00000025351	-2.67573	0.000414172	Cd63
ENSMUSG00000019303	-2.24907	0.000414623	Psmc3ip
ENSMUSG00000031819	-1.99435	0.000414623	Emc8
ENSMUSG00000024298	-2.71393	0.000416682	Zfp871
ENSMUSG00000019897	-1.89565	0.000418307	Ccdc59
ENSMUSG00000006095	-2.09895	0.000419884	Tbcb
ENSMUSG00000003970	-1.91833	0.000421125	Rpl8
ENSMUSG00000022972	-1.30887	0.000425443	Cfap298
ENSMUSG00000037466	-2.19653	0.000428472	Tedc1
ENSMUSG00000049470	-1.76365	0.000430093	Aff4
ENSMUSG00000038007	-1.58839	0.000430209	Acer2
ENSMUSG00000067148	-1.96217	0.000435045	Polr1c
ENSMUSG00000000594	-2.07196	0.000435366	Gm2a
ENSMUSG00000002102	-1.92131	0.000436335	Psmc3
ENSMUSG00000028330	-1.71357	0.000436751	Ncbp1
ENSMUSG00000003779	-1.45277	0.000441791	Kif20a
ENSMUSG00000047098	-2.53147	0.000441982	Rnf31
ENSMUSG00000039660	-2.27782	0.000443309	Spout1
ENSMUSG00000024528	-2.62926	0.000443658	Srfbp1
ENSMUSG00000039382	-1.91879	0.000451033	Wdr45
ENSMUSG00000068129	-2.15391	0.000451532	Cst7
ENSMUSG00000030990	-1.77196	0.000452821	Pgap2
ENSMUSG00000070493	-1.94095	0.00045494	Chchd2
ENSMUSG00000089911	-1.05021	0.000455416	Mfsd14a
ENSMUSG00000019470	-2.76559	0.000457975	Xab2
ENSMUSG00000079104	-1.46477	0.000457975	Prps1l3
ENSMUSG00000054648	-2.01587	0.000460634	Zfp869
ENSMUSG00000018820	-2.22586	0.00046168	Zfyve27
ENSMUSG00000029642	-1.30998	0.0004623	Polr1d
ENSMUSG00000018974	-1.37567	0.000462504	Sart3
ENSMUSG00000020949	-1.84336	0.000464428	Fkbp3
ENSMUSG00000039001	-1.95453	0.000466494	Rps21
ENSMUSG00000028932	-2.22083	0.000466919	Psmc2
ENSMUSG00000074129	-1.2526	0.000469049	Rpl13a
ENSMUSG00000049300	-1.87969	0.00046946	Prmt6
ENSMUSG00000030335	-1.66614	0.000470412	Mrpl51
ENSMUSG00000031858	-1.53186	0.000471802	Mau2
ENSMUSG00000035150	-1.42825	0.000472091	Eif2s3x
ENSMUSG00000061032	-1.9856	0.000475232	Rrp1
ENSMUSG00000091577	-1.4704	0.000477987	Gm6211
ENSMUSG00000035293	-2.02412	0.000481551	G2e3
ENSMUSG00000082588	-2.34003	0.000481812	Gm15443
ENSMUSG00000032078	-1.70091	0.000483654	Zpr1
ENSMUSG00000050846	-2.32231	0.000486152	Zfp623
ENSMUSG00000062110	-1.7395	0.000486202	Scfd2
ENSMUSG00000028318	-2.01771	0.00049001	Polr1e
ENSMUSG00000035575	-2.01218	0.000508734	Utp6
ENSMUSG00000058440	-1.1689	0.000508734	Nrf1
ENSMUSG00000044201	-1.4373	0.000508739	Cdc25c
ENSMUSG00000027131	-2.04442	0.00050936	Emc4
ENSMUSG00000036764	-2.27881	0.00051256	Dnajc12
ENSMUSG00000058355	-1.56348	0.000520483	Abce1
ENSMUSG00000074797	-2.33587	0.000520483	Itpa
ENSMUSG00000062093	-1.88252	0.000520713	Gm10110
ENSMUSG00000032119	-1.93615	0.000525794	Hinfp
ENSMUSG00000061207	-1.97716	0.000526494	Stk19
ENSMUSG00000077450	-1.60099	0.000527764	Rab11b
ENSMUSG00000029507	-2.4479	0.000527953	Pus1
ENSMUSG00000021189	-1.36874	0.000528371	Atxn3
ENSMUSG00000037364	-2.01312	0.000530129	Srrt
ENSMUSG00000074088	-1.97038	0.000531486	Snrnp40
ENSMUSG00000022529	-1.56288	0.000534253	Zfp263
ENSMUSG00000062421	-2.14771	0.000534253	Arf2
ENSMUSG00000036299	-1.28433	0.000536612	BC031181
ENSMUSG00000013465	-2.04337	0.000538457	Nelfb
ENSMUSG00000100755	-2.04123	0.000538457	Rps23-ps1
ENSMUSG00000001323	-1.77653	0.000543334	Srr
ENSMUSG00000024498	-1.59226	0.000546387	Tcerg1
ENSMUSG00000028483	-1.00214	0.000546611	Snapc3
ENSMUSG00000071654	-2.14841	0.000547447	Uqcc3
ENSMUSG00000055491	-2.01135	0.000549523	Pprc1
ENSMUSG00000027248	-1.58234	0.000552052	Pdia3
ENSMUSG00000021258	-1.96896	0.000552156	Ccnk
ENSMUSG00000053581	-1.54037	0.000552903	Zfand2a
ENSMUSG00000033943	-1.209	0.000553305	Mga
ENSMUSG00000062116	-2.20504	0.000555128	Zfp954
ENSMUSG00000028466	-2.54298	0.000557911	Creb3
ENSMUSG00000045996	-1.97753	0.000561663	Polr2k
ENSMUSG00000037451	-2.22721	0.000561958	Slc22a20
ENSMUSG00000044763	-2.13449	0.00056804	Trmt10c
ENSMUSG00000024949	-1.42741	0.000568401	Sf1
ENSMUSG00000022672	-2.08653	0.000571843	Prkdc
ENSMUSG00000028741	-2.06675	0.000573019	Mrto4
ENSMUSG00000029033	-2.73879	0.000573019	Acap3
ENSMUSG00000035104	-2.14463	0.000577174	Eva1a
ENSMUSG00000042389	-2.48327	0.000577174	Tsen2
ENSMUSG00000043998	-2.38228	0.000577174	Mgat2
ENSMUSG00000057236	-1.83766	0.000582351	Rbbp4
ENSMUSG00000040824	-2.26922	0.000584858	Snrpd2
ENSMUSG00000028800	-1.32081	0.000586458	Hdac1
ENSMUSG00000040034	-1.80446	0.000592825	Nup43
ENSMUSG00000026020	-1.2439	0.000594859	Nop58
ENSMUSG00000039901	-1.44287	0.000597199	Armh3
ENSMUSG00000020929	-2.0238	0.000598938	Eftud2
ENSMUSG00000028655	-1.85414	0.000599177	Mfsd2a
ENSMUSG00000001105	-1.69452	0.000601013	Ift20
ENSMUSG00000038828	-1.96517	0.000603709	Tmem214
ENSMUSG00000051786	-2.27625	0.000604654	Tubgcp6
ENSMUSG00000042111	-0.872985	0.000607568	Ccdc115
ENSMUSG00000031986	-1.94364	0.000608281	Sprtn
ENSMUSG00000019877	-1.47223	0.00061234	Serinc1
ENSMUSG00000002052	-1.30646	0.000613429	Supt6
ENSMUSG00000024007	-1.95076	0.000620129	Ppil1
ENSMUSG00000022601	-1.51655	0.000625224	Zbtb11
ENSMUSG00000060419	-2.61709	0.000631872	Rps16-ps2
ENSMUSG00000037071	-2.04419	0.000633075	Scd1
ENSMUSG00000094278	-2.26332	0.000636833	Gm12626
ENSMUSG00000031072	-1.80017	0.000640041	LTO1
ENSMUSG00000028063	-1.48345	0.000647949	Lmna
ENSMUSG00000038150	-2.58603	0.000654379	Ormdl3
ENSMUSG00000029625	-1.72494	0.000654822	Cpsf4
ENSMUSG00000031755	-2.40744	0.000656692	Bbs2
ENSMUSG00000012848	-1.63134	0.000657364	Rps5
ENSMUSG00000043522	-2.0716	0.000657364	A430060F13Rik
ENSMUSG00000068739	-2.45017	0.000657364	Sars
ENSMUSG00000032290	-1.9137	0.000659957	Ptpn9
ENSMUSG00000093421	-2.01957	0.000665236	Obox3-ps6
ENSMUSG00000042797	-2.24614	0.00066606	Aqp11
ENSMUSG00000021639	-2.33965	0.00066654	Gtf2h2
ENSMUSG00000035666	-1.90096	0.000666708	Gtf3c4
ENSMUSG00000028772	-1.30399	0.000671032	Zcchc17
ENSMUSG00000040549	-1.12911	0.000674961	Ckap5
ENSMUSG00000027947	-2.18941	0.000675115	Il6ra
ENSMUSG00000027324	-1.97024	0.000676604	Rpusd2
ENSMUSG00000078923	-1.46122	0.000683913	Ube2v1
ENSMUSG00000058546	-2.00178	0.000684768	Rpl23a
ENSMUSG00000052456	-1.70832	0.000685314	Asna1
ENSMUSG00000018697	-1.69912	0.000690211	Aatf
ENSMUSG00000023030	-1.46094	0.000691349	Slc11a2
ENSMUSG00000074030	-2.35822	0.000693444	Exoc8
ENSMUSG00000048833	-1.70913	0.000693462	Slc39a9
ENSMUSG00000098134	-1.68513	0.00070362	Rnf113a2
ENSMUSG00000081249	-2.07881	0.000706794	Gm11517
ENSMUSG00000008475	-1.8188	0.000709423	Arpc5
ENSMUSG00000060548	-2.65751	0.000712495	Tnfrsf19
ENSMUSG00000021806	-2.43863	0.000712673	Nid2
ENSMUSG00000054226	-2.81011	0.000717428	Tprkb
ENSMUSG00000062867	-1.95016	0.000719661	Impdh2
ENSMUSG00000036672	-1.46282	0.000725465	Cenpt
ENSMUSG00000034023	-1.97336	0.000727666	Fancd2
ENSMUSG00000042063	-1.99889	0.000729475	Zfp386
ENSMUSG00000026785	-2.58725	0.00072998	Pkn3
ENSMUSG00000030401	-2.07366	0.000730874	Rtn2
ENSMUSG00000036769	-2.00662	0.00073509	Wdr44
ENSMUSG00000015748	-2.14409	0.000740375	Prpf3
ENSMUSG00000089824	-2.00067	0.000743492	Rbm12
ENSMUSG00000038252	-1.82957	0.000743952	Ncapd2
ENSMUSG00000032401	-2.25425	0.000745078	Lctl
ENSMUSG00000028099	-1.59309	0.000745983	Polr3c
ENSMUSG00000029817	-1.83174	0.000746575	Tra2a
ENSMUSG00000030846	-1.89117	0.000749155	Tial1
ENSMUSG00000028495	-2.47948	0.000757587	Rps6
ENSMUSG00000069089	-1.65207	0.00076794	Cdk7
ENSMUSG00000032553	-1.15584	0.000770109	Srprb
ENSMUSG00000055401	-2.56381	0.000772701	Fbxo6
ENSMUSG00000026173	-2.07774	0.000773764	Plcd4
ENSMUSG00000094483	-1.9518	0.000774093	Purb
ENSMUSG00000025135	-1.73136	0.00077712	Anapc11
ENSMUSG00000028992	-1.66629	0.000780396	Nmnat1
ENSMUSG00000049728	-2.35481	0.000781005	Zfp668
ENSMUSG00000096745	-2.09119	0.000781005	Gm12622
ENSMUSG00000004359	-2.02456	0.000783136	Spic
ENSMUSG00000055184	-1.44298	0.000783209	Fam72a
ENSMUSG00000009079	-1.38111	0.000783837	Ewsr1
ENSMUSG00000027422	-2.21973	0.000787023	Rrbp1
ENSMUSG00000078517	-1.6277	0.000787185	Emc1
ENSMUSG00000019432	-2.12599	0.000790198	Ddx39b
ENSMUSG00000066150	-0.972169	0.000790734	Slc31a1
ENSMUSG00000055041	-2.40854	0.000793654	Commd5
ENSMUSG00000027787	-1.52657	0.000801319	Nmd3
ENSMUSG00000001288	-2.28079	0.000801355	Rarg
ENSMUSG00000049516	-1.78745	0.000808693	Spty2d1
ENSMUSG00000106864	-1.17206	0.000808693	Gtf3c2
ENSMUSG00000034206	-1.41609	0.000808698	Polq
ENSMUSG00000017176	-2.31615	0.000809645	Nt5c3b
ENSMUSG00000113623	-1.5804	0.000816765	Gm48691
ENSMUSG00000063229	-1.32977	0.000819657	Ldha
ENSMUSG00000024002	-0.84695	0.000819732	Brd4
ENSMUSG00000025289	-2.11077	0.000819732	Prdx4
ENSMUSG00000030815	-1.75841	0.000821311	Phkg2
ENSMUSG00000024824	-1.5377	0.000823336	Rad9a
ENSMUSG00000085492	-1.86769	0.000824517	Trmt61b
ENSMUSG00000059939	-1.87521	0.000826529	9430015G10Rik
ENSMUSG00000009575	-1.31876	0.000830222	Cbx5
ENSMUSG00000062519	-1.95163	0.000839325	Zfp398
ENSMUSG00000040413	-2.25571	0.000839342	Timd2
ENSMUSG00000034320	-1.48351	0.000840401	Slc26a2
ENSMUSG00000057036	-2.27248	0.000841662	Gm7536
ENSMUSG00000048720	-2.12917	0.000843612	Tbc1d12
ENSMUSG00000099881	-1.84964	0.000849995	2810013P06Rik
ENSMUSG00000021546	-0.79152	0.000850007	Hnrnpk
ENSMUSG00000034329	-2.09836	0.000851865	Brip1
ENSMUSG00000000384	-1.48704	0.000859286	Tbrg4
ENSMUSG00000030816	-1.64004	0.000864613	Rnf40
ENSMUSG00000030116	-2.09605	0.000869182	Mfap5
ENSMUSG00000090862	-1.93082	0.000870337	Rps13
ENSMUSG00000025337	-1.47122	0.000871907	Sbds
ENSMUSG00000027384	-1.76594	0.000876739	Ndufaf5
ENSMUSG00000094566	-1.81231	0.000877265	Gm12620
ENSMUSG00000027722	-1.5613	0.000882602	Spata5
ENSMUSG00000033885	-1.52859	0.000888606	Pxk
ENSMUSG00000027185	-1.90242	0.000891218	Nat10
ENSMUSG00000022234	-1.50759	0.000891547	Cct5
ENSMUSG00000042684	-2.51704	0.000891559	Npl
ENSMUSG00000037661	-2.01474	0.000893064	Gpr160
ENSMUSG00000097327	-2.12372	0.00089599	E030030I06Rik
ENSMUSG00000033446	-2.16653	0.000897586	Lpar6
ENSMUSG00000057219	-1.80417	0.000897798	Armc7
ENSMUSG00000021413	-1.37546	0.000900182	Prpf4b
ENSMUSG00000002010	-2.02207	0.000907226	Idh3g
ENSMUSG00000081402	-1.60057	0.000907226	Gm15455
ENSMUSG00000096528	-1.72581	0.000907226	G430049J08Rik
ENSMUSG00000001380	-1.42966	0.000911669	Hars
ENSMUSG00000020850	-1.75089	0.000911669	Prpf8
ENSMUSG00000021497	-1.43915	0.000912611	Txndc15
ENSMUSG00000024963	-2.12684	0.000914886	Dnajc4
ENSMUSG00000026788	-2.18942	0.000914886	Zbtb43
ENSMUSG00000032518	-2.17734	0.000914886	Rpsa
ENSMUSG00000018572	-1.02984	0.000920201	Phf23
ENSMUSG00000006728	-1.99671	0.000930848	Cdk4
ENSMUSG00000025395	-1.93642	0.000930848	Prim1
ENSMUSG00000098274	-1.75082	0.00093253	Rpl24
ENSMUSG00000041846	-0.989901	0.000934456	Ppp4r3a
ENSMUSG00000018417	-1.35942	0.00093711	Myo1b
ENSMUSG00000039929	-1.50289	0.000938954	Urb1
ENSMUSG00000028651	-1.76273	0.000947723	Ppie
ENSMUSG00000020409	-1.09889	0.00095497	Slu7
ENSMUSG00000008683	-1.58424	0.000964204	Rps15a
ENSMUSG00000020755	-1.98233	0.000970984	Sap30bp
ENSMUSG00000017550	-1.23487	0.000975061	Atad5
ENSMUSG00000001632	-1.65183	0.000977137	Brpf1
ENSMUSG00000031357	-1.95047	0.000998294	Syap1
ENSMUSG00000036992	-1.22595	0.0010015	Nxt1
ENSMUSG00000004127	-2.55616	0.00100235	Trmt10a
ENSMUSG00000018932	-1.97825	0.00100882	Map2k3
ENSMUSG00000001542	-1.56441	0.00101139	Ell2
ENSMUSG00000016409	-2.66325	0.00101568	Nkap
ENSMUSG00000036636	-1.97905	0.00101568	Clcn7
ENSMUSG00000041346	-1.86931	0.00101568	Wrap53
ENSMUSG00000032221	-2.28937	0.00102242	Mns1
ENSMUSG00000001436	-2.86367	0.0010235	Slc19a1
ENSMUSG00000032126	-1.6333	0.00102925	Hmbs
ENSMUSG00000026972	-1.1516	0.00103173	Arrdc1
ENSMUSG00000038002	-2.13972	0.00103686	Cramp1l
ENSMUSG00000021190	-1.31507	0.00104736	Lgmn
ENSMUSG00000028668	-1.17299	0.00106319	Eloa
ENSMUSG00000069844	-2.57902	0.00106996	Sco1
ENSMUSG00000039328	-0.928936	0.00107231	Rnf122
ENSMUSG00000001785	-1.8758	0.001075	Pwp1
ENSMUSG00000026374	-2.18965	0.00107562	Tsn
ENSMUSG00000003131	-1.49247	0.00107563	Pafah1b2
ENSMUSG00000043155	-2.37356	0.00107685	Hpdl
ENSMUSG00000045664	-1.6045	0.00107761	Cdc42ep2
ENSMUSG00000020752	-1.83778	0.00108486	Recql5
ENSMUSG00000019214	-1.62002	0.0010853	Chtf18
ENSMUSG00000036693	-2.01651	0.0010855	Nop14
ENSMUSG00000020400	-2.09032	0.00108625	Tnip1
ENSMUSG00000085546	-2.55449	0.00109362	Gm14252
ENSMUSG00000027365	-1.09006	0.00109666	Trpm7
ENSMUSG00000025487	-2.22922	0.00110079	Psmd13
ENSMUSG00000068391	-2.22409	0.00110381	Chrac1
ENSMUSG00000026201	-1.7463	0.00110937	Stk16
ENSMUSG00000026670	-1.1462	0.00111334	Uap1
ENSMUSG00000028718	-1.78167	0.00112362	Stil
ENSMUSG00000032998	-1.04208	0.00112807	Foxj3
ENSMUSG00000055302	-1.79598	0.00113466	Mrfap1
ENSMUSG00000031232	-1.72966	0.00113917	Magt1
ENSMUSG00000051220	-1.63753	0.00113917	Ercc6l
ENSMUSG00000097177	-1.69463	0.00114487	9330159M07Rik
ENSMUSG00000024583	-1.4443	0.00115036	Txnl1
ENSMUSG00000000148	-2.35677	0.0011544	Brat1
ENSMUSG00000027011	-1.18773	0.00115446	Ube2e3
ENSMUSG00000031168	-2.20717	0.00115743	Ebp
ENSMUSG00000033658	-1.77512	0.00116555	Ddx19b
ENSMUSG00000056228	-1.93599	0.00116704	Cars2
ENSMUSG00000026019	-1.43465	0.00117036	Wdr12
ENSMUSG00000021264	-1.7531	0.00117411	Yy1
ENSMUSG00000022992	-0.878585	0.0011748	Kansl2
ENSMUSG00000029730	-1.69804	0.00117591	Mcm7
ENSMUSG00000049969	-1.68543	0.00118255	Plekhf2
ENSMUSG00000116564	-1.53593	0.00118255	Riok2
ENSMUSG00000037993	-1.58766	0.00118336	Dhx38
ENSMUSG00000025785	-1.60267	0.0011937	Exosc7
ENSMUSG00000061613	-1.59041	0.0012023	U2af1
ENSMUSG00000009566	-1.05358	0.00120677	Fpgs
ENSMUSG00000020629	-1.8045	0.00121958	Adi1
ENSMUSG00000025764	-1.70513	0.00123474	Jade1
ENSMUSG00000061559	-2.01637	0.00123888	Wdr61
ENSMUSG00000059409	-1.28411	0.00124029	Ppp2r5d
ENSMUSG00000021218	-0.788987	0.00124043	Gdi2
ENSMUSG00000029464	-1.65074	0.00124043	Gpn3
ENSMUSG00000004897	-1.64438	0.00124565	Hdgf
ENSMUSG00000028334	-1.50156	0.00125274	Nans
ENSMUSG00000029649	-1.79546	0.00125294	Pomp
ENSMUSG00000030200	-1.96293	0.00126168	Bcl2l14
ENSMUSG00000057863	-2.20223	0.00128396	Rpl36
ENSMUSG00000041319	-2.30824	0.00128742	Thoc6
ENSMUSG00000078348	-1.67013	0.00128742	Sf3b5
ENSMUSG00000037601	-2.02966	0.00130139	Nme1
ENSMUSG00000004364	-1.23968	0.00131294	Cul3
ENSMUSG00000021910	-1.40745	0.00131744	Nisch
ENSMUSG00000020332	-2.17679	0.00131891	Meikin
ENSMUSG00000027326	-1.57286	0.00132084	Knl1
ENSMUSG00000041958	-1.40174	0.00133288	Pigs
ENSMUSG00000029578	-1.93704	0.00133424	Wipi2
ENSMUSG00000037197	-1.25336	0.00133624	Rbm17
ENSMUSG00000007458	-0.980676	0.00134061	M6pr
ENSMUSG00000027677	-2.15084	0.00134193	Ttc14
ENSMUSG00000031278	-1.74353	0.00134651	Acsl4
ENSMUSG00000006219	-1.9992	0.00135399	Fblim1
ENSMUSG00000032435	-1.48128	0.00135605	Dync1li1
ENSMUSG00000026039	-1.34767	0.00135702	Sgo2a
ENSMUSG00000026516	-1.43777	0.00135908	Nvl
ENSMUSG00000031731	-1.38632	0.00137021	Ap1g1
ENSMUSG00000041720	-1.71758	0.00137378	Pi4ka
ENSMUSG00000050229	-1.56247	0.00137501	Pigm
ENSMUSG00000023764	-1.56273	0.00137811	Sfi1
ENSMUSG00000018143	-2.04313	0.00138368	Mafk
ENSMUSG00000019773	-1.65007	0.00138372	Fbxo5
ENSMUSG00000020692	-1.71902	0.00138549	Nle1
ENSMUSG00000028478	-2.15541	0.00138605	Clta
ENSMUSG00000048897	-1.70187	0.00140486	Zfp710
ENSMUSG00000026641	-1.47516	0.00141096	Usf1
ENSMUSG00000021028	-1.72716	0.0014173	Mbip
ENSMUSG00000052031	-2.26414	0.0014173	Tagap1
ENSMUSG00000061787	-1.71427	0.00141856	Rps17
ENSMUSG00000032939	-1.04612	0.00142031	Nup93
ENSMUSG00000033767	-1.52304	0.00142099	Tmem131l
ENSMUSG00000024436	-1.7151	0.00142156	Mrps18b
ENSMUSG00000000320	-1.29513	0.00143133	Alox12
ENSMUSG00000044715	-1.99451	0.00145651	Gskip
ENSMUSG00000018541	-1.78618	0.00145777	Cwc25
ENSMUSG00000039953	-1.62879	0.00145777	Clstn1
ENSMUSG00000079478	-2.29125	0.00145962	Znrd2
ENSMUSG00000028882	-1.27321	0.00146589	Ppp1r8
ENSMUSG00000022957	-1.27253	0.00146828	Itsn1
ENSMUSG00000050199	-1.7588	0.00147858	Lgr4
ENSMUSG00000058709	-1.71648	0.00147858	Egln2
ENSMUSG00000018446	-1.8877	0.00149451	C1qbp
ENSMUSG00000033174	-2.18574	0.00149737	Mgll
ENSMUSG00000040033	-1.71107	0.00150289	Stat2
ENSMUSG00000002983	-1.91567	0.00153027	Relb
ENSMUSG00000011179	-1.24178	0.00153027	Odc1
ENSMUSG00000027845	-1.63657	0.00153027	Dclre1b
ENSMUSG00000007892	-1.45981	0.00155662	Rplp1
ENSMUSG00000026669	-1.37287	0.00155662	Mcm10
ENSMUSG00000049489	-2.16593	0.00155908	Ccnq
ENSMUSG00000019756	-1.59229	0.00156131	Prl8a1
ENSMUSG00000001305	-1.73554	0.00156898	Rrp15
ENSMUSG00000024391	-2.12445	0.00157052	Apom
ENSMUSG00000031314	-1.94298	0.00157429	Taf1
ENSMUSG00000021114	-1.41394	0.00157975	Atp6v1d
ENSMUSG00000040651	-1.5123	0.00157975	Tasor
ENSMUSG00000022283	-2.03445	0.00158763	Pabpc1
ENSMUSG00000055817	-1.46579	0.00159485	Mta3
ENSMUSG00000030536	-1.62644	0.00159871	Iqgap1
ENSMUSG00000012117	-1.54004	0.00159875	Dhdds
ENSMUSG00000024258	-1.23138	0.0016132	Polr2d
ENSMUSG00000031657	-1.68689	0.00161981	Heatr3
ENSMUSG00000035578	-1.87548	0.00163203	Iqcg
ENSMUSG00000042590	-1.42982	0.0016334	Ipo11
ENSMUSG00000027487	-2.21146	0.00163383	Cdk5rap1
ENSMUSG00000062627	-1.18079	0.00163896	Mysm1
ENSMUSG00000026887	-1.8954	0.00164896	Mrrf
ENSMUSG00000012123	-2.37696	0.00165193	Crybg2
ENSMUSG00000049553	-1.66166	0.00165193	Polr1a
ENSMUSG00000004071	-0.936519	0.00165401	Cdip1
ENSMUSG00000020424	-1.57223	0.00165401	Castor1
ENSMUSG00000037686	-2.65853	0.00165401	Aspg
ENSMUSG00000078626	-1.93053	0.00165401	Gm12790
ENSMUSG00000051427	-1.72843	0.00166149	Ccdc157
ENSMUSG00000034218	-1.30524	0.00167158	Atm
ENSMUSG00000043183	-1.90326	0.00167785	Simc1
ENSMUSG00000039130	-1.59922	0.00168833	Zc3hc1
ENSMUSG00000045078	-1.61675	0.0016989	Rnf216
ENSMUSG00000048429	-2.04943	0.0016989	Timm29
ENSMUSG00000009030	-1.6648	0.00170749	Pdcl
ENSMUSG00000062309	-2.07815	0.00171051	Rpp25
ENSMUSG00000029265	-1.65123	0.0017193	Dr1
ENSMUSG00000038722	-1.59194	0.0017231	Bud31
ENSMUSG00000020064	-1.54776	0.00172699	Herc4
ENSMUSG00000022526	-1.7565	0.00172846	Zfp251
ENSMUSG00000042097	-2.27394	0.00173135	Zfp239
ENSMUSG00000067399	-2.30412	0.00173251	Trim43c
ENSMUSG00000022114	-1.64145	0.00173401	Spry2
ENSMUSG00000024187	-1.51615	0.00175648	Fam234a
ENSMUSG00000041241	-2.45899	0.00176316	Mul1
ENSMUSG00000041037	-2.07913	0.00177169	Irgq
ENSMUSG00000028187	-1.54015	0.00177314	Rpf1
ENSMUSG00000024410	-1.15484	0.00177726	Rmc1
ENSMUSG00000022336	-1.88032	0.0017815	Eif3e
ENSMUSG00000038560	-2.24206	0.00179561	Sp6
ENSMUSG00000019362	-1.33402	0.00180448	D8Ertd738e
ENSMUSG00000004207	-1.87691	0.00181409	Psap
ENSMUSG00000020534	-0.878635	0.00182308	Shmt1
ENSMUSG00000096483	-2.48647	0.00182308	Gm12615
ENSMUSG00000025728	-0.92208	0.00183208	Pigq
ENSMUSG00000020447	-2.41681	0.00183441	Npc1l1
ENSMUSG00000048661	-1.93895	0.00183568	Lemd3
ENSMUSG00000045482	-2.04134	0.00183817	Trrap
ENSMUSG00000013707	-2.05047	0.00183889	Tnfaip8l2
ENSMUSG00000024369	-1.92639	0.00185212	Nelfe
ENSMUSG00000031153	-1.81669	0.00185834	Gripap1
ENSMUSG00000034321	-1.46279	0.00187013	Exosc1
ENSMUSG00000021120	-2.29464	0.00187032	Pigh
ENSMUSG00000038806	-1.10746	0.00187824	Sde2
ENSMUSG00000005566	-1.38932	0.00189043	Trim28
ENSMUSG00000037470	-2.07348	0.00189258	Uggt1
ENSMUSG00000037474	-1.08079	0.0019088	Dtl
ENSMUSG00000041716	-1.78782	0.00191654	Gm20604
ENSMUSG00000071415	-1.34148	0.00191959	Rpl23
ENSMUSG00000024847	-1.39436	0.00193459	Aip
ENSMUSG00000034216	-2.24885	0.00194404	Vps18
ENSMUSG00000029723	-1.83542	0.00196931	Tsc22d4
ENSMUSG00000056131	-1.67016	0.00197847	Pgm3
ENSMUSG00000063785	-1.34758	0.00197847	Utp14a
ENSMUSG00000047126	-1.0714	0.00200135	Cltc
ENSMUSG00000086583	-1.69381	0.00201814	Gm15500
ENSMUSG00000055069	-1.74971	0.00202777	Rab39
ENSMUSG00000031826	-1.13875	0.00204422	Usp10
ENSMUSG00000027349	-1.60379	0.0020524	Fam98b
ENSMUSG00000028392	-1.40957	0.00206515	Bspry
ENSMUSG00000032621	-1.3183	0.00206515	Srek1
ENSMUSG00000043421	-2.05416	0.00206515	Hilpda
ENSMUSG00000062997	-1.76636	0.00207728	Rpl35
ENSMUSG00000068114	-1.88747	0.00208312	Ccdc134
ENSMUSG00000018761	-1.80002	0.00209538	Mpdu1
ENSMUSG00000049755	-1.86435	0.00210283	Zfp672
ENSMUSG00000018405	-2.27212	0.00211057	Mrm1
ENSMUSG00000020869	-1.71663	0.00211057	Lrrc59
ENSMUSG00000023286	-1.49422	0.00214861	Ube2j2
ENSMUSG00000102976	-1.58209	0.00217882	Zc3h11a
ENSMUSG00000028907	-1.40063	0.00218307	Utp11
ENSMUSG00000057322	-1.92454	0.00218428	Rpl38
ENSMUSG00000096192	-1.74913	0.00218558	Gm18856
ENSMUSG00000000399	-1.987	0.00218983	Ndufa9
ENSMUSG00000028583	-1.4332	0.00218983	Pdpn
ENSMUSG00000019494	-1.90603	0.00220014	Cops6
ENSMUSG00000031590	-1.69535	0.00220075	Frg1
ENSMUSG00000026429	-1.34788	0.00220734	Ube2t
ENSMUSG00000043154	-2.02308	0.00221963	Ppp2r3a
ENSMUSG00000032396	-1.47676	0.00222759	Dis3l
ENSMUSG00000064037	-1.40162	0.00224064	Gpn1
ENSMUSG00000054199	-1.09704	0.00226563	Gon4l
ENSMUSG00000055319	-1.25558	0.0022864	Sec23ip
ENSMUSG00000050697	-1.49061	0.00231199	Prkaa1
ENSMUSG00000036822	-1.36925	0.00232355	Topors
ENSMUSG00000039509	-1.58863	0.00235186	Nup133
ENSMUSG00000032116	-1.24424	0.00236996	Stt3a
ENSMUSG00000016181	-1.81073	0.00237165	Utp25
ENSMUSG00000023830	-1.64933	0.00237333	Igf2r
ENSMUSG00000003309	-1.27322	0.00238413	Ap1m2
ENSMUSG00000031487	-1.48802	0.00238625	Brf2
ENSMUSG00000021243	-1.82517	0.00238647	Fcf1
ENSMUSG00000049792	-1.24202	0.00238848	Bag5
ENSMUSG00000094204	-2.12633	0.00240022	Gm21915
ENSMUSG00000054717	-1.30109	0.0024058	Hmgb2
ENSMUSG00000025047	-1.7024	0.00240623	Pdcd11
ENSMUSG00000001270	-1.51879	0.00241797	Ckb
ENSMUSG00000056586	-2.05609	0.00242832	Zar1l
ENSMUSG00000053436	-1.43318	0.00243783	Mapk14
ENSMUSG00000041303	-1.55147	0.00245228	Gtf3c3
ENSMUSG00000053801	-2.70129	0.00245827	Grwd1
ENSMUSG00000024209	-2.15428	0.00246087	Acsbg3
ENSMUSG00000022945	-2.09651	0.00246193	Chaf1b
ENSMUSG00000096472	-1.53362	0.00246193	Cdkn2d
ENSMUSG00000059040	-2.60361	0.00246538	Eno1b
ENSMUSG00000067219	-2.1903	0.00246538	Nipal1
ENSMUSG00000000088	-2.11725	0.00247662	Cox5a
ENSMUSG00000030697	-1.16628	0.00249049	Ppp4c
ENSMUSG00000059327	-1.71249	0.00249409	Eda
ENSMUSG00000021690	-2.01231	0.00249414	Jmy
ENSMUSG00000096259	-2.30377	0.00249648	Gm3106
ENSMUSG00000027285	-1.69175	0.00249967	Haus2
ENSMUSG00000053746	-2.278	0.00250495	Ptrh1
ENSMUSG00000074997	-1.45606	0.0025145	Pin1rt1
ENSMUSG00000003420	-2.11337	0.00251515	Fcgrt
ENSMUSG00000027612	-2.56903	0.00251749	Mmp24
ENSMUSG00000021494	-1.67914	0.00252471	Ddx41
ENSMUSG00000071653	-1.38842	0.00252471	1810009A15Rik
ENSMUSG00000038013	-1.47189	0.0025294	Wipf2
ENSMUSG00000051043	-1.56288	0.00253007	Gprc5c
ENSMUSG00000018428	-1.39975	0.00254679	Akap1
ENSMUSG00000062070	-1.24888	0.00254679	Pgk1
ENSMUSG00000029836	-2.07387	0.00257556	Cbx3
ENSMUSG00000026803	-1.40878	0.00257649	Ttf1
ENSMUSG00000005374	-1.79326	0.00258509	Tbl2
ENSMUSG00000031059	-1.52117	0.00258763	Ndufb11
ENSMUSG00000062169	-1.50416	0.00258763	Cnih4
ENSMUSG00000018239	-1.21284	0.00261277	Zcchc10
ENSMUSG00000037204	-1.39835	0.00263936	Atg101
ENSMUSG00000007035	-1.85424	0.00264057	Msh5
ENSMUSG00000062773	-2.69512	0.0026406	Tex101
ENSMUSG00000024974	-1.21126	0.0026433	Smc3
ENSMUSG00000020649	-0.959131	0.00264655	Rrm2
ENSMUSG00000027395	-1.51416	0.00264655	Polr1b
ENSMUSG00000032178	-1.10739	0.00265457	Ilf3
ENSMUSG00000024841	-1.03708	0.00265676	Eif1ad
ENSMUSG00000024767	-1.53682	0.00270188	Otub1
ENSMUSG00000000365	-1.66541	0.00270277	Rnf17
ENSMUSG00000005370	-1.30229	0.00270448	Msh6
ENSMUSG00000022051	-0.829295	0.00271427	Bnip3l
ENSMUSG00000024283	-1.21853	0.00274403	Wac
ENSMUSG00000027882	-1.59512	0.00274403	Stxbp3
ENSMUSG00000107142	-2.0162	0.00274537	4930566F21Rik
ENSMUSG00000069835	-2.22266	0.00275684	Sat2
ENSMUSG00000005936	-0.889708	0.00275879	Kctd20
ENSMUSG00000006335	-1.4649	0.00275953	Tfpt
ENSMUSG00000109865	-1.32478	0.00276023	Hspa14
ENSMUSG00000021242	-0.936192	0.00277183	Npc2
ENSMUSG00000094005	-1.84702	0.00278481	Gm12625
ENSMUSG00000060477	-2.11298	0.00279496	Irak2
ENSMUSG00000033102	-1.22447	0.00280961	Cdc14b
ENSMUSG00000078816	-1.84322	0.00281392	Prkcg
ENSMUSG00000036550	-0.970585	0.00289546	Cnot1
ENSMUSG00000034194	-2.16586	0.00289777	R3hcc1
ENSMUSG00000029198	-1.52005	0.00291309	Grpel1
ENSMUSG00000041920	-1.15191	0.00293012	Slc16a6
ENSMUSG00000026034	-1.14689	0.00293019	Clk1
ENSMUSG00000029559	-1.68036	0.00293817	2210016L21Rik
ENSMUSG00000035007	-2.29946	0.00294506	Rundc1
ENSMUSG00000027822	-1.91235	0.00295394	Slc33a1
ENSMUSG00000025915	-1.23285	0.00296935	Sgk3
ENSMUSG00000052146	-1.39446	0.00297325	Rps10
ENSMUSG00000027806	-1.00375	0.0029753	Tsc22d2
ENSMUSG00000037563	-1.61848	0.0029753	Rps16
ENSMUSG00000041859	-2.3862	0.0029753	Mcm3
ENSMUSG00000085114	-2.1178	0.0029765	1600025M17Rik
ENSMUSG00000037279	-1.91662	0.00298188	Ovol2
ENSMUSG00000032398	-2.09261	0.00298359	Snapc5
ENSMUSG00000003731	-1.36475	0.00298673	Kpna6
ENSMUSG00000003814	-1.20579	0.00300182	Calr
ENSMUSG00000002846	-2.00282	0.00300369	Timmdc1
ENSMUSG00000039182	-1.76879	0.00301007	AW209491
ENSMUSG00000043207	-0.751192	0.00301346	Zmpste24
ENSMUSG00000016256	-1.99156	0.00304107	Ctsz
ENSMUSG00000051735	-1.92808	0.00306237	Rinl
ENSMUSG00000031953	-1.47525	0.00307494	Tmem170
ENSMUSG00000023106	-1.6907	0.00307523	Denr
ENSMUSG00000023170	-2.28978	0.00311637	Gps2
ENSMUSG00000079455	-1.55328	0.00318086	Gm16026
ENSMUSG00000039356	-1.33136	0.00320026	Exosc2
ENSMUSG00000042428	-2.48768	0.00320722	Mgat3
ENSMUSG00000040550	-0.677527	0.00321914	Otud6b
ENSMUSG00000018923	-1.84661	0.0032376	Med11
ENSMUSG00000020385	-1.65552	0.00324466	Clk4
ENSMUSG00000038533	-1.20606	0.00325866	Cbfa2t2
ENSMUSG00000021895	-1.60203	0.0032638	Arhgef3
ENSMUSG00000005505	-1.6583	0.00326561	Kbtbd4
ENSMUSG00000018379	-1.31098	0.00332478	Srsf1
ENSMUSG00000003752	-1.87882	0.00332538	Itpkc
ENSMUSG00000038970	-1.84189	0.00333296	Lmtk2
ENSMUSG00000018920	-2.36751	0.00333877	Cxcl16
ENSMUSG00000008348	-1.20856	0.00334754	Ubc
ENSMUSG00000024827	-2.02375	0.00335329	Gldc
ENSMUSG00000031320	-1.8579	0.00341021	Rps4x
ENSMUSG00000075415	-2.27701	0.00341021	Fnbp1
ENSMUSG00000037405	-1.52366	0.00346293	Icam1
ENSMUSG00000010760	-1.97663	0.00346677	Phlda2
ENSMUSG00000060739	-1.06743	0.00346677	Nsa2
ENSMUSG00000027133	-1.2692	0.00349166	Nop10
ENSMUSG00000052374	-1.6269	0.00349166	Actn2
ENSMUSG00000048787	-1.23476	0.00354681	Dcun1d3
ENSMUSG00000074656	-0.726453	0.00355459	Eif2s2
ENSMUSG00000028936	-1.58105	0.00357756	Rpl22
ENSMUSG00000048707	-1.68365	0.00357756	Tprn
ENSMUSG00000026956	-2.68262	0.00358379	Uap1l1
ENSMUSG00000040040	-1.94732	0.00358675	Ift88
ENSMUSG00000024858	-1.85762	0.00360006	Grk2
ENSMUSG00000035051	-1.49293	0.0036488	Dhx57
ENSMUSG00000053134	-0.946107	0.00365412	Supt7l
ENSMUSG00000073794	-2.23826	0.00365702	I0C0044D17Rik
ENSMUSG00000041697	-1.12788	0.00367125	Cox6a1
ENSMUSG00000046909	-2.1535	0.00367861	Tefm
ENSMUSG00000000827	-0.774581	0.00368355	Tpd52l2
ENSMUSG00000028837	-0.95696	0.00368928	Psmb2
ENSMUSG00000009207	-1.25717	0.00369273	Lnpk
ENSMUSG00000042138	-1.73073	0.00369528	Msantd2
ENSMUSG00000029535	-1.41393	0.00370163	Triap1
ENSMUSG00000034748	-1.32568	0.00370869	Sirt6
ENSMUSG00000051257	-2.28303	0.00374726	Trap1a
ENSMUSG00000026977	-1.0289	0.00376447	Marchf7
ENSMUSG00000051557	-2.06646	0.00377763	Pusl1
ENSMUSG00000033788	-2.60231	0.0037966	Dysf
ENSMUSG00000079509	-1.58556	0.00384518	Zfx
ENSMUSG00000023150	-1.20068	0.00384639	Ivns1abp
ENSMUSG00000031796	-1.53071	0.00385759	Cfap20
ENSMUSG00000002984	-2.28891	0.0038739	Tomm40
ENSMUSG00000031299	-1.43746	0.00389281	Pdha1
ENSMUSG00000023994	-1.73553	0.00390676	Nfya
ENSMUSG00000020973	-1.90797	0.003921	Dnaaf2
ENSMUSG00000003271	-2.15653	0.00392368	Sult2b1
ENSMUSG00000029482	-1.85252	0.0039277	Aacs
ENSMUSG00000037921	-2.13711	0.00394665	Ddx60
ENSMUSG00000039087	-1.27511	0.00395083	Rreb1
ENSMUSG00000021245	-1.70819	0.00395199	Mlh3
ENSMUSG00000008129	-1.88837	0.00396264	4930432K21Rik
ENSMUSG00000020890	-2.09979	0.00397216	Gucy2e
ENSMUSG00000028145	-1.53141	0.00397216	Them4
ENSMUSG00000028708	-1.49867	0.00398861	Mknk1
ENSMUSG00000035297	-0.905669	0.00401464	Cops4
ENSMUSG00000024370	-1.38472	0.00403146	Cdc23
ENSMUSG00000038095	-1.08549	0.00403439	Sbno1
ENSMUSG00000052926	-2.23909	0.00403804	Rnaseh2a
ENSMUSG00000033961	-2.23714	0.00404945	Zfp446
ENSMUSG00000092417	-1.5001	0.00405053	Gpank1
ENSMUSG00000022551	-1.99579	0.00405594	Cyc1
ENSMUSG00000015749	-1.04433	0.00407728	Anp32e
ENSMUSG00000038374	-1.28272	0.00408004	Rbm8a
ENSMUSG00000097908	-1.99902	0.00408818	4933404O12Rik
ENSMUSG00000038188	-2.3353	0.00411084	Scarf1
ENSMUSG00000026491	-0.764962	0.00411252	Ahctf1
ENSMUSG00000026558	-1.60198	0.00411913	Uck2
ENSMUSG00000036352	-1.62581	0.00412347	Ubac1
ENSMUSG00000012422	-1.70644	0.00413033	Tmem167
ENSMUSG00000027405	-1.23922	0.00413033	Nop56
ENSMUSG00000029621	-1.46166	0.00413033	Arpc1a
ENSMUSG00000042625	-2.05219	0.00414065	Safb2
ENSMUSG00000002814	-1.49623	0.00414972	Top3a
ENSMUSG00000106738	-1.25587	0.00417292	Gm5
ENSMUSG00000003808	-1.48364	0.00417704	Farsa
ENSMUSG00000001525	-1.17333	0.00418649	Tubb5
ENSMUSG00000002068	-1.32805	0.00418993	Ccne1
ENSMUSG00000006585	-1.45987	0.004193	Cdt1
ENSMUSG00000025612	-1.95275	0.00419713	Bach1
ENSMUSG00000030407	-1.93871	0.00419713	Qpctl
ENSMUSG00000030847	-2.11829	0.00421453	Bag3
ENSMUSG00000000301	-1.51432	0.00423464	Pemt
ENSMUSG00000002372	-0.847026	0.00423464	Ranbp3
ENSMUSG00000031960	-1.3366	0.00423464	Aars
ENSMUSG00000115708	-1.64073	0.00424855	Gm49187
ENSMUSG00000100205	-1.50889	0.00425177	Gm4850
ENSMUSG00000029433	-1.22348	0.00425875	Diablo
ENSMUSG00000027079	-1.09828	0.0042855	Clp1
ENSMUSG00000034391	-0.895234	0.00429254	Fbxo15
ENSMUSG00000037742	-0.887492	0.00429783	Eef1a1
ENSMUSG00000003234	-1.38275	0.00430264	Abcf3
ENSMUSG00000020135	-2.44918	0.0043209	Apc2
ENSMUSG00000040414	-1.69026	0.00432787	Slc25a28
ENSMUSG00000017307	-1.62399	0.00434707	Acot8
ENSMUSG00000058486	-2.22249	0.00434707	Wdr91
ENSMUSG00000001674	-1.28346	0.00436336	Ddx18
ENSMUSG00000025937	-1.43235	0.00438451	Lactb2
ENSMUSG00000050555	-1.70462	0.00438451	Hyls1
ENSMUSG00000090213	-1.74724	0.00438927	Tmem189
ENSMUSG00000029176	-1.60763	0.00440336	Anapc4
ENSMUSG00000070677	-1.11252	0.00440336	D5Ertd577e
ENSMUSG00000109202	-1.90765	0.0044158	Gm21037
ENSMUSG00000067199	-2.01229	0.00442322	Frat1
ENSMUSG00000033819	-2.2412	0.004442	Ppp1r16a
ENSMUSG00000049680	-1.91119	0.00445501	Urgcp
ENSMUSG00000031078	-1.07248	0.00446814	Cttn
ENSMUSG00000068252	-1.38157	0.00448848	Apol7b
ENSMUSG00000038975	-1.88273	0.00449828	Rabggtb
ENSMUSG00000095514	-1.29621	0.00451691	D13Ertd608e
ENSMUSG00000095136	-1.74418	0.00454876	Gm12616
ENSMUSG00000029655	-1.08371	0.00457135	N4bp2l2
ENSMUSG00000079641	-1.43642	0.00458685	Rpl39
ENSMUSG00000032534	-1.88506	0.00462216	Cep63
ENSMUSG00000020277	-1.26187	0.00462313	Pfkl
ENSMUSG00000027080	-1.33338	0.00465009	Med19
ENSMUSG00000114771	-1.29994	0.00465268	Gm49064
ENSMUSG00000036599	-2.21273	0.00470787	Chst12
ENSMUSG00000045252	-1.61511	0.00470787	Zfp574
ENSMUSG00000089774	-1.86542	0.00471149	Slc5a3
ENSMUSG00000021054	-1.58989	0.00471441	Sgpp1
ENSMUSG00000007739	-1.37855	0.00475982	Cct4
ENSMUSG00000048546	-1.12627	0.00478863	Tob2
ENSMUSG00000043716	-1.20482	0.00479651	Rpl7
ENSMUSG00000031939	-1.01252	0.00480839	Taf1d
ENSMUSG00000022983	-1.23393	0.0048165	Scaf4
ENSMUSG00000026754	-1.92138	0.00481706	Golga1
ENSMUSG00000033985	-1.13818	0.00484127	Tesk2
ENSMUSG00000019297	-1.94249	0.00484954	Nop9
ENSMUSG00000030727	-1.57027	0.00484957	Rabep2
ENSMUSG00000033781	-1.81719	0.00486153	Asb13
ENSMUSG00000028702	-1.08686	0.00487145	Rad54l
ENSMUSG00000038489	-0.95092	0.00487285	Polr2l
ENSMUSG00000021306	-1.09176	0.00487316	Gpr137b
ENSMUSG00000051176	-1.81784	0.00487852	Zfp42
ENSMUSG00000024081	-1.14961	0.00493724	Cebpz
ENSMUSG00000061024	-1.82351	0.00494245	Rrs1
ENSMUSG00000040620	-1.0105	0.00495058	Dhx33
ENSMUSG00000052214	-1.55137	0.00500713	Opa3
ENSMUSG00000020899	-1.57894	0.00503778	Pfas
ENSMUSG00000031387	-1.65881	0.0050576	Renbp
ENSMUSG00000019738	-1.80454	0.00506107	Polr2i
ENSMUSG00000036120	-1.599	0.00507367	Rfxank
ENSMUSG00000048007	-1.71847	0.00508536	Timm8a1
ENSMUSG00000025340	-1.69893	0.00508694	Rabgef1
ENSMUSG00000033863	-1.67844	0.00513073	Klf9
ENSMUSG00000002658	-1.17842	0.00514237	Gtf2f1
ENSMUSG00000045394	-1.54399	0.00515495	Epcam
ENSMUSG00000100153	-2.58092	0.00515495	Ppp1ccb
ENSMUSG00000037070	-2.1163	0.00515806	Rbmxl1
ENSMUSG00000041849	-1.57249	0.00515916	Card6
ENSMUSG00000033323	-1.17839	0.00516767	Ctdp1
ENSMUSG00000039329	-0.844769	0.00519006	Tex19.1
ENSMUSG00000078813	-1.66057	0.00519398	Leng1
ENSMUSG00000004221	-1.75001	0.00521236	Ikbkg
ENSMUSG00000096363	-1.71836	0.00523185	Gm12621
ENSMUSG00000022682	-0.61537	0.00523779	Rrn3
ENSMUSG00000041187	-1.70569	0.00527993	Prkd2
ENSMUSG00000036850	-1.36519	0.00536054	Mrpl41
ENSMUSG00000025816	-1.40651	0.00538424	Sec61a2
ENSMUSG00000030751	-1.29663	0.00543091	Psma1
ENSMUSG00000049323	-1.691	0.00545341	Smcr8
ENSMUSG00000020780	-1.59562	0.00546448	Srp68
ENSMUSG00000005410	-1.50019	0.00547141	Mcm5
ENSMUSG00000031913	-1.52787	0.00548601	Vps4a
ENSMUSG00000018209	-1.32624	0.00550352	Stk4
ENSMUSG00000018196	-1.61477	0.00551236	Glrx2
ENSMUSG00000067194	-1.66707	0.00552864	Eif1ax
ENSMUSG00000095680	-2.11407	0.00555776	Gm12627
ENSMUSG00000033589	-1.59132	0.00557041	Reep4
ENSMUSG00000052423	-1.67213	0.00560538	B4galt3
ENSMUSG00000061313	-0.951893	0.00562307	Ddhd2
ENSMUSG00000022800	-1.56325	0.0056269	Fyttd1
ENSMUSG00000030689	-1.11848	0.00562743	Ino80e
ENSMUSG00000043140	-1.52752	0.0056511	Tmem186
ENSMUSG00000046774	-1.98091	0.00572092	8030474K03Rik
ENSMUSG00000006273	-0.844699	0.00573671	Atp6v1b2
ENSMUSG00000072244	-1.39687	0.00573671	Trim6
ENSMUSG00000037016	-1.87662	0.00574094	Frem2
ENSMUSG00000024843	-1.46017	0.00575589	Chka
ENSMUSG00000024082	-1.46377	0.00576301	Ndufaf7
ENSMUSG00000020027	-2.06676	0.00576376	Socs2
ENSMUSG00000040446	-0.773441	0.00577868	Rprd1a
ENSMUSG00000039209	-1.54433	0.00581254	Rpl39l
ENSMUSG00000027342	-0.837257	0.00581752	Pcna
ENSMUSG00000078773	-1.94313	0.00582373	Rad54b
ENSMUSG00000019373	-1.67153	0.00582863	Cops3
ENSMUSG00000030800	-1.85372	0.0058357	Prss8
ENSMUSG00000025474	-1.59784	0.00585451	Tubgcp2
ENSMUSG00000002014	-2.19048	0.0058552	Ssr4
ENSMUSG00000090553	-0.912869	0.00586515	Snrpe
ENSMUSG00000027455	-1.48444	0.0058938	Nsfl1c
ENSMUSG00000020412	-1.52326	0.00595727	Ascc2
ENSMUSG00000003316	-1.56824	0.00597398	Glg1
ENSMUSG00000041235	-0.935612	0.0060061	Chd7
ENSMUSG00000039662	-1.7857	0.00601181	Icmt
ENSMUSG00000051169	-2.08374	0.00603043	Rpusd3
ENSMUSG00000047714	-1.41546	0.00606414	Ppp1r2
ENSMUSG00000045751	-1.29716	0.00607272	Mms22l
ENSMUSG00000110537	-1.84882	0.00607272	Gm4316
ENSMUSG00000029148	-1.03414	0.00613526	Nrbp1
ENSMUSG00000030965	-1.25887	0.00614382	Abraxas2
ENSMUSG00000060519	-1.71531	0.00614869	Tor3a
ENSMUSG00000047412	-0.936816	0.00615153	Zbtb44
ENSMUSG00000020361	-1.54281	0.00620721	Hspa4
ENSMUSG00000021276	-1.81259	0.00620721	Cinp
ENSMUSG00000024604	-1.43567	0.00621562	Rbm22
ENSMUSG00000013593	-1.76631	0.00622296	Ndufs2
ENSMUSG00000027959	-1.5604	0.00625061	Sass6
ENSMUSG00000031154	-1.44818	0.00625061	Otud5
ENSMUSG00000036002	-1.2417	0.00630594	Fam214b
ENSMUSG00000003546	-1.73439	0.00635957	Klc4
ENSMUSG00000034024	-1.04974	0.00635957	Cct2
ENSMUSG00000042118	-1.78348	0.00635957	Bhmt2
ENSMUSG00000024069	-1.56343	0.00639147	Slc30a6
ENSMUSG00000031919	-2.16666	0.00641094	Tmed6
ENSMUSG00000051232	-1.31996	0.00642085	Tmem199
ENSMUSG00000034274	-1.13657	0.00643118	Thoc5
ENSMUSG00000042417	-1.42732	0.00645206	Ccno
ENSMUSG00000048478	-1.89604	0.0064895	Spata33
ENSMUSG00000084883	-1.19252	0.00649844	Ccdc85c
ENSMUSG00000027706	-1.53054	0.00650882	Sec62
ENSMUSG00000035863	-2.04763	0.00655519	Palm
ENSMUSG00000057561	-1.42761	0.00661084	Eif1a
ENSMUSG00000049657	-1.29699	0.00666179	Zbtb5
ENSMUSG00000029034	-1.43618	0.0067242	Ints11
ENSMUSG00000039615	-1.69462	0.0067242	Stub1
ENSMUSG00000079555	-1.28909	0.00675029	Haus3
ENSMUSG00000091957	-2.15239	0.00675029	Rps2-ps10
ENSMUSG00000001750	-1.73555	0.00675108	Tcirg1
ENSMUSG00000033732	-1.01966	0.00675165	Sf3b3
ENSMUSG00000048924	-1.80318	0.00675556	Ccdc125
ENSMUSG00000000194	-1.63227	0.00675751	Gpr107
ENSMUSG00000051343	-1.69045	0.00676736	Rab11fip5
ENSMUSG00000034154	-1.20169	0.00681147	Ino80
ENSMUSG00000021302	-1.41513	0.0068143	Ggps1
ENSMUSG00000014767	-0.878239	0.00684575	Tbp
ENSMUSG00000045594	-1.04339	0.00685515	Glb1
ENSMUSG00000078584	-1.51605	0.0068614	AU022252
ENSMUSG00000028601	-1.69531	0.00686521	Echdc2
ENSMUSG00000002845	-0.768051	0.00688931	Tmem39a
ENSMUSG00000022400	-0.708913	0.00689282	Rbx1
ENSMUSG00000022214	-0.888737	0.00690265	Dcaf11
ENSMUSG00000031754	-1.49826	0.00698237	Nudt21
ENSMUSG00000031967	-1.6788	0.00702603	Afg3l1
ENSMUSG00000021133	-1.4748	0.00702824	Susd6
ENSMUSG00000021018	-1.50949	0.00703048	Polr2h
ENSMUSG00000075558	-1.51788	0.00703048	Gm17151
ENSMUSG00000029345	-1.64651	0.00709068	Tfip11
ENSMUSG00000023072	-1.45423	0.00712061	Cep89
ENSMUSG00000075502	-2.05412	0.0071246	Kbtbd6
ENSMUSG00000043535	-0.910747	0.00723915	Setx
ENSMUSG00000004934	-1.38232	0.00726109	Pias4
ENSMUSG00000033739	-1.60115	0.00727574	Fkbpl
ENSMUSG00000057551	-1.7333	0.00729803	Zfp317
ENSMUSG00000045427	-1.27892	0.00731211	Hnrnph2
ENSMUSG00000029388	-0.923882	0.00731794	Eif2b1
ENSMUSG00000063524	-1.53946	0.00733789	Eno1
ENSMUSG00000046791	-2.22026	0.00736179	Riox1
ENSMUSG00000054808	-1.17775	0.00736491	Actn4
ENSMUSG00000023971	-1.55265	0.0073761	Rrp36
ENSMUSG00000085667	-1.53401	0.0073918	Gm12992
ENSMUSG00000054942	-1.49327	0.00743473	Miga1
ENSMUSG00000013415	-1.80988	0.00745758	Igf2bp1
ENSMUSG00000032097	-1.21005	0.00746688	Ddx6
ENSMUSG00000033319	-0.752122	0.00749607	Fem1c
ENSMUSG00000037020	-1.53538	0.00750044	Wdr62
ENSMUSG00000026600	-1.09983	0.00760334	Soat1
ENSMUSG00000040746	-0.692626	0.00761323	Rnf167
ENSMUSG00000030612	-1.71834	0.00762865	Mrpl46
ENSMUSG00000046010	-1.1933	0.00766501	Zfp830
ENSMUSG00000043782	-1.87755	0.0076737	Bicdl2
ENSMUSG00000032314	-1.23452	0.00770028	Etfa
ENSMUSG00000054469	-0.846819	0.00770028	Lclat1
ENSMUSG00000008301	-1.49227	0.0077125	Phax
ENSMUSG00000029627	-1.62458	0.0077125	Zkscan14
ENSMUSG00000041168	-1.24155	0.0077125	Lonp1
ENSMUSG00000031901	-1.50786	0.00776103	Dus2
ENSMUSG00000008682	-1.59018	0.00784144	Rpl10
ENSMUSG00000086321	-0.834742	0.00784922	Gm11413
ENSMUSG00000032481	-1.30225	0.0078502	Smarcc1
ENSMUSG00000035399	-0.768603	0.00785176	Oser1
ENSMUSG00000009073	-0.983998	0.00790243	Nf2
ENSMUSG00000052812	-0.750238	0.00790243	Atad2b
ENSMUSG00000004980	-1.07664	0.00791028	Hnrnpa2b1
ENSMUSG00000036916	-1.94964	0.00793888	Zfp280c
ENSMUSG00000094328	-1.46846	0.00798025	Tdpoz9
ENSMUSG00000033792	-1.36007	0.00799832	Atp7a
ENSMUSG00000030769	-1.9168	0.00802357	Slc5a11
ENSMUSG00000025781	-0.721913	0.00811113	Atp5c1
ENSMUSG00000055681	-1.42525	0.00811517	Cope
ENSMUSG00000004880	-1.46971	0.00818137	Lbr
ENSMUSG00000078684	-1.74717	0.0081927	5830417I10Rik
ENSMUSG00000020228	-1.60694	0.00824417	Helb
ENSMUSG00000020634	-1.05012	0.00826831	Ubxn2a
ENSMUSG00000015126	-1.81745	0.0082695	Tsr3
ENSMUSG00000020491	-2.37204	0.0082695	2810021J22Rik
ENSMUSG00000057738	-1.19525	0.00827319	Sptan1
ENSMUSG00000005615	-0.817518	0.00832121	Pcyt1a
ENSMUSG00000079036	-0.9463	0.00836535	Alkbh1
ENSMUSG00000020530	-1.29306	0.00838493	Ggnbp2
ENSMUSG00000027177	-1.40037	0.00842491	Hipk3
ENSMUSG00000058006	-1.32928	0.00842924	Mdn1
ENSMUSG00000030382	-2.16743	0.00844586	Slc27a5
ENSMUSG00000032382	-1.7086	0.00844586	Snx1
ENSMUSG00000026319	-1.65125	0.00845456	Relch
ENSMUSG00000033916	-1.60913	0.00849003	Chmp2a
ENSMUSG00000085403	-1.41282	0.0085039	Gm13068
ENSMUSG00000026492	-0.779811	0.0085045	Tfb2m
ENSMUSG00000102404	-1.30364	0.0085168	5530400K19Rik
ENSMUSG00000076432	-0.844109	0.0085314	Ywhaq
ENSMUSG00000072680	-1.40377	0.00853462	Tmem254c
ENSMUSG00000071456	-1.85296	0.00853801	1110002L01Rik
ENSMUSG00000029402	-1.74239	0.00862123	Snrnp35
ENSMUSG00000016757	-2.11676	0.008666	Ttll12
ENSMUSG00000024151	-1.25181	0.008666	Msh2
ENSMUSG00000034064	-1.2269	0.008666	Poglut1
ENSMUSG00000038503	-1.63401	0.008666	Mesd
ENSMUSG00000052428	-1.35076	0.008666	Tmco1
ENSMUSG00000046994	-1.36665	0.00868563	Mars2
ENSMUSG00000019210	-1.10825	0.00869836	Atp6v1e1
ENSMUSG00000019087	-1.11753	0.00870795	Atp6ap1
ENSMUSG00000045004	-2.03022	0.00870795	Spata21
ENSMUSG00000003865	-1.37406	0.00871361	Gys1
ENSMUSG00000007080	-1.76574	0.00871501	Pole
ENSMUSG00000001998	-1.15349	0.00874664	Ap4e1
ENSMUSG00000018821	-1.67599	0.00874664	Avpi1
ENSMUSG00000020720	-1.54375	0.00874664	Psmd12
ENSMUSG00000050917	-2.31829	0.00880435	Fgf4
ENSMUSG00000040177	-1.58361	0.0088074	2310057M21Rik
ENSMUSG00000033166	-1.53366	0.00886154	Dis3
ENSMUSG00000036281	-1.73085	0.00893734	Snapc4
ENSMUSG00000020456	-1.49707	0.0090522	Ogdh
ENSMUSG00000011267	-1.10817	0.00910119	Zfp296
ENSMUSG00000037415	-1.32932	0.00910263	Ranbp10
ENSMUSG00000041215	-1.37435	0.00921692	Yeats2
ENSMUSG00000055670	-1.53932	0.00922289	Zzef1
ENSMUSG00000019961	-1.01547	0.00926836	Tmpo
ENSMUSG00000005625	-1.00667	0.00926891	Psmd4
ENSMUSG00000025917	-1.18219	0.00926943	Cops5
ENSMUSG00000091228	-2.33661	0.00927352	Gm20390
ENSMUSG00000062510	-2.02034	0.00929161	Nsl1
ENSMUSG00000042472	-0.870237	0.00929983	Zfp410
[truncated: 558 more rows]

## Sheet: Upregulated repeats
names	log2FoldChange	pvalue	padj
HERVL40-int:ERVL	2.87625	2.3e-18	4.43e-16
RLTR40:ERVK	2.12018	2.01e-16	2.06e-14
Lx3C:L1	1.94205	1.29e-13	6.21e-12
RLTR14-int:ERV1	1.67837	5.43e-13	2.15e-11
ERVB7_2-LTR_MM:ERVK	1.90907	4.34e-12	1.35e-10
RLTR13D6:ERVK	1.99923	9.98e-12	2.67e-10
BGLII:ERVK	1.67196	6.83e-11	1.4e-09
RLTR17:ERVK	1.71111	8.87e-11	1.77e-09
MMSAT4:Satellite	1.28312	1.84e-10	3.35e-09
MLT1H1:ERVL-MaLR	1.76973	8.64e-10	1.24e-08
LTRIS2:ERV1	1.45794	8.98e-10	1.28e-08
Lx3_Mus:L1	1.73715	3.31e-09	4.02e-08
RMER13B:ERVK	1.76075	7.99e-09	8.48e-08
MER73:ERVL	1.92285	8.95e-09	9.37e-08
MER67C:ERV1	1.76159	3.4e-08	3e-07
MusHAL1:L1	1.76373	5.23e-08	4.29e-07
Lx3A:L1	1.46627	1.21e-07	8.5e-07
Lx5b:L1	1.4148	2.13e-07	1.39e-06
RMER12C:ERVK	2.12899	5.99e-07	3.37e-06
MTB_Mm:ERVL-MaLR	0.928987	7.59e-07	4.15e-06
Lx2:L1	1.32194	1.03e-06	5.36e-06
RMER16-int:ERVK	1.27979	1.84e-06	8.89e-06
L1_Mur2:L1	1.43	1.92e-06	9.22e-06
LTR16C:ERVL	1.43935	1.97e-06	9.41e-06
Lx4A:L1	1.33021	1.98e-06	9.43e-06
Lx2B2:L1	1.32186	3.09e-06	1.38e-05
Plat_L3:CR1	2.18064	3.89e-06	1.68e-05
MYSERV16_I-int:ERVK	1.37841	4.33e-06	1.85e-05
MER53:hAT	1.56882	4.46e-06	1.89e-05
MLTR25A:ERVK	1.49698	5.24e-06	2.16e-05
RLTR10A:ERVK	1.44843	5.63e-06	2.3e-05
Lx2B:L1	1.44744	7.31e-06	2.89e-05
ETnERV2-int:ERVK	1.3861	7.61e-06	3e-05
RMER17C-int:ERVK	1.51258	1.36e-05	4.86e-05
RCHARR1:hAT-Charlie	1.05641	1.63e-05	5.71e-05
L1MEf:L1	1.11308	1.69e-05	5.87e-05
ORR1D2-int:ERVL-MaLR	1.61634	1.94e-05	6.6e-05
RLTR9A3:ERVK	1.4821	2.02e-05	6.84e-05
RMER19A:ERVK	0.841148	2.08e-05	7.02e-05
L1_Mur1:L1	1.65408	2.11e-05	7.1e-05
RLTR21:ERVK	1.19716	2.32e-05	7.72e-05
Lx10:L1	1.33203	2.43e-05	8.02e-05
L1_Mur3:L1	1.15305	2.66e-05	8.66e-05
L1ME4a:L1	1.38614	2.71e-05	8.8e-05
MTD-int:ERVL-MaLR	1.10985	3.27e-05	0.000103002
Lx8b:L1	1.10572	3.27e-05	0.000103046
ERVB4_3-LTR_MM:ERVK	1.55606	3.77e-05	0.000116634
Lx5:L1	0.970478	4.35e-05	0.00013239
L1MA6:L1	1.11383	5.59e-05	0.000164307
RodERV21-int:ERV1	1.19654	5.71e-05	0.000167311
Lx9:L1	1.11372	6.62e-05	0.000190299
RMER17D2:ERVK	1.70382	6.95e-05	0.000198817
MTC-int:ERVL-MaLR	0.7134	7.89e-05	0.000222676
RMER19B2:ERVK	1.04449	7.9e-05	0.000222797
Lx2A1:L1	1.57756	8.22e-05	0.000230659
L1Md_F2:L1	1.55096	0.0001	0.000273476
ERVB4_1B-LTR_MM:ERVK	1.64363	0.000109555	0.000295333
ERVB4_1B-I_MM-int:ERVK	1.18759	0.000118283	0.000316363
L1Md_F:L1	1.61079	0.000119001	0.000318165
L1_Mus3:L1	1.44006	0.00012908	0.000341545
RMER15:ERVL	0.575931	0.000135665	0.000357387
L1_Mus4:L1	1.29824	0.000147123	0.000384168
RMER1C:RMER1C	0.983108	0.000147902	0.000385935
MTEa:ERVL-MaLR	0.901275	0.00015467	0.000400387
RMER3D-int:ERVK	1.12766	0.000166303	0.000426956
L1_Mus2:L1	1.13195	0.000194691	0.000491044
IAPEY3-int:ERVK	1.42615	0.000210915	0.000525308
RLTR17B_Mm:ERVK	1.1891	0.000246952	0.000602914
MMERVK9E_I-int:ERVK	0.824669	0.000247893	0.000604797
L1MB8:L1	1.10016	0.000260797	0.000631503
ORR1G:ERVL-MaLR	1.00519	0.000262909	0.000634626
RLTR13C2:ERVK	1.32748	0.000267238	0.000643238
ORR1F:ERVL-MaLR	0.743769	0.000285824	0.000684298
Lx7:L1	0.924994	0.000309541	0.000733727
MLT1I:ERVL-MaLR	1.27436	0.000326119	0.000768836
Tigger1:TcMar-Tigger	1.34474	0.000355032	0.000828659
Lx8:L1	0.922847	0.000358521	0.00083519
MLT1D:ERVL-MaLR	1.01679	0.000359957	0.000838262
B2_Mm2:B2	1.0801	0.000379775	0.00087842
ORR1E:ERVL-MaLR	0.905551	0.000392282	0.000903268
RLTR19-int:ERVK	0.847425	0.000411097	0.000939949
RMER1B:RMER1B	0.833394	0.00041264	0.000943177
MTE2b-int:ERVL-MaLR	1.19914	0.000418272	0.000953921
L1Md_A:L1	1.19052	0.00058242	0.00127982
RMER20B:ERVK	1.03318	0.000657451	0.00142504
L1MC1:L1	1.00549	0.000662852	0.00143545
MTA_Mm-int:ERVL-MaLR	0.769848	0.000727106	0.00155765
L1VL1:L1	1.21526	0.000883773	0.00185285
MTA_Mm:ERVL-MaLR	0.680155	0.000913266	0.00190687
L1M2:L1	0.831414	0.000990309	0.00204451
RLTR10B2:ERVK	1.50253	0.00111239	0.00226266
RLTR17D_Mm:ERVK	1.19743	0.00132974	0.00265061
L1MCa:L1	1.06375	0.00134857	0.00268589
RMER5:ERV1	0.763229	0.00155423	0.00304807
MT2A:ERVL	0.689262	0.00179256	0.00345964
L1_Rod:L1	1.01447	0.00187066	0.0035968
L1MD1:L1	1.09128	0.00190483	0.00366055
RMER17B:ERVK	1.06767	0.00190594	0.00366169
B2_Mm1t:B2	1.18049	0.0019417	0.00371745
L1_Mus1:L1	1.04343	0.00194499	0.00372275
L1Md_F3:L1	1.2688	0.00195764	0.00374196
RLTR20A4:ERVK	0.99051	0.00213845	0.00404827
Lx3B:L1	0.884888	0.00228313	0.00428528
L1Md_T:L1	1.12102	0.00232755	0.00435838
MTB_Mm-int:ERVL-MaLR	0.755822	0.00251991	0.00468918
RMER2:ERV1	1.0322	0.00266476	0.00492674
RMER21B:ERV1	1.04863	0.00270919	0.00499601
MTE2a:ERVL-MaLR	0.79052	0.00274924	0.00505815
Lx5c:L1	0.818859	0.00281405	0.00516943
RMER17C2:ERVK	1.12661	0.00287838	0.00527949
L1MEd:L1	0.917537	0.00292109	0.00535235
Lx6:L1	0.783444	0.00293063	0.00536161
ORR1B1:ERVL-MaLR	0.610043	0.00302601	0.005522
RLTR15:ERVK	1.02751	0.00320283	0.00582096
RMER17A:ERVK	1.06309	0.00371153	0.00665273
MER5B:hAT-Charlie	0.710407	0.0041971	0.0074137
L1VL2:L1	1.08032	0.00429386	0.00756814
MLTR11A:ERVK	0.914559	0.00433422	0.00763146
GSAT_MM:Satellite	1.42999	0.00438658	0.0077085
MTC:ERVL-MaLR	0.711274	0.00442724	0.00777234
MYSERV6-int:ERVK	0.732771	0.00443298	0.00778051
MuRRS4-int:ERV1	0.601267	0.00468564	0.0081799
L1VL4:L1	1.08666	0.00481683	0.00838036
L1ME2:L1	0.957031	0.00529213	0.00910725
RMER6D:ERVK	0.987869	0.00534625	0.00918549
L2c:L2	0.702207	0.00537232	0.00922366
L1MEc:L1	0.911482	0.00542695	0.00930853
MLT1B:ERVL-MaLR	0.737708	0.00592561	0.0100794
Lx:L1	0.691353	0.00592734	0.01008
L1Md_Gf:L1	1.09637	0.00606164	0.0102864
IAPLTR1a_Mm:ERVK	0.924637	0.00610215	0.0103429
RLTR25B:ERVK	0.8221	0.00623396	0.0105564
RLTR20C2_MM:ERVK	1.00417	0.00624876	0.0105714
IAP-d-int:ERVK	1.03074	0.00632046	0.0106726
L1M4:L1	0.756866	0.00641745	0.0108236
Lx4B:L1	0.826374	0.00653548	0.0109942
BGLII_B:ERVK	0.870581	0.0066607	0.0111828
RMER17C:ERVK	0.918307	0.00665975	0.0111828
L1M3:L1	0.941161	0.00666164	0.0111828
MLTR11B:ERVK	0.742585	0.00667591	0.0112015
MLT1H:ERVL-MaLR	0.911681	0.00738109	0.0122787
MTE2b:ERVL-MaLR	0.590478	0.00738736	0.0122831
IMPB_01:Satellite	0.935823	0.0075505	0.0125282
L1MA4:L1	0.886037	0.00756959	0.0125512
MLT1A1:ERVL-MaLR	0.755707	0.0078728	0.0129878
MER63D:hAT-Blackjack	1.13122	0.00795879	0.0131086
L1_Mm:L1	1.01012	0.00811828	0.0133345
MMERVK9C_I-int:ERVK	0.474341	0.00853793	0.0139535
MLT1A0:ERVL-MaLR	0.730008	0.00887286	0.014458
MLT2B4:ERVL	1.04197	0.00904347	0.0146992
MER5A:hAT-Charlie	0.756765	0.00960229	0.0154812
RLTR11B:ERVK	0.799903	0.0097488	0.0156927
B2_Mm1a:B2	1.06358	0.00978645	0.0157462
RMER15-int:ERVL	0.874327	0.0100372	0.0161026
Tigger5:TcMar-Tigger	1.07097	0.0100811	0.0161659
MTD:ERVL-MaLR	0.597772	0.0102803	0.0164485
ORR1C1-int:ERVL-MaLR	0.981554	0.0111507	0.0177186
RLTR22_Mur:ERVK	0.868729	0.0112224	0.0178127
RLTR16:ERVK	0.862089	0.012013	0.0189542
MTB:ERVL-MaLR	0.571176	0.0129818	0.0203167
L1MB7:L1	0.812031	0.0138511	0.0215367
MurERV4-int:ERVK	0.92557	0.0147979	0.0228553
L1MB4:L1	0.961453	0.0148618	0.0229441
MLT1F2:ERVL-MaLR	0.803064	0.0152893	0.0235483
L1ME1:L1	0.739407	0.0153743	0.023664
L1MD3:L1	0.830771	0.0183215	0.0277474
MLT1K:ERVL-MaLR	0.636967	0.0184468	0.0279077
RMER19B:ERVK	0.416767	0.0193473	0.0290981
L1M4c:L1	0.717077	0.0200919	0.0301042
ORR1D2:ERVL-MaLR	0.641769	0.0203148	0.0304001
L2a:L2	0.65737	0.0210617	0.0313971
RLTR10D:ERVK	0.920205	0.0214562	0.0319282
RLTR33:ERVK	0.749086	0.0215564	0.0320573
Charlie4a:hAT-Charlie	1.05924	0.022074	0.0327659
L1MD:L1	0.708473	0.0226799	0.0335957
RMER19C:ERVK	0.523629	0.0252562	0.0370597
RLTR11A:ERVK	0.615979	0.0252922	0.0371034
MER58C:hAT-Charlie	0.699075	0.0269271	0.0392384
L1M5:L1	0.658228	0.0269707	0.0392859
MIRb:MIR	0.532323	0.0270106	0.039336
B4:B4	0.568586	0.0273678	0.039832
RLTR42-int:ERVK	0.588983	0.0275742	0.0400911
ORR1A4:ERVL-MaLR	0.47607	0.0282337	0.0409342
ORR1C2:ERVL-MaLR	0.674569	0.0297638	0.0429961
RLTR23:ERV1	0.803386	0.0298001	0.04304
MLT1E2:ERVL-MaLR	0.901042	0.0301477	0.0434719
ORR1B2:ERVL-MaLR	0.561992	0.0304355	0.043834
RMER17A2:ERVK	0.752607	0.0314861	0.0452289
L1MDa:L1	0.665129	0.0316922	0.0454976
RLTR45:ERVK	0.582356	0.0333712	0.0476504
MIRc:MIR	0.505959	0.0344601	0.0490196

## Sheet: Downregulated repeats
names	log2FoldChange	pvalue	padj
FordPrefect:hAT-Tip100	-4.37947	7.95502e-07	1.47724e-05
IAP1-MM_LTR:ERVK	-3.45094	1.78356e-06	2.68583e-05
RLTR19:ERVK	-1.77044	3.20686e-06	4.22551e-05
ORR1A1:ERVL-MaLR	-1.65409	8.38653e-06	8.69966e-05
RLTR45-int:ERVK	-1.68679	3.34044e-05	0.000242351
ORR1A4-int:ERVL-MaLR	-1.42867	3.67466e-05	0.000260276
ORR1A0:ERVL-MaLR	-1.8529	9.51181e-05	0.000546757
ORR1A3-int:ERVL-MaLR	-0.93295	0.0004558	0.00185004
MERVL-int:ERVL	-1.25254	0.00137372	0.00438418
MuRRS-int:ERV1	-1.11362	0.00392363	0.0102271
MER89:ERV1	-1.41065	0.00594757	0.0141918
RLTR4_MM-int:ERV1	-0.794531	0.00697331	0.0161763
RLTR1B-int:ERV1	-0.71058	0.0116678	0.0246057
MT2C_Mm:ERVL	-0.713851	0.0258936	0.0472921
