# Supplementary material for: Retinoic acid signaling is critical during the totipotency window in early mammalian development
Source: Nat Struct Mol Biol. 2021 May 27;28(6):521–32. doi: 10.1038/s41594-021-00590-w (PMC8195742; doi:10.1038/s41594-021-00590-w)
Supplement: Supplementary file 12 — Primers used in this study. [file 41594_2021_590_MOESM12_ESM.xlsx]

## Sheet: Primers
Gene	Gene ID	Reference	Primer Fw	Primer Rv
Mervl		Ishiuchi 2015	CTCTACCACTTGGACCATATGAC	GAGGCTCCAAACAGCATCTCTA
Zscan4		Ishiuchi 2015	GAGATTCATGGAGAGTCTGACTGATGAGTG	GCTGTTGTTTCAAAAGCTTGATGACTTC
Crabp1	12903		TCAAGGCGTTGGGTGTGAAC	CACGTGGGTAAACTCCTGCAT
Crabp2	12904		AAAAGCTCTGGGGGTGAACAT	TACAGGGTCTCCCATCCACG
Fabp5	16592		TCACGGTCAAAACCGAGAGC	TGACACACTCCACGATCATCT
Rps28	54127		AGGGTAACCAAAGTGCTGGG	TATCCAGAACCCAGCTGCAAG
Actb	11461		AGTGTGACGTTGACATCCGT	TGCTAGGAGCCAGAGCAGTA
