# Supplementary material for: Retinoic acid signaling is critical during the totipotency window in early mammalian development
Source: Nat Struct Mol Biol. 2021 May 27;28(6):521–32. doi: 10.1038/s41594-021-00590-w (PMC8195742; doi:10.1038/s41594-021-00590-w)
Supplement: Supplementary file 13 — List of siRNAs used in this study. [file 41594_2021_590_MOESM13_ESM.xlsx]

## Sheet: siRNA
Gene	Gene ID	Reference
Crabp1	12903	Dharmacon	D-042435-02
Crabp2	12904	Dharmacon	D-044593-02
Fabp5	16592	Dharmacon	D-043807-02
